# Supplementary material for: Vaccine design via antigen reorientation
Source: Nat Chem Biol. 2024 Jan 15;20(8):1012–21. doi: 10.1038/s41589-023-01529-6 (PMC11247139; doi:10.1038/s41589-023-01529-6)
Supplement: Supplementary file 3 — Source data for Supplementary Figs. 1–7 [file 41589_2023_1529_MOESM3_ESM.xlsx]

## Sheet: S1
mAb114							c13C6							ADI-15742							KZ52							ADI-16061							MEDI8852
Time (min)	GP	GP-2D	GP-4D	GP-8D	GP-12D		Time (min)	GP	GP-2D	GP-4D	GP-8D	GP-12D		Time (min)	GP	GP-2D	GP-4D	GP-8D	GP-12D		Time (min)	GP	GP-2D	GP-4D	GP-8D	GP-12D		Time (min)	GP	GP-2D	GP-4D	GP-8D	GP-12D		Time (min)	GP	GP-2D	GP-4D	GP-8D	GP-12D
0	0	0	0	0	0		0	0	0	0	0	0		0	0	0	0	0	0		0	0	0	0	0	0		0	0	0	0	0	0		0	0	0	0	0	0
0.00333333	0.0006663	0.0003881	0.0009316	0.0003252	0.0005014		0.00333333	0.0005972	0.000578	0.0002111	0.0009969	0.0005835		0.00333333	0.001403	0.0010815	0.0007909	0.0003992	0.0011886		0.00333333	0.0001809	0.0001252	0.0005551	0.0002542	0.0008367		0.00333333	0.0029731	0.0020567	0.0024603	0.0021974	0.0023202		0.00333333	0.0002419	-0.0004963	-0.0001254	-0.0006764	-8.59e-05
0.00666667	0.0008612	0.0005414	0.0014562	0.0001231	0.0006493		0.00666667	0.0010031	0.0002333	0.000396	0.0017267	0.0010614		0.00666667	0.002821	0.0020111	0.0017089	0.0012024	0.0018918		0.00666667	-8.38e-05	-9.43e-05	0.0004187	0.0002527	0.0008761		0.00666667	0.0064387	0.0049759	0.0057504	0.0055688	0.0052938		0.00666667	6.61e-05	-0.0006633	-5.6e-06	-0.0013236	-4.59e-05
0.01	0.0013807	0.0011175	0.0019658	0.0001761	0.0007099		0.01	0.0016741	0.0008021	0.0010321	0.0028708	0.0018271		0.01	0.0042444	0.0029471	0.0027453	0.0024425	0.0027401		0.01	-0.0004729	-0.0003498	0.0006935	0.0001506	0.0010148		0.01	0.0106554	0.0086241	0.00988119	0.0094794	0.00873087		0.01	0.0002633	-0.000714	-2.99e-05	-0.0014712	0.0002069
0.0133333	0.0019831	0.001872	0.0024469	7.45e-05	0.0005398		0.0133333	0.0020706	0.0012112	0.0018044	0.0040037	0.0020962		0.0133333	0.0055871	0.0039098	0.0036235	0.0036119	0.0035949		0.0133333	-0.0001005	-0.0002655	0.0013787	0.0007443	0.0015936		0.0133333	0.015075	0.0125891	0.0144303	0.013637	0.0120797		0.0133333	7.98e-05	-0.0010026	-6.96e-05	-0.0020642	0.000382
0.0166667	0.0023724	0.0027768	0.003416	0.0003467	0.0008057		0.0166667	0.0030665	0.0020063	0.0025579	0.0054329	0.002723		0.0166667	0.0068156	0.0044284	0.0041588	0.0047516	0.0039016		0.0166667	0.0002298	-0.0003797	0.0018479	0.0012487	0.0021015		0.0166667	0.0201184	0.0170833	0.0192393	0.0178986	0.0158509		0.0166667	0.0003286	-0.0008358	0.0002602	-0.0019749	0.0006784
0.02	0.0031591	0.0034856	0.0043094	0.0010117	0.0014012		0.02	0.0040265	0.0030855	0.0034456	0.0067934	0.0033342		0.02	0.0083426	0.0051977	0.0047801	0.0059063	0.0049106		0.02	0.0004412	-0.0006861	0.002208	0.001512	0.0023275		0.02	0.025695	0.0220237	0.0244259	0.0226944	0.0198644		0.02	0.0007567	-0.0008031	0.0005871	-0.00181	0.0010241
0.0233333	0.0032248	0.0043769	0.0044017	0.0012004	0.0017028		0.0233333	0.0048462	0.004195	0.0036281	0.007895	0.0039803		0.0233333	0.0092832	0.0059422	0.0059991	0.0071291	0.005393		0.0233333	0.00100151	-0.0002431	0.003069	0.0020171	0.0032346		0.0233333	0.0314387	0.0271096	0.0300439	0.0276302	0.0245513		0.0233333	0.0007398	-0.0009358	0.0004057	-0.0019876	0.0011942
0.0266667	0.0044235	0.0056255	0.0052107	0.0025777	0.0023407		0.0266667	0.0055918	0.004575	0.0041042	0.0089806	0.0043457		0.0266667	0.0111617	0.0073999	0.00748221	0.0085765	0.0066903		0.0266667	0.00165744	5.99e-05	0.0039879	0.0025982	0.0039474		0.0266667	0.037009	0.0321435	0.035577	0.0324842	0.0287688		0.0266667	0.0011711	-0.0008623	0.0007469	-0.0017364	0.0013973
0.03	0.0052227	0.0068696	0.0056942	0.003914	0.0029528		0.03	0.00662168	0.00517184	0.0046154	0.00968857	0.0047225		0.03	0.0124337	0.0084577	0.00834128	0.0096111	0.007859		0.03	0.00261057	0.0006175	0.0053703	0.0030124	0.0046402		0.03	0.0427606	0.0378454	0.0414396	0.0378798	0.0335176		0.03	0.0015383	-0.0010945	0.0004993	-0.0018722	0.0016085
0.0333333	0.00591299	0.00801365	0.0066556	0.0047206	0.003957		0.0333333	0.00754697	0.00619383	0.00584131	0.01092	0.0058282		0.0333333	0.0131514	0.0094809	0.00886837	0.0108643	0.0082667		0.0333333	0.00354845	0.0011178	0.00623	0.0036188	0.005625		0.0333333	0.048246	0.0434181	0.0473446	0.0428864	0.0380091		0.0333333	0.0016718	-0.0007093	0.000609	-0.0012286	0.0023571
0.0366667	0.00633378	0.00875633	0.0067684	0.0054398	0.0047589		0.0366667	0.00811973	0.00725757	0.00660364	0.0117093	0.00664051		0.0366667	0.0137807	0.0103201	0.00964778	0.0121396	0.0090931		0.0366667	0.00472557	0.0023919	0.0073223	0.0045847	0.0067849		0.0366667	0.0531974	0.0481435	0.0521535	0.0473106	0.0419869		0.0366667	0.0019716	-0.000927	1.49e-05	-0.0010825	0.0022409
0.04	0.00733779	0.00981745	0.0074036	0.00598483	0.0053561		0.04	0.00824674	0.00819191	0.00705535	0.0120469	0.00706257		0.04	0.0148004	0.0112295	0.0106794	0.0132809	0.0103214		0.04	0.00517986	0.0032634	0.007848	0.00464	0.0075196		0.04	0.0581232	0.0535294	0.0574147	0.0520156	0.0464377		0.04	0.0020298	-0.0014915	-0.0002496	-0.0015854	0.0018929
0.0433333	0.00887685	0.0105405	0.0080582	0.00657319	0.006312		0.0433333	0.00927347	0.00899243	0.00789332	0.0125839	0.00814573		0.0433333	0.0162718	0.0118237	0.0118873	0.0142985	0.0111007		0.0433333	0.0050187	0.00375037	0.0071797	0.0048828	0.0067905		0.0433333	0.0631763	0.0586381	0.0632694	0.057105	0.0518587		0.0433333	0.0027539	-0.0008728	0.0002614	-0.00051	0.002444
0.0466667	0.00925065	0.0108451	0.00893586	0.00750387	0.0066651		0.0466667	0.0101434	0.0102127	0.00892707	0.0130704	0.00908138		0.0466667	0.0177521	0.0123222	0.0130129	0.0151124	0.0122374		0.0466667	0.00594149	0.0050509	0.0078439	0.0059336	0.0076679		0.0466667	0.0682765	0.063454	0.0682195	0.0618217	0.0562062		0.0466667	0.0028983	-0.0007395	0.0007974	0.000167	0.0028296
0.05	0.010257	0.0123669	0.00988558	0.00938464	0.0076597		0.05	0.0107358	0.0106485	0.00974407	0.0136789	0.00987414		0.05	0.0186147	0.0130899	0.0140215	0.0163649	0.013294		0.05	0.00666451	0.00595217	0.0081017	0.00655417	0.00842859		0.05	0.0733032	0.0679517	0.0726251	0.0662343	0.0595727		0.05	0.0034422	-0.000748	0.0011561	0.0003905	0.0028782
0.0533333	0.0111388	0.0130593	0.0110478	0.0103512	0.00885139		0.0533333	0.0116584	0.0114747	0.0105619	0.0144934	0.011045		0.0533333	0.0204468	0.0139706	0.01528	0.017659	0.014615		0.0533333	0.00759369	0.00692238	0.0084163	0.00720397	0.0092114		0.0533333	0.0783881	0.0729364	0.0774073	0.0706852	0.0638181		0.0533333	0.0036589	-0.0009756	0.0013283	0.0009791	0.0028807
0.0566667	0.0119606	0.0135084	0.0117158	0.0106073	0.0096751		0.0566667	0.0127653	0.0120661	0.0110204	0.0148085	0.0118194		0.0566667	0.0215255	0.0152784	0.0158792	0.0180978	0.0163679		0.0566667	0.00828432	0.00770795	0.00863831	0.00736153	0.00975635		0.0566667	0.0828885	0.0771741	0.0816613	0.0751694	0.0674562		0.0566667	0.0035203	-0.0003324	0.001143	0.0014091	0.0029481
0.06	0.0131155	0.0140469	0.012407	0.0113418	0.0102783		0.06	0.0136807	0.0129345	0.0122695	0.0151185	0.0126269		0.06	0.0228932	0.0164074	0.0169272	0.0190788	0.0182667		0.06	0.00897606	0.00831664	0.0089995	0.0075755	0.0100864		0.06	0.0871908	0.0810921	0.0856884	0.079068	0.070717		0.06	0.0041805	0.0005778	0.0005791	0.0012621	0.0025732
0.0633333	0.0145504	0.0147102	0.013476	0.0126717	0.0116446		0.0633333	0.0151111	0.0134934	0.01346	0.0155707	0.0140146		0.0633333	0.0246547	0.0181449	0.0183655	0.0201329	0.0195427		0.0633333	0.0102048	0.00885325	0.00927503	0.0086132	0.0111175		0.0633333	0.0921953	0.0858987	0.0902492	0.0831169	0.0750861		0.0633333	0.0045403	0.0004845	0.0003435	0.0006493	0.0024039
0.0666667	0.0154792	0.0154691	0.0145	0.0132794	0.0132353		0.0666667	0.0156804	0.0136466	0.0139067	0.0154913	0.0142395		0.0666667	0.0259395	0.0192453	0.0188833	0.0206626	0.0203998		0.0666667	0.011326	0.0100438	0.0103119	0.00983705	0.0128379		0.0666667	0.0966835	0.0897307	0.0941238	0.0867082	0.079438		0.0666667	0.0044612	-0.0003315	0.0003454	-0.0001961	0.002105
0.07	0.0170134	0.016042	0.0157076	0.0146832	0.0149101		0.07	0.0172131	0.014809	0.0144815	0.0164118	0.0155045		0.07	0.0270917	0.0207644	0.0194693	0.0217149	0.0208757		0.07	0.0128831	0.010869	0.0115551	0.0111659	0.0143664		0.07	0.101306	0.0932502	0.0979953	0.0899368	0.0830061		0.07	0.0046317	-0.0003528	-1.01e-05	-0.0003844	0.0018279
0.0733333	0.017373	0.0161834	0.0159563	0.0147638	0.0148465		0.0733333	0.0181517	0.014857	0.0153913	0.0170944	0.0159507		0.0733333	0.027809	0.0216122	0.0201014	0.0228121	0.0206045		0.0733333	0.0135456	0.011183	0.0119239	0.0118443	0.0147492		0.0733333	0.105557	0.0974972	0.102025	0.0938092	0.0868688		0.0733333	0.0039003	-0.0014593	-0.000508	-0.0013611	0.0009602
0.0766667	0.0181007	0.016291	0.0161793	0.0150235	0.0148386		0.0766667	0.0194178	0.0159325	0.0165199	0.0180718	0.0163101		0.0766667	0.028624	0.0223624	0.0206467	0.0237696	0.0207397		0.0766667	0.0151236	0.0123811	0.0135442	0.0134128	0.0158194		0.0766667	0.109865	0.101858	0.10621	0.0975406	0.0907284		0.0766667	0.0038419	-0.0015609	-0.0006037	-0.0015927	0.0008463
0.08	0.0185548	0.0164649	0.0160005	0.0148659	0.0149218		0.08	0.0212635	0.0174149	0.0185604	0.0200256	0.0175773		0.08	0.0300777	0.0235988	0.0220734	0.0251506	0.0215861		0.08	0.0164455	0.0133286	0.0142681	0.0141558	0.0164791		0.08	0.114054	0.105485	0.110056	0.100563	0.0942284		0.08	0.0040227	-0.0019449	-0.0005087	-0.0021291	0.0005052
0.0833333	0.0192851	0.0167584	0.0166171	0.015672	0.0154855		0.0833333	0.0231443	0.0190664	0.0194292	0.0215766	0.0187948		0.0833333	0.0312826	0.0243533	0.0228549	0.0261747	0.0217961		0.0833333	0.0174002	0.0138278	0.0150065	0.0150701	0.0174391		0.0833333	0.118428	0.109691	0.113858	0.103698	0.0975093		0.0833333	0.0043305	-0.0019303	0.0001469	-0.0019153	0.0004674
0.0866667	0.0206838	0.0174541	0.0170717	0.0163675	0.0160025		0.0866667	0.0242371	0.0199934	0.0201406	0.0227015	0.0196202		0.0866667	0.0324986	0.0254241	0.0238224	0.0269623	0.0228617		0.0866667	0.0187158	0.0150907	0.0163832	0.0163493	0.018815		0.0866667	0.123032	0.113883	0.118145	0.107611	0.101601		0.0866667	0.0042983	-0.0022042	0.0001351	-0.002275	0.0001881
0.09	0.0212423	0.0182785	0.0173386	0.0166411	0.0164878		0.09	0.0250651	0.0205061	0.0202015	0.0235851	0.0203024		0.09	0.0335575	0.0272463	0.0255211	0.0285462	0.0235792		0.09	0.019715	0.0160617	0.0174833	0.0170881	0.0199979		0.09	0.12761	0.117958	0.122664	0.111221	0.105593		0.09	0.0043614	-0.0021056	7.16e-05	-0.0024608	0.0005634
0.0933333	0.022953	0.0189006	0.0180435	0.0178441	0.0169418		0.0933333	0.0254683	0.0204596	0.0207116	0.0242705	0.0202034		0.0933333	0.035499	0.029404	0.0267851	0.0296143	0.0252107		0.0933333	0.020256	0.0164359	0.01861	0.0178167	0.020374		0.0933333	0.131766	0.121844	0.126581	0.114604	0.108317		0.0933333	0.0049185	-0.0017375	0.0006284	-0.0022733	0.0006698
0.0966667	0.0235076	0.0193325	0.0187774	0.018446	0.0171369		0.0966667	0.026422	0.0212209	0.021569	0.0253	0.0214051		0.0966667	0.0359555	0.0302819	0.0275832	0.0304869	0.0259221		0.0966667	0.0215047	0.0174379	0.0195589	0.0181849	0.0206324		0.0966667	0.135938	0.125922	0.130825	0.118664	0.111857		0.0966667	0.0049967	-0.0014202	0.0008033	-0.0029663	0.0009809
0.1	0.0244954	0.0202224	0.0195756	0.0186388	0.0178479		0.1	0.0274146	0.0225686	0.0229744	0.0269648	0.0232076		0.1	0.0367937	0.0312035	0.0283476	0.0316609	0.0263894		0.1	0.022375	0.0181734	0.0200124	0.0190197	0.021455		0.1	0.140425	0.129707	0.134996	0.12286	0.115108		0.1	0.0047435	-0.0016272	0.0002869	-0.002974	0.0008758
0.103333	0.0249983	0.0205308	0.0197057	0.0192199	0.0181229		0.103333	0.02831	0.0239646	0.0238702	0.0280554	0.0245875		0.103333	0.0384548	0.0324054	0.0293838	0.0331744	0.0278639		0.103333	0.0227653	0.018981	0.0201911	0.0193062	0.0214298		0.103333	0.144828	0.133828	0.139455	0.127405	0.118837		0.103333	0.0051535	-0.0018398	-0.0001992	-0.0030951	0.0002544
0.106667	0.0253783	0.0212386	0.0202412	0.0197373	0.0182006		0.106667	0.0288757	0.0243425	0.0246359	0.0286929	0.0257048		0.106667	0.0398548	0.0333612	0.0303805	0.0344862	0.0287933		0.106667	0.0229721	0.0194113	0.0203981	0.0195571	0.0214194		0.106667	0.149543	0.138316	0.144384	0.131849	0.122931		0.106667	0.0051551	-0.001523	-3.45e-05	-0.0029797	0.0002588
0.11	0.0256861	0.0221558	0.0214259	0.0208096	0.0191935		0.11	0.0299711	0.0249344	0.0256227	0.0296979	0.0269921		0.11	0.0415716	0.0343092	0.0316216	0.0360143	0.0299514		0.11	0.0237182	0.0203431	0.0204952	0.0202335	0.0214841		0.11	0.153736	0.142051	0.148349	0.135692	0.126297		0.11	0.0057368	-0.0003096	0.0004926	-0.0018622	0.0008776
0.113333	0.025119	0.0226992	0.02194	0.0211197	0.0195059		0.113333	0.0305115	0.025539	0.0258124	0.0309345	0.028116		0.113333	0.0425955	0.0352635	0.0325979	0.0371232	0.0314078		0.113333	0.0246459	0.020603	0.0210911	0.0209036	0.0223097		0.113333	0.157499	0.145692	0.151594	0.13899	0.128598		0.113333	0.0057366	9.37e-05	0.0011682	-0.0010163	0.0013007
0.116667	0.025969	0.0240834	0.0225071	0.0223098	0.0211584		0.116667	0.0308041	0.0262569	0.0260655	0.0322095	0.0290219		0.116667	0.0441212	0.0364918	0.0343626	0.0387484	0.0333365		0.116667	0.0253088	0.021157	0.0216712	0.0214749	0.0229311		0.116667	0.161401	0.149308	0.155275	0.142451	0.13188		0.116667	0.0053923	0.0002774	0.0013539	-0.0010588	0.0011746
0.12	0.0257436	0.0242136	0.0227315	0.0218172	0.0214654		0.12	0.0319108	0.0272731	0.0265484	0.0332851	0.0307547		0.12	0.0456493	0.0375837	0.0357568	0.040034	0.0347722		0.12	0.0263547	0.0220686	0.0225465	0.0223236	0.0233545		0.12	0.165831	0.153296	0.159605	0.145741	0.135254		0.12	0.0058178	0.0007358	0.001639	-0.0002673	0.0015662
0.123333	0.0264655	0.025407	0.0236375	0.0226469	0.022695		0.123333	0.0330169	0.0280977	0.0270127	0.0335568	0.0317561		0.123333	0.0468654	0.0389705	0.0363492	0.0410203	0.0361942		0.123333	0.0264327	0.0223263	0.0228697	0.0227686	0.0231339		0.123333	0.169117	0.156213	0.162901	0.148861	0.137808		0.123333	0.0066304	0.0015161	0.0017539	-6.52e-05	0.0018966
0.126667	0.0271142	0.02621	0.0246777	0.0234035	0.0237415		0.126667	0.0331482	0.0287325	0.0277471	0.0343376	0.0327492		0.126667	0.04868	0.0402664	0.0378192	0.0420499	0.037433		0.126667	0.027617	0.0230334	0.0239667	0.0237719	0.0240105		0.126667	0.173345	0.159643	0.166324	0.151881	0.140884		0.126667	0.0075713	0.0023419	0.0021002	-0.0004495	0.0016726
0.13	0.0279742	0.0270219	0.0257933	0.0245289	0.0254624		0.13	0.0337998	0.0291335	0.0284874	0.0346513	0.0334381		0.13	0.0497083	0.040987	0.0386689	0.0427061	0.0381268		0.13	0.0286734	0.0242479	0.0253094	0.0251582	0.0251016		0.13	0.177168	0.162926	0.169117	0.1548	0.144173		0.13	0.0071785	0.0022152	0.0022502	-0.0006765	0.0018247
0.133333	0.028534	0.0277959	0.026463	0.024951	0.0266125		0.133333	0.0346932	0.0300463	0.028891	0.0350671	0.0333553		0.133333	0.0506133	0.0415197	0.0392724	0.043235	0.03848		0.133333	0.0295439	0.0252503	0.026692	0.0265695	0.0264571		0.133333	0.180496	0.166035	0.172314	0.157751	0.147659		0.133333	0.0069772	0.0022188	0.0023949	-0.0004426	0.0018364
0.136667	0.0295093	0.0287607	0.0270511	0.0256458	0.0278246		0.136667	0.0358495	0.0313683	0.0292554	0.0359013	0.0341445		0.136667	0.0510536	0.0415728	0.0397093	0.0434316	0.0391647		0.136667	0.0305186	0.025772	0.0278333	0.0276159	0.027481		0.136667	0.184051	0.169357	0.175496	0.160487	0.151033		0.136667	0.0078928	0.0024722	0.0020603	-0.0003228	0.0018079
0.14	0.0298118	0.028889	0.0268947	0.0252727	0.0277349		0.14	0.0364233	0.0315851	0.0298099	0.0365145	0.0344427		0.14	0.0517768	0.041946	0.0410848	0.0437169	0.0398598		0.14	0.0316673	0.0268748	0.0286776	0.0282628	0.0285687		0.14	0.187118	0.172461	0.177985	0.162825	0.153732		0.14	0.0071785	0.0009302	0.0015446	-0.001499	0.0008322
0.143333	0.0306558	0.0290764	0.0269513	0.0255005	0.0280941		0.143333	0.0374024	0.0325733	0.0307359	0.0369739	0.0354114		0.143333	0.0527171	0.0424454	0.0419337	0.044165	0.0407901		0.143333	0.0328027	0.0281312	0.0297554	0.0291112	0.0297375		0.143333	0.190749	0.176505	0.181439	0.165502	0.156843		0.143333	0.0070641	0.0014334	0.0016768	-0.0015335	0.0015049
0.146667	0.0318645	0.0298795	0.0274794	0.02634	0.0289992		0.146667	0.0390394	0.0340473	0.0321153	0.0382647	0.0370151		0.146667	0.0542814	0.0435307	0.0435904	0.0448299	0.0418406		0.146667	0.0333524	0.0292971	0.0301559	0.0294355	0.0312298		0.146667	0.193966	0.179391	0.184517	0.167795	0.159885		0.146667	0.0071837	0.0015384	0.0020371	-0.0012805	0.0018449
0.15	0.0335579	0.0309031	0.0286817	0.0276476	0.0297895		0.15	0.0391561	0.0342505	0.0318353	0.0382986	0.0368275		0.15	0.0552512	0.043959	0.0443537	0.045297	0.0423186		0.15	0.0338879	0.0297342	0.0312437	0.0304211	0.0327578		0.15	0.197272	0.1829	0.187752	0.170787	0.162827		0.15	0.0064424	0.0011288	0.002176	-0.0012389	0.0016555
0.153333	0.034816	0.0320127	0.0294273	0.0286102	0.0307794		0.153333	0.0394555	0.0338819	0.0318949	0.0379391	0.0368847		0.153333	0.0563079	0.0450198	0.0453304	0.0460526	0.0432819		0.153333	0.0348558	0.0304588	0.0324823	0.0311804	0.0337088		0.153333	0.200526	0.185814	0.190158	0.173958	0.166171		0.153333	0.0063249	0.0008305	0.0019964	-0.0014484	0.0013434
0.156667	0.0359476	0.0326095	0.0303433	0.0295229	0.0317031		0.156667	0.0405589	0.0344934	0.0328555	0.0388396	0.0375324		0.156667	0.0570782	0.04582	0.0463406	0.046578	0.0437608		0.156667	0.0350323	0.0300258	0.0327821	0.031117	0.0341379		0.156667	0.204203	0.188903	0.193292	0.177082	0.169049		0.156667	0.0062883	0.0006622	0.0021883	-0.0013293	0.0016109
0.16	0.0371998	0.0329211	0.0312526	0.0306337	0.0323809		0.16	0.0408394	0.0347587	0.0334265	0.0391037	0.037541		0.16	0.0584368	0.0463196	0.0473592	0.0466326	0.0443156		0.16	0.0359256	0.0306121	0.0337953	0.0318641	0.035058		0.16	0.207251	0.191695	0.195824	0.179399	0.171043		0.16	0.0065669	0.0006448	0.0026213	-0.001179	0.001446
0.163333	0.0380752	0.0336515	0.0323759	0.0313882	0.0327608		0.163333	0.0417939	0.0351017	0.0343083	0.0397368	0.0380244		0.163333	0.0595286	0.0470679	0.0486005	0.0475463	0.0454157		0.163333	0.0365765	0.0305938	0.0340599	0.0318529	0.0351176		0.163333	0.210566	0.194264	0.199267	0.182825	0.173602		0.163333	0.0063455	0.0002851	0.002478	-0.0017458	0.0011111
0.166667	0.0386282	0.0336725	0.0326695	0.031244	0.0326959		0.166667	0.0429242	0.0360713	0.0353974	0.0404896	0.0386695		0.166667	0.061283	0.0480355	0.0492924	0.0487105	0.0463287		0.166667	0.0368801	0.0304968	0.0339366	0.0320401	0.0352261		0.166667	0.214437	0.197846	0.202851	0.186708	0.176655		0.166667	0.0061512	-0.0001696	0.0017404	-0.0016153	0.0006395
0.17	0.038169	0.0334274	0.0331327	0.0310978	0.0322079		0.17	0.0445252	0.0372716	0.0364647	0.0418252	0.0397678		0.17	0.0632696	0.0496743	0.0504581	0.0505869	0.0474454		0.17	0.0369632	0.0301782	0.0336641	0.0316992	0.0350533		0.17	0.217947	0.201108	0.206466	0.190105	0.179463		0.17	0.0065134	0.000847	0.0022219	-0.0014298	0.0008307
0.173333	0.0381633	0.0331053	0.0332109	0.0311403	0.0317874		0.173333	0.0456503	0.0377618	0.0368062	0.0425399	0.0401225		0.173333	0.0645693	0.0504696	0.0511359	0.0519549	0.0486026		0.173333	0.0374178	0.0313135	0.0346974	0.0328504	0.0359182		0.173333	0.220927	0.204082	0.209322	0.192082	0.181729		0.173333	0.0068855	0.0016588	0.002467	-0.0015598	0.0011893
0.176667	0.0385209	0.0335344	0.0335469	0.0315148	0.0320824		0.176667	0.0469819	0.038598	0.0371503	0.043745	0.0416861		0.176667	0.0658228	0.0516867	0.0520666	0.053375	0.049329		0.176667	0.0380279	0.0316225	0.0346493	0.0331881	0.0369307		0.176667	0.223103	0.206571	0.212247	0.194557	0.184354		0.176667	0.006956	0.0020762	0.0026627	-0.0007662	0.0019032
0.18	0.0389926	0.0339873	0.0335495	0.0317226	0.0324993		0.18	0.0474103	0.0393812	0.037585	0.0447193	0.0423934		0.18	0.0680253	0.0530109	0.0530919	0.0547465	0.0503407		0.18	0.0383794	0.0319611	0.0346905	0.0338113	0.0372159		0.18	0.226114	0.209432	0.21503	0.197112	0.186607		0.18	0.0061173	0.0014886	0.0026822	-0.0005823	0.0013854
0.183333	0.0400192	0.0349914	0.0340842	0.0327287	0.0334028		0.183333	0.0487834	0.0410672	0.0388789	0.0465457	0.0438392		0.183333	0.0704294	0.055288	0.055087	0.0569389	0.0520337		0.183333	0.0386365	0.0321821	0.0348815	0.034373	0.0376695		0.183333	0.229806	0.211918	0.218307	0.200241	0.189378		0.183333	0.0061058	0.0007898	0.0020745	-0.0005588	0.0008717
0.186667	0.040305	0.0357556	0.034982	0.0328671	0.0335593		0.186667	0.0500808	0.0418422	0.0398771	0.0474932	0.0448356		0.186667	0.0714858	0.0565918	0.0556126	0.0583146	0.0529297		0.186667	0.0391092	0.0328884	0.0349424	0.0353464	0.0381421		0.186667	0.233014	0.214322	0.221329	0.203063	0.191699		0.186667	0.0067096	0.000576	0.0021564	4.86e-05	0.0011961
0.19	0.0409505	0.0363865	0.0360683	0.0334644	0.034551		0.19	0.0512788	0.0429368	0.040886	0.0483806	0.0460239		0.19	0.07318	0.0580164	0.0564902	0.0595733	0.0539277		0.19	0.0393005	0.0338565	0.0353515	0.0366059	0.038934		0.19	0.235308	0.216501	0.22358	0.205225	0.193765		0.19	0.0070745	0.000829	0.0016455	-0.0001487	0.0011231
0.193333	0.0416547	0.0367557	0.0370492	0.0338549	0.0349183		0.193333	0.0527583	0.043648	0.042395	0.0498649	0.0471262		0.193333	0.0756432	0.0597646	0.0586194	0.061545	0.0557979		0.193333	0.0401567	0.0349114	0.0357491	0.037697	0.0395824		0.193333	0.238706	0.219383	0.226223	0.208014	0.196617		0.193333	0.0073172	0.0009722	0.0014937	-7.59e-05	0.0016202
0.196667	0.0426959	0.0379386	0.0379706	0.0351851	0.0363038		0.196667	0.0542202	0.0439014	0.0432317	0.0505015	0.047796		0.196667	0.0770545	0.0610673	0.0601878	0.0632435	0.0577701		0.196667	0.040914	0.0363474	0.0362386	0.0390715	0.039942		0.196667	0.241436	0.222227	0.228702	0.210292	0.198972		0.196667	0.0072146	0.0010188	0.0013638	-0.0001143	0.0021996
0.2	0.0434308	0.0390581	0.0387981	0.0354706	0.0368153		0.2	0.0554336	0.0448195	0.0435845	0.0506517	0.0483435		0.2	0.0784529	0.0623291	0.0619341	0.0648312	0.0589118		0.2	0.0414612	0.0367305	0.0363201	0.0396581	0.0409144		0.2	0.244176	0.22552	0.231876	0.213368	0.202012		0.2	0.0074795	0.000716	0.0008454	-0.0002005	0.0019209
0.203333	0.0445621	0.0398769	0.0393325	0.0359338	0.037794		0.203333	0.0560322	0.0453167	0.0440324	0.0510892	0.0491779		0.203333	0.0792193	0.0627999	0.0626574	0.0658299	0.0609177		0.203333	0.0427287	0.0381663	0.0369819	0.0405484	0.041993		0.203333	0.247607	0.228993	0.234826	0.215774	0.205212		0.203333	0.0085572	0.0010508	0.0006694	-2.54e-05	0.0022963
0.206667	0.0454694	0.0404419	0.0403184	0.0367977	0.0383422		0.206667	0.0570965	0.0458063	0.0447202	0.0517042	0.0502901		0.206667	0.0802569	0.0642828	0.0641492	0.0675415	0.0624826		0.206667	0.0443435	0.039588	0.0379644	0.0410475	0.0428104		0.206667	0.25114	0.232184	0.237716	0.218439	0.207987		0.206667	0.0077883	0.0006536	0.0002688	-0.0010583	0.0021048
0.21	0.0463244	0.0411123	0.0410361	0.0377558	0.0387642		0.21	0.0579728	0.0467176	0.0457959	0.0519263	0.0512068		0.21	0.0810622	0.0649566	0.0649129	0.0679764	0.0635357		0.21	0.0456138	0.0406347	0.038768	0.0417943	0.0440532		0.21	0.254528	0.235949	0.241343	0.221724	0.211364		0.21	0.0074996	0.0006881	0.0004546	-0.0014883	0.0023469
0.213333	0.0469358	0.0412158	0.0415094	0.0385377	0.0393001		0.213333	0.0589182	0.047173	0.0465839	0.052418	0.0520992		0.213333	0.0818349	0.0655225	0.0659068	0.0684045	0.0640565		0.213333	0.0466728	0.041963	0.0398179	0.0427062	0.0450634		0.213333	0.257516	0.238479	0.244347	0.225248	0.215123		0.213333	0.0073632	0.0008267	0.0009654	-0.0011157	0.0022558
0.216667	0.0474883	0.0417524	0.0418399	0.0393273	0.0396925		0.216667	0.0594418	0.0477699	0.0468086	0.0528903	0.0525299		0.216667	0.0824301	0.0663633	0.0666265	0.0690848	0.0651629		0.216667	0.0471312	0.0419689	0.0404754	0.0431672	0.0452745		0.216667	0.260534	0.241373	0.246976	0.228481	0.217978		0.216667	0.0072755	0.0004582	0.0012558	-0.0014544	0.0017607
0.22	0.0481632	0.042459	0.042583	0.0404476	0.0409599		0.22	0.0600467	0.0480599	0.0476398	0.0532837	0.0532902		0.22	0.0829995	0.0670684	0.0673165	0.0698516	0.0655289		0.22	0.0478124	0.0419304	0.0408996	0.0435608	0.0455106		0.22	0.263455	0.244261	0.24877	0.231026	0.22052		0.22	0.0078707	0.0010658	0.0022148	-0.0011896	0.0027118
0.223333	0.049171	0.0432821	0.0437874	0.0416272	0.0422606		0.223333	0.0610417	0.049211	0.049066	0.0547905	0.0542646		0.223333	0.0831811	0.0670811	0.0679452	0.0701869	0.065721		0.223333	0.0488176	0.0421879	0.0418395	0.0441442	0.04656		0.223333	0.266321	0.246958	0.251596	0.233152	0.222827		0.223333	0.007959	0.001347	0.0022055	-0.0012411	0.002831
0.226667	0.0496271	0.0434867	0.0442406	0.0425849	0.0435313		0.226667	0.0612191	0.0501359	0.0497668	0.0551721	0.0543604		0.226667	0.0838362	0.0677743	0.0684924	0.0706772	0.0660984		0.226667	0.050084	0.0430652	0.0426507	0.0448657	0.0469636		0.226667	0.268718	0.249726	0.253992	0.235042	0.224904		0.226667	0.0086869	0.0019911	0.0032994	-0.000982	0.0031172
0.23	0.0496353	0.0437738	0.0442284	0.0429457	0.0437083		0.23	0.0615004	0.0508834	0.0507225	0.0560334	0.0547192		0.23	0.0842017	0.0687734	0.068782	0.0712971	0.0668032		0.23	0.0511664	0.0433277	0.0433155	0.0451805	0.0474791		0.23	0.271605	0.252413	0.256952	0.237683	0.227347		0.23	0.0088783	0.0022276	0.0033177	-0.0013682	0.0031662
0.233333	0.0495014	0.0438156	0.0446106	0.0430507	0.043634		0.233333	0.0621509	0.0520068	0.051876	0.0568343	0.0557272		0.233333	0.084527	0.068992	0.0686353	0.0718204	0.0668447		0.233333	0.0529521	0.0441117	0.0440321	0.0457565	0.0483175		0.233333	0.274261	0.25524	0.258947	0.239731	0.229458		0.233333	0.0087735	0.0025981	0.0036617	-0.0014894	0.0030148
0.236667	0.0502237	0.0448161	0.0456984	0.0442588	0.0448522		0.236667	0.0632636	0.0530664	0.052424	0.0578109	0.0569269		0.236667	0.0854046	0.0703151	0.0688013	0.0723266	0.0672405		0.236667	0.0534293	0.0441998	0.0444728	0.0459172	0.048659		0.236667	0.276682	0.257532	0.261083	0.241587	0.231392		0.236667	0.0089012	0.0034218	0.0037763	-0.0014911	0.0030563
0.24	0.0516359	0.0456262	0.0467278	0.0458137	0.046243		0.24	0.0636148	0.0537565	0.0528987	0.0582288	0.0573394		0.24	0.0860221	0.0706848	0.0689779	0.0727512	0.0677454		0.24	0.0535841	0.0445982	0.0447958	0.0462609	0.049167		0.24	0.278858	0.259877	0.263157	0.242743	0.233435		0.24	0.0094785	0.0044678	0.0040822	-0.0008436	0.0033271
0.243333	0.0528787	0.0468155	0.0475976	0.046769	0.0474094		0.243333	0.0636434	0.0541488	0.0531418	0.0585853	0.0581739		0.243333	0.0871329	0.0708401	0.0697566	0.0728716	0.0675241		0.243333	0.0538102	0.0443585	0.0444593	0.0461982	0.0496245		0.243333	0.281248	0.261921	0.265393	0.244601	0.235521		0.243333	0.0090234	0.0047066	0.0038859	2.07e-05	0.002908
0.246667	0.0541039	0.0480959	0.0487474	0.0479421	0.0485517		0.246667	0.0641079	0.0555423	0.0544871	0.059423	0.0587255		0.246667	0.0887482	0.0719102	0.070472	0.0741087	0.0680949		0.246667	0.0544149	0.0451294	0.0446355	0.0467537	0.0498403		0.246667	0.283695	0.263941	0.267048	0.246269	0.236959		0.246667	0.0084491	0.00432482	0.0029623	0.0003409	0.0018252
0.25	0.0545651	0.0489873	0.049957	0.048533	0.0493673		0.25	0.0652606	0.0565318	0.0551721	0.0606316	0.059589		0.25	0.0891885	0.073247	0.0711559	0.0746702	0.0686962		0.25	0.0547692	0.045305	0.045143	0.0475048	0.050319		0.25	0.285934	0.26518	0.268592	0.247958	0.238419		0.25	0.008346	0.00403928	0.0022883	0.0005371	0.0016256
0.253333	0.0544054	0.0498778	0.0511735	0.049036	0.0498036		0.253333	0.0656622	0.057348	0.0559933	0.0615882	0.0601482		0.253333	0.0898931	0.073956	0.0715357	0.0750474	0.0689206		0.253333	0.0553588	0.0462125	0.0458966	0.0487533	0.050763		0.253333	0.287781	0.266572	0.270294	0.249414	0.239341		0.253333	0.0077816	0.0037826	0.0019827	0.0005034	0.0015412
0.256667	0.0551249	0.0507641	0.0521709	0.0500105	0.0506524		0.256667	0.0667092	0.0582312	0.0570681	0.0628389	0.06133		0.256667	0.0913348	0.0745445	0.072533	0.0758016	0.0692647		0.256667	0.0555505	0.0464059	0.0462434	0.0491633	0.0512504		0.256667	0.290236	0.26826	0.271998	0.251049	0.240726		0.256667	0.0071272	0.00341572	0.0010075	0.0003003	0.000866
0.26	0.0558277	0.0514961	0.053086	0.0511091	0.0516198		0.26	0.0678609	0.0590083	0.0577466	0.0639123	0.0624577		0.26	0.0928157	0.0753003	0.0737852	0.0772731	0.0702145		0.26	0.0567336	0.047389	0.0471221	0.0498692	0.0515385		0.26	0.292443	0.269675	0.273473	0.252472	0.241975		0.26	0.0071862	0.0035072	0.001136	0.0005313	0.0012387
0.263333	0.0570888	0.0532219	0.0541067	0.052355	0.0529546		0.263333	0.0682805	0.0595604	0.0579521	0.0644449	0.0631682		0.263333	0.094022	0.0762445	0.0749987	0.0781065	0.0712931		0.263333	0.0576157	0.0480498	0.0478603	0.0506545	0.0523716		0.263333	0.294419	0.271402	0.276017	0.254137	0.243965		0.263333	0.0070419	0.002849	0.0006862	0.0003472	0.0010303
0.266667	0.0576047	0.0539107	0.054248	0.0523361	0.0530917		0.266667	0.0692316	0.0605426	0.0586061	0.0649932	0.0642284		0.266667	0.0953508	0.076851	0.0761487	0.0791004	0.0720392		0.266667	0.0576895	0.0477579	0.0477638	0.0504704	0.0520795		0.266667	0.296478	0.273313	0.277956	0.255957	0.245531		0.266667	0.0069223	0.0022103	0.0005197	0.0002172	0.0008096
0.27	0.0585452	0.0548845	0.0546962	0.053009	0.0539356		0.27	0.0706165	0.061684	0.0595968	0.0659174	0.0650941		0.27	0.0964383	0.0777218	0.0770957	0.079923	0.0738908		0.27	0.0590235	0.0489828	0.0487697	0.0513415	0.0524443		0.27	0.299193	0.275218	0.279965	0.257629	0.247166		0.27	0.0065536	0.0018004	0.0003769	3.16e-05	0.0007592
0.273333	0.0585144	0.0546582	0.0552721	0.0528616	0.0536594		0.273333	0.071331	0.0625314	0.0604579	0.0668307	0.0661417		0.273333	0.0976724	0.0787108	0.0784696	0.0807579	0.0754602		0.273333	0.0599738	0.0493353	0.0494637	0.051615	0.052445		0.273333	0.301528	0.276698	0.28191	0.260095	0.248785		0.273333	0.0048822	0.0004941	-0.0004623	-0.0015945	-6.51e-05
0.276667	0.0586675	0.0547821	0.055001	0.0524664	0.0534478		0.276667	0.0718281	0.0638259	0.0614388	0.0677566	0.0668684		0.276667	0.0987505	0.079559	0.0793116	0.0807283	0.0760861		0.276667	0.0606483	0.0499807	0.0501056	0.0519884	0.0530759		0.276667	0.304458	0.279128	0.28459	0.26299	0.250671		0.276667	0.0045306	-0.0002968	-0.0004747	-0.001813	-0.000322
0.28	0.0588032	0.0544713	0.0551008	0.0528027	0.0535796		0.28	0.0723714	0.0645421	0.0619544	0.0687683	0.0677497		0.28	0.099933	0.0811349	0.0800913	0.0813032	0.0774134		0.28	0.061149	0.0508387	0.0513334	0.0525139	0.0534851		0.28	0.306943	0.281008	0.286728	0.265279	0.252555		0.28	0.0044171	-0.0006299	-0.0003411	-0.0018967	-0.0005722
0.283333	0.0598835	0.0556005	0.0554424	0.0538129	0.0540763		0.283333	0.0730778	0.065486	0.0627107	0.0695116	0.0681918		0.283333	0.100885	0.0822989	0.0812021	0.0821915	0.0784274		0.283333	0.0616794	0.0513945	0.0522162	0.0531836	0.0542375		0.283333	0.30907	0.283333	0.288797	0.267445	0.254059		0.283333	0.004747	-0.0011047	-0.0004519	-0.002445	-0.0001673
0.286667	0.0609049	0.0568315	0.0558869	0.0548552	0.055258		0.286667	0.0739272	0.0660516	0.0638489	0.0702983	0.068949		0.286667	0.101481	0.0830926	0.0824187	0.0828897	0.0786919		0.286667	0.061974	0.0515644	0.0532093	0.0529555	0.0545666		0.286667	0.311558	0.285376	0.290765	0.269121	0.255899		0.286667	0.0052831	-0.0010841	-0.0001415	-0.0025885	0.0004161
0.29	0.0619236	0.057939	0.0565807	0.0559713	0.0559882		0.29	0.0746213	0.0668679	0.0644517	0.0711031	0.0693603		0.29	0.102085	0.083801	0.0830873	0.0835561	0.0796451		0.29	0.0633256	0.0529208	0.0545421	0.053886	0.0562617		0.29	0.313519	0.287441	0.293073	0.271018	0.258058		0.29	0.0061375	-0.0009152	0.0002355	-0.0025633	0.0006338
0.293333	0.062746	0.058359	0.0568623	0.0565898	0.0567389		0.293333	0.0751253	0.0675207	0.0650867	0.071477	0.0700532		0.293333	0.103068	0.0852555	0.0834045	0.0842076	0.0809542		0.293333	0.0644529	0.0536368	0.0551949	0.0544144	0.0571551		0.293333	0.316158	0.290556	0.295461	0.273167	0.260733		0.293333	0.0068328	-0.0008242	0.0013072	-0.0021991	0.0010769
0.296667	0.0635797	0.0592893	0.05753	0.057333	0.0573757		0.296667	0.0754	0.0676196	0.0653651	0.0720969	0.0705968		0.296667	0.103728	0.0866477	0.0842102	0.0848587	0.0819194		0.296667	0.0653791	0.0540943	0.056017	0.0547992	0.0581906		0.296667	0.318226	0.292532	0.297347	0.274664	0.262481		0.296667	0.0069019	-0.001005	0.0010647	-0.0023543	0.0008928
0.3	0.0642658	0.0596477	0.0584454	0.0576182	0.0579293		0.3	0.0760136	0.0677418	0.0655048	0.072371	0.0707555		0.3	0.104412	0.0878862	0.0853528	0.0854905	0.0830478		0.3	0.0658659	0.0548932	0.0566019	0.0551509	0.0590405		0.3	0.319641	0.294348	0.299152	0.276311	0.264328		0.3	0.0068407	-0.0014149	0.0008929	-0.0025295	0.0003553
0.303333	0.0652784	0.0602077	0.0590165	0.0585919	0.0591492		0.303333	0.0777282	0.0689668	0.0661863	0.0729254	0.071602		0.303333	0.105968	0.0894636	0.0866126	0.0864219	0.084168		0.303333	0.065712	0.0556871	0.0568304	0.0556085	0.0597335		0.303333	0.321729	0.296672	0.301217	0.278193	0.266906		0.303333	0.0079002	-0.0002689	0.0012876	-0.0019077	0.0009117
0.306667	0.066166	0.0607478	0.0596013	0.0593375	0.0597805		0.306667	0.0779373	0.0690941	0.0664699	0.0730456	0.0716291		0.306667	0.107219	0.0898628	0.0878417	0.0872835	0.0851368		0.306667	0.0659706	0.0559887	0.0572125	0.0561163	0.0602814		0.306667	0.323744	0.29875	0.303306	0.279977	0.269068		0.306667	0.0082053	0.0005871	0.0014114	-0.0020003	0.0006156
0.31	0.0668366	0.0611301	0.0605713	0.0597905	0.060342		0.31	0.0786198	0.0695415	0.0671019	0.0737461	0.072503		0.31	0.108274	0.0904531	0.0887346	0.0883386	0.0856185		0.31	0.0662871	0.0567936	0.0576585	0.0572342	0.0605891		0.31	0.326296	0.301243	0.305494	0.282415	0.271282		0.31	0.0076735	0.0005377	0.0012042	-0.0017644	-1.32e-05
0.313333	0.0673926	0.061664	0.0612797	0.0603609	0.0608981		0.313333	0.0799133	0.0703372	0.0684787	0.0752108	0.07399		0.313333	0.108822	0.091844	0.0897246	0.0899896	0.0865329		0.313333	0.0671082	0.0579091	0.0584264	0.058811	0.061414		0.313333	0.327863	0.302864	0.307285	0.284079	0.273255		0.313333	0.0071436	0.0003101	0.0005963	-0.0016322	-0.0003985
0.316667	0.0676255	0.0619883	0.0617058	0.0606025	0.0613826		0.316667	0.0810775	0.070898	0.069197	0.0765944	0.0752357		0.316667	0.109458	0.0923227	0.0902791	0.0905705	0.0868213		0.316667	0.0674377	0.0581789	0.0591892	0.0598598	0.0618362		0.316667	0.330194	0.304077	0.308726	0.285663	0.274723		0.316667	0.0065924	0.0001265	0.0005429	-0.0018942	-0.0001488
0.32	0.0677794	0.0625411	0.0624853	0.0608756	0.0620229		0.32	0.0819061	0.0718061	0.0702512	0.0776957	0.0765632		0.32	0.110877	0.0929765	0.0915179	0.0920636	0.0872632		0.32	0.0681534	0.0583186	0.0593728	0.0606374	0.0628215		0.32	0.332231	0.305832	0.310816	0.288056	0.276332		0.32	0.005848	0.0001875	0.0003714	-0.0017097	-0.0004598
0.323333	0.0682763	0.0629037	0.0628033	0.0615386	0.0627955		0.323333	0.0827572	0.0719957	0.0710859	0.0782632	0.0773733		0.323333	0.112036	0.0929041	0.0918334	0.092948	0.0875673		0.323333	0.0687512	0.0588437	0.0598248	0.0616498	0.0637485		0.323333	0.33437	0.307112	0.312269	0.289692	0.278473		0.323333	0.0051583	-0.0002862	3.38e-05	-0.0016528	-0.0010061
0.326667	0.0687975	0.0635736	0.0636571	0.0623699	0.063617		0.326667	0.0838393	0.0726841	0.0716332	0.0785475	0.0783764		0.326667	0.113279	0.0938883	0.0929593	0.0940194	0.088078		0.326667	0.0696337	0.0596563	0.0605382	0.0628989	0.0644592		0.326667	0.335514	0.307873	0.313538	0.290448	0.279978		0.326667	0.0052911	0.0001811	8.2e-05	-0.0017359	-0.0010376
0.33	0.0695021	0.0642765	0.0641149	0.0625644	0.0640111		0.33	0.0848447	0.0732142	0.072547	0.0790591	0.0789181		0.33	0.115027	0.0955678	0.0942876	0.0956505	0.0893752		0.33	0.0699691	0.0595323	0.0606782	0.0636975	0.0648136		0.33	0.337809	0.309657	0.316002	0.292554	0.282149		0.33	0.0046709	-0.0006044	-0.0005767	-0.0022762	-0.0011466
0.333333	0.0693648	0.064024	0.0642755	0.0619714	0.0637021		0.333333	0.086117	0.0741609	0.0738926	0.0796757	0.080269		0.333333	0.115875	0.0957782	0.0946584	0.096367	0.0898777		0.333333	0.0699505	0.0594889	0.0604758	0.0640195	0.0647046		0.333333	0.339541	0.311415	0.317167	0.293949	0.282645		0.333333	0.0043818	-0.0001742	-0.0005279	-0.0023797	-0.0006957
0.336667	0.0693372	0.0642061	0.0652504	0.0617999	0.0640123		0.336667	0.0872081	0.0749541	0.0753439	0.0808899	0.0814752		0.336667	0.117259	0.096713	0.0952784	0.0973039	0.0908622		0.336667	0.0708333	0.0610738	0.0610972	0.06509	0.065945		0.336667	0.341402	0.312942	0.318536	0.295304	0.283923		0.336667	0.0040531	0.0001039	-0.0007567	-0.0022988	-0.0009879
0.34	0.0695149	0.0641966	0.0661382	0.0618398	0.0637971		0.34	0.0875186	0.0752719	0.0759433	0.0817502	0.0820658		0.34	0.118589	0.0973192	0.0962847	0.098507	0.0918803		0.34	0.0715257	0.0616812	0.0618843	0.0657329	0.0666239		0.34	0.343688	0.315447	0.32018	0.297585	0.285983		0.34	0.0037966	-0.0001646	-0.0008982	-0.0022342	-0.0011274
0.343333	0.0699202	0.0649702	0.0665113	0.0622858	0.0643222		0.343333	0.0875287	0.0758739	0.0764911	0.0819958	0.081952		0.343333	0.119787	0.0981328	0.0970112	0.0991062	0.0921511		0.343333	0.0720234	0.0627901	0.062835	0.0659521	0.0672142		0.343333	0.346095	0.317791	0.321992	0.299553	0.287941		0.343333	0.0047059	0.0003805	-0.0008603	-0.0017359	-0.0010094
0.346667	0.0707352	0.0654915	0.0671251	0.0630801	0.0648767		0.346667	0.0880808	0.0754729	0.0766276	0.0823635	0.0817968		0.346667	0.120756	0.098706	0.0981147	0.099887	0.0931601		0.346667	0.0733724	0.0639987	0.0649173	0.0671473	0.0688184		0.346667	0.347599	0.31935	0.323396	0.300927	0.289826		0.346667	0.0053495	0.0006822	-0.0005102	-0.0019409	-0.0014044
0.35	0.0721036	0.0669355	0.0676586	0.0639613	0.0652328		0.35	0.0890197	0.0758446	0.0772586	0.082269	0.0819425		0.35	0.120861	0.0988633	0.0991087	0.100879	0.0933529		0.35	0.0739259	0.0643976	0.0658074	0.0677163	0.0694276		0.35	0.348861	0.32152	0.32554	0.302392	0.292014		0.35	0.0060472	0.0011257	-0.0002658	-0.0018194	-0.000492
0.353333	0.0729757	0.0679428	0.0681125	0.0647172	0.0657095		0.353333	0.0901356	0.0763446	0.0773678	0.0827708	0.0819619		0.353333	0.121474	0.0995968	0.0998427	0.101142	0.0941603		0.353333	0.0742824	0.064534	0.0659849	0.067481	0.069493		0.353333	0.350634	0.323247	0.327352	0.30385	0.294003		0.353333	0.0065792	0.0015647	0.000515	-0.0017811	-0.000258
0.356667	0.0738498	0.0688847	0.0690963	0.0663016	0.066231		0.356667	0.0905029	0.0765168	0.0772502	0.0829596	0.0817734		0.356667	0.123046	0.100891	0.100706	0.102494	0.0955169		0.356667	0.0751773	0.0651048	0.066488	0.0680355	0.0706599		0.356667	0.352129	0.325269	0.328778	0.304916	0.295939		0.356667	0.0072116	0.0015458	0.0010823	-0.0015123	0.0005513
0.36	0.0744831	0.0690983	0.0696207	0.0671613	0.0671612		0.36	0.091644	0.0775658	0.0775559	0.0835809	0.082379		0.36	0.12399	0.101562	0.101177	0.103168	0.0959899		0.36	0.0756495	0.0650623	0.0671866	0.0681401	0.0705634		0.36	0.353658	0.327016	0.329679	0.305874	0.297173		0.36	0.0068278	0.0013199	0.001299	-0.002124	0.0004588
0.363333	0.0750398	0.0693359	0.0698479	0.0681253	0.067662		0.363333	0.0926894	0.0783433	0.078119	0.0846019	0.0830209		0.363333	0.124127	0.10246	0.102157	0.103491	0.0959082		0.363333	0.0760808	0.0654174	0.0671072	0.0677205	0.0706476		0.363333	0.354745	0.328137	0.331025	0.307133	0.298131		0.363333	0.0074086	0.0018216	0.0017404	-0.0018789	0.0008218
0.366667	0.0756113	0.0696319	0.0703061	0.0690636	0.0680853		0.366667	0.0931882	0.0788412	0.0788498	0.0854992	0.0834325		0.366667	0.125325	0.103379	0.103438	0.10456	0.0968696		0.366667	0.0772557	0.0665052	0.0681298	0.0685646	0.0717909		0.366667	0.356255	0.329872	0.332928	0.308394	0.299594		0.366667	0.0079259	0.0020686	0.0017878	-0.0017061	0.0017687
0.37	0.0762823	0.069892	0.070443	0.0696785	0.0684152		0.37	0.0939963	0.0798521	0.0796962	0.0861266	0.0842599		0.37	0.126808	0.104046	0.104383	0.105652	0.0980333		0.37	0.0778784	0.0671456	0.06834	0.0683947	0.0717349		0.37	0.358181	0.331836	0.334294	0.310073	0.301392		0.37	0.0086705	0.0032066	0.0027469	-0.0013754	0.0026142
0.373333	0.0775313	0.070477	0.0710766	0.0703094	0.0694658		0.373333	0.0938194	0.0797162	0.0796573	0.087001	0.0845781		0.373333	0.127618	0.104839	0.105614	0.106597	0.0989206		0.373333	0.0787998	0.0669838	0.0683965	0.0690751	0.0717848		0.373333	0.360116	0.333864	0.33583	0.311655	0.30278		0.373333	0.0086669	0.0033886	0.0026764	-0.0017697	0.0024868
0.376667	0.0784714	0.0712978	0.071889	0.0710879	0.0703289		0.376667	0.0946127	0.0804514	0.0801904	0.0884914	0.0851114		0.376667	0.128023	0.106129	0.106559	0.107937	0.0999236		0.376667	0.0792898	0.0672538	0.0682075	0.0694517	0.0719531		0.376667	0.361757	0.335376	0.337595	0.313095	0.303544		0.376667	0.0082492	0.0028913	0.0027502	-0.0018661	0.0027168
0.38	0.0794125	0.0717593	0.0713881	0.0712404	0.071179		0.38	0.0955061	0.081275	0.0810263	0.0895209	0.0862069		0.38	0.128587	0.107007	0.107529	0.10861	0.100635		0.38	0.0803964	0.0679327	0.0687477	0.0703287	0.073177		0.38	0.362835	0.337054	0.339112	0.314338	0.304266		0.38	0.0081276	0.0028309	0.0022646	-0.0016651	0.0032165
0.383333	0.080396	0.0723582	0.0718215	0.0716906	0.0725417		0.383333	0.0964934	0.081856	0.081844	0.0902342	0.0867362		0.383333	0.129358	0.107862	0.108196	0.109112	0.101157		0.383333	0.0813373	0.0679041	0.0690532	0.070196	0.0733318		0.383333	0.364669	0.338757	0.340686	0.315986	0.305441		0.383333	0.0076284	0.0027197	0.0018771	-0.0022633	0.0031846
0.386667	0.0806619	0.0725563	0.0725156	0.0720545	0.0731399		0.386667	0.0968773	0.08242	0.0822807	0.0907794	0.087133		0.386667	0.130546	0.10913	0.1092	0.110064	0.101771		0.386667	0.0826108	0.0686101	0.0690685	0.07065	0.0743431		0.386667	0.366339	0.340507	0.342522	0.317633	0.306755		0.386667	0.0075206	0.0027087	0.0015731	-0.0020443	0.0025944
0.39	0.0814163	0.0730403	0.0729033	0.072582	0.0738903		0.39	0.0978466	0.0833553	0.0833755	0.0913425	0.0880352		0.39	0.130696	0.109486	0.109232	0.109977	0.102116		0.39	0.0832336	0.0693068	0.0696799	0.0717144	0.0750576		0.39	0.368201	0.341812	0.344489	0.319326	0.30832		0.39	0.0069845	0.00242287	0.0009717	-0.0021053	0.0020843
0.393333	0.0818494	0.0732747	0.0731299	0.0726779	0.074269		0.393333	0.0978684	0.0835828	0.0835651	0.0911735	0.0884918		0.393333	0.131104	0.110066	0.109579	0.110565	0.102325		0.393333	0.0835481	0.0699975	0.0700201	0.0720587	0.075391		0.393333	0.369647	0.343381	0.346267	0.320976	0.309292		0.393333	0.00681	0.00243677	0.0004766	-0.0022087	0.0021649
0.396667	0.0826312	0.0730099	0.0735403	0.0723594	0.0745013		0.396667	0.0984967	0.084193	0.0841668	0.0923676	0.0900863		0.396667	0.131824	0.110154	0.109797	0.111045	0.103135		0.396667	0.0840484	0.0709064	0.0707094	0.0729304	0.0763692		0.396667	0.372204	0.345575	0.349293	0.323265	0.310721		0.396667	0.0067601	0.00275926	0.0006575	-0.001435	0.003101
0.4	0.083304	0.0737669	0.0742614	0.0725792	0.0749595		0.4	0.0992867	0.0849584	0.0852178	0.0930653	0.0913192		0.4	0.132222	0.110075	0.110088	0.111077	0.103428		0.4	0.0844823	0.071925	0.0708934	0.0738717	0.0773294		0.4	0.37408	0.347294	0.350937	0.324612	0.311621		0.4	0.0071582	0.00296079	0.0008184	-0.0007008	0.0029673
0.403333	0.0833566	0.0743096	0.0749496	0.0728941	0.0754344		0.403333	0.100238	0.0854873	0.0860029	0.0943064	0.0920631		0.403333	0.133722	0.110831	0.111177	0.11192	0.104625		0.403333	0.0856736	0.0736524	0.0713888	0.0752921	0.079063		0.403333	0.375839	0.348941	0.352539	0.325848	0.31306		0.403333	0.0071575	0.00261861	0.0006861	-0.0003479	0.0022181
0.406667	0.0841438	0.0748163	0.0758959	0.073498	0.0760728		0.406667	0.100423	0.0851323	0.0859211	0.0942349	0.0919612		0.406667	0.134107	0.111024	0.112077	0.11253	0.10574		0.406667	0.0865685	0.0741899	0.0724694	0.0759905	0.0799377		0.406667	0.377959	0.350832	0.354648	0.327781	0.314959		0.406667	0.0069215	0.00181269	6.47e-05	-0.0005492	0.001647
0.41	0.0844488	0.0752508	0.0763044	0.0732415	0.076364		0.41	0.10114	0.0859357	0.0866655	0.0948473	0.092719		0.41	0.135006	0.11185	0.112994	0.112853	0.10693		0.41	0.0869299	0.0746799	0.0730489	0.0763385	0.0807217		0.41	0.379491	0.351689	0.356162	0.329053	0.316669		0.41	0.0067458	0.00193263	-0.0002504	-0.0003015	0.0012992
0.413333	0.0851967	0.0760219	0.07748	0.0736669	0.0771202		0.413333	0.102306	0.0862572	0.0869758	0.0954164	0.0933367		0.413333	0.136373	0.113077	0.114296	0.11424	0.108393		0.413333	0.0880437	0.075142	0.0747562	0.0775649	0.0818979		0.413333	0.380534	0.352564	0.35803	0.330415	0.318408		0.413333	0.0065431	0.0008697	-0.0006072	-0.0010694	0.0004678
0.416667	0.0857196	0.0771734	0.0783605	0.0742308	0.0774041		0.416667	0.103318	0.0877613	0.0881462	0.0958166	0.0942992		0.416667	0.13707	0.113946	0.115132	0.114847	0.109498		0.416667	0.0886586	0.0753514	0.0753747	0.0781497	0.0825107		0.416667	0.381744	0.353444	0.359514	0.331205	0.319868		0.416667	0.0063968	0.00083617	-0.0004633	-0.0016252	0.0005942
0.42	0.0861375	0.0778447	0.0789531	0.0748497	0.0776891		0.42	0.104255	0.0885878	0.0891016	0.096845	0.0950797		0.42	0.138318	0.114987	0.115555	0.115194	0.110509		0.42	0.0889534	0.0755128	0.0759615	0.0784722	0.0827515		0.42	0.383591	0.354272	0.360847	0.33225	0.321268		0.42	0.0068128	0.0004189	0.0001464	-0.0015012	0.0005235
0.423333	0.086941	0.0793082	0.0805536	0.0761357	0.0787701		0.423333	0.105429	0.0897081	0.090211	0.0975495	0.0962916		0.423333	0.140216	0.116877	0.117131	0.117142	0.11226		0.423333	0.0898919	0.0762347	0.0771494	0.0792239	0.0837031		0.423333	0.385716	0.355795	0.362001	0.333262	0.322943		0.423333	0.0073923	9.29e-05	0.0007461	-0.0012777	0.0008695
0.426667	0.0873427	0.0798231	0.081363	0.0763534	0.0791555		0.426667	0.106156	0.0910671	0.0911112	0.0983161	0.097394		0.426667	0.141108	0.117407	0.117834	0.118142	0.11306		0.426667	0.0901351	0.0762827	0.0778488	0.0800306	0.083784		0.426667	0.387437	0.356906	0.362531	0.334	0.323855		0.426667	0.0073864	0.0009271	0.001617	-0.0010054	0.0009647
0.43	0.0880936	0.0804305	0.0819857	0.0770862	0.0795723		0.43	0.106976	0.0915447	0.0920723	0.0986902	0.0987414		0.43	0.142352	0.119131	0.119426	0.119504	0.114574		0.43	0.0907302	0.077082	0.0783429	0.0804125	0.0844691		0.43	0.389412	0.358473	0.364517	0.335547	0.325947		0.43	0.0087656	0.0017967	0.0025595	0.0003191	0.0018016
0.433333	0.0885423	0.0804092	0.0822575	0.0777481	0.0800251		0.433333	0.107498	0.0922627	0.0934595	0.0993937	0.0995028		0.433333	0.143382	0.119681	0.120078	0.120371	0.115966		0.433333	0.0915418	0.0778347	0.0794982	0.0814267	0.0850371		0.433333	0.390993	0.359834	0.366019	0.336278	0.327681		0.433333	0.0093023	0.0015357	0.003056	0.0001114	0.0019876
0.436667	0.0892165	0.0806064	0.0824561	0.0780226	0.0807521		0.436667	0.10843	0.0929041	0.0940488	0.0995229	0.0996637		0.436667	0.144131	0.120495	0.120944	0.120921	0.117176		0.436667	0.0921076	0.0787273	0.0802588	0.0817029	0.0855025		0.436667	0.39265	0.361082	0.366524	0.33761	0.329547		0.436667	0.0091899	0.0014712	0.0034135	-0.0002921	0.0016956
0.44	0.0899453	0.0806617	0.0823922	0.0785424	0.0813805		0.44	0.109308	0.0940962	0.0947121	0.0998953	0.0998902		0.44	0.144658	0.121673	0.122009	0.12176	0.117661		0.44	0.0932356	0.0792087	0.0808432	0.0834353	0.0861448		0.44	0.393661	0.362029	0.367413	0.338664	0.330102		0.44	0.0102777	0.0014344	0.003539	-7.2e-05	0.0020796
0.443333	0.0900093	0.0811691	0.0826222	0.0790042	0.0815937		0.443333	0.110321	0.0948414	0.0955144	0.100459	0.10049		0.443333	0.145489	0.122785	0.122854	0.122681	0.118515		0.443333	0.0934601	0.0792695	0.0806529	0.0834982	0.0860527		0.443333	0.395131	0.363336	0.369206	0.340386	0.331353		0.443333	0.0100067	0.0010848	0.0030694	-0.0001179	0.0017584
0.446667	0.0907198	0.0815412	0.0826268	0.0796547	0.0824705		0.446667	0.111798	0.096412	0.0972274	0.101569	0.10214		0.446667	0.146346	0.123269	0.124132	0.12362	0.118825		0.446667	0.0946091	0.0797934	0.0813149	0.0839319	0.0867516		0.446667	0.397124	0.36546	0.370465	0.34234	0.332878		0.446667	0.0095739	0.0010537	0.0024125	7.26e-05	0.0016088
0.45	0.0910798	0.0818494	0.0834782	0.0808364	0.0835914		0.45	0.112264	0.0967093	0.0979274	0.102153	0.102695		0.45	0.146522	0.123759	0.124516	0.124347	0.11923		0.45	0.094702	0.0796338	0.0816314	0.0838138	0.0865996		0.45	0.398195	0.36675	0.37137	0.343325	0.334113		0.45	0.0095636	0.0018022	0.0025198	-0.0001963	0.0015763
0.453333	0.0917118	0.0828283	0.08435	0.0817026	0.0839214		0.453333	0.112362	0.0972394	0.0982142	0.102809	0.103207		0.453333	0.146904	0.123752	0.124928	0.124719	0.119311		0.453333	0.0952339	0.0804657	0.0819781	0.0846488	0.0875828		0.453333	0.39996	0.36853	0.372803	0.345545	0.335788		0.453333	0.0093212	0.0013584	0.0021353	-0.000467	0.0012929
0.456667	0.0923336	0.0830249	0.0848443	0.0824976	0.0845763		0.456667	0.112855	0.0977448	0.0988415	0.103175	0.103954		0.456667	0.14698	0.123366	0.124895	0.124737	0.119236		0.456667	0.0956686	0.0809682	0.0830257	0.0855879	0.0880066		0.456667	0.401084	0.369599	0.3738	0.346995	0.336837		0.456667	0.0086002	0.0013257	0.0021287	-0.0005985	0.0010053
0.46	0.0926221	0.0833143	0.0853302	0.0834142	0.0848753		0.46	0.113208	0.0975898	0.0994087	0.103565	0.104275		0.46	0.147321	0.123239	0.124665	0.124956	0.119218		0.46	0.0964083	0.0820393	0.0838029	0.0862263	0.0886001		0.46	0.40218	0.370851	0.374471	0.348135	0.337575		0.46	0.0083549	0.0012097	0.0019709	-0.0004779	0.0011246
0.463333	0.0934806	0.0839426	0.0866707	0.0846676	0.0858185		0.463333	0.114426	0.0984358	0.100139	0.104185	0.105149		0.463333	0.147957	0.123737	0.125458	0.125224	0.119631		0.463333	0.0972356	0.0828619	0.0843368	0.0871106	0.0895128		0.463333	0.40413	0.372252	0.376391	0.349531	0.338939		0.463333	0.0082367	0.0014273	0.0019637	-0.0002711	0.0011807
0.466667	0.0938404	0.0850361	0.087421	0.0856341	0.0863839		0.466667	0.11517	0.098824	0.10073	0.104868	0.105127		0.466667	0.148491	0.1248	0.126436	0.125807	0.120385		0.466667	0.0981918	0.0832838	0.084676	0.0877701	0.0900923		0.466667	0.405277	0.37317	0.377261	0.350849	0.340076		0.466667	0.0073016	0.000656	0.0011867	-0.0013019	0.000198
0.47	0.0941183	0.0857263	0.0883472	0.0860749	0.086468		0.47	0.115422	0.0987696	0.100658	0.105559	0.10574		0.47	0.14924	0.125631	0.12691	0.126291	0.121015		0.47	0.0988629	0.0837459	0.0849581	0.0879995	0.0909584		0.47	0.406009	0.373702	0.378028	0.3514	0.340646		0.47	0.0068919	0.0004586	0.0004947	-0.0017644	0.0003834
0.473333	0.0948738	0.0866191	0.089493	0.0868695	0.086979		0.473333	0.115697	0.098348	0.10138	0.106177	0.106178		0.473333	0.149876	0.126285	0.127408	0.126916	0.121798		0.473333	0.0994747	0.0842383	0.0860966	0.088089	0.0915779		0.473333	0.407044	0.374578	0.379541	0.352475	0.341562		0.473333	0.0063684	0.0003215	-0.000547	-0.0022191	0.0005538
0.476667	0.0958346	0.087775	0.0905041	0.0871086	0.0870184		0.476667	0.116144	0.0991339	0.101943	0.107161	0.106531		0.476667	0.150617	0.127263	0.128159	0.127645	0.122337		0.476667	0.0998033	0.0842742	0.0863034	0.0880946	0.092319		0.476667	0.407614	0.375049	0.380205	0.353331	0.34231		0.476667	0.0060736	0.0003147	-0.0009619	-0.0021002	0.0004885
0.48	0.0965568	0.088602	0.0914778	0.0881302	0.0878273		0.48	0.115635	0.0989757	0.102131	0.107134	0.10634		0.48	0.15191	0.128447	0.128622	0.128721	0.122934		0.48	0.100051	0.0842545	0.0866378	0.0878802	0.0924405		0.48	0.408554	0.375963	0.381368	0.354004	0.342885		0.48	0.0064079	0.00077292	-0.0010643	-0.002344	0.0006478
0.483333	0.0978311	0.0899394	0.0927478	0.0887653	0.0887938		0.483333	0.115462	0.099136	0.102291	0.10764	0.106381		0.483333	0.152617	0.128983	0.129121	0.129316	0.123711		0.483333	0.100384	0.0844137	0.0871187	0.0882152	0.0923154		0.483333	0.409743	0.377094	0.381872	0.35471	0.343641		0.483333	0.006998	0.00203449	-5.72e-05	-0.0017738	0.0017966
0.486667	0.0988095	0.0911432	0.0931867	0.0891998	0.0896712		0.486667	0.115459	0.0989203	0.10216	0.108564	0.106763		0.486667	0.153484	0.130429	0.129552	0.130106	0.124632		0.486667	0.100546	0.0845576	0.087732	0.0883814	0.0928024		0.486667	0.411176	0.378491	0.382912	0.355195	0.34485		0.486667	0.0083541	0.00264593	0.0006625	-0.0006936	0.0027992
0.49	0.100148	0.0925303	0.0943341	0.0898435	0.0908021		0.49	0.115714	0.0989425	0.102336	0.109026	0.107241		0.49	0.154521	0.131894	0.13088	0.131461	0.125732		0.49	0.101264	0.0855498	0.0884601	0.0892779	0.0935224		0.49	0.412854	0.380258	0.384046	0.355969	0.346173		0.49	0.008549	0.0032637	0.0009691	-0.0004542	0.0031113
0.493333	0.100664	0.0928355	0.0945224	0.0901351	0.0909347		0.493333	0.116104	0.0994182	0.1028	0.109637	0.107707		0.493333	0.155506	0.132733	0.131302	0.132	0.125775		0.493333	0.101188	0.0858544	0.0889613	0.0901416	0.094063		0.493333	0.41399	0.381429	0.385039	0.356604	0.347145		0.493333	0.0090417	0.00408615	0.0015967	-3.11e-05	0.0033071
0.496667	0.101609	0.0927895	0.094299	0.0903923	0.0916298		0.496667	0.116529	0.09966	0.103276	0.109502	0.107973		0.496667	0.156869	0.1343	0.132265	0.132786	0.126828		0.496667	0.101682	0.0870628	0.0893595	0.0907672	0.0948814		0.496667	0.415626	0.382544	0.387135	0.357796	0.348493		0.496667	0.0098903	0.00446295	0.0024881	0.0005276	0.0036545
0.5	0.102013	0.0926526	0.0940591	0.0905994	0.0923283		0.5	0.117375	0.101231	0.104674	0.110057	0.108495		0.5	0.156934	0.134526	0.132506	0.133179	0.127182		0.5	0.102052	0.0876429	0.0897777	0.0916217	0.0955409		0.5	0.416662	0.383351	0.388128	0.358359	0.349022		0.5	0.0104566	0.00412805	0.0027063	0.0006606	0.003545
0.503333	0.102856	0.0936522	0.0943439	0.0904024	0.0928991		0.503333	0.118212	0.10258	0.105246	0.110278	0.109149		0.503333	0.157288	0.135221	0.133578	0.133761	0.127423		0.503333	0.102352	0.0887606	0.09058	0.092578	0.0962816		0.503333	0.418304	0.384426	0.389133	0.359573	0.350287		0.503333	0.0109128	0.00439902	0.0028937	0.0006954	0.0034712
0.506667	0.102782	0.0931338	0.0936187	0.0900099	0.0921164		0.506667	0.11855	0.103449	0.105803	0.111077	0.110076		0.506667	0.158189	0.135798	0.134278	0.134589	0.127557		0.506667	0.102584	0.0891819	0.0902752	0.0933107	0.0963047		0.506667	0.419827	0.385817	0.391013	0.360901	0.351437		0.506667	0.0127564	0.00458676	0.003375	0.001425	0.0037267
0.51	0.102691	0.0940356	0.0937933	0.0903195	0.092799		0.51	0.119815	0.10426	0.1067	0.111742	0.111231		0.51	0.159272	0.136643	0.135361	0.135296	0.12836		0.51	0.102567	0.089461	0.090435	0.093478	0.0967301		0.51	0.422118	0.387387	0.392833	0.362363	0.353021		0.51	0.0123112	0.0042386	0.0029864	0.0014455	0.0031187
0.513333	0.1035	0.0942193	0.0940935	0.0907378	0.0935313		0.513333	0.120691	0.105057	0.107412	0.112625	0.112378		0.513333	0.160059	0.136599	0.136059	0.135758	0.128731		0.513333	0.102762	0.0901284	0.0911523	0.0936638	0.0973933		0.513333	0.423956	0.388918	0.394163	0.363539	0.354143		0.513333	0.0122293	0.00437626	0.0030209	0.0011912	0.0031158
0.516667	0.103811	0.0951013	0.0950394	0.0912202	0.094457		0.516667	0.120732	0.10482	0.107396	0.112466	0.112868		0.516667	0.160899	0.137389	0.136358	0.136192	0.12966		0.516667	0.102639	0.0903104	0.0918404	0.0942641	0.0978674		0.516667	0.425162	0.390208	0.395105	0.364364	0.355069		0.516667	0.0125203	0.00526645	0.0038304	0.0013514	0.0036741
0.52	0.104692	0.0955343	0.0957763	0.0917994	0.0951908		0.52	0.121389	0.105298	0.10734	0.112708	0.113091		0.52	0.1619	0.137444	0.137203	0.13626	0.130483		0.52	0.103595	0.0915447	0.0924449	0.0953751	0.0986991		0.52	0.426847	0.391814	0.396316	0.365569	0.35653		0.52	0.0119508	0.0039806	0.0035993	0.0006198	0.0030283
0.523333	0.104369	0.0953214	0.0959416	0.0920752	0.0952426		0.523333	0.122845	0.106651	0.108666	0.11357	0.114603		0.523333	0.162711	0.137599	0.138037	0.137033	0.130642		0.523333	0.104147	0.0917304	0.092824	0.0957409	0.098853		0.523333	0.428151	0.392517	0.397522	0.366279	0.357441		0.523333	0.011996	0.0039997	0.0042057	0.0007417	0.002887
0.526667	0.104927	0.0961889	0.0967494	0.093085	0.0958048		0.526667	0.12448	0.107177	0.109904	0.114621	0.11546		0.526667	0.164192	0.138405	0.138982	0.138103	0.131728		0.526667	0.104561	0.0924734	0.093426	0.0961926	0.0991476		0.526667	0.429492	0.393861	0.398872	0.367742	0.359106		0.526667	0.0115415	0.0035291	0.0034395	0.000387	0.0026683
0.53	0.105191	0.0964892	0.0971111	0.0933296	0.0964314		0.53	0.125655	0.108396	0.110852	0.115195	0.116263		0.53	0.165469	0.138823	0.140027	0.138561	0.13222		0.53	0.105207	0.0933712	0.0937833	0.0968785	0.0998317		0.53	0.43104	0.394777	0.400535	0.369098	0.360548		0.53	0.0107745	0.0030072	0.0031676	-0.0002855	0.0025801
0.533333	0.105208	0.0966451	0.0973242	0.0935542	0.0962362		0.533333	0.126583	0.108818	0.111523	0.11664	0.117094		0.533333	0.166466	0.139507	0.141067	0.139654	0.132947		0.533333	0.106778	0.093799	0.0947669	0.0977982	0.100562		0.533333	0.432224	0.395929	0.402077	0.370716	0.361583		0.533333	0.00994114	0.00277859	0.0030355	-0.0004598	0.0022314
0.536667	0.105128	0.0967142	0.0975104	0.0937705	0.0961049		0.536667	0.127602	0.109647	0.112499	0.117312	0.11777		0.536667	0.167173	0.139822	0.141524	0.140469	0.133381		0.536667	0.107766	0.0943802	0.095382	0.0982038	0.101069		0.536667	0.43354	0.397018	0.403741	0.372077	0.362471		0.536667	0.0096613	0.00274854	0.002894	-8.5e-05	0.0022359
0.54	0.106025	0.0971493	0.0982635	0.0942474	0.0963569		0.54	0.128335	0.110407	0.11403	0.11836	0.118101		0.54	0.168461	0.14021	0.1423	0.141182	0.134434		0.54	0.108591	0.0948099	0.0959208	0.0987527	0.101527		0.54	0.435059	0.398719	0.406117	0.373946	0.364383		0.54	0.008997	0.00226598	0.0020565	-0.0004862	0.0017527
0.543333	0.107372	0.097538	0.0992561	0.0952135	0.0967998		0.543333	0.129241	0.111383	0.114768	0.118703	0.118583		0.543333	0.169466	0.140472	0.14272	0.142037	0.135013		0.543333	0.108729	0.0941436	0.0959508	0.0988489	0.101187		0.543333	0.436112	0.399362	0.406909	0.374998	0.365353		0.543333	0.0080376	0.00203283	0.0017295	-0.0010648	0.0012354
0.546667	0.107729	0.0980605	0.100092	0.0963081	0.0976681		0.546667	0.129628	0.111825	0.115362	0.11901	0.119062		0.546667	0.171392	0.141502	0.143916	0.143088	0.136465		0.546667	0.109562	0.0943733	0.0963018	0.0991347	0.101252		0.546667	0.437319	0.400228	0.408114	0.375937	0.366522		0.546667	0.0078955	0.00237236	0.0013879	-0.0012634	0.001376
0.55	0.108644	0.098732	0.101159	0.0972437	0.0992021		0.55	0.130827	0.112618	0.115799	0.119894	0.119665		0.55	0.17266	0.142303	0.14474	0.143936	0.137655		0.55	0.111354	0.0953271	0.0980249	0.100646	0.102284		0.55	0.438424	0.401803	0.40935	0.377638	0.368081		0.55	0.0079695	0.00291956	0.0018825	-0.0009446	0.0019077
0.553333	0.1093	0.098852	0.101132	0.0981999	0.099749		0.553333	0.131283	0.11282	0.116312	0.120521	0.120051		0.553333	0.173458	0.143423	0.145613	0.144788	0.138403		0.553333	0.112499	0.095716	0.0988608	0.10072	0.103385		0.553333	0.439671	0.402671	0.410254	0.378085	0.369005		0.553333	0.0075326	0.0031712	0.0016168	-0.0009589	0.0021806
0.556667	0.110103	0.0989938	0.101835	0.0990964	0.100316		0.556667	0.132717	0.113979	0.117445	0.121436	0.121427		0.556667	0.174528	0.144715	0.147245	0.146068	0.139578		0.556667	0.11337	0.0968151	0.0993147	0.101489	0.103781		0.556667	0.440938	0.403998	0.411526	0.378969	0.370064		0.556667	0.0065356	0.00340233	0.0012811	-0.0011067	0.0021503
0.56	0.11117	0.0994701	0.102626	0.0998893	0.101116		0.56	0.134056	0.115329	0.118112	0.122152	0.12215		0.56	0.176016	0.146117	0.148598	0.147909	0.140789		0.56	0.114326	0.0975374	0.0998863	0.102181	0.104442		0.56	0.442265	0.405252	0.413	0.380343	0.371306		0.56	0.0069337	0.00335368	0.0013899	-0.0006708	0.0022335
0.563333	0.111845	0.0994187	0.102401	0.100194	0.101518		0.563333	0.134972	0.116687	0.118671	0.122389	0.122713		0.563333	0.176762	0.147407	0.149619	0.149253	0.142052		0.563333	0.114989	0.0985615	0.100216	0.103047	0.105183		0.563333	0.443135	0.405692	0.413481	0.380509	0.371916		0.563333	0.0067042	0.00301971	0.0013819	-0.0004706	0.0022589
0.566667	0.112198	0.100221	0.102912	0.101145	0.10208		0.566667	0.136568	0.119141	0.120136	0.123875	0.124365		0.566667	0.176602	0.147605	0.149607	0.149751	0.141947		0.566667	0.115609	0.0993701	0.101189	0.104083	0.105887		0.566667	0.443777	0.406396	0.414334	0.381093	0.373064		0.566667	0.0072042	0.00286127	0.0011594	-0.0002262	0.0021142
0.57	0.112344	0.100437	0.103003	0.101374	0.102049		0.57	0.137124	0.119543	0.120642	0.124524	0.12496		0.57	0.177131	0.148832	0.150191	0.150404	0.142758		0.57	0.116128	0.0998811	0.101646	0.104207	0.106404		0.57	0.444862	0.40739	0.415035	0.381984	0.374265		0.57	0.0077786	0.00289451	0.0010593	-0.0005372	0.0015267
0.573333	0.112334	0.100532	0.103317	0.101984	0.102003		0.573333	0.137592	0.119648	0.120847	0.125254	0.125261		0.573333	0.178251	0.149982	0.150444	0.151062	0.143606		0.573333	0.116629	0.100413	0.102042	0.104305	0.107104		0.573333	0.445948	0.408992	0.416077	0.383051	0.375627		0.573333	0.0079771	0.0028919	0.0008848	-0.0001916	0.0015689
0.576667	0.112732	0.101076	0.104157	0.102722	0.103192		0.576667	0.138476	0.120466	0.121349	0.12547	0.125512		0.576667	0.178767	0.150767	0.151066	0.151545	0.144538		0.576667	0.116929	0.101057	0.102614	0.104245	0.107358		0.576667	0.446617	0.4098	0.416525	0.383757	0.376019		0.576667	0.0079266	0.0032462	0.0007388	7.75e-05	0.0015427
0.58	0.113968	0.101207	0.104859	0.102912	0.103672		0.58	0.138457	0.12059	0.121448	0.126143	0.125887		0.58	0.179069	0.150276	0.15134	0.151792	0.144917		0.58	0.117076	0.101555	0.103059	0.104348	0.108066		0.58	0.447926	0.411354	0.417222	0.38473	0.376653		0.58	0.0085359	0.00392803	0.0010027	0.0002003	0.0018401
0.583333	0.114404	0.102263	0.105683	0.103264	0.104249		0.583333	0.138812	0.12086	0.121966	0.126646	0.12664		0.583333	0.179492	0.151276	0.151856	0.152435	0.145653		0.583333	0.117191	0.101757	0.103564	0.104798	0.108712		0.583333	0.44869	0.412512	0.417442	0.385518	0.377668		0.583333	0.0086749	0.00389528	0.0013152	-0.0001044	0.0019499
0.586667	0.114943	0.102262	0.10611	0.103657	0.104455		0.586667	0.13959	0.121659	0.122544	0.127806	0.127302		0.586667	0.179504	0.151462	0.152312	0.152436	0.145826		0.586667	0.117584	0.102485	0.10397	0.105464	0.1091		0.586667	0.449652	0.413725	0.418187	0.386564	0.378781		0.586667	0.0090065	0.003572	0.0015329	-0.0002574	0.0017
0.59	0.115071	0.103244	0.106303	0.104185	0.104232		0.59	0.140298	0.122484	0.124068	0.128996	0.128059		0.59	0.179965	0.151597	0.152351	0.153055	0.145881		0.59	0.117737	0.102816	0.104492	0.105741	0.109521		0.59	0.45076	0.415193	0.419261	0.388294	0.380058		0.59	0.0092149	0.00344169	0.0018714	-0.0006242	0.001309
0.593333	0.115539	0.104072	0.106691	0.104999	0.104962		0.593333	0.140958	0.122607	0.124605	0.129892	0.128051		0.593333	0.180571	0.152559	0.152553	0.153558	0.146377		0.593333	0.118107	0.103287	0.105131	0.106441	0.110306		0.593333	0.451255	0.416368	0.41953	0.388922	0.380881		0.593333	0.0089271	0.0026872	0.0016281	-0.0010321	0.000974
0.596667	0.115095	0.104089	0.106144	0.104398	0.104919		0.596667	0.141246	0.122804	0.125559	0.130388	0.127719		0.596667	0.180902	0.15282	0.152546	0.153816	0.146335		0.596667	0.119102	0.103939	0.105672	0.107317	0.11165		0.596667	0.452179	0.417273	0.4202	0.389723	0.381132		0.596667	0.0092489	0.0028666	0.002128	-0.0011056	0.0009235
0.6	0.115379	0.105073	0.106778	0.105243	0.105563		0.6	0.140774	0.122485	0.12561	0.130383	0.127753		0.6	0.181131	0.153188	0.152912	0.15441	0.147006		0.6	0.119827	0.10419	0.106095	0.107782	0.11193		0.6	0.453495	0.418285	0.421657	0.391144	0.382021		0.6	0.0093298	0.0031336	0.0031117	-0.0004239	0.0008176
0.603333	0.116353	0.106153	0.107408	0.105853	0.106225		0.603333	0.140715	0.123101	0.126375	0.130683	0.127489		0.603333	0.181971	0.153645	0.153108	0.154427	0.147266		0.603333	0.119695	0.104573	0.105867	0.108022	0.111779		0.603333	0.454883	0.418898	0.422771	0.392318	0.383182		0.603333	0.009478	0.0031876	0.003065	-0.0005603	0.0005193
0.606667	0.118008	0.107995	0.109139	0.107036	0.107316		0.606667	0.140842	0.123485	0.12687	0.131305	0.127862		0.606667	0.183584	0.154217	0.153618	0.154599	0.147783		0.606667	0.11944	0.104498	0.105956	0.108998	0.111801		0.606667	0.456061	0.419598	0.423503	0.392748	0.384574		0.606667	0.0090321	0.0022966	0.0021971	-0.0015142	3.33e-05
0.61	0.118443	0.108756	0.109768	0.10767	0.107839		0.61	0.141111	0.123747	0.127054	0.131471	0.128163		0.61	0.184605	0.154604	0.154346	0.155328	0.148477		0.61	0.12018	0.104479	0.106366	0.109792	0.112446		0.61	0.457199	0.420309	0.423874	0.393326	0.384842		0.61	0.00834	0.0020116	0.0017744	-0.00238	-0.0005897
0.613333	0.119309	0.109877	0.111088	0.108651	0.109082		0.613333	0.140951	0.123634	0.126691	0.131404	0.127896		0.613333	0.186152	0.155992	0.155919	0.156342	0.150059		0.613333	0.121096	0.104807	0.106997	0.110205	0.113405		0.613333	0.458173	0.421392	0.425003	0.394385	0.386021		0.613333	0.008659	0.00227203	0.00163	-0.0026143	-0.000616
0.616667	0.119916	0.110243	0.111587	0.109334	0.109978		0.616667	0.141279	0.123685	0.126956	0.131515	0.12812		0.616667	0.187165	0.157071	0.156927	0.157024	0.15091		0.616667	0.122452	0.105202	0.108295	0.111334	0.114279		0.616667	0.459445	0.422596	0.425844	0.395415	0.386653		0.616667	0.0092652	0.00302234	0.00217	-0.0021501	-3.81e-05
0.62	0.120276	0.110381	0.111663	0.109899	0.110525		0.62	0.141236	0.123647	0.127031	0.131718	0.128559		0.62	0.187678	0.158043	0.158434	0.157991	0.151659		0.62	0.122809	0.10518	0.108298	0.110924	0.11401		0.62	0.461049	0.423082	0.426281	0.395984	0.38717		0.62	0.0087105	0.00243961	0.0015709	-0.0020847	0.0001351
0.623333	0.120736	0.111082	0.112264	0.109956	0.111305		0.623333	0.142082	0.124426	0.126897	0.132305	0.129798		0.623333	0.188928	0.159475	0.160018	0.159319	0.152697		0.623333	0.123373	0.105956	0.108454	0.111483	0.114329		0.623333	0.462146	0.424064	0.427552	0.396635	0.388182		0.623333	0.0091472	0.00238249	0.0017009	-0.0016633	0.0007968
0.626667	0.121696	0.111432	0.113145	0.110234	0.112368		0.626667	0.142662	0.124612	0.126764	0.132486	0.130226		0.626667	0.190246	0.160752	0.161134	0.160871	0.153567		0.626667	0.123767	0.106222	0.108456	0.111711	0.114316		0.626667	0.463033	0.424739	0.428217	0.397351	0.388942		0.626667	0.00963712	0.00210322	0.0015329	-0.0011106	0.000867
0.63	0.121661	0.111531	0.113287	0.110502	0.112652		0.63	0.143257	0.125255	0.127322	0.132879	0.131115		0.63	0.191107	0.161801	0.161573	0.161618	0.154113		0.63	0.124538	0.107075	0.108888	0.112324	0.114902		0.63	0.463399	0.424979	0.428508	0.397425	0.389397		0.63	0.00975008	0.0015407	0.0009025	-0.001339	0.0009556
0.633333	0.121587	0.11212	0.113868	0.11111	0.113332		0.633333	0.144149	0.126051	0.127919	0.133297	0.132139		0.633333	0.192022	0.162767	0.162109	0.162278	0.154935		0.633333	0.125234	0.107622	0.109243	0.112691	0.115473		0.633333	0.46397	0.426006	0.429642	0.39857	0.390149		0.633333	0.00980237	0.0011443	0.0002878	-0.0010347	0.0006565
0.636667	0.121515	0.111508	0.114418	0.110866	0.113303		0.636667	0.144598	0.12511	0.127562	0.132471	0.13195		0.636667	0.193598	0.16436	0.163457	0.163373	0.156198		0.636667	0.125546	0.107471	0.109152	0.112028	0.11557		0.636667	0.464365	0.42677	0.430227	0.399583	0.390886		0.636667	0.00939486	0.0004155	-0.0008095	-0.0014305	-0.0001929
0.64	0.12176	0.111911	0.115182	0.111246	0.113729		0.64	0.145017	0.125828	0.127714	0.133139	0.132879		0.64	0.19452	0.164673	0.164009	0.163578	0.156261		0.64	0.126384	0.108663	0.110116	0.112415	0.116693		0.64	0.465348	0.428429	0.431358	0.401148	0.392089		0.64	0.00913482	0.0004703	-0.0009279	-0.0012245	-1.89e-05
0.643333	0.122565	0.111986	0.115786	0.111691	0.11414		0.643333	0.145949	0.126115	0.128013	0.133609	0.133562		0.643333	0.194793	0.165077	0.16504	0.164018	0.156219		0.643333	0.127163	0.109723	0.11132	0.113272	0.117325		0.643333	0.466311	0.429154	0.432013	0.401968	0.392431		0.643333	0.00923062	0.0009383	-0.0010023	-0.0007835	0.0005306
0.646667	0.122807	0.111891	0.116201	0.111267	0.11369		0.646667	0.147166	0.126608	0.128761	0.134485	0.134912		0.646667	0.195703	0.16581	0.165833	0.164607	0.156951		0.646667	0.127287	0.109947	0.112386	0.113775	0.118423		0.646667	0.467259	0.430526	0.432749	0.403593	0.393875		0.646667	0.00946336	0.001459	-0.0006593	-0.0002932	0.0010874
0.65	0.123088	0.112345	0.116703	0.111732	0.113746		0.65	0.149007	0.127723	0.12967	0.135406	0.136094		0.65	0.196105	0.167103	0.166922	0.165079	0.15751		0.65	0.127781	0.110789	0.113122	0.113994	0.119276		0.65	0.467145	0.431192	0.433959	0.404512	0.395308		0.65	0.00881787	0.00164163	-0.0006646	-0.0005464	0.0012379
0.653333	0.123457	0.112662	0.116972	0.112514	0.113905		0.653333	0.149985	0.128412	0.130155	0.136309	0.136563		0.653333	0.196248	0.167406	0.16742	0.165604	0.158032		0.653333	0.128142	0.111152	0.113603	0.114225	0.119267		0.653333	0.467819	0.432289	0.435277	0.405648	0.396074		0.653333	0.0085392	0.00195195	-0.0002567	-0.0005641	0.0014547
0.656667	0.124367	0.113697	0.117439	0.113653	0.114353		0.656667	0.150661	0.128674	0.130723	0.136604	0.136857		0.656667	0.196182	0.16749	0.167688	0.166052	0.158559		0.656667	0.128609	0.111747	0.113933	0.114597	0.120035		0.656667	0.468222	0.433199	0.43582	0.406669	0.397103		0.656667	0.0083942	0.00194064	-2.31e-05	-0.0006923	0.0011934
0.66	0.124162	0.114091	0.117641	0.11384	0.114475		0.66	0.152079	0.12914	0.131467	0.137619	0.137462		0.66	0.195846	0.168057	0.168425	0.166756	0.15928		0.66	0.129223	0.112023	0.114378	0.115041	0.120855		0.66	0.468661	0.433593	0.436556	0.407281	0.397692		0.66	0.008028	0.00185578	-0.0001673	-0.0004222	0.0013912
0.663333	0.124634	0.114493	0.117991	0.11426	0.11433		0.663333	0.152875	0.129315	0.132213	0.13857	0.13779		0.663333	0.196226	0.167731	0.169009	0.167212	0.159906		0.663333	0.130226	0.113595	0.115491	0.115856	0.12166		0.663333	0.470114	0.434192	0.437529	0.408464	0.398836		0.663333	0.0078813	0.00240469	0.0002789	-0.0002067	0.0014802
0.666667	0.125978	0.115688	0.119064	0.115722	0.115035		0.666667	0.15343	0.129901	0.132325	0.138986	0.138672		0.666667	0.196923	0.167841	0.169676	0.167543	0.160839		0.666667	0.130392	0.114378	0.1156	0.116272	0.121814		0.666667	0.471301	0.434605	0.438684	0.409725	0.400438		0.666667	0.0071508	0.00216906	0.0006099	0.0002197	0.0012254
0.67	0.127276	0.116741	0.120046	0.116629	0.115495		0.67	0.154755	0.130456	0.132919	0.140203	0.138978		0.67	0.197473	0.168	0.16957	0.167596	0.160477		0.67	0.130978	0.114906	0.115758	0.11733	0.122408		0.67	0.472169	0.435794	0.438985	0.410162	0.401401		0.67	0.0069176	0.00190441	0.0003058	-0.0004128	0.0004371
0.673333	0.128251	0.117651	0.121275	0.117629	0.116188		0.673333	0.155274	0.130954	0.133327	0.141368	0.139859		0.673333	0.197959	0.168559	0.170021	0.16801	0.160815		0.673333	0.130729	0.114854	0.115997	0.11785	0.122253		0.673333	0.473393	0.436905	0.439848	0.410725	0.402457		0.673333	0.0062861	0.00174558	-1.6e-06	-0.0008884	3.24e-05
0.676667	0.128942	0.118639	0.121825	0.11832	0.116816		0.676667	0.155601	0.131225	0.133379	0.142159	0.139634		0.676667	0.198516	0.169617	0.170901	0.16923	0.162382		0.676667	0.132131	0.11526	0.116748	0.118208	0.123186		0.676667	0.474455	0.438193	0.440848	0.411601	0.403447		0.676667	0.0056316	0.00202387	-0.0003707	-0.0015598	-0.0008173
0.68	0.130271	0.119912	0.123085	0.119464	0.117723		0.68	0.155695	0.131487	0.133596	0.142415	0.13979		0.68	0.199428	0.170562	0.171882	0.169972	0.163146		0.68	0.132898	0.115597	0.117752	0.119081	0.123679		0.68	0.475792	0.438505	0.441594	0.411901	0.404385		0.68	0.0061417	0.00303814	0.0003627	-0.0016756	-0.0002517
0.683333	0.130602	0.120598	0.122737	0.120036	0.118108		0.683333	0.156023	0.132061	0.134893	0.143326	0.140566		0.683333	0.199642	0.171007	0.172356	0.170083	0.16296		0.683333	0.133455	0.116035	0.118396	0.120259	0.12423		0.683333	0.477439	0.439002	0.442548	0.412542	0.404723		0.683333	0.0064181	0.00294299	0.0007112	-0.0018669	-0.0006126
0.686667	0.131542	0.121959	0.123395	0.120723	0.11941		0.686667	0.156435	0.132767	0.13566	0.143824	0.141474		0.686667	0.200405	0.171672	0.173139	0.171188	0.163814		0.686667	0.133851	0.116113	0.118395	0.120768	0.124564		0.686667	0.479106	0.439755	0.443678	0.413328	0.405712		0.686667	0.0063313	0.00293294	0.0009985	-0.0017012	-0.0004462
0.69	0.132881	0.12348	0.124555	0.121249	0.120578		0.69	0.156314	0.133236	0.135537	0.14419	0.142164		0.69	0.201152	0.172286	0.173516	0.172029	0.164372		0.69	0.134345	0.116778	0.118568	0.121572	0.125458		0.69	0.480114	0.440815	0.44442	0.413779	0.406479		0.69	0.0066831	0.00290326	0.0011813	-0.0017304	-0.0001902
0.693333	0.132576	0.12328	0.124717	0.121082	0.120762		0.693333	0.156754	0.133991	0.136418	0.14458	0.142988		0.693333	0.201935	0.173494	0.173809	0.173057	0.164892		0.693333	0.135082	0.117101	0.118848	0.122616	0.125814		0.693333	0.481168	0.441736	0.444876	0.414105	0.406721		0.693333	0.0078883	0.0032851	0.000964	-0.0015672	0.0003014
0.696667	0.132636	0.124086	0.125129	0.121339	0.12133		0.696667	0.157096	0.134786	0.137824	0.145134	0.143867		0.696667	0.202027	0.17402	0.173964	0.173001	0.165333		0.696667	0.136359	0.117674	0.119416	0.123554	0.126679		0.696667	0.482252	0.442544	0.445464	0.41422	0.40688		0.696667	0.0086749	0.00316526	0.0008025	-0.0018194	0.0009943
0.7	0.133593	0.124926	0.126128	0.122187	0.12202		0.7	0.157326	0.135541	0.138434	0.145257	0.144289		0.7	0.20265	0.174808	0.174362	0.173503	0.165873		0.7	0.136846	0.118006	0.119586	0.124208	0.127351		0.7	0.483035	0.443795	0.446437	0.41525	0.407202		0.7	0.00858225	0.00265795	0.000526	-0.0021295	0.000484
0.703333	0.134155	0.124967	0.126668	0.122661	0.122765		0.703333	0.15703	0.135538	0.138448	0.145238	0.144211		0.703333	0.203179	0.175434	0.174523	0.173628	0.166073		0.703333	0.138258	0.118174	0.12053	0.125136	0.128388		0.703333	0.484107	0.444361	0.447071	0.415941	0.407902		0.703333	0.00912313	0.00288192	0.0005929	-0.0027514	0.0007228
0.706667	0.13439	0.125457	0.126909	0.12314	0.12338		0.706667	0.157264	0.136668	0.139554	0.146451	0.145138		0.706667	0.204063	0.175661	0.174863	0.174166	0.166357		0.706667	0.139454	0.119195	0.121793	0.126613	0.130211		0.706667	0.485122	0.445848	0.447622	0.416769	0.408826		0.706667	0.0100725	0.0037861	0.0008679	-0.0020406	0.0017463
0.71	0.135513	0.126626	0.127881	0.123912	0.124509		0.71	0.158076	0.137236	0.140348	0.146707	0.145942		0.71	0.204797	0.176669	0.175639	0.174898	0.166726		0.71	0.139739	0.119545	0.122358	0.127286	0.130742		0.71	0.485673	0.446726	0.448319	0.417157	0.409457		0.71	0.0106894	0.00498336	0.001579	-0.001183	0.0029243
0.713333	0.135726	0.126981	0.128052	0.124043	0.124837		0.713333	0.158337	0.137855	0.141089	0.147127	0.146461		0.713333	0.20627	0.17772	0.176503	0.175833	0.168297		0.713333	0.139831	0.119807	0.122806	0.127343	0.130991		0.713333	0.486267	0.447512	0.449125	0.417727	0.410353		0.713333	0.0110696	0.00540012	0.0021553	-0.0012264	0.0030876
0.716667	0.136549	0.127426	0.128706	0.124745	0.125614		0.716667	0.158909	0.138632	0.141645	0.147543	0.14689		0.716667	0.206601	0.177701	0.177311	0.176176	0.168492		0.716667	0.140132	0.120516	0.123094	0.127656	0.131506		0.716667	0.487077	0.448047	0.450705	0.418725	0.410977		0.716667	0.0113688	0.00544433	0.0025764	-0.0015022	0.0034563
0.72	0.137234	0.127826	0.129558	0.125082	0.126275		0.72	0.159244	0.138578	0.14176	0.147707	0.147074		0.72	0.20722	0.177666	0.177538	0.176815	0.168954		0.72	0.140726	0.120998	0.123587	0.12823	0.131861		0.72	0.488707	0.449468	0.452004	0.420045	0.411832		0.72	0.0121683	0.00562753	0.0032127	-0.0013849	0.0036402
0.723333	0.137606	0.128172	0.129643	0.125261	0.126393		0.723333	0.160394	0.139462	0.14248	0.148106	0.147862		0.723333	0.207797	0.178268	0.178418	0.17749	0.16948		0.723333	0.141679	0.122088	0.124227	0.12902	0.132486		0.723333	0.489578	0.450383	0.452519	0.420938	0.412492		0.723333	0.0122988	0.00571654	0.0032395	-0.0009199	0.0034732
0.726667	0.137088	0.127749	0.129691	0.125367	0.125753		0.726667	0.161638	0.140458	0.143112	0.149275	0.148666		0.726667	0.208364	0.178415	0.178977	0.177958	0.169993		0.726667	0.14181	0.122697	0.124345	0.129191	0.132203		0.726667	0.490597	0.451527	0.453768	0.421515	0.413397		0.726667	0.011602	0.00521805	0.0025956	-0.0013028	0.002954
0.73	0.137874	0.127745	0.13005	0.126414	0.126171		0.73	0.163345	0.141322	0.143642	0.150252	0.149335		0.73	0.209279	0.178693	0.179191	0.178041	0.170198		0.73	0.14259	0.124303	0.125237	0.129951	0.132396		0.73	0.491433	0.452592	0.454526	0.422255	0.414525		0.73	0.0114006	0.00501165	0.0024607	-0.0012471	0.0025712
0.733333	0.138563	0.127828	0.1302	0.127127	0.126784		0.733333	0.164132	0.141737	0.143822	0.150505	0.14959		0.733333	0.210025	0.179158	0.179611	0.178511	0.170349		0.733333	0.142607	0.12467	0.125076	0.129626	0.132195		0.733333	0.492292	0.453806	0.455151	0.422429	0.415395		0.733333	0.011117	0.00500491	0.0024392	-0.0010404	0.0021392
0.736667	0.139124	0.128209	0.131177	0.127607	0.127709		0.736667	0.165293	0.14203	0.144278	0.151547	0.149637		0.736667	0.210403	0.17963	0.179613	0.178448	0.170206		0.736667	0.143131	0.12529	0.125173	0.129744	0.132157		0.736667	0.493026	0.455108	0.455657	0.422792	0.415914		0.736667	0.0108539	0.00508132	0.0025828	-0.0019362	0.0014447
0.74	0.139593	0.128424	0.131413	0.128211	0.127681		0.74	0.165742	0.142793	0.14483	0.152659	0.150405		0.74	0.211921	0.180625	0.180746	0.179562	0.171152		0.74	0.142822	0.125465	0.125642	0.129435	0.131612		0.74	0.494079	0.45544	0.456713	0.42332	0.416843		0.74	0.0109205	0.00523891	0.0027587	-0.0015886	0.0015791
0.743333	0.140719	0.129283	0.131723	0.128753	0.12804		0.743333	0.166634	0.142957	0.145023	0.153391	0.150399		0.743333	0.213593	0.181592	0.182197	0.180954	0.172591		0.743333	0.143728	0.125917	0.126753	0.130158	0.132381		0.743333	0.494491	0.455808	0.457412	0.424028	0.417601		0.743333	0.0102523	0.00493506	0.0027407	-0.0019811	0.0009061
0.746667	0.141758	0.129699	0.132467	0.12939	0.128425		0.746667	0.167424	0.143728	0.14573	0.154138	0.151089		0.746667	0.214595	0.181972	0.183142	0.181681	0.172953		0.746667	0.143773	0.126139	0.127341	0.130924	0.132606		0.746667	0.49527	0.455632	0.457903	0.424542	0.418026		0.746667	0.00996842	0.00493105	0.0029594	-0.0020998	0.0010077
0.75	0.142646	0.130474	0.132905	0.130187	0.129054		0.75	0.167928	0.143869	0.146171	0.15462	0.151538		0.75	0.215349	0.182769	0.184048	0.182576	0.173714		0.75	0.144134	0.126424	0.127666	0.131245	0.133316		0.75	0.495967	0.456016	0.45831	0.425427	0.418076		0.75	0.0100199	0.0043831	0.0023415	-0.0017477	-1.31e-05
0.753333	0.143729	0.131505	0.134007	0.131056	0.130081		0.753333	0.167988	0.144535	0.146286	0.154988	0.151474		0.753333	0.216335	0.183638	0.185224	0.184016	0.175143		0.753333	0.144863	0.126607	0.128527	0.131753	0.134137		0.753333	0.496282	0.456156	0.458983	0.426037	0.418839		0.753333	0.0101419	0.00448165	0.0022534	-0.0008843	0.0002979
0.756667	0.143992	0.131448	0.134662	0.131101	0.130461		0.756667	0.168542	0.145408	0.146381	0.155652	0.152108		0.756667	0.2163	0.184248	0.185588	0.184693	0.175406		0.756667	0.145315	0.126775	0.129022	0.131798	0.134904		0.756667	0.497334	0.456776	0.45963	0.426588	0.419438		0.756667	0.010204	0.00406949	0.0020721	-0.0004823	0.0005076
0.76	0.143943	0.131342	0.134902	0.13107	0.130368		0.76	0.169352	0.146661	0.147775	0.156254	0.152798		0.76	0.216923	0.1855	0.186376	0.18535	0.176036		0.76	0.146431	0.127027	0.130003	0.132428	0.1356		0.76	0.497863	0.456817	0.460021	0.427002	0.419257		0.76	0.0114213	0.00505246	0.0023714	0.0004875	0.0010241
0.763333	0.145496	0.13256	0.136196	0.132442	0.131661		0.763333	0.169773	0.147515	0.148659	0.156624	0.153309		0.763333	0.216834	0.185239	0.186599	0.184992	0.176809		0.763333	0.14669	0.127449	0.130611	0.132786	0.136313		0.763333	0.49881	0.457234	0.460523	0.427588	0.419587		0.763333	0.0111975	0.00442181	0.0021713	0.0005447	0.0010768
0.766667	0.146336	0.133449	0.137514	0.133404	0.132985		0.766667	0.169639	0.147896	0.148609	0.15625	0.15306		0.766667	0.217648	0.185588	0.187032	0.18591	0.177783		0.766667	0.146824	0.127437	0.131162	0.133135	0.137219		0.766667	0.499283	0.457645	0.461204	0.4285	0.420154		0.766667	0.0113997	0.00456506	0.0023131	0.0007882	0.0012137
0.77	0.146733	0.133623	0.137455	0.133711	0.133496		0.77	0.169747	0.147646	0.14897	0.155846	0.152922		0.77	0.218512	0.18638	0.187991	0.186943	0.179161		0.77	0.147469	0.127554	0.131653	0.133568	0.138095		0.77	0.500066	0.457633	0.461623	0.42886	0.420446		0.77	0.0123671	0.00536882	0.0033365	0.0022808	0.0022986
0.773333	0.14686	0.134151	0.137393	0.133651	0.133693		0.773333	0.17044	0.148036	0.14999	0.156129	0.153591		0.773333	0.219427	0.187226	0.189198	0.187576	0.179887		0.773333	0.147625	0.127928	0.132024	0.133684	0.138585		0.773333	0.501128	0.45846	0.462485	0.429953	0.421093		0.773333	0.0122439	0.00545427	0.0034468	0.0032036	0.0022969
0.776667	0.147832	0.135543	0.138269	0.134417	0.134569		0.776667	0.170362	0.148096	0.150273	0.155585	0.154129		0.776667	0.219826	0.188224	0.190447	0.187928	0.180494		0.776667	0.147677	0.12857	0.132675	0.133762	0.139019		0.776667	0.502152	0.45918	0.463561	0.430797	0.421785		0.776667	0.0121531	0.00558305	0.0039654	0.0033926	0.0026678
0.78	0.147699	0.135247	0.138685	0.134111	0.134151		0.78	0.170602	0.148312	0.150874	0.155358	0.154394		0.78	0.220541	0.188435	0.191023	0.188301	0.181212		0.78	0.148069	0.129349	0.133563	0.134196	0.139726		0.78	0.502978	0.459534	0.464153	0.43105	0.42212		0.78	0.0118037	0.0053234	0.0039418	0.0031056	0.002858
0.783333	0.147146	0.135451	0.139151	0.134077	0.134863		0.783333	0.171075	0.148202	0.151263	0.155197	0.15507		0.783333	0.221463	0.189257	0.191753	0.189068	0.181591		0.783333	0.148486	0.130008	0.133893	0.135132	0.140717		0.783333	0.504418	0.460309	0.465285	0.432115	0.423061		0.783333	0.0119501	0.00560847	0.0043234	0.0032051	0.0033311
0.786667	0.147081	0.135984	0.139177	0.134326	0.135157		0.786667	0.171606	0.148603	0.151812	0.154933	0.155442		0.786667	0.222327	0.190352	0.192347	0.189938	0.182063		0.786667	0.149423	0.13052	0.134275	0.135817	0.141047		0.786667	0.505484	0.461399	0.466326	0.432425	0.423402		0.786667	0.0119184	0.00612634	0.0041539	0.0030086	0.0030377
0.79	0.146518	0.136245	0.138504	0.134304	0.134741		0.79	0.171967	0.149295	0.152445	0.155154	0.156221		0.79	0.222863	0.191163	0.193037	0.190454	0.182399		0.79	0.149456	0.130842	0.134547	0.136594	0.141066		0.79	0.506136	0.462603	0.467177	0.432734	0.4237		0.79	0.0110651	0.00623615	0.0034425	0.0023853	0.0025818
0.793333	0.146803	0.136419	0.138728	0.134795	0.135118		0.793333	0.171735	0.149276	0.152911	0.155989	0.156252		0.793333	0.223003	0.191132	0.19283	0.189497	0.182215		0.793333	0.150033	0.13202	0.134888	0.137363	0.141835		0.793333	0.506785	0.463879	0.468251	0.432893	0.425227		0.793333	0.0103662	0.00582532	0.0030075	0.001674	0.0022737
0.796667	0.146812	0.136276	0.138742	0.134757	0.135242		0.796667	0.172212	0.148933	0.153299	0.15665	0.156673		0.796667	0.223419	0.191909	0.193617	0.190028	0.182438		0.796667	0.151398	0.133456	0.135681	0.137835	0.142623		0.796667	0.50744	0.464922	0.469087	0.433539	0.425888		0.796667	0.0102425	0.00561152	0.0034256	0.0018103	0.0024083
0.8	0.146468	0.136181	0.138379	0.13415	0.135387		0.8	0.171947	0.148829	0.153637	0.157198	0.157087		0.8	0.223386	0.192098	0.194346	0.190224	0.182243		0.8	0.151493	0.133382	0.135404	0.137646	0.142535		0.8	0.508375	0.465993	0.46934	0.434171	0.426736		0.8	0.010152	0.00514364	0.0033928	0.0014698	0.0018679
0.803333	0.146284	0.136431	0.138749	0.134647	0.135738		0.803333	0.17307	0.149082	0.154384	0.15839	0.157697		0.803333	0.224666	0.192579	0.194824	0.190161	0.182958		0.803333	0.152628	0.134141	0.13619	0.138943	0.143218		0.803333	0.509327	0.467412	0.470381	0.435305	0.427539		0.803333	0.0105083	0.00505535	0.0036501	0.0008541	0.0015438
0.806667	0.146731	0.136942	0.139003	0.135548	0.13581		0.806667	0.173416	0.14949	0.154906	0.159344	0.158209		0.806667	0.225857	0.19301	0.195508	0.191245	0.183205		0.806667	0.152955	0.134447	0.136791	0.139596	0.143611		0.806667	0.508998	0.467801	0.470741	0.436409	0.428142		0.806667	0.0103042	0.00450069	0.0032979	0.0007652	0.0013997
0.81	0.147025	0.136937	0.13903	0.135416	0.135915		0.81	0.173426	0.14958	0.154912	0.16033	0.158133		0.81	0.22677	0.194024	0.1962	0.192376	0.184048		0.81	0.153334	0.134517	0.136748	0.140294	0.143656		0.81	0.508753	0.468877	0.470857	0.437447	0.428914		0.81	0.00978153	0.00421071	0.0027078	2.4e-05	0.0009378
0.813333	0.147831	0.137542	0.139959	0.136195	0.137023		0.813333	0.174309	0.150242	0.155424	0.161294	0.158757		0.813333	0.227681	0.194787	0.19637	0.192857	0.184561		0.813333	0.153916	0.134643	0.136534	0.140571	0.143891		0.813333	0.508924	0.469585	0.471024	0.438474	0.429682		0.813333	0.00981883	0.00393811	0.001873	-9.78e-05	0.0005773
0.816667	0.148537	0.137939	0.140535	0.136277	0.137331		0.816667	0.174444	0.150618	0.155784	0.162201	0.1597		0.816667	0.227961	0.195122	0.196472	0.193186	0.18448		0.816667	0.154892	0.134863	0.137133	0.14107	0.144524		0.816667	0.509242	0.470216	0.471127	0.439403	0.430096		0.816667	0.0101309	0.00432936	0.0012677	6.33e-05	-0.0001685
0.82	0.149068	0.138309	0.141286	0.136439	0.13751		0.82	0.175559	0.151939	0.15681	0.16347	0.160583		0.82	0.228713	0.195835	0.196912	0.193973	0.185194		0.82	0.155065	0.134642	0.13751	0.141152	0.144475		0.82	0.51005	0.471061	0.472871	0.440896	0.431976		0.82	0.00973293	0.00406199	0.0011669	-0.0004597	-9.06e-05
0.823333	0.149475	0.138569	0.141778	0.136304	0.137677		0.823333	0.17672	0.152641	0.15786	0.164514	0.162202		0.823333	0.229235	0.195924	0.197128	0.194328	0.185243		0.823333	0.156077	0.13482	0.137999	0.14184	0.144767		0.823333	0.511519	0.472173	0.473638	0.442439	0.43308		0.823333	0.00983494	0.00402853	0.0013226	-0.0005076	0.0001719
0.826667	0.150464	0.139534	0.142425	0.136842	0.138106		0.826667	0.17708	0.153619	0.158949	0.165318	0.162739		0.826667	0.230574	0.1967	0.197803	0.194932	0.186421		0.826667	0.156792	0.135489	0.13878	0.142304	0.145171		0.826667	0.512008	0.472558	0.47402	0.443355	0.433478		0.826667	0.0105502	0.00469762	0.0019911	-3.05e-05	0.000404
0.83	0.151587	0.14061	0.143554	0.137794	0.138977		0.83	0.176955	0.154032	0.159247	0.165501	0.163092		0.83	0.231259	0.196891	0.198121	0.195436	0.187265		0.83	0.156673	0.135329	0.138811	0.142661	0.145513		0.83	0.512668	0.473192	0.474514	0.443927	0.434383		0.83	0.0106595	0.00480167	0.0025251	0.0003931	0.0010421
0.833333	0.15213	0.14114	0.144958	0.137936	0.139824		0.833333	0.177521	0.154331	0.159745	0.165539	0.162957		0.833333	0.232062	0.197753	0.199126	0.196285	0.18856		0.833333	0.156953	0.135308	0.138687	0.142486	0.145953		0.833333	0.51317	0.473579	0.474829	0.444811	0.435048		0.833333	0.0112778	0.00563269	0.0034136	0.0008881	0.001719
0.836667	0.152921	0.140902	0.14525	0.138385	0.139756		0.836667	0.178377	0.154669	0.160389	0.165855	0.163401		0.836667	0.232226	0.198376	0.200143	0.197176	0.189453		0.836667	0.157148	0.135579	0.13855	0.142456	0.146319		0.836667	0.514315	0.473977	0.475822	0.445439	0.435314		0.836667	0.0112179	0.00538906	0.0033166	0.0010106	0.0017485
0.84	0.153413	0.141726	0.145799	0.138364	0.140634		0.84	0.179285	0.155847	0.160919	0.166445	0.164362		0.84	0.232028	0.198726	0.200432	0.19679	0.189356		0.84	0.157763	0.136014	0.139333	0.142929	0.146803		0.84	0.515634	0.474729	0.476496	0.44617	0.436308		0.84	0.0106877	0.00503778	0.0027271	0.0002322	0.0013809
0.843333	0.154071	0.142024	0.146645	0.139081	0.141228		0.843333	0.179514	0.15589	0.160792	0.165983	0.16516		0.843333	0.232408	0.198992	0.200905	0.197389	0.190073		0.843333	0.158273	0.136695	0.139886	0.143493	0.147736		0.843333	0.516095	0.475034	0.477048	0.445943	0.43684		0.843333	0.0106313	0.00516403	0.0022794	0.0003045	0.0017791
0.846667	0.154542	0.142392	0.147209	0.13949	0.141932		0.846667	0.180625	0.156714	0.161799	0.166364	0.166168		0.846667	0.232837	0.199176	0.201147	0.198021	0.190447		0.846667	0.158901	0.137412	0.140276	0.144303	0.148492		0.846667	0.516438	0.474674	0.477405	0.446064	0.436699		0.846667	0.010344	0.00519299	0.0023788	-9.6e-05	0.0015802
0.85	0.154963	0.14307	0.147713	0.140156	0.143445		0.85	0.181153	0.156606	0.162113	0.166573	0.167016		0.85	0.233885	0.20082	0.202155	0.199364	0.191337		0.85	0.159667	0.138064	0.140967	0.145284	0.149123		0.85	0.518435	0.475181	0.478604	0.446545	0.4375		0.85	0.0107569	0.00545515	0.0022218	-0.000121	0.0019191
0.853333	0.155653	0.143632	0.147961	0.140947	0.143619		0.853333	0.180751	0.156953	0.161945	0.166272	0.167037		0.853333	0.233969	0.200758	0.202706	0.199464	0.191771		0.853333	0.16033	0.138363	0.141354	0.145474	0.149286		0.853333	0.519466	0.475885	0.480345	0.446816	0.437796		0.853333	0.0101392	0.00517313	0.0019617	-0.0004566	0.0015324
0.856667	0.15635	0.144196	0.148383	0.141628	0.144204		0.856667	0.180089	0.156586	0.161425	0.166267	0.166586		0.856667	0.23429	0.200968	0.20348	0.199684	0.191952		0.856667	0.160965	0.139395	0.142463	0.146229	0.150599		0.856667	0.520496	0.477402	0.481554	0.447196	0.438467		0.856667	0.00987935	0.00482142	0.0017973	-0.000217	0.0018749
0.86	0.156777	0.144122	0.148754	0.141519	0.144175		0.86	0.180042	0.156391	0.161754	0.166984	0.166679		0.86	0.234041	0.200975	0.204042	0.199489	0.192088		0.86	0.162165	0.141042	0.143663	0.147013	0.15199		0.86	0.521524	0.478072	0.482381	0.447247	0.439549		0.86	0.009437	0.00365284	0.0013805	1.6e-05	0.0017931
0.863333	0.157253	0.144718	0.149719	0.142558	0.144641		0.863333	0.180619	0.156461	0.161629	0.167349	0.166786		0.863333	0.234329	0.201421	0.204768	0.200357	0.192737		0.863333	0.162855	0.141612	0.144281	0.147096	0.15217		0.863333	0.522734	0.478999	0.483437	0.447778	0.439469		0.863333	0.00937107	0.00325082	0.0014781	0.0002309	0.0015998
0.866667	0.157836	0.145737	0.150184	0.143609	0.146094		0.866667	0.182089	0.157021	0.162155	0.167399	0.166648		0.866667	0.234953	0.201906	0.205253	0.200478	0.193347		0.866667	0.163129	0.142086	0.145123	0.147372	0.152546		0.866667	0.52397	0.48014	0.483874	0.447958	0.439616		0.866667	0.0089646	0.00290759	0.0008358	0.0001157	0.0014506
0.87	0.158472	0.146333	0.150809	0.144941	0.146859		0.87	0.182943	0.157637	0.1621	0.167756	0.166925		0.87	0.235768	0.202504	0.205258	0.200862	0.193987		0.87	0.16373	0.142844	0.145992	0.148365	0.152743		0.87	0.524649	0.481019	0.48466	0.448157	0.439733		0.87	0.0086399	0.00317005	0.00071	7.87e-05	0.0015143
0.873333	0.159174	0.146767	0.150968	0.145492	0.14721		0.873333	0.18283	0.158448	0.162241	0.168147	0.166807		0.873333	0.236025	0.203138	0.205876	0.201806	0.194491		0.873333	0.163608	0.143233	0.146474	0.148631	0.152378		0.873333	0.524175	0.481158	0.484377	0.448621	0.440051		0.873333	0.0083059	0.0028306	0.0005475	-0.000389	0.0015126
0.876667	0.159255	0.146915	0.150454	0.145276	0.147363		0.876667	0.18336	0.158657	0.162434	0.168363	0.166917		0.876667	0.237332	0.204057	0.20653	0.202502	0.195852		0.876667	0.163632	0.143362	0.146851	0.148891	0.15214		0.876667	0.524968	0.482463	0.485233	0.449258	0.44091		0.876667	0.0084243	0.00305691	0.0007652	-0.0006529	0.0016781
0.88	0.160607	0.14819	0.151224	0.146451	0.148553		0.88	0.183883	0.158797	0.1628	0.168638	0.167538		0.88	0.238576	0.20433	0.20726	0.202887	0.19682		0.88	0.164027	0.14354	0.147617	0.149199	0.152403		0.88	0.524997	0.482627	0.485329	0.449935	0.441117		0.88	0.0080313	0.00326689	0.0007198	-0.000735	0.001019
0.883333	0.161476	0.148819	0.151956	0.147043	0.148966		0.883333	0.183878	0.159397	0.163374	0.169353	0.16799		0.883333	0.239426	0.205028	0.207934	0.203669	0.197806		0.883333	0.164413	0.14371	0.148454	0.149956	0.152451		0.883333	0.526088	0.483013	0.486085	0.450858	0.44186		0.883333	0.0068983	0.00339078	0.0003765	-0.0014087	0.0004947
0.886667	0.161617	0.149717	0.152486	0.147524	0.149744		0.886667	0.184795	0.159843	0.164081	0.169543	0.168345		0.886667	0.240683	0.206176	0.208748	0.204499	0.199071		0.886667	0.164645	0.144015	0.149459	0.150713	0.152779		0.886667	0.527197	0.48328	0.487039	0.451468	0.442908		0.886667	0.0067717	0.00311841	0.0007815	-0.0014472	0.0008429
0.89	0.162118	0.150339	0.152366	0.147976	0.150393		0.89	0.184561	0.159925	0.16477	0.170005	0.168694		0.89	0.242439	0.207048	0.209758	0.205394	0.200219		0.89	0.165213	0.14462	0.150099	0.1513	0.153461		0.89	0.527588	0.483891	0.487584	0.452111	0.443574		0.89	0.0069128	0.00381773	0.0013292	-0.0006789	0.0007323
0.893333	0.162362	0.151015	0.152837	0.148344	0.15083		0.893333	0.185048	0.160837	0.16621	0.170558	0.168761		0.893333	0.244044	0.20824	0.210701	0.206831	0.201705		0.893333	0.165354	0.144747	0.150449	0.151668	0.153775		0.893333	0.527743	0.484444	0.487885	0.452434	0.443736		0.893333	0.0071408	0.00405024	0.0013763	-0.0007572	0.0004246
0.896667	0.162811	0.151565	0.153901	0.149037	0.151166		0.896667	0.18577	0.161553	0.167326	0.171077	0.169675		0.896667	0.244625	0.208741	0.211786	0.207335	0.202536		0.896667	0.165203	0.144529	0.150212	0.152147	0.154263		0.896667	0.528236	0.485198	0.488053	0.453237	0.444335		0.896667	0.0074545	0.00428312	0.0013566	-0.0009271	-0.0001414
0.9	0.16324	0.151686	0.154362	0.149754	0.15194		0.9	0.186892	0.162265	0.168573	0.171686	0.170501		0.9	0.245215	0.209503	0.212555	0.208259	0.203197		0.9	0.164993	0.144875	0.150227	0.152162	0.154168		0.9	0.529477	0.486248	0.489064	0.454151	0.445376		0.9	0.00776227	0.00426825	0.0012717	-0.0017966	-0.0004897
0.903333	0.163677	0.151874	0.15415	0.150474	0.15216		0.903333	0.188166	0.163215	0.169823	0.172407	0.171745		0.903333	0.245839	0.210021	0.213098	0.209144	0.203359		0.903333	0.165344	0.145093	0.150237	0.152627	0.154658		0.903333	0.530299	0.486868	0.48998	0.454912	0.446119		0.903333	0.00810947	0.00365651	0.0007628	-0.0023568	-0.0009562
0.906667	0.16423	0.152405	0.154097	0.150507	0.152991		0.906667	0.188959	0.164187	0.170873	0.172849	0.172858		0.906667	0.246631	0.210622	0.213501	0.209847	0.203321		0.906667	0.16621	0.146287	0.151634	0.153912	0.155727		0.906667	0.530656	0.487213	0.490337	0.455514	0.447185		0.906667	0.00911761	0.00426326	0.0011715	-0.0019189	-0.0006901
0.91	0.164573	0.152463	0.154276	0.151168	0.153389		0.91	0.189857	0.164722	0.171601	0.173364	0.173415		0.91	0.246998	0.211274	0.213949	0.210711	0.203567		0.91	0.16715	0.146803	0.151541	0.154413	0.156497		0.91	0.531307	0.487818	0.49168	0.456746	0.448724		0.91	0.00974748	0.00411691	0.0009742	-0.0019375	-0.0005666
0.913333	0.165402	0.153062	0.154953	0.151838	0.154094		0.913333	0.190955	0.165471	0.172626	0.174006	0.174108		0.913333	0.247937	0.212145	0.214627	0.211679	0.203289		0.913333	0.168042	0.1475	0.151957	0.154671	0.157073		0.913333	0.531857	0.488555	0.492663	0.457609	0.449604		0.913333	0.0100583	0.00430769	0.0012375	-0.0020649	-0.000561
0.916667	0.166327	0.153582	0.155939	0.152391	0.154641		0.916667	0.191211	0.165397	0.172754	0.174458	0.174554		0.916667	0.248495	0.212808	0.215117	0.212208	0.20329		0.916667	0.168567	0.147532	0.152313	0.15438	0.157103		0.916667	0.532925	0.489222	0.493729	0.457984	0.450698		0.916667	0.0100512	0.00414784	0.0010327	-0.0016419	0.0002157
0.92	0.167255	0.154191	0.156882	0.153308	0.154884		0.92	0.190643	0.165938	0.172495	0.174867	0.174677		0.92	0.248461	0.213229	0.215711	0.212393	0.203424		0.92	0.168617	0.147644	0.152157	0.154524	0.157463		0.92	0.533518	0.490211	0.495258	0.459038	0.451916		0.92	0.00985813	0.00388445	0.001261	-0.0013243	3.54e-05
0.923333	0.168335	0.154791	0.157712	0.153648	0.155421		0.923333	0.191066	0.166119	0.172735	0.175401	0.174777		0.923333	0.248782	0.214133	0.216573	0.212924	0.203085		0.923333	0.169575	0.14808	0.153342	0.155382	0.159147		0.923333	0.534166	0.491774	0.496063	0.459933	0.453346		0.923333	0.0100817	0.00423702	0.0016386	-0.000743	0.0005783
0.926667	0.16905	0.155126	0.158173	0.15401	0.155328		0.926667	0.191738	0.16664	0.173024	0.176423	0.175345		0.926667	0.248245	0.214217	0.216589	0.212625	0.203192		0.926667	0.17046	0.148558	0.153992	0.156244	0.160479		0.926667	0.535334	0.49221	0.497114	0.460957	0.454857		0.926667	0.00896356	0.00376292	0.0013535	-0.0009795	0.0005059
0.93	0.170372	0.156389	0.159704	0.15546	0.156283		0.93	0.192501	0.167409	0.172809	0.177212	0.175188		0.93	0.248344	0.214485	0.216193	0.212807	0.20354		0.93	0.170699	0.14826	0.154309	0.155889	0.160403		0.93	0.535932	0.493015	0.497814	0.461463	0.455329		0.93	0.00851421	0.00399195	0.0014304	-0.0010908	0.0008768
0.933333	0.170869	0.156555	0.16056	0.155408	0.156498		0.933333	0.19319	0.168058	0.172806	0.177717	0.175871		0.933333	0.248841	0.215348	0.216982	0.213299	0.203848		0.933333	0.171522	0.148868	0.154697	0.156158	0.161238		0.933333	0.536106	0.493209	0.497612	0.461449	0.455558		0.933333	0.00792251	0.00380983	0.001194	-0.0010312	0.0010816
0.936667	0.170869	0.156504	0.160831	0.155538	0.156413		0.936667	0.193109	0.168597	0.172468	0.178162	0.176314		0.936667	0.249373	0.216089	0.217173	0.213536	0.204583		0.936667	0.171773	0.149153	0.155138	0.156568	0.16102		0.936667	0.536172	0.493524	0.497938	0.462376	0.456915		0.936667	0.00798105	0.00415081	0.0013104	-0.0005141	0.0013589
0.94	0.171439	0.15697	0.161339	0.156052	0.156801		0.94	0.193189	0.169368	0.172999	0.17838	0.176515		0.94	0.249788	0.215755	0.217403	0.213817	0.204893		0.94	0.172582	0.150176	0.155882	0.157211	0.161892		0.94	0.536627	0.493886	0.498341	0.463505	0.457762		0.94	0.00839827	0.00433277	0.0017457	-0.0006115	0.0017476
0.943333	0.172026	0.157699	0.162088	0.156801	0.157383		0.943333	0.193937	0.16954	0.172999	0.178482	0.177039		0.943333	0.25081	0.216161	0.217696	0.213779	0.205287		0.943333	0.172682	0.150605	0.156125	0.157168	0.162257		0.943333	0.53741	0.494287	0.499307	0.464016	0.458158		0.943333	0.0079777	0.00459962	0.0015513	-0.0006058	0.0015696
0.946667	0.172407	0.158691	0.1632	0.157661	0.157899		0.946667	0.193858	0.169983	0.172647	0.178711	0.177802		0.946667	0.251363	0.2164	0.218658	0.214179	0.206128		0.946667	0.172934	0.151141	0.156289	0.157751	0.163057		0.946667	0.537772	0.494015	0.499204	0.463731	0.457894		0.946667	0.0072938	0.00457399	0.0012497	-0.0002311	0.0012937
0.95	0.172538	0.1585	0.163923	0.157959	0.157793		0.95	0.194412	0.170449	0.173067	0.178843	0.178285		0.95	0.251976	0.216717	0.218996	0.214151	0.206613		0.95	0.172811	0.151335	0.156448	0.158661	0.163697		0.95	0.539283	0.494689	0.499724	0.464193	0.458423		0.95	0.0072099	0.00448689	0.0009659	-3e-06	0.0014066
0.953333	0.172424	0.158651	0.163738	0.157933	0.157867		0.953333	0.195385	0.170641	0.173619	0.179128	0.178593		0.953333	0.252687	0.21721	0.219672	0.214437	0.207258		0.953333	0.173567	0.152166	0.157204	0.159298	0.164868		0.953333	0.539573	0.494677	0.499454	0.463928	0.458006		0.953333	0.0078277	0.00434219	0.0010895	0.0009005	0.0016446
0.956667	0.172015	0.158357	0.162604	0.15747	0.157314		0.956667	0.195612	0.170932	0.174136	0.179259	0.179386		0.956667	0.254158	0.218219	0.221119	0.215264	0.208794		0.956667	0.173952	0.152717	0.157052	0.159235	0.16495		0.956667	0.540281	0.495666	0.499997	0.464227	0.457942		0.956667	0.0080289	0.00484035	0.0013764	0.0010346	0.0015926
0.96	0.171673	0.157952	0.162676	0.157221	0.157126		0.96	0.196856	0.171693	0.17535	0.179741	0.180153		0.96	0.254497	0.218566	0.221543	0.215982	0.20978		0.96	0.174266	0.152847	0.15676	0.159776	0.165083		0.96	0.541265	0.496551	0.500099	0.464817	0.457903		0.96	0.00780839	0.00410253	0.0004835	3.4e-06	0.0013326
0.963333	0.172214	0.157835	0.162534	0.157751	0.157119		0.963333	0.198009	0.17267	0.176396	0.180623	0.181047		0.963333	0.254293	0.218891	0.222076	0.216025	0.210366		0.963333	0.174788	0.153365	0.157186	0.160096	0.165626		0.963333	0.542803	0.497461	0.500945	0.465663	0.45883		0.963333	0.00820978	0.00440714	0.0009984	-0.0001246	0.0016909
0.966667	0.172637	0.157975	0.162584	0.158363	0.157492		0.966667	0.19897	0.173315	0.177172	0.180948	0.181596		0.966667	0.254869	0.219407	0.222106	0.216697	0.210586		0.966667	0.175536	0.154224	0.158028	0.160302	0.16616		0.966667	0.543408	0.497733	0.50099	0.465694	0.458885		0.966667	0.00891651	0.00463343	0.0016132	-8.59e-05	0.0023499
0.97	0.172549	0.157527	0.161992	0.158342	0.157306		0.97	0.200199	0.174149	0.177845	0.181351	0.181906		0.97	0.255423	0.219266	0.22215	0.217022	0.210998		0.97	0.17646	0.15488	0.158556	0.160913	0.166999		0.97	0.543484	0.497837	0.500806	0.46567	0.458224		0.97	0.0100876	0.00457411	0.0018472	0.0006294	0.0029276
0.973333	0.172333	0.157488	0.16153	0.158066	0.157562		0.973333	0.200637	0.174552	0.178463	0.181523	0.182235		0.973333	0.255992	0.219471	0.222358	0.217714	0.211185		0.973333	0.177086	0.155907	0.159466	0.161648	0.167779		0.973333	0.544186	0.498154	0.500794	0.465662	0.458559		0.973333	0.0105961	0.00500968	0.0018845	0.0010473	0.0035821
0.976667	0.172795	0.157856	0.161586	0.158198	0.158047		0.976667	0.200991	0.173789	0.178262	0.181761	0.181611		0.976667	0.256394	0.22035	0.222244	0.218376	0.2114		0.976667	0.177852	0.155843	0.159137	0.161671	0.167905		0.976667	0.544853	0.498663	0.50167	0.465863	0.459017		0.976667	0.010669	0.00494211	0.0016935	0.0008496	0.0038912
0.98	0.173636	0.158327	0.162128	0.15844	0.15878		0.98	0.201124	0.173398	0.178454	0.182338	0.181784		0.98	0.257083	0.221004	0.223262	0.219259	0.212064		0.98	0.178713	0.156608	0.159699	0.162339	0.16805		0.98	0.545138	0.499454	0.501742	0.465414	0.458857		0.98	0.0103134	0.0051579	0.0020079	0.001471	0.0041863
0.983333	0.174787	0.159435	0.163306	0.15924	0.159474		0.983333	0.200894	0.173132	0.178935	0.183074	0.182113		0.983333	0.256926	0.221488	0.223475	0.219233	0.21217		0.983333	0.178712	0.156361	0.160125	0.162451	0.167458		0.983333	0.545647	0.499387	0.501895	0.465636	0.459393		0.983333	0.0101073	0.00478114	0.0021842	0.0013221	0.0043775
0.986667	0.17599	0.160652	0.164425	0.160499	0.160726		0.986667	0.200851	0.17353	0.178944	0.184041	0.18274		0.986667	0.257308	0.222619	0.224384	0.220035	0.212752		0.986667	0.178977	0.156294	0.159713	0.163252	0.167467		0.986667	0.546536	0.500066	0.502505	0.466874	0.460312		0.986667	0.0095876	0.00448228	0.0022938	0.0008099	0.00397
0.99	0.176326	0.161111	0.164898	0.160987	0.161426		0.99	0.201387	0.173666	0.178903	0.184827	0.182745		0.99	0.257938	0.223434	0.225081	0.220328	0.212851		0.99	0.179807	0.156557	0.160505	0.16363	0.168316		0.99	0.547561	0.501011	0.503024	0.467765	0.461464		0.99	0.00936049	0.00454373	0.0019929	0.0008975	0.0042951
0.993333	0.177195	0.162105	0.16604	0.161976	0.161895		0.993333	0.201869	0.174226	0.179399	0.185901	0.183385		0.993333	0.258516	0.223872	0.225339	0.221247	0.213508		0.993333	0.180477	0.15725	0.161202	0.164206	0.168959		0.993333	0.54814	0.501223	0.503178	0.468425	0.462376		0.993333	0.00904345	0.00424174	0.0017607	0.0010113	0.0044909
0.996667	0.178468	0.163232	0.168101	0.162933	0.163149		0.996667	0.202325	0.175024	0.179804	0.186748	0.183929		0.996667	0.25902	0.224611	0.22534	0.221827	0.213789		0.996667	0.181066	0.157708	0.161957	0.164456	0.168633		0.996667	0.548391	0.501583	0.503517	0.468512	0.462792		0.996667	0.00921199	0.00371035	0.0012567	0.0009579	0.004242
1	0.179685	0.163812	0.169135	0.163454	0.163438		1	0.202294	0.175679	0.180723	0.187042	0.184624		1	0.260458	0.225603	0.22635	0.222717	0.214122		1	0.182175	0.158641	0.162525	0.165308	0.169197		1	0.548858	0.502085	0.503929	0.469485	0.464102		1	0.00922517	0.00356798	0.0005687	0.0004713	0.0036229
1.00333	0.180117	0.16436	0.169276	0.16415	0.16394		1.00333	0.202558	0.175963	0.181252	0.187005	0.185263		1.00333	0.261572	0.226128	0.226743	0.223428	0.214762		1.00333	0.18269	0.159951	0.163468	0.166033	0.169241		1.00333	0.549604	0.502916	0.504977	0.47035	0.465695		1.00333	0.00907723	0.00309123	-6.03e-05	-0.000407	0.0027189
1.00667	0.181374	0.165532	0.17066	0.16533	0.164953		1.00667	0.202389	0.176265	0.18184	0.187033	0.185909		1.00667	0.261922	0.226243	0.226687	0.224154	0.214406		1.00667	0.183266	0.161204	0.163963	0.16723	0.169825		1.00667	0.550576	0.504012	0.506498	0.471399	0.466865		1.00667	0.00836582	0.00227424	-0.0016331	-0.0019415	0.0008395
1.01	0.181807	0.166224	0.171334	0.165783	0.165623		1.01	0.202542	0.176416	0.181936	0.187265	0.186377		1.01	0.26226	0.227633	0.227584	0.224701	0.215029		1.01	0.183479	0.161862	0.164476	0.168235	0.170237		1.01	0.551263	0.504888	0.507502	0.471286	0.467377		1.01	0.00831137	0.00195655	-0.0018224	-0.0019053	0.0003065
1.01333	0.181884	0.166627	0.171979	0.165973	0.165804		1.01333	0.202875	0.177211	0.182621	0.187833	0.18742		1.01333	0.262914	0.22812	0.228924	0.225718	0.215922		1.01333	0.183523	0.162652	0.165223	0.169452	0.171555		1.01333	0.55247	0.506251	0.508419	0.472096	0.468402		1.01333	0.00871879	0.00182786	-0.0017396	-0.001965	0.0001531
1.01667	0.182906	0.166442	0.172524	0.166295	0.166098		1.01667	0.203547	0.177866	0.183541	0.188391	0.187943		1.01667	0.263884	0.228841	0.229917	0.226537	0.216731		1.01667	0.184601	0.163704	0.166365	0.170471	0.172426		1.01667	0.553044	0.5071	0.509327	0.472815	0.469372		1.01667	0.00921478	0.00197383	-0.001411	-0.0018651	-0.0002012
1.02	0.183083	0.16699	0.172403	0.166286	0.166859		1.02	0.20414	0.178129	0.183694	0.188479	0.188066		1.02	0.264807	0.230123	0.231392	0.227891	0.218077		1.02	0.185521	0.164405	0.166758	0.170906	0.172906		1.02	0.553666	0.507682	0.510408	0.473785	0.469683		1.02	0.00925391	0.00191822	-0.0012333	-0.0018522	-0.0003058
1.02333	0.183531	0.167373	0.172883	0.166694	0.167728		1.02333	0.204688	0.17899	0.1842	0.188756	0.188688		1.02333	0.265321	0.23087	0.232357	0.228486	0.219306		1.02333	0.186101	0.164777	0.167086	0.171442	0.172966		1.02333	0.554985	0.508684	0.512024	0.474689	0.471031		1.02333	0.0092536	0.00269173	-0.0007862	-0.0021353	-0.0002647
1.02667	0.184315	0.167581	0.17381	0.166628	0.168732		1.02667	0.205646	0.17981	0.18473	0.189654	0.188692		1.02667	0.265518	0.231006	0.232182	0.229061	0.21986		1.02667	0.18658	0.165448	0.16771	0.171732	0.174012		1.02667	0.555489	0.50923	0.51311	0.475845	0.471991		1.02667	0.0094029	0.00274092	-0.0012316	-0.0026794	-0.0003619
1.03	0.185028	0.168089	0.174361	0.167403	0.169727		1.03	0.206633	0.18033	0.185149	0.190253	0.188637		1.03	0.266066	0.2315	0.232702	0.229717	0.220381		1.03	0.187519	0.166127	0.168414	0.17197	0.174976		1.03	0.555789	0.509484	0.513506	0.476507	0.471917		1.03	0.0100312	0.00352417	0.0001336	-0.0023623	0.0003986
1.03333	0.184684	0.167792	0.174418	0.167347	0.169736		1.03333	0.207325	0.180971	0.185589	0.190533	0.189036		1.03333	0.266874	0.231456	0.233071	0.229864	0.220857		1.03333	0.187933	0.166288	0.169076	0.172082	0.175712		1.03333	0.555332	0.509039	0.512791	0.476029	0.470453		1.03333	0.0105648	0.00380742	0.000746	-0.0019296	0.0006828
1.03667	0.184642	0.167623	0.174126	0.167377	0.170129		1.03667	0.207511	0.181389	0.185735	0.190894	0.188848		1.03667	0.267467	0.23142	0.232889	0.230131	0.221484		1.03667	0.18813	0.166164	0.169427	0.172385	0.176314		1.03667	0.555672	0.509555	0.512958	0.476052	0.470309		1.03667	0.0104575	0.0042341	0.0008693	-0.001759	0.0006857
1.04	0.184658	0.168239	0.174467	0.16744	0.170522		1.04	0.207864	0.181315	0.186264	0.191162	0.188793		1.04	0.267927	0.231488	0.232759	0.230174	0.221347		1.04	0.188761	0.166682	0.169535	0.172664	0.176882		1.04	0.555746	0.509663	0.512784	0.476442	0.470344		1.04	0.0102545	0.00489858	0.0009881	-0.001572	0.0011417
1.04333	0.185255	0.169244	0.175091	0.168131	0.171632		1.04333	0.208353	0.181343	0.186224	0.191795	0.188507		1.04333	0.267704	0.231765	0.232712	0.230063	0.221474		1.04333	0.189155	0.165923	0.169597	0.172568	0.1766		1.04333	0.555551	0.50983	0.513321	0.476584	0.470234		1.04333	0.00970608	0.00519408	0.0012989	-0.0015077	0.0016326
1.04667	0.185849	0.170447	0.17608	0.169118	0.172409		1.04667	0.209566	0.182558	0.187363	0.192631	0.189758		1.04667	0.267507	0.231378	0.233335	0.229935	0.221837		1.04667	0.18971	0.1655	0.169795	0.172691	0.176063		1.04667	0.556106	0.510239	0.513495	0.476856	0.470016		1.04667	0.00946396	0.00501236	0.001537	-0.0012641	0.0018431
1.05	0.186453	0.171129	0.176791	0.169996	0.172851		1.05	0.210378	0.182956	0.188373	0.193186	0.19078		1.05	0.267528	0.23116	0.233207	0.229616	0.221879		1.05	0.189577	0.164653	0.169246	0.172157	0.175937		1.05	0.556056	0.509377	0.513622	0.476944	0.469496		1.05	0.00932071	0.00508743	0.0019908	-0.001044	0.0021562
1.05333	0.18683	0.171707	0.17745	0.170517	0.173508		1.05333	0.21135	0.183991	0.18879	0.194102	0.192039		1.05333	0.268705	0.232056	0.234545	0.230705	0.222755		1.05333	0.189932	0.163989	0.169062	0.171992	0.175746		1.05333	0.556454	0.509054	0.513385	0.47708	0.469272		1.05333	0.00878303	0.00486857	0.0017755	-0.0011515	0.0019866
1.05667	0.187271	0.171492	0.17783	0.170875	0.173683		1.05667	0.212456	0.184802	0.189615	0.194937	0.192909		1.05667	0.269755	0.232916	0.23554	0.230919	0.223331		1.05667	0.190765	0.164448	0.169603	0.171735	0.17613		1.05667	0.556907	0.509787	0.513614	0.477217	0.469748		1.05667	0.00916923	0.00472659	0.0012742	-0.0003772	0.0025896
1.06	0.18829	0.172473	0.17831	0.1717	0.174209		1.06	0.213338	0.18549	0.190821	0.195706	0.193704		1.06	0.270249	0.233127	0.235935	0.23109	0.223664		1.06	0.191152	0.164883	0.169919	0.171881	0.176169		1.06	0.557107	0.510208	0.51371	0.477356	0.469894		1.06	0.0091633	0.00429505	0.0013515	-0.0004056	0.0026184
1.06333	0.189554	0.172976	0.179053	0.172461	0.174548		1.06333	0.213602	0.186091	0.191048	0.19611	0.193989		1.06333	0.270524	0.233397	0.236378	0.230584	0.223918		1.06333	0.191675	0.164955	0.170416	0.172078	0.175834		1.06333	0.557661	0.510511	0.514413	0.477721	0.470448		1.06333	0.00856242	0.00351266	0.0002212	-0.0011791	0.001474
1.06667	0.190611	0.173585	0.178846	0.172827	0.174262		1.06667	0.213675	0.186905	0.19213	0.196206	0.194516		1.06667	0.271374	0.233792	0.237063	0.231283	0.224131		1.06667	0.19204	0.165328	0.170647	0.172656	0.175972		1.06667	0.557739	0.510937	0.514997	0.478108	0.471001		1.06667	0.00772957	0.0030523	-0.0003052	-0.0019011	0.0004939
1.07	0.190392	0.173493	0.17871	0.172901	0.174337		1.07	0.214023	0.186601	0.191996	0.19662	0.195579		1.07	0.271993	0.234618	0.237893	0.231775	0.224307		1.07	0.192588	0.166389	0.171226	0.173252	0.176527		1.07	0.55811	0.511573	0.515634	0.478439	0.471776		1.07	0.00756916	0.00230128	-0.0007421	-0.002119	-0.0003579
1.07333	0.190906	0.174131	0.179831	0.173644	0.175214		1.07333	0.214115	0.186756	0.192628	0.196517	0.195644		1.07333	0.27271	0.235672	0.238353	0.2324	0.225047		1.07333	0.192962	0.16712	0.171851	0.174211	0.176795		1.07333	0.558795	0.513041	0.516677	0.479022	0.472262		1.07333	0.00747807	0.00195902	-0.0008635	-0.0020144	-0.0010031
1.07667	0.191371	0.174219	0.180067	0.173708	0.175385		1.07667	0.214514	0.187208	0.193219	0.197259	0.196276		1.07667	0.273129	0.236933	0.239092	0.233221	0.225582		1.07667	0.193206	0.167417	0.172028	0.174464	0.177094		1.07667	0.55954	0.513724	0.516965	0.479177	0.47241		1.07667	0.00850722	0.00213948	0.0001295	-0.0012782	-0.0002384
1.08	0.192106	0.17451	0.180663	0.174034	0.175293		1.08	0.215941	0.188462	0.193952	0.198254	0.19708		1.08	0.274364	0.237514	0.240017	0.234043	0.226191		1.08	0.193938	0.16835	0.172931	0.175264	0.177517		1.08	0.560654	0.51437	0.518007	0.479981	0.473046		1.08	0.00905122	0.00239322	0.0005647	-0.0017154	-0.0005504
1.08333	0.192501	0.174587	0.180742	0.174348	0.17563		1.08333	0.216356	0.188544	0.194001	0.198371	0.19719		1.08333	0.274894	0.238358	0.240781	0.234962	0.226893		1.08333	0.195533	0.169327	0.173814	0.176032	0.177912		1.08333	0.560879	0.514675	0.51881	0.480277	0.473418		1.08333	0.00970457	0.00285824	0.0009771	-0.0010525	-0.000262
1.08667	0.192404	0.174899	0.180788	0.174291	0.175781		1.08667	0.216767	0.18808	0.194024	0.197953	0.196814		1.08667	0.275207	0.238902	0.240726	0.234933	0.227416		1.08667	0.195958	0.170161	0.17402	0.176858	0.178504		1.08667	0.56179	0.515439	0.520091	0.481957	0.473658		1.08667	0.0103524	0.00315143	0.0014339	-0.0011636	-0.0001808
1.09	0.193031	0.175322	0.181244	0.175016	0.176572		1.09	0.216992	0.188569	0.19428	0.198475	0.196632		1.09	0.275859	0.239837	0.240965	0.235407	0.227846		1.09	0.196366	0.171052	0.174755	0.177432	0.179268		1.09	0.562494	0.516053	0.521014	0.482412	0.474486		1.09	0.0112753	0.00406908	0.0024706	-0.0006641	0.0002467
1.09333	0.192884	0.174983	0.180916	0.174666	0.176819		1.09333	0.217902	0.188832	0.194354	0.198771	0.196869		1.09333	0.27638	0.239991	0.241073	0.236129	0.227949		1.09333	0.196504	0.171891	0.175497	0.177798	0.180674		1.09333	0.562378	0.516501	0.52124	0.483011	0.474697		1.09333	0.0119432	0.00472343	0.0030518	-0.0004721	0.0010708
1.09667	0.192976	0.175788	0.181426	0.175745	0.17738		1.09667	0.218297	0.188845	0.194937	0.198794	0.197349		1.09667	0.277414	0.240564	0.241795	0.236395	0.22811		1.09667	0.197049	0.172951	0.175916	0.178974	0.18203		1.09667	0.563244	0.516948	0.52144	0.483471	0.474962		1.09667	0.0119039	0.00506449	0.0036418	0.0003526	0.0013755
1.1	0.19283	0.175829	0.181375	0.176318	0.177269		1.1	0.218504	0.189425	0.195289	0.198988	0.197575		1.1	0.277849	0.240312	0.24182	0.23638	0.227914		1.1	0.197673	0.173828	0.177327	0.179928	0.183125		1.1	0.563372	0.517107	0.521411	0.483417	0.475088		1.1	0.0122135	0.00584183	0.0042125	0.001114	0.0017992
1.10333	0.19355	0.176815	0.181908	0.176911	0.177972		1.10333	0.218299	0.189774	0.19543	0.199349	0.197287		1.10333	0.278541	0.24078	0.241948	0.237198	0.228088		1.10333	0.19711	0.173618	0.177752	0.179876	0.183524		1.10333	0.564126	0.518295	0.522306	0.484332	0.476254		1.10333	0.0122899	0.00664511	0.0041828	0.0016327	0.002106
1.10667	0.192971	0.177718	0.181886	0.177077	0.178349		1.10667	0.218795	0.189939	0.195687	0.199394	0.197688		1.10667	0.278708	0.240685	0.241837	0.237118	0.228096		1.10667	0.197009	0.173901	0.177904	0.179837	0.183706		1.10667	0.564737	0.518946	0.523266	0.48551	0.477007		1.10667	0.012445	0.00657396	0.0040445	0.0023024	0.0028669
1.11	0.192981	0.178466	0.182491	0.177879	0.178953		1.11	0.219623	0.190902	0.196217	0.199995	0.198634		1.11	0.278562	0.240415	0.241997	0.237585	0.228288		1.11	0.196693	0.173269	0.178123	0.17988	0.183855		1.11	0.566173	0.519579	0.524726	0.486317	0.478044		1.11	0.0122968	0.00626306	0.0040965	0.002466	0.0033082
1.11333	0.193481	0.178576	0.182955	0.17805	0.179234		1.11333	0.220173	0.191415	0.197212	0.200101	0.199639		1.11333	0.279176	0.240722	0.24303	0.238585	0.229271		1.11333	0.197165	0.173668	0.178133	0.180461	0.184347		1.11333	0.567183	0.520092	0.525116	0.486554	0.478482		1.11333	0.0129955	0.00651064	0.0046186	0.0027414	0.0039702
1.11667	0.193208	0.178627	0.182884	0.177861	0.179286		1.11667	0.220703	0.192002	0.198429	0.201095	0.200644		1.11667	0.280067	0.241448	0.244101	0.239404	0.23015		1.11667	0.197577	0.174265	0.177931	0.180888	0.185239		1.11667	0.567847	0.520205	0.525706	0.487118	0.479221		1.11667	0.012655	0.006607	0.0045344	0.002625	0.0039568
1.12	0.193771	0.179033	0.183886	0.178371	0.179704		1.12	0.221067	0.192833	0.198284	0.201286	0.201217		1.12	0.281261	0.242933	0.245499	0.240487	0.230854		1.12	0.197355	0.17421	0.178274	0.18125	0.1853		1.12	0.569241	0.521385	0.526605	0.488278	0.480652		1.12	0.0128005	0.00631343	0.0042291	0.0018705	0.0041503
1.12333	0.194372	0.179516	0.18365	0.178457	0.179664		1.12333	0.221622	0.193102	0.198548	0.201367	0.201103		1.12333	0.28168	0.243586	0.246171	0.240567	0.231413		1.12333	0.197901	0.174957	0.178542	0.181866	0.185971		1.12333	0.570319	0.522778	0.527788	0.489938	0.482014		1.12333	0.0126178	0.00600279	0.0040036	0.0020935	0.004479
1.12667	0.195077	0.180446	0.184066	0.178783	0.18031		1.12667	0.222223	0.193746	0.19928	0.202194	0.201472		1.12667	0.281918	0.243745	0.246925	0.240639	0.231754		1.12667	0.198713	0.176009	0.179541	0.18291	0.186789		1.12667	0.571149	0.523172	0.528461	0.490463	0.482544		1.12667	0.012099	0.00555308	0.0036991	0.0015955	0.003769
1.13	0.195911	0.181222	0.184713	0.1791	0.180321		1.13	0.22199	0.194222	0.199902	0.20217	0.201585		1.13	0.282646	0.244207	0.247542	0.241321	0.232384		1.13	0.200021	0.176502	0.180411	0.183521	0.187493		1.13	0.571512	0.523514	0.529139	0.49068	0.483887		1.13	0.0120852	0.00516688	0.0030068	0.0008407	0.0035567
1.13333	0.196476	0.181737	0.184858	0.179199	0.180618		1.13333	0.222681	0.195212	0.200909	0.202481	0.202461		1.13333	0.283014	0.244714	0.247709	0.242391	0.232623		1.13333	0.200934	0.176556	0.180863	0.184132	0.18773		1.13333	0.57156	0.524098	0.529516	0.490664	0.484141		1.13333	0.0115452	0.00426449	0.0025159	0.0005888	0.002953
1.13667	0.196545	0.18204	0.185462	0.179581	0.181103		1.13667	0.223099	0.194897	0.200934	0.202718	0.202694		1.13667	0.283677	0.245819	0.248368	0.242977	0.233141		1.13667	0.201781	0.176762	0.181175	0.184665	0.188058		1.13667	0.57208	0.525008	0.530227	0.491366	0.484527		1.13667	0.011866	0.00375349	0.0024598	0.0004287	0.0035011
1.14	0.196965	0.182044	0.185952	0.180065	0.181609		1.14	0.224054	0.195718	0.201632	0.202675	0.202671		1.14	0.284446	0.246314	0.248323	0.243656	0.234194		1.14	0.202658	0.177103	0.181309	0.185151	0.188105		1.14	0.572451	0.525826	0.530713	0.491228	0.484517		1.14	0.0113949	0.00306806	0.0022187	-0.0002725	0.0029617
1.14333	0.198046	0.182222	0.186249	0.180164	0.181513		1.14333	0.224553	0.19583	0.201426	0.203341	0.20247		1.14333	0.285068	0.246634	0.248067	0.243863	0.233793		1.14333	0.203492	0.177197	0.181678	0.185491	0.188527		1.14333	0.57225	0.525705	0.530072	0.490882	0.484482		1.14333	0.0112	0.00253878	0.0015634	-0.0010714	0.0023878
1.14667	0.198438	0.18243	0.186416	0.180005	0.181312		1.14667	0.225294	0.196143	0.20118	0.204006	0.202689		1.14667	0.285988	0.247006	0.248393	0.244434	0.234543		1.14667	0.204796	0.177776	0.182863	0.186438	0.188817		1.14667	0.572318	0.525147	0.529619	0.49051	0.484092		1.14667	0.010744	0.00270561	0.0013572	-0.0015752	0.0019352
1.15	0.19786	0.182142	0.185915	0.17975	0.180952		1.15	0.225218	0.19524	0.201067	0.203736	0.202501		1.15	0.286008	0.247218	0.248684	0.244528	0.234902		1.15	0.205756	0.178096	0.18327	0.186643	0.189576		1.15	0.572056	0.524693	0.529197	0.490562	0.484131		1.15	0.0102277	0.00290484	0.0009043	-0.0012576	0.002153
1.15333	0.197958	0.182311	0.186252	0.180583	0.180606		1.15333	0.225253	0.195148	0.200788	0.203534	0.202412		1.15333	0.286842	0.247566	0.248619	0.244201	0.235199		1.15333	0.206474	0.178622	0.18371	0.187318	0.190201		1.15333	0.571922	0.524644	0.529283	0.490643	0.484144		1.15333	0.00957098	0.00292095	0.0010291	-0.0017286	0.0018557
1.15667	0.198289	0.183223	0.187288	0.181535	0.181524		1.15667	0.225627	0.19574	0.200494	0.20408	0.202341		1.15667	0.28723	0.247886	0.249267	0.244944	0.235441		1.15667	0.206673	0.17854	0.184175	0.18739	0.190792		1.15667	0.571599	0.524311	0.528743	0.490274	0.484068		1.15667	0.00926495	0.00324781	0.0012125	-0.001388	0.0021682
1.16	0.199048	0.183821	0.187639	0.181943	0.181751		1.16	0.226684	0.196131	0.2012	0.204316	0.203024		1.16	0.287683	0.247644	0.250101	0.245018	0.235789		1.16	0.207232	0.178849	0.184649	0.187628	0.191881		1.16	0.571755	0.524394	0.528672	0.490196	0.484788		1.16	0.00829017	0.00308803	0.0007379	-0.0016421	0.0018453
1.16333	0.199586	0.184856	0.188584	0.183019	0.18198		1.16333	0.226856	0.19646	0.201676	0.204528	0.203464		1.16333	0.2881	0.248085	0.250596	0.24539	0.236534		1.16333	0.207579	0.17934	0.185447	0.188809	0.19304		1.16333	0.572355	0.524538	0.528984	0.490072	0.485349		1.16333	0.00820703	0.00336387	0.0006996	-0.0009395	0.0015893
1.16667	0.200219	0.185273	0.189718	0.183728	0.182578		1.16667	0.226937	0.196415	0.201348	0.204557	0.203555		1.16667	0.288468	0.24839	0.250957	0.245847	0.237109		1.16667	0.207858	0.179593	0.186183	0.189396	0.193656		1.16667	0.57213	0.524412	0.529222	0.490233	0.485635		1.16667	0.00829403	0.00378922	0.0008452	-0.000933	0.0014484
1.17	0.200798	0.185821	0.190531	0.184053	0.183168		1.17	0.227025	0.19655	0.201743	0.204959	0.203983		1.17	0.289196	0.248794	0.251279	0.246344	0.23795		1.17	0.207072	0.17899	0.186095	0.188568	0.193912		1.17	0.572896	0.525071	0.530278	0.490812	0.486192		1.17	0.00845953	0.00373761	0.0005747	-0.0003571	0.0016517
1.17333	0.200123	0.185833	0.191095	0.184209	0.18352		1.17333	0.227238	0.196846	0.202378	0.205356	0.204362		1.17333	0.289286	0.248906	0.251496	0.246397	0.238934		1.17333	0.207021	0.179257	0.186042	0.188541	0.194605		1.17333	0.573913	0.525524	0.531024	0.491353	0.486674		1.17333	0.00851501	0.00404325	0.001108	0.000231	0.0019668
1.17667	0.200627	0.185722	0.191897	0.184515	0.183286		1.17667	0.228102	0.197897	0.203269	0.206333	0.205159		1.17667	0.289504	0.249257	0.252038	0.246648	0.239109		1.17667	0.20703	0.179176	0.185914	0.188751	0.195068		1.17667	0.575019	0.526037	0.531521	0.49164	0.487049		1.17667	0.00907255	0.00475908	0.0021312	0.000629	0.0025613
1.18	0.201619	0.186115	0.192648	0.185309	0.18428		1.18	0.228228	0.198492	0.203987	0.206878	0.205692		1.18	0.289851	0.250292	0.252978	0.246953	0.239733		1.18	0.207011	0.179857	0.185869	0.189244	0.195418		1.18	0.57615	0.527354	0.532551	0.492908	0.488041		1.18	0.00942625	0.00572976	0.0028018	0.0005796	0.0030002
1.18333	0.201579	0.186802	0.192911	0.185813	0.184732		1.18333	0.228576	0.199368	0.204857	0.208179	0.206562		1.18333	0.290082	0.250978	0.253202	0.247331	0.239952		1.18333	0.206667	0.180264	0.186056	0.189582	0.195775		1.18333	0.57741	0.527942	0.533645	0.494263	0.488939		1.18333	0.00947845	0.00628112	0.0030696	0.0001277	0.0029876
1.18667	0.20246	0.186883	0.193399	0.1858	0.185146		1.18667	0.22813	0.199349	0.204601	0.207928	0.206231		1.18667	0.290009	0.251691	0.253399	0.247418	0.239874		1.18667	0.206524	0.180594	0.186403	0.190103	0.196161		1.18667	0.577758	0.528399	0.534329	0.495104	0.489176		1.18667	0.0102809	0.00654469	0.0034187	0.0001319	0.0031101
1.19	0.203102	0.18717	0.193229	0.185517	0.185629		1.19	0.228202	0.199275	0.205193	0.208331	0.206698		1.19	0.290506	0.25242	0.254091	0.247958	0.240483		1.19	0.207866	0.181648	0.187163	0.191253	0.196604		1.19	0.577768	0.529069	0.535008	0.49605	0.489267		1.19	0.0110242	0.00696695	0.003912	0.0006494	0.0026615
1.19333	0.203369	0.186795	0.193224	0.18552	0.186032		1.19333	0.228604	0.200344	0.206286	0.209364	0.2079		1.19333	0.290827	0.252793	0.254839	0.248417	0.241133		1.19333	0.208378	0.182162	0.187461	0.191777	0.196329		1.19333	0.578017	0.529722	0.535462	0.496574	0.489581		1.19333	0.0114343	0.00666536	0.0038002	0.0001583	0.0022757
1.19667	0.203852	0.186699	0.193662	0.185862	0.186318		1.19667	0.229388	0.201318	0.207314	0.209908	0.20865		1.19667	0.29142	0.253745	0.254987	0.249198	0.241692		1.19667	0.208252	0.181646	0.187324	0.191516	0.195915		1.19667	0.577866	0.530531	0.53525	0.49689	0.490235		1.19667	0.0125268	0.00654944	0.0037724	0.0005606	0.002737
1.2	0.204261	0.186609	0.19436	0.186305	0.187587		1.2	0.23012	0.202157	0.208115	0.210698	0.209775		1.2	0.291971	0.255114	0.25578	0.250052	0.242029		1.2	0.208819	0.181846	0.187759	0.192261	0.195405		1.2	0.578241	0.531414	0.535857	0.497358	0.490433		1.2	0.0124556	0.0063163	0.0034185	0.0011296	0.0020585
1.20333	0.204797	0.187201	0.194604	0.187663	0.188466		1.20333	0.23078	0.202323	0.208432	0.211024	0.210255		1.20333	0.292661	0.256002	0.256492	0.250486	0.241998		1.20333	0.208989	0.182766	0.187442	0.192745	0.195556		1.20333	0.578983	0.531975	0.536452	0.498364	0.490945		1.20333	0.0128241	0.00617919	0.0038772	0.0013071	0.002418
1.20667	0.205714	0.187468	0.195123	0.188145	0.188716		1.20667	0.231788	0.202872	0.208556	0.211793	0.211019		1.20667	0.293198	0.256283	0.257085	0.250907	0.242021		1.20667	0.209453	0.183507	0.188091	0.192971	0.195506		1.20667	0.579117	0.532324	0.53663	0.498684	0.491611		1.20667	0.0125607	0.00584637	0.0038574	0.0013672	0.0020382
1.21	0.206481	0.188025	0.195762	0.188518	0.189051		1.21	0.231864	0.202911	0.208784	0.212256	0.211044		1.21	0.293867	0.256433	0.257956	0.251221	0.242002		1.21	0.20958	0.183832	0.188449	0.193314	0.195055		1.21	0.579086	0.532689	0.536129	0.498777	0.491863		1.21	0.0121408	0.00497272	0.0031025	0.0006279	0.0016617
1.21333	0.206764	0.188709	0.196575	0.188941	0.189185		1.21333	0.232098	0.202971	0.208851	0.212538	0.211895		1.21333	0.29478	0.257439	0.259024	0.252985	0.242944		1.21333	0.209701	0.184185	0.188627	0.193254	0.194558		1.21333	0.57958	0.532488	0.536396	0.499385	0.492134		1.21333	0.0113819	0.00464289	0.0029056	0.0004795	0.0013331
1.21667	0.206953	0.189499	0.197238	0.189647	0.1896		1.21667	0.232065	0.202482	0.208217	0.211847	0.21128		1.21667	0.294857	0.257702	0.259676	0.253168	0.243621		1.21667	0.210504	0.18485	0.18861	0.193401	0.194913		1.21667	0.57979	0.533044	0.53662	0.499785	0.492785		1.21667	0.0109128	0.00401056	0.002861	0.0005773	0.0012354
1.22	0.208413	0.191704	0.19897	0.191816	0.190988		1.22	0.23233	0.203133	0.208139	0.211751	0.211419		1.22	0.295846	0.258662	0.260347	0.253944	0.244341		1.22	0.211388	0.185542	0.189341	0.194098	0.195355		1.22	0.579969	0.533624	0.536672	0.499785	0.493319		1.22	0.0103575	0.0039093	0.0030367	0.000447	0.0013252
1.22333	0.209463	0.193019	0.200091	0.192361	0.192028		1.22333	0.233157	0.203614	0.209001	0.211682	0.211469		1.22333	0.296062	0.258714	0.260449	0.254407	0.24454		1.22333	0.211944	0.186073	0.190245	0.194617	0.196116		1.22333	0.58036	0.533372	0.536975	0.499993	0.493562		1.22333	0.00966017	0.00384005	0.0025717	0.0007886	0.0014202
1.22667	0.210226	0.193523	0.200294	0.192422	0.192371		1.22667	0.233865	0.203445	0.209696	0.211598	0.211636		1.22667	0.296543	0.258905	0.260935	0.254453	0.244895		1.22667	0.212839	0.186866	0.190867	0.195477	0.197045		1.22667	0.581788	0.534412	0.538039	0.500428	0.494996		1.22667	0.00881188	0.00330698	0.0019729	0.0004492	0.0005309
1.23	0.210099	0.194001	0.200881	0.193036	0.192881		1.23	0.234766	0.203642	0.210244	0.211562	0.212204		1.23	0.296081	0.259259	0.260993	0.25462	0.245538		1.23	0.213709	0.188096	0.191722	0.196935	0.198466		1.23	0.581995	0.534394	0.538087	0.500591	0.495533		1.23	0.00880231	0.00355923	0.0018858	0.0011386	0.0008251
1.23333	0.210667	0.194669	0.201692	0.193126	0.193552		1.23333	0.235597	0.204049	0.210339	0.211674	0.212905		1.23333	0.2967	0.259204	0.261147	0.25481	0.245387		1.23333	0.214838	0.188546	0.192045	0.197317	0.19927		1.23333	0.582483	0.534495	0.538728	0.500871	0.495606		1.23333	0.00837423	0.00347124	0.00161	0.0009656	0.0004205
1.23667	0.211142	0.195013	0.201798	0.193393	0.19378		1.23667	0.235386	0.203998	0.209818	0.211462	0.212316		1.23667	0.296862	0.259085	0.260912	0.254983	0.245574		1.23667	0.215046	0.18828	0.192127	0.197283	0.199629		1.23667	0.583425	0.535104	0.539871	0.501132	0.495716		1.23667	0.00869394	0.00354347	0.0020106	0.0017909	0.0008355
1.24	0.210929	0.195003	0.201778	0.193135	0.193852		1.24	0.235822	0.204054	0.210354	0.212193	0.212224		1.24	0.296984	0.259352	0.260586	0.254523	0.245633		1.24	0.215296	0.188718	0.192744	0.197941	0.200405		1.24	0.584502	0.536043	0.540666	0.501809	0.496277		1.24	0.00821502	0.00380832	0.0024759	0.0018696	0.0009804
1.24333	0.211706	0.195364	0.202067	0.19315	0.194134		1.24333	0.236563	0.20488	0.210866	0.213205	0.212762		1.24333	0.297623	0.259746	0.260419	0.254898	0.24567		1.24333	0.216112	0.189618	0.193539	0.198742	0.201301		1.24333	0.585258	0.536526	0.541531	0.5028	0.497417		1.24333	0.00867091	0.00447806	0.0026841	0.0017589	0.0015649
1.24667	0.212598	0.19601	0.20262	0.194028	0.194912		1.24667	0.236689	0.205343	0.211351	0.214009	0.213432		1.24667	0.298127	0.259369	0.260024	0.254741	0.245717		1.24667	0.216575	0.190594	0.194222	0.199595	0.201664		1.24667	0.586045	0.537567	0.54282	0.503533	0.49851		1.24667	0.00821666	0.00503949	0.0026371	0.0011568	0.0016672
1.25	0.212613	0.196363	0.202382	0.194187	0.195266		1.25	0.237096	0.205886	0.211954	0.214626	0.213916		1.25	0.298593	0.259191	0.259979	0.254882	0.246283		1.25	0.21713	0.191114	0.194793	0.199828	0.202113		1.25	0.586315	0.537582	0.542865	0.503271	0.498323		1.25	0.00864186	0.00522361	0.0031157	0.0008618	0.0019606
1.25333	0.213109	0.196247	0.202543	0.194103	0.195448		1.25333	0.237527	0.206491	0.212442	0.214434	0.214138		1.25333	0.299327	0.259462	0.260213	0.255131	0.246773		1.25333	0.217454	0.191461	0.195145	0.199835	0.202402		1.25333	0.585973	0.53799	0.543097	0.503556	0.497803		1.25333	0.00971376	0.00582587	0.0033543	0.0012616	0.0022257
1.25667	0.213498	0.196029	0.202707	0.194062	0.195605		1.25667	0.238295	0.206999	0.212843	0.215176	0.214578		1.25667	0.300758	0.260089	0.261336	0.256209	0.248044		1.25667	0.21779	0.191787	0.195442	0.200438	0.202715		1.25667	0.5863	0.538952	0.543971	0.504284	0.498484		1.25667	0.0106219	0.00655933	0.0042159	0.0016977	0.0025127
1.26	0.213192	0.19552	0.202739	0.193629	0.195238		1.26	0.239122	0.208181	0.213963	0.21609	0.215283		1.26	0.301705	0.260883	0.262251	0.256998	0.24922		1.26	0.217666	0.191293	0.195819	0.200339	0.202724		1.26	0.587029	0.539808	0.544032	0.50474	0.499068		1.26	0.0108029	0.00650517	0.0044556	0.0013185	0.0029074
1.26333	0.213345	0.195677	0.2033	0.194173	0.195787		1.26333	0.240094	0.209144	0.214866	0.217192	0.21621		1.26333	0.302207	0.261815	0.26283	0.257807	0.250158		1.26333	0.2183	0.191593	0.196502	0.200753	0.203032		1.26333	0.587475	0.540515	0.54413	0.504739	0.499471		1.26333	0.0112442	0.00653683	0.0043725	0.0011299	0.0029225
1.26667	0.213073	0.195909	0.203379	0.194436	0.196368		1.26667	0.239917	0.209464	0.215305	0.217523	0.216496		1.26667	0.303302	0.262757	0.263992	0.258658	0.250911		1.26667	0.219142	0.192491	0.197331	0.201574	0.203681		1.26667	0.588537	0.541061	0.545631	0.505763	0.500312		1.26667	0.0117641	0.00639647	0.0041263	0.0007125	0.0026064
1.27	0.213377	0.196662	0.203559	0.195516	0.196354		1.27	0.24064	0.210356	0.215923	0.218063	0.217307		1.27	0.303769	0.262848	0.264972	0.259227	0.251237		1.27	0.219448	0.19295	0.197481	0.202078	0.204061		1.27	0.589193	0.541357	0.546121	0.505873	0.500658		1.27	0.0116221	0.00608718	0.0038272	-3.78e-05	0.0025905
1.27333	0.213692	0.197336	0.203786	0.195281	0.196792		1.27333	0.24096	0.2111	0.216614	0.219149	0.218008		1.27333	0.304252	0.263879	0.266056	0.260011	0.252077		1.27333	0.220246	0.193468	0.19826	0.20239	0.204308		1.27333	0.589543	0.542018	0.546813	0.506367	0.500665		1.27333	0.0116282	0.0053142	0.0034588	-0.0009898	0.0021865
1.27667	0.214192	0.198074	0.20452	0.196264	0.197694		1.27667	0.240844	0.211764	0.217405	0.219132	0.218449		1.27667	0.305192	0.264517	0.266854	0.261247	0.253145		1.27667	0.220346	0.193535	0.198341	0.202387	0.204485		1.27667	0.590334	0.5434	0.547685	0.507022	0.501208		1.27667	0.0115943	0.00464305	0.0023663	-0.0019183	0.0016263
1.28	0.214905	0.19933	0.205495	0.1973	0.198585		1.28	0.240995	0.212124	0.217863	0.219507	0.218968		1.28	0.30605	0.26574	0.267775	0.262719	0.254175		1.28	0.220931	0.19359	0.198809	0.202072	0.204641		1.28	0.590862	0.544052	0.548015	0.507468	0.501438		1.28	0.0115759	0.00441006	0.0024235	-0.0020032	0.0015462
1.28333	0.215565	0.200073	0.205979	0.198108	0.199368		1.28333	0.24141	0.212432	0.218086	0.219584	0.218919		1.28333	0.306789	0.266493	0.268859	0.263338	0.254992		1.28333	0.22212	0.194352	0.199634	0.202753	0.205547		1.28333	0.591433	0.544776	0.548286	0.507554	0.501707		1.28333	0.011298	0.00446624	0.0022012	-0.0016118	0.001376
1.28667	0.216851	0.201493	0.206671	0.199553	0.200642		1.28667	0.241839	0.213092	0.219037	0.219815	0.219531		1.28667	0.307558	0.266867	0.269283	0.263963	0.254941		1.28667	0.222507	0.194359	0.200001	0.202848	0.20572		1.28667	0.59202	0.544647	0.548159	0.507383	0.501955		1.28667	0.0107481	0.00467921	0.0021107	-0.0009685	0.0016617
1.29	0.21698	0.201092	0.206759	0.199286	0.200407		1.29	0.242269	0.213566	0.219664	0.220214	0.219935		1.29	0.308047	0.266721	0.269582	0.264275	0.254958		1.29	0.223123	0.19491	0.200615	0.203371	0.206439		1.29	0.59271	0.544586	0.548254	0.50766	0.501984		1.29	0.0100206	0.00384666	0.0012196	-0.0012129	0.0008892
1.29333	0.217276	0.201758	0.207102	0.19948	0.201028		1.29333	0.242789	0.213549	0.219325	0.220621	0.219941		1.29333	0.308185	0.267462	0.269843	0.264648	0.254983		1.29333	0.223383	0.194971	0.200468	0.203708	0.206653		1.29333	0.593621	0.545166	0.548201	0.508021	0.502449		1.29333	0.00979562	0.00324227	0.000974	-0.0014446	0.0003089
1.29667	0.216766	0.202095	0.206709	0.199966	0.200887		1.29667	0.243998	0.2143	0.219892	0.220841	0.220916		1.29667	0.308315	0.268072	0.270584	0.264811	0.255745		1.29667	0.22353	0.195152	0.200777	0.203594	0.207118		1.29667	0.592802	0.544969	0.547536	0.507678	0.501888		1.29667	0.00977024	0.00307622	0.0009408	-0.0011081	0.0005414
1.3	0.217634	0.203011	0.207492	0.200561	0.201171		1.3	0.244796	0.214907	0.219618	0.221696	0.221726		1.3	0.308347	0.2679	0.270388	0.265239	0.255605		1.3	0.223729	0.194891	0.201042	0.203478	0.207023		1.3	0.593629	0.545522	0.548231	0.50844	0.502031		1.3	0.00961519	0.00249411	0.0005577	-0.0017092	9.06e-05
1.30333	0.218256	0.203102	0.207492	0.200788	0.201658		1.30333	0.244574	0.214007	0.218834	0.221565	0.221081		1.30333	0.308231	0.267903	0.270395	0.265089	0.255196		1.30333	0.223554	0.195355	0.201721	0.203802	0.207274		1.30333	0.594352	0.545725	0.548734	0.50908	0.50214		1.30333	0.0101744	0.00220903	0.0003274	-0.0014688	0.0004613
1.30667	0.218796	0.203415	0.208109	0.201137	0.202057		1.30667	0.245938	0.21459	0.220121	0.22304	0.222701		1.30667	0.30908	0.268183	0.270175	0.265272	0.255573		1.30667	0.223791	0.196088	0.202291	0.204114	0.207506		1.30667	0.595024	0.546038	0.549296	0.509659	0.503314		1.30667	0.0101093	0.00274248	0.0006238	-0.0012828	0.0009967
1.31	0.219738	0.203869	0.208779	0.201675	0.202206		1.31	0.246179	0.215173	0.220173	0.223535	0.223212		1.31	0.309436	0.268184	0.270537	0.266291	0.255681		1.31	0.224239	0.197103	0.203252	0.205014	0.208115		1.31	0.595246	0.546227	0.549736	0.510317	0.504264		1.31	0.0105248	0.0030329	0.0004815	-0.0010141	0.0010462
1.31333	0.220331	0.204008	0.209164	0.202615	0.202546		1.31333	0.247878	0.21603	0.221115	0.224624	0.224118		1.31333	0.309231	0.267678	0.270409	0.266098	0.256013		1.31333	0.224257	0.197327	0.203899	0.205424	0.208121		1.31333	0.595586	0.546528	0.550092	0.510035	0.504606		1.31333	0.00962911	0.00266816	-6.23e-05	-0.0013743	0.0009089
1.31667	0.220639	0.204579	0.209351	0.203113	0.202995		1.31667	0.248573	0.21578	0.221342	0.224608	0.223494		1.31667	0.308829	0.268251	0.270773	0.266703	0.256623		1.31667	0.224242	0.198085	0.204136	0.205177	0.208364		1.31667	0.596358	0.547188	0.550394	0.510259	0.504477		1.31667	0.0100538	0.00258135	7.72e-05	-0.0010801	0.0010988
1.32	0.221298	0.204595	0.209768	0.202633	0.202815		1.32	0.249254	0.216225	0.222124	0.224964	0.223828		1.32	0.309524	0.269668	0.271649	0.267771	0.257655		1.32	0.224744	0.198796	0.204856	0.205873	0.208799		1.32	0.596396	0.547945	0.551138	0.510805	0.505259		1.32	0.0106588	0.00274124	0.0002154	-0.0008117	0.0012257
1.32333	0.221621	0.20406	0.209872	0.202201	0.202399		1.32333	0.249592	0.21615	0.22242	0.225636	0.223998		1.32333	0.309062	0.270098	0.272192	0.268401	0.258331		1.32333	0.225481	0.19962	0.205649	0.206953	0.209431		1.32333	0.596092	0.548428	0.551595	0.510853	0.506312		1.32333	0.0110638	0.00265342	0.0006264	-0.0010278	0.0011111
1.32667	0.221428	0.204083	0.210064	0.201992	0.202501		1.32667	0.249555	0.216565	0.222756	0.225822	0.224318		1.32667	0.309258	0.270955	0.272702	0.268714	0.259157		1.32667	0.2258	0.199925	0.206411	0.207768	0.209826		1.32667	0.59619	0.548827	0.551861	0.511264	0.50699		1.32667	0.0116686	0.00281819	0.0006557	-0.0011919	0.0008119
1.33	0.221062	0.204354	0.21007	0.202028	0.202922		1.33	0.249151	0.216652	0.222498	0.225655	0.224442		1.33	0.30892	0.271288	0.272906	0.2689	0.25892		1.33	0.22637	0.200629	0.206833	0.208378	0.210243		1.33	0.595792	0.54908	0.552449	0.511411	0.50754		1.33	0.0118666	0.00283838	0.0005776	-0.0014178	0.0002323
1.33333	0.221309	0.204799	0.210073	0.201794	0.203102		1.33333	0.249794	0.216862	0.223272	0.226188	0.224962		1.33333	0.310095	0.272299	0.274182	0.269168	0.259589		1.33333	0.22661	0.201125	0.206761	0.20855	0.210909		1.33333	0.595882	0.548685	0.552636	0.511345	0.50768		1.33333	0.0116762	0.0027566	0.0002855	-0.0011613	-0.0004633
1.33667	0.222122	0.205256	0.210424	0.202185	0.203583		1.33667	0.250077	0.217361	0.224168	0.226122	0.226005		1.33667	0.310615	0.272966	0.27519	0.269631	0.259858		1.33667	0.227512	0.201995	0.207044	0.209439	0.211219		1.33667	0.596226	0.54919	0.552864	0.511332	0.507675		1.33667	0.011593	0.00339658	0.0002591	-0.0010541	-0.0004192
1.34	0.222998	0.205778	0.21074	0.202267	0.204589		1.34	0.250028	0.217481	0.224007	0.225997	0.225899		1.34	0.311135	0.273946	0.276028	0.270513	0.260792		1.34	0.228361	0.202531	0.207614	0.209743	0.21171		1.34	0.596839	0.550092	0.553581	0.512532	0.507944		1.34	0.0118	0.00377265	0.0005303	-0.0012486	-0.0005715
1.34333	0.223814	0.206474	0.211506	0.203172	0.2054		1.34333	0.25015	0.217805	0.224749	0.225594	0.226434		1.34333	0.311732	0.274145	0.275983	0.270791	0.260822		1.34333	0.22858	0.20258	0.208129	0.209787	0.211845		1.34333	0.596641	0.550586	0.554271	0.512785	0.508482		1.34333	0.0115587	0.00426758	0.0004551	-0.0010424	-0.000665
1.34667	0.224659	0.207094	0.212021	0.203872	0.206064		1.34667	0.25025	0.218115	0.225035	0.225502	0.226566		1.34667	0.312051	0.274537	0.276641	0.270708	0.261217		1.34667	0.229497	0.202487	0.208358	0.210046	0.212236		1.34667	0.595962	0.550146	0.553544	0.512177	0.508451		1.34667	0.0116427	0.00479596	0.0010379	-0.0005835	-0.0005701
1.35	0.225437	0.207468	0.212495	0.204434	0.206596		1.35	0.250674	0.218884	0.225147	0.22562	0.227139		1.35	0.311795	0.27429	0.276632	0.270203	0.26081		1.35	0.230506	0.203263	0.208777	0.210705	0.212897		1.35	0.596169	0.550232	0.553256	0.511689	0.508074		1.35	0.0112196	0.00510039	0.001532	0.0003491	-0.0008262
1.35333	0.226462	0.208296	0.212974	0.205462	0.207522		1.35333	0.250468	0.21923	0.225485	0.225905	0.227328		1.35333	0.311427	0.274216	0.276316	0.269578	0.260763		1.35333	0.230399	0.202935	0.208422	0.210151	0.212689		1.35333	0.596273	0.550123	0.552875	0.51165	0.507962		1.35333	0.0110325	0.0053999	0.0018608	0.0004774	-0.0005537
1.35667	0.226467	0.208583	0.213895	0.205938	0.208117		1.35667	0.250331	0.21962	0.225541	0.226068	0.227154		1.35667	0.311523	0.274322	0.276386	0.269376	0.260996		1.35667	0.23061	0.202963	0.208618	0.209869	0.213154		1.35667	0.596355	0.550522	0.552513	0.511534	0.507981		1.35667	0.0107467	0.00521839	0.0017919	0.000114	-0.0008453
1.36	0.226815	0.209338	0.214595	0.20691	0.208727		1.36	0.250296	0.219603	0.225624	0.226257	0.227286		1.36	0.311673	0.274343	0.275797	0.269027	0.260834		1.36	0.230405	0.202283	0.207844	0.209176	0.213153		1.36	0.595918	0.550708	0.55222	0.511344	0.507359		1.36	0.0114214	0.00612288	0.0023852	0.0007046	0.0005082
1.36333	0.226589	0.209703	0.214859	0.207611	0.208735		1.36333	0.251173	0.219846	0.226243	0.226705	0.227745		1.36333	0.312341	0.274453	0.276486	0.268996	0.261761		1.36333	0.23103	0.203109	0.208723	0.209495	0.213901		1.36333	0.596401	0.551201	0.552858	0.5118	0.50746		1.36333	0.0116419	0.00628309	0.0025839	0.0006811	0.0010602
1.36667	0.227615	0.210434	0.215801	0.207922	0.209513		1.36667	0.251648	0.220528	0.226519	0.227929	0.228281		1.36667	0.312563	0.274184	0.276372	0.269292	0.261412		1.36667	0.231444	0.203523	0.209071	0.210075	0.214672		1.36667	0.59732	0.551164	0.553354	0.512496	0.507865		1.36667	0.0115774	0.00622369	0.0027889	0.0005795	0.0014054
1.37	0.228218	0.210283	0.215974	0.208352	0.210306		1.37	0.251699	0.220814	0.22679	0.228214	0.22841		1.37	0.313162	0.274477	0.276744	0.269477	0.261228		1.37	0.231577	0.203385	0.209339	0.210204	0.214795		1.37	0.597713	0.550867	0.553546	0.512597	0.507649		1.37	0.0119893	0.00637962	0.0032048	0.0008193	0.0020318
1.37333	0.229112	0.211091	0.217499	0.209828	0.210939		1.37333	0.252688	0.221416	0.227523	0.229516	0.228854		1.37333	0.314045	0.275011	0.276622	0.270351	0.26204		1.37333	0.232182	0.203441	0.209819	0.21081	0.215461		1.37333	0.598022	0.551181	0.553552	0.51276	0.508046		1.37333	0.0114404	0.00647988	0.0035779	0.0008733	0.0022696
1.37667	0.230194	0.211535	0.218187	0.210595	0.211822		1.37667	0.253499	0.221572	0.227739	0.230144	0.228705		1.37667	0.314127	0.27527	0.276927	0.270864	0.261914		1.37667	0.232686	0.203682	0.21024	0.2111	0.216214		1.37667	0.598389	0.551823	0.554356	0.513736	0.507837		1.37667	0.0102608	0.00555597	0.0026447	0.0001336	0.0020053
1.38	0.230762	0.212008	0.218756	0.211636	0.212564		1.38	0.254767	0.222105	0.22865	0.230883	0.228607		1.38	0.31452	0.275892	0.276653	0.271461	0.262779		1.38	0.233701	0.204503	0.210734	0.211992	0.2169		1.38	0.599002	0.551514	0.554455	0.513398	0.507756		1.38	0.00945054	0.00521712	0.0018273	-0.000664	0.0017974
1.38333	0.231697	0.213239	0.219791	0.212088	0.213167		1.38333	0.254542	0.221797	0.228532	0.230521	0.228288		1.38333	0.314456	0.276716	0.276914	0.271861	0.262625		1.38333	0.234341	0.205195	0.210915	0.212057	0.217133		1.38333	0.599998	0.552143	0.55533	0.514272	0.508387		1.38333	0.00946451	0.00514886	0.0016442	-0.000794	0.0021025
1.38667	0.23289	0.213503	0.220762	0.212309	0.213445		1.38667	0.254917	0.222648	0.229103	0.23071	0.22921		1.38667	0.315262	0.2771	0.277714	0.272364	0.263056		1.38667	0.235629	0.205928	0.212208	0.213237	0.218156		1.38667	0.600273	0.552288	0.555914	0.515069	0.509479		1.38667	0.00980447	0.00494876	0.0017275	-0.0008242	0.0025718
1.39	0.233723	0.213612	0.22155	0.213155	0.213535		1.39	0.255681	0.223187	0.22934	0.231477	0.229762		1.39	0.315798	0.277465	0.278186	0.272853	0.263313		1.39	0.235573	0.206489	0.212239	0.213496	0.218286		1.39	0.600809	0.552644	0.556281	0.515415	0.51013		1.39	0.0101283	0.00449048	0.0016897	-0.0013593	0.0027059
1.39333	0.233793	0.213927	0.221845	0.212949	0.21388		1.39333	0.256237	0.223275	0.229705	0.231941	0.230212		1.39333	0.317558	0.278527	0.279197	0.273661	0.263953		1.39333	0.23545	0.206931	0.21213	0.213704	0.218647		1.39333	0.601851	0.553044	0.556652	0.515992	0.510891		1.39333	0.0104694	0.00454249	0.0016476	-0.0011199	0.0027759
1.39667	0.233787	0.213633	0.221871	0.212501	0.213689		1.39667	0.256833	0.223131	0.230137	0.231553	0.230591		1.39667	0.319014	0.279508	0.280471	0.27473	0.264869		1.39667	0.235703	0.207193	0.211942	0.213806	0.218843		1.39667	0.602736	0.553631	0.557215	0.516069	0.511163		1.39667	0.00972827	0.00379893	0.0009723	-0.0014211	0.0028849
1.4	0.234111	0.213519	0.22152	0.211823	0.213439		1.4	0.257931	0.223226	0.230624	0.23186	0.231424		1.4	0.320216	0.280135	0.281302	0.274966	0.265895		1.4	0.236151	0.207714	0.212	0.21442	0.219243		1.4	0.604124	0.554069	0.557559	0.517078	0.511713		1.4	0.00952476	0.00387012	0.0011767	-0.0011087	0.0031757
1.40333	0.234509	0.213676	0.222053	0.211738	0.213271		1.40333	0.25788	0.223482	0.230296	0.231214	0.231509		1.40333	0.321396	0.280759	0.282107	0.275955	0.266493		1.40333	0.236911	0.208451	0.212808	0.215314	0.219592		1.40333	0.604913	0.55467	0.558159	0.518288	0.512778		1.40333	0.01018	0.00467869	0.0014716	-0.001	0.0041659
1.40667	0.234369	0.213518	0.22199	0.21156	0.21335		1.40667	0.258409	0.223904	0.230233	0.231407	0.231778		1.40667	0.322293	0.281216	0.282617	0.276646	0.267173		1.40667	0.237654	0.208778	0.213218	0.215955	0.219999		1.40667	0.605726	0.55486	0.558998	0.519056	0.513659		1.40667	0.0102573	0.00481238	0.0013988	-0.0011953	0.0038983
1.41	0.234279	0.213198	0.221952	0.211303	0.213087		1.41	0.258799	0.224424	0.231206	0.231572	0.232608		1.41	0.322271	0.281373	0.282296	0.276645	0.267211		1.41	0.238184	0.209497	0.213602	0.216666	0.220653		1.41	0.606099	0.555308	0.559404	0.519506	0.514805		1.41	0.0105828	0.00481496	0.001657	-0.0012256	0.0040656
1.41333	0.234644	0.213209	0.222282	0.2119	0.213921		1.41333	0.259081	0.224991	0.231053	0.23179	0.232553		1.41333	0.322524	0.281397	0.282993	0.27681	0.267624		1.41333	0.238356	0.209712	0.213996	0.21704	0.221104		1.41333	0.607137	0.55606	0.559055	0.519884	0.515482		1.41333	0.0114954	0.00479519	0.0021404	-0.0006427	0.0043394
1.41667	0.234891	0.213319	0.222335	0.21161	0.214152		1.41667	0.259876	0.225969	0.232013	0.23269	0.233068		1.41667	0.322268	0.281694	0.28294	0.276886	0.268056		1.41667	0.238714	0.210306	0.21432	0.217219	0.221189		1.41667	0.608224	0.557147	0.559963	0.520613	0.516063		1.41667	0.0116084	0.00472254	0.0024087	-0.0004215	0.0038737
1.42	0.234896	0.213319	0.222295	0.211955	0.214043		1.42	0.260002	0.22616	0.232189	0.232922	0.232986		1.42	0.322762	0.282229	0.283309	0.277439	0.268801		1.42	0.238483	0.210571	0.21472	0.217462	0.221295		1.42	0.608504	0.55761	0.56046	0.521378	0.516915		1.42	0.0116823	0.00477431	0.0023312	-0.0001889	0.0036871
1.42333	0.234353	0.213352	0.222551	0.212492	0.213941		1.42333	0.260486	0.226751	0.232883	0.233271	0.233279		1.42333	0.323822	0.282687	0.283826	0.278058	0.269582		1.42333	0.238362	0.210762	0.214679	0.217005	0.221263		1.42333	0.608499	0.558382	0.560317	0.521608	0.517063		1.42333	0.012264	0.00472591	0.0024613	0.0003667	0.0033164
1.42667	0.234267	0.212859	0.222489	0.213118	0.213472		1.42667	0.26071	0.227188	0.233267	0.233866	0.233894		1.42667	0.325379	0.283119	0.28416	0.278558	0.270112		1.42667	0.239103	0.211201	0.215134	0.217838	0.221916		1.42667	0.609036	0.558631	0.560605	0.522399	0.516738		1.42667	0.0131341	0.00547853	0.0028678	0.000882	0.003882
1.43	0.23373	0.213161	0.222108	0.212684	0.21316		1.43	0.261101	0.227662	0.233489	0.234431	0.234064		1.43	0.326129	0.283908	0.285118	0.278677	0.27111		1.43	0.239629	0.21179	0.21629	0.219119	0.22241		1.43	0.609776	0.558783	0.56159	0.523317	0.517963		1.43	0.0127734	0.00499915	0.0027021	0.0012189	0.0028196
1.43333	0.234088	0.213574	0.221979	0.213198	0.213817		1.43333	0.26123	0.229018	0.234612	0.235478	0.234815		1.43333	0.326448	0.284181	0.285995	0.278797	0.271396		1.43333	0.240001	0.211942	0.216869	0.219375	0.223229		1.43333	0.609669	0.558982	0.561634	0.523664	0.517838		1.43333	0.0125518	0.0046721	0.0030386	0.0015181	0.0024148
1.43667	0.23459	0.214647	0.222594	0.21447	0.214679		1.43667	0.261095	0.228948	0.234908	0.235345	0.234953		1.43667	0.326342	0.28435	0.286163	0.278913	0.271835		1.43667	0.240363	0.21177	0.217361	0.21894	0.222792		1.43667	0.609539	0.558638	0.56138	0.523451	0.517229		1.43667	0.0123513	0.00483105	0.0031416	0.0013479	0.0022709
1.44	0.234879	0.215637	0.223571	0.215673	0.215515		1.44	0.260797	0.22783	0.234535	0.235245	0.234654		1.44	0.326493	0.284699	0.286484	0.279337	0.271885		1.44	0.240862	0.211801	0.217772	0.219292	0.223279		1.44	0.609431	0.559682	0.561865	0.523846	0.517207		1.44	0.0119395	0.00471567	0.0027409	0.0017188	0.0017898
1.44333	0.235141	0.216472	0.223952	0.216182	0.216033		1.44333	0.261317	0.228589	0.235093	0.235383	0.235525		1.44333	0.326261	0.285007	0.286893	0.279683	0.271997		1.44333	0.241296	0.211839	0.217887	0.219322	0.222846		1.44333	0.609826	0.559788	0.562536	0.524423	0.517694		1.44333	0.0113247	0.00440517	0.0021264	0.0012992	0.0013007
1.44667	0.235989	0.218338	0.225119	0.217181	0.217217		1.44667	0.261191	0.228692	0.235331	0.235218	0.235533		1.44667	0.32568	0.284906	0.286482	0.279484	0.271959		1.44667	0.242328	0.2128	0.219169	0.220131	0.223394		1.44667	0.610381	0.559583	0.562774	0.524005	0.518297		1.44667	0.0119546	0.00483366	0.0021603	0.0015959	0.0010625
1.45	0.236983	0.21942	0.226333	0.21793	0.21851		1.45	0.261461	0.229283	0.236017	0.235845	0.236117		1.45	0.324939	0.284246	0.286263	0.278954	0.271295		1.45	0.242554	0.212388	0.219336	0.219306	0.222808		1.45	0.611108	0.560301	0.563891	0.52505	0.519106		1.45	0.0119243	0.00462062	0.001655	0.0010838	0.0009318
1.45333	0.238137	0.219645	0.227054	0.218414	0.218848		1.45333	0.261528	0.229652	0.236336	0.236421	0.236521		1.45333	0.325763	0.284152	0.287171	0.279354	0.271681		1.45333	0.243193	0.212948	0.219979	0.219872	0.223312		1.45333	0.611736	0.560946	0.564345	0.525689	0.519709		1.45333	0.0122958	0.00465588	0.0023	0.0013893	0.0010822
1.45667	0.238613	0.220197	0.227401	0.219113	0.219398		1.45667	0.262208	0.229986	0.236863	0.237238	0.237282		1.45667	0.326674	0.285204	0.287773	0.280241	0.272413		1.45667	0.243187	0.213403	0.220145	0.219916	0.223714		1.45667	0.612268	0.561892	0.564815	0.525805	0.520516		1.45667	0.0122206	0.0044544	0.0019683	0.0010698	0.001158
1.46	0.238614	0.220161	0.227235	0.218699	0.21957		1.46	0.262071	0.229876	0.237252	0.237631	0.237487		1.46	0.326857	0.285734	0.288048	0.280511	0.272369		1.46	0.24451	0.214219	0.2208	0.220607	0.224337		1.46	0.612482	0.562969	0.565367	0.525685	0.521396		1.46	0.0124316	0.00446504	0.0018092	0.0009741	0.0009749
1.46333	0.239008	0.220097	0.227234	0.218764	0.219524		1.46333	0.261747	0.229751	0.236855	0.237215	0.23708		1.46333	0.327329	0.286414	0.288875	0.28078	0.272812		1.46333	0.244977	0.214114	0.220334	0.220912	0.224422		1.46333	0.612594	0.563173	0.565718	0.525898	0.521854		1.46333	0.0118083	0.00425281	0.0011352	0.0002865	0.00083
1.46667	0.239399	0.220458	0.227447	0.218842	0.219885		1.46667	0.262081	0.230329	0.237088	0.238325	0.237668		1.46667	0.327632	0.287034	0.288795	0.281135	0.272801		1.46667	0.246075	0.215304	0.221053	0.222123	0.225933		1.46667	0.61279	0.563238	0.56578	0.526533	0.522369		1.46667	0.01164	0.00448847	0.0015758	-0.0002192	0.0002896
1.47	0.240198	0.221288	0.228256	0.219537	0.220182		1.47	0.262412	0.230794	0.237108	0.238573	0.237036		1.47	0.328448	0.287663	0.289679	0.282241	0.273195		1.47	0.246552	0.215915	0.221638	0.22273	0.226759		1.47	0.613414	0.563454	0.566496	0.527332	0.523173		1.47	0.011602	0.00429977	0.0013222	-0.001065	0.0001183
1.47333	0.240511	0.220482	0.228125	0.218968	0.219941		1.47333	0.263223	0.231327	0.237578	0.238831	0.23765		1.47333	0.328515	0.287927	0.289701	0.282866	0.273357		1.47333	0.247015	0.216512	0.221315	0.223586	0.227224		1.47333	0.614303	0.564209	0.567354	0.527985	0.52336		1.47333	0.0115334	0.00361427	0.0012935	-0.001618	4.49e-05
1.47667	0.241909	0.220669	0.228832	0.219229	0.220576		1.47667	0.263531	0.231616	0.23813	0.239438	0.237299		1.47667	0.328396	0.288367	0.289902	0.283111	0.273274		1.47667	0.247907	0.217395	0.222052	0.225004	0.228169		1.47667	0.615079	0.564689	0.567739	0.528365	0.523959		1.47667	0.0115502	0.00316602	0.0017688	-0.0019554	0.0005687
1.48	0.242765	0.221499	0.229375	0.219405	0.221454		1.48	0.264958	0.232513	0.238425	0.240316	0.237613		1.48	0.329381	0.289197	0.290456	0.28366	0.273383		1.48	0.248488	0.217949	0.222652	0.225302	0.22873		1.48	0.615446	0.565302	0.567885	0.528615	0.523616		1.48	0.0113583	0.00265374	0.0015325	-0.0017051	-0.0001506
1.48333	0.243456	0.22169	0.229403	0.218829	0.220983		1.48333	0.266093	0.233173	0.239204	0.240816	0.238074		1.48333	0.329444	0.289772	0.289838	0.283516	0.273503		1.48333	0.249453	0.218755	0.22303	0.226123	0.229452		1.48333	0.614911	0.565528	0.568114	0.528394	0.523219		1.48333	0.010943	0.00234688	0.001038	-0.0022701	-0.0010617
1.48667	0.243941	0.221554	0.229235	0.219568	0.220663		1.48667	0.266705	0.233138	0.239349	0.240477	0.238271		1.48667	0.330577	0.290674	0.29029	0.283983	0.273575		1.48667	0.249776	0.219462	0.223464	0.226654	0.229527		1.48667	0.61462	0.565551	0.567473	0.528239	0.522823		1.48667	0.0105842	0.00221043	0.0004821	-0.0022691	-0.0005081
1.49	0.243949	0.221541	0.229375	0.219881	0.220863		1.49	0.267549	0.233771	0.240232	0.240691	0.238983		1.49	0.331437	0.291386	0.290534	0.284567	0.273929		1.49	0.25036	0.219877	0.223872	0.226842	0.229472		1.49	0.615098	0.565577	0.567607	0.528649	0.522273		1.49	0.0109713	0.00279673	0.0002627	-0.0022759	-0.0003707
1.49333	0.243712	0.221361	0.229119	0.219899	0.220613		1.49333	0.267484	0.23394	0.240315	0.24037	0.239347		1.49333	0.332338	0.29185	0.291121	0.285057	0.273891		1.49333	0.250732	0.220408	0.224435	0.227828	0.229646		1.49333	0.615887	0.56582	0.568189	0.529163	0.52234		1.49333	0.0106777	0.00269141	-5.27e-05	-0.0026734	-0.0003118
1.49667	0.243588	0.221517	0.228953	0.21959	0.220273		1.49667	0.267731	0.234085	0.240776	0.240137	0.239738		1.49667	0.332291	0.29227	0.291805	0.285382	0.274895		1.49667	0.251129	0.220641	0.225178	0.228232	0.229705		1.49667	0.615616	0.565919	0.568164	0.529202	0.522663		1.49667	0.00996056	0.00240877	7.64e-05	-0.0024203	-0.0007707
1.5	0.244387	0.222512	0.229518	0.220292	0.220526		1.5	0.268304	0.23426	0.241449	0.23991	0.240097		1.5	0.332077	0.292371	0.292197	0.285665	0.275107		1.5	0.252172	0.221031	0.225912	0.227933	0.230189		1.5	0.615974	0.566026	0.568439	0.52918	0.522229		1.5	0.00958562	0.00294488	0.0005595	-0.0020153	-0.0001194
1.50333	0.244873	0.223949	0.230439	0.220737	0.221102		1.50333	0.268486	0.233594	0.241747	0.23928	0.240223		1.50333	0.332622	0.292623	0.292778	0.286644	0.275423		1.50333	0.252433	0.22141	0.22656	0.227845	0.229817		1.50333	0.615973	0.56538	0.568708	0.529084	0.522149		1.50333	0.00919414	0.00323845	0.0005414	-0.0019651	0.0002145
1.50667	0.244906	0.224249	0.230959	0.220793	0.221048		1.50667	0.26864	0.233172	0.242049	0.239112	0.240526		1.50667	0.333047	0.292721	0.293319	0.287647	0.275879		1.50667	0.253295	0.221712	0.22704	0.228037	0.230351		1.50667	0.616099	0.565897	0.568914	0.529306	0.522496		1.50667	0.00987393	0.00394002	0.0014341	-0.0010474	0.0009836
1.51	0.245178	0.225097	0.231606	0.220887	0.22101		1.51	0.26933	0.233932	0.242695	0.239301	0.240934		1.51	0.333168	0.292553	0.293751	0.288395	0.276617		1.51	0.253817	0.222123	0.227904	0.227974	0.230505		1.51	0.616265	0.565461	0.568794	0.529033	0.522914		1.51	0.0100835	0.00473701	0.0023697	-0.0007509	0.001821
1.51333	0.246051	0.226366	0.232248	0.22177	0.2221		1.51333	0.269377	0.233736	0.242887	0.239471	0.241056		1.51333	0.333679	0.292051	0.293983	0.288535	0.276864		1.51333	0.254443	0.222432	0.228435	0.227779	0.230886		1.51333	0.616935	0.565577	0.569249	0.52891	0.522902		1.51333	0.0111952	0.0053736	0.0031221	-1.95e-05	0.002366
1.51667	0.245982	0.226495	0.23252	0.222144	0.222338		1.51667	0.269463	0.233888	0.243227	0.240135	0.241277		1.51667	0.334677	0.292165	0.295015	0.28937	0.277667		1.51667	0.25511	0.22247	0.228708	0.227871	0.231498		1.51667	0.617076	0.565792	0.569418	0.529729	0.5234		1.51667	0.011245	0.00541496	0.0036105	2.4e-06	0.0024614
1.52	0.24672	0.227108	0.232988	0.223256	0.222681		1.52	0.268691	0.23369	0.243071	0.240218	0.241315		1.52	0.335717	0.292912	0.29644	0.289837	0.278886		1.52	0.255815	0.223269	0.229871	0.228744	0.232583		1.52	0.617507	0.566523	0.569782	0.53029	0.524324		1.52	0.0116646	0.00587215	0.0042859	0.0005664	0.0030375
1.52333	0.246993	0.227805	0.233364	0.224093	0.223268		1.52333	0.268418	0.233698	0.243231	0.240307	0.24155		1.52333	0.335634	0.293597	0.296571	0.290244	0.279457		1.52333	0.256481	0.223551	0.230413	0.229223	0.233605		1.52333	0.617396	0.56705	0.570365	0.530966	0.52508		1.52333	0.0119284	0.00568226	0.0044457	0.0001	0.0030402
1.52667	0.247893	0.228249	0.234342	0.22485	0.224229		1.52667	0.268103	0.233751	0.243026	0.240262	0.241451		1.52667	0.335571	0.2941	0.296927	0.290308	0.279603		1.52667	0.257677	0.224178	0.230373	0.229925	0.233953		1.52667	0.617237	0.567152	0.570752	0.531092	0.525312		1.52667	0.0120633	0.00525857	0.0045589	-0.0003735	0.002702
1.53	0.248223	0.228183	0.234846	0.225773	0.224989		1.53	0.267782	0.233589	0.242285	0.240489	0.241331		1.53	0.336458	0.294719	0.297662	0.290795	0.280566		1.53	0.25678	0.223831	0.230174	0.229824	0.234449		1.53	0.617722	0.56729	0.571281	0.532167	0.525647		1.53	0.0115384	0.00530136	0.0044169	-0.0004671	0.0024299
1.53333	0.248543	0.228532	0.235222	0.226268	0.225511		1.53333	0.268036	0.233618	0.242514	0.24114	0.241522		1.53333	0.3369	0.2952	0.29761	0.291168	0.281083		1.53333	0.257105	0.224622	0.231254	0.230545	0.235734		1.53333	0.618505	0.567638	0.572163	0.533408	0.526211		1.53333	0.0113581	0.00502942	0.0044087	-0.0008738	0.0019268
1.53667	0.24894	0.229431	0.235842	0.226941	0.226172		1.53667	0.268308	0.23393	0.242314	0.241299	0.241238		1.53667	0.336828	0.295187	0.297527	0.29083	0.281548		1.53667	0.257547	0.224615	0.231371	0.231125	0.235684		1.53667	0.618939	0.568182	0.573034	0.534304	0.526749		1.53667	0.0116136	0.00505824	0.0044248	-0.000657	0.001926
1.54	0.249359	0.229374	0.236367	0.22689	0.226687		1.54	0.269009	0.234319	0.242401	0.242468	0.242509		1.54	0.336874	0.295485	0.297685	0.290831	0.281873		1.54	0.258053	0.225443	0.231666	0.232038	0.236129		1.54	0.619297	0.568646	0.573486	0.53471	0.526717		1.54	0.0118869	0.00514707	0.004384	-0.0001739	0.0025025
1.54333	0.250563	0.230382	0.237396	0.227894	0.227803		1.54333	0.268938	0.23462	0.242583	0.243421	0.242715		1.54333	0.337136	0.295899	0.297941	0.290646	0.281794		1.54333	0.258619	0.225899	0.232422	0.233117	0.236802		1.54333	0.619984	0.56921	0.573989	0.535401	0.527261		1.54333	0.0117489	0.00550427	0.0042674	-0.0001462	0.0024252
1.54667	0.250743	0.230694	0.237635	0.227806	0.228368		1.54667	0.269899	0.235317	0.242882	0.244285	0.243757		1.54667	0.33753	0.296526	0.297949	0.290943	0.281886		1.54667	0.258057	0.226144	0.23252	0.23344	0.236793		1.54667	0.620462	0.569987	0.574009	0.535716	0.527369		1.54667	0.0120515	0.00592154	0.0035561	6.15e-05	0.0015194
1.55	0.250884	0.230355	0.237814	0.227705	0.228578		1.55	0.270649	0.236484	0.243588	0.24483	0.244582		1.55	0.337946	0.296823	0.297557	0.290741	0.282159		1.55	0.257593	0.226586	0.232364	0.233961	0.236803		1.55	0.620589	0.570594	0.574297	0.53563	0.527496		1.55	0.0115285	0.0054423	0.0028526	-0.0007978	0.0012051
1.55333	0.2513	0.23066	0.23824	0.228462	0.229548		1.55333	0.27147	0.237315	0.244773	0.245534	0.24495		1.55333	0.338839	0.297906	0.298033	0.291365	0.283002		1.55333	0.25713	0.226717	0.232304	0.233995	0.236497		1.55333	0.621452	0.571134	0.575061	0.536426	0.528095		1.55333	0.0109069	0.00530167	0.0023253	-0.0009698	0.0011796
1.55667	0.251314	0.231087	0.23915	0.228792	0.230028		1.55667	0.272048	0.23795	0.245137	0.245842	0.245363		1.55667	0.33942	0.298277	0.298256	0.292055	0.283765		1.55667	0.25688	0.227249	0.232466	0.234084	0.236237		1.55667	0.622337	0.57185	0.575339	0.537196	0.528621		1.55667	0.0106911	0.00513436	0.0016241	-0.0012918	0.000398
1.56	0.251095	0.231134	0.239362	0.229084	0.229937		1.56	0.272693	0.238609	0.245889	0.246393	0.245664		1.56	0.340011	0.298854	0.298781	0.292532	0.28365		1.56	0.256332	0.227653	0.232676	0.234567	0.236348		1.56	0.622735	0.572656	0.575423	0.537056	0.529006		1.56	0.00972386	0.00451044	0.0007131	-0.0018123	-0.0004249
1.56333	0.252017	0.231318	0.239923	0.229236	0.230203		1.56333	0.273982	0.239243	0.24664	0.247023	0.246377		1.56333	0.340238	0.299181	0.298914	0.292836	0.284106		1.56333	0.256859	0.227486	0.232849	0.234492	0.236177		1.56333	0.622631	0.572331	0.574967	0.53689	0.529546		1.56333	0.00914896	0.00491982	0.0010592	-0.0011064	-0.0005061
1.56667	0.252603	0.232115	0.240429	0.229242	0.230045		1.56667	0.274992	0.239866	0.247342	0.2476	0.246879		1.56667	0.34079	0.299331	0.299056	0.293301	0.283974		1.56667	0.257216	0.227491	0.23292	0.233924	0.236635		1.56667	0.623369	0.572447	0.575199	0.537093	0.530084		1.56667	0.00848996	0.00493322	0.000613	-0.0008946	-0.0001173
1.57	0.252945	0.233121	0.240934	0.229763	0.230171		1.57	0.27503	0.240212	0.248127	0.247798	0.246859		1.57	0.342121	0.299665	0.299676	0.293924	0.284204		1.57	0.256834	0.227584	0.232986	0.233629	0.236795		1.57	0.623447	0.572279	0.574864	0.536692	0.530012		1.57	0.00846462	0.00536255	0.0008223	-0.0006145	0.0004764
1.57333	0.25315	0.232916	0.240739	0.229953	0.22967		1.57333	0.275444	0.240833	0.248463	0.24831	0.247004		1.57333	0.342091	0.299098	0.299813	0.294122	0.284249		1.57333	0.257297	0.227497	0.233002	0.233699	0.237587		1.57333	0.62445	0.573176	0.574609	0.536522	0.530501		1.57333	0.00891981	0.00564479	0.001062	-7.53e-05	0.0007478
1.57667	0.253478	0.232846	0.24077	0.230227	0.22969		1.57667	0.275687	0.240869	0.248363	0.24869	0.246945		1.57667	0.343218	0.299849	0.301036	0.294915	0.28476		1.57667	0.257618	0.227898	0.233382	0.233814	0.238657		1.57667	0.625051	0.573423	0.574612	0.535829	0.530867		1.57667	0.00906423	0.00572375	0.00133	0.000169	0.0009814
1.58	0.254061	0.233003	0.240765	0.230988	0.230379		1.58	0.276229	0.241276	0.248974	0.249267	0.247426		1.58	0.343981	0.300383	0.301802	0.295132	0.285364		1.58	0.258381	0.22827	0.233639	0.234194	0.239552		1.58	0.625989	0.573907	0.574635	0.535726	0.531457		1.58	0.00914236	0.00499045	0.0012505	-4.62e-05	0.0006463
1.58333	0.25471	0.233575	0.241065	0.231577	0.230988		1.58333	0.27655	0.241743	0.249038	0.249729	0.2478		1.58333	0.344062	0.300589	0.302016	0.295142	0.285367		1.58333	0.25927	0.228684	0.234042	0.234906	0.240909		1.58333	0.625853	0.574656	0.5748	0.536232	0.532008		1.58333	0.00915595	0.00441444	0.0009455	-0.0003368	0.0006785
1.58667	0.255732	0.234092	0.241201	0.232774	0.231663		1.58667	0.276516	0.242697	0.249198	0.249833	0.24827		1.58667	0.343705	0.300615	0.301673	0.294916	0.285957		1.58667	0.259856	0.229202	0.234693	0.235634	0.241727		1.58667	0.626284	0.575412	0.575709	0.536758	0.532499		1.58667	0.00965216	0.00419041	0.0012667	-0.0002971	0.0011887
1.59	0.25594	0.234036	0.241684	0.232454	0.231608		1.59	0.277059	0.243101	0.249248	0.249723	0.248702		1.59	0.343862	0.301294	0.30223	0.295199	0.286218		1.59	0.260512	0.229233	0.234509	0.23588	0.242393		1.59	0.626448	0.57528	0.575873	0.536686	0.53261		1.59	0.00983957	0.0036928	0.0019553	-0.0001322	0.0013507
1.59333	0.256467	0.234746	0.242494	0.232934	0.232443		1.59333	0.277471	0.24325	0.24889	0.249775	0.24862		1.59333	0.344301	0.301535	0.302535	0.295726	0.286321		1.59333	0.260939	0.229649	0.234889	0.236405	0.242984		1.59333	0.626536	0.575596	0.576136	0.536346	0.532716		1.59333	0.0102751	0.0035574	0.0022347	0.0007154	0.0022149
1.59667	0.256445	0.234414	0.241955	0.232845	0.232298		1.59667	0.277636	0.243553	0.2491	0.250323	0.249188		1.59667	0.344277	0.301883	0.30306	0.295756	0.286793		1.59667	0.260566	0.229576	0.235473	0.236791	0.243409		1.59667	0.627306	0.576428	0.576923	0.536578	0.533406		1.59667	0.0105197	0.00341194	0.002496	0.0012504	0.0025018
1.6	0.257048	0.235222	0.2421	0.233189	0.232911		1.6	0.27787	0.243806	0.249231	0.250108	0.24968		1.6	0.344167	0.302046	0.30333	0.295276	0.286923		1.6	0.261623	0.23009	0.235911	0.237833	0.243964		1.6	0.62741	0.57633	0.577414	0.537236	0.533524		1.6	0.0108056	0.00364628	0.002435	0.0014925	0.0029116
1.60333	0.257401	0.235862	0.242418	0.233682	0.233772		1.60333	0.278414	0.244428	0.249578	0.250852	0.250785		1.60333	0.34361	0.30224	0.304101	0.295221	0.287781		1.60333	0.263014	0.231006	0.236556	0.239432	0.244818		1.60333	0.627436	0.576707	0.577779	0.537021	0.533978		1.60333	0.0116335	0.00428137	0.0031087	0.0026578	0.0033342
1.60667	0.257554	0.235944	0.24243	0.233342	0.233524		1.60667	0.278793	0.244435	0.249654	0.251234	0.25145		1.60667	0.34319	0.302397	0.305518	0.295504	0.288026		1.60667	0.263113	0.231707	0.237087	0.239945	0.245502		1.60667	0.627462	0.576818	0.577619	0.537449	0.533886		1.60667	0.0124344	0.00483666	0.0033341	0.003048	0.0040311
1.61	0.258253	0.236615	0.242659	0.233757	0.234033		1.61	0.278617	0.244586	0.250316	0.25114	0.252016		1.61	0.343343	0.302345	0.306098	0.295694	0.288128		1.61	0.263796	0.232343	0.237592	0.240338	0.245909		1.61	0.62759	0.577569	0.577835	0.537598	0.53422		1.61	0.0124467	0.00509361	0.003671	0.0027123	0.0040963
1.61333	0.258327	0.236478	0.242537	0.233553	0.23463		1.61333	0.279154	0.244759	0.250573	0.250882	0.252235		1.61333	0.344206	0.303208	0.307359	0.296522	0.288808		1.61333	0.264108	0.232812	0.238245	0.240389	0.245517		1.61333	0.627274	0.578021	0.577977	0.537463	0.534065		1.61333	0.0132445	0.00525286	0.0040144	0.0024119	0.0039032
1.61667	0.258738	0.236865	0.242832	0.233928	0.235413		1.61667	0.280291	0.24531	0.251721	0.251108	0.253118		1.61667	0.344918	0.303945	0.30818	0.297149	0.289251		1.61667	0.264419	0.232918	0.238103	0.240261	0.245492		1.61667	0.627151	0.578642	0.578743	0.537798	0.534308		1.61667	0.0130001	0.00476285	0.0042192	0.0020782	0.0039572
1.62	0.258784	0.23659	0.242345	0.234196	0.236036		1.62	0.280772	0.245021	0.252561	0.251375	0.252713		1.62	0.345893	0.304639	0.308978	0.297439	0.289746		1.62	0.264595	0.23305	0.238664	0.240449	0.245402		1.62	0.627044	0.578728	0.578808	0.53852	0.534572		1.62	0.0132988	0.00503628	0.0039418	0.0022586	0.0037781
1.62333	0.258823	0.236659	0.242313	0.234556	0.235989		1.62333	0.28109	0.244795	0.252607	0.251366	0.252496		1.62333	0.34674	0.305267	0.309578	0.298087	0.290249		1.62333	0.264792	0.233335	0.239172	0.240779	0.245794		1.62333	0.626238	0.578739	0.578763	0.538515	0.534392		1.62333	0.0139988	0.00573835	0.004294	0.0024376	0.0041993
1.62667	0.259068	0.236347	0.24227	0.234489	0.235743		1.62667	0.281865	0.245126	0.253445	0.251449	0.252864		1.62667	0.346862	0.305938	0.310473	0.298778	0.290038		1.62667	0.26506	0.233104	0.239464	0.241261	0.246086		1.62667	0.626578	0.57881	0.579683	0.538636	0.534368		1.62667	0.0142062	0.00634261	0.0040633	0.0023939	0.0042874
1.63	0.259701	0.236635	0.242495	0.235213	0.235933		1.63	0.282658	0.245295	0.253748	0.251389	0.253272		1.63	0.347504	0.306776	0.310842	0.299244	0.290248		1.63	0.265516	0.232884	0.239503	0.241121	0.245708		1.63	0.6268	0.578912	0.579895	0.539474	0.535254		1.63	0.0136007	0.0066527	0.0038157	0.0020775	0.0037351
1.63333	0.260063	0.236828	0.243152	0.23573	0.235547		1.63333	0.283168	0.245989	0.254151	0.252395	0.253516		1.63333	0.34839	0.306942	0.311572	0.300297	0.29046		1.63333	0.265325	0.232967	0.239445	0.240828	0.246539		1.63333	0.627828	0.579395	0.580632	0.54032	0.535876		1.63333	0.0129837	0.00678023	0.0031946	0.0017035	0.0032912
1.63667	0.260561	0.237169	0.243739	0.236347	0.235633		1.63667	0.282722	0.245972	0.254498	0.252286	0.252933		1.63667	0.349056	0.307518	0.311865	0.300557	0.290941		1.63667	0.265381	0.233396	0.239758	0.24117	0.247055		1.63667	0.62838	0.579645	0.581467	0.5405	0.535796		1.63667	0.0125924	0.00699445	0.0025384	0.0012451	0.0026022
1.64	0.260719	0.236417	0.24335	0.236125	0.235149		1.64	0.282955	0.246358	0.254412	0.252468	0.252771		1.64	0.349207	0.307799	0.312215	0.30126	0.291261		1.64	0.265278	0.23381	0.240095	0.241396	0.24783		1.64	0.629586	0.580314	0.58214	0.540924	0.536913		1.64	0.0117151	0.00628496	0.001525	5e-06	0.0012633
1.64333	0.261103	0.236449	0.243744	0.236165	0.235296		1.64333	0.282835	0.24577	0.254021	0.252762	0.252195		1.64333	0.350403	0.308694	0.312373	0.302348	0.291743		1.64333	0.265553	0.234682	0.240956	0.241514	0.248572		1.64333	0.629921	0.579851	0.582091	0.541013	0.537114		1.64333	0.0107836	0.00597367	0.0011088	-0.0010281	0.0007086
1.64667	0.261469	0.23687	0.244027	0.236492	0.235315		1.64667	0.282902	0.245859	0.254019	0.252984	0.252246		1.64667	0.350744	0.308637	0.311562	0.302542	0.291814		1.64667	0.265293	0.235387	0.241243	0.241997	0.248675		1.64667	0.630204	0.580204	0.582829	0.541619	0.537929		1.64667	0.010108	0.0053939	0.0006716	-0.0022298	-0.0002022
1.65	0.261765	0.237259	0.244238	0.237066	0.235465		1.65	0.283528	0.247123	0.254014	0.253945	0.252631		1.65	0.351079	0.308788	0.311085	0.303448	0.292305		1.65	0.265805	0.235672	0.241672	0.242345	0.249603		1.65	0.629872	0.579992	0.582687	0.541808	0.537932		1.65	0.00958146	0.0050757	0.0001409	-0.0024207	-0.0007443
1.65333	0.262578	0.237695	0.245078	0.237645	0.235501		1.65333	0.284192	0.248268	0.254591	0.255212	0.253081		1.65333	0.351724	0.309352	0.310726	0.303736	0.293285		1.65333	0.265651	0.236095	0.242372	0.243027	0.250249		1.65333	0.630304	0.579504	0.582914	0.542083	0.538275		1.65333	0.00914272	0.00461885	0.0004559	-0.0024088	-0.0008307
1.65667	0.262573	0.237664	0.245759	0.236968	0.235444		1.65667	0.284411	0.247991	0.254742	0.255222	0.253239		1.65667	0.352645	0.310251	0.310991	0.303941	0.293617		1.65667	0.2652	0.235884	0.242324	0.243163	0.249697		1.65667	0.630581	0.579338	0.583049	0.54162	0.538262		1.65667	0.00873409	0.00395695	0.0007121	-0.0022489	-0.0013661
1.66	0.263196	0.238727	0.246256	0.237916	0.236692		1.66	0.284553	0.248769	0.254981	0.255698	0.253373		1.66	0.352424	0.310148	0.310337	0.303865	0.293959		1.66	0.26494	0.235782	0.241847	0.243409	0.249447		1.66	0.630579	0.579486	0.583094	0.541894	0.538518		1.66	0.00902233	0.00379149	0.0007641	-0.0017866	-0.0007262
1.66333	0.263642	0.239106	0.246475	0.238073	0.237215		1.66333	0.284829	0.249507	0.255951	0.25638	0.254634		1.66333	0.352088	0.309906	0.31043	0.303025	0.294265		1.66333	0.265041	0.235808	0.242108	0.243875	0.249224		1.66333	0.631059	0.579548	0.582996	0.542134	0.538776		1.66333	0.00897781	0.00376929	0.0009375	-0.0014588	-0.0004687
1.66667	0.264549	0.24	0.247301	0.238682	0.238323		1.66667	0.284608	0.250232	0.256159	0.25643	0.254906		1.66667	0.351858	0.309149	0.310098	0.302342	0.294393		1.66667	0.265368	0.235721	0.241927	0.244044	0.249456		1.66667	0.630654	0.579321	0.582699	0.542513	0.539015		1.66667	0.00878581	0.00389988	0.000772	-0.0013929	-0.0005264
1.67	0.265492	0.240899	0.248069	0.23952	0.23921		1.67	0.285025	0.25056	0.256671	0.257134	0.255314		1.67	0.351449	0.309051	0.310541	0.302594	0.295012		1.67	0.265803	0.235975	0.242394	0.244423	0.249949		1.67	0.630493	0.579921	0.582812	0.542418	0.539694		1.67	0.00906423	0.00338242	0.0012763	-0.0007481	-0.0001673
1.67333	0.266006	0.241457	0.248394	0.240102	0.23987		1.67333	0.285599	0.25096	0.257182	0.25708	0.255642		1.67333	0.351366	0.308633	0.311236	0.30256	0.294988		1.67333	0.266207	0.235631	0.242788	0.244146	0.249742		1.67333	0.630677	0.580375	0.582749	0.542843	0.53946		1.67333	0.00919179	0.0040188	0.0014214	-0.0010299	-0.0001392
1.67667	0.266489	0.241804	0.248795	0.240985	0.241274		1.67667	0.285614	0.250856	0.257316	0.256984	0.255985		1.67667	0.352368	0.308511	0.3114	0.302901	0.295312		1.67667	0.267458	0.235813	0.243305	0.244098	0.249499		1.67667	0.630725	0.581	0.582859	0.542506	0.539376		1.67667	0.00946565	0.00372163	0.0014064	-0.0013407	-0.0002591
1.68	0.266785	0.242185	0.249269	0.241728	0.242306		1.68	0.285818	0.250989	0.257384	0.256776	0.255985		1.68	0.352479	0.308733	0.311961	0.30337	0.295618		1.68	0.267801	0.235563	0.243722	0.244166	0.249184		1.68	0.630419	0.581321	0.582721	0.542328	0.538575		1.68	0.0104712	0.00419559	0.0020638	-0.0008282	0.00018
1.68333	0.267139	0.242737	0.249794	0.242295	0.243232		1.68333	0.286353	0.250673	0.257992	0.257134	0.256379		1.68333	0.352918	0.30875	0.312338	0.303546	0.295898		1.68333	0.268384	0.23562	0.243612	0.244686	0.249673		1.68333	0.630638	0.581524	0.583274	0.543005	0.538787		1.68333	0.0110346	0.00455038	0.0028445	0.0001033	0.0005849
1.68667	0.266956	0.243029	0.249857	0.242214	0.2437		1.68667	0.286707	0.250846	0.258296	0.257709	0.256381		1.68667	0.353764	0.309184	0.312765	0.303807	0.296631		1.68667	0.269088	0.235754	0.244302	0.245304	0.25006		1.68667	0.630908	0.582062	0.583647	0.543228	0.538914		1.68667	0.0117724	0.00507935	0.0027504	0.0007274	0.0009499
1.69	0.267714	0.243687	0.251023	0.242609	0.244216		1.69	0.287448	0.251321	0.259061	0.258517	0.257007		1.69	0.354167	0.309605	0.313516	0.304407	0.297198		1.69	0.270506	0.236728	0.245245	0.246223	0.251064		1.69	0.630837	0.58214	0.584044	0.543005	0.538582		1.69	0.0122988	0.00556272	0.0031184	0.0009729	0.0016673
1.69333	0.268074	0.243567	0.251781	0.242491	0.244152		1.69333	0.288162	0.251437	0.259405	0.258243	0.257715		1.69333	0.354907	0.310349	0.314647	0.305224	0.297602		1.69333	0.271699	0.236982	0.245388	0.247012	0.251672		1.69333	0.632406	0.583666	0.585366	0.544177	0.539298		1.69333	0.0124543	0.00526723	0.0025264	0.0005924	0.001889
1.69667	0.268168	0.244414	0.252779	0.243316	0.244774		1.69667	0.288836	0.251764	0.259586	0.258524	0.2585		1.69667	0.355405	0.310993	0.315001	0.305523	0.297672		1.69667	0.272802	0.238145	0.246047	0.248004	0.251873		1.69667	0.633159	0.584394	0.585595	0.544785	0.539791		1.69667	0.0118435	0.00505705	0.0021116	0.0003345	0.0016444
1.7	0.268296	0.24492	0.253809	0.243302	0.24476		1.7	0.289266	0.252748	0.259961	0.259806	0.259118		1.7	0.355934	0.311337	0.315748	0.306364	0.298251		1.7	0.272996	0.238732	0.246159	0.248427	0.252752		1.7	0.634217	0.584676	0.586091	0.545177	0.540051		1.7	0.0122279	0.00543081	0.0022298	0.0008306	0.0020887
1.70333	0.26868	0.244979	0.253919	0.243268	0.244693		1.70333	0.289407	0.252797	0.260056	0.259148	0.259284		1.70333	0.356884	0.312394	0.316389	0.307054	0.299471		1.70333	0.273417	0.239698	0.246965	0.248999	0.253024		1.70333	0.634972	0.585249	0.586752	0.545727	0.540033		1.70333	0.0121265	0.00534622	0.0023081	0.0001295	0.0020765
1.70667	0.268465	0.245125	0.253962	0.242785	0.243891		1.70667	0.289749	0.252782	0.259777	0.25926	0.259374		1.70667	0.357471	0.312967	0.317015	0.307958	0.299914		1.70667	0.273496	0.240058	0.247341	0.249159	0.253395		1.70667	0.635948	0.585925	0.587083	0.546326	0.541066		1.70667	0.0120601	0.00554196	0.0023772	-0.0003025	0.0020352
1.71	0.268853	0.24561	0.254406	0.242853	0.244337		1.71	0.290565	0.252944	0.260259	0.260108	0.259731		1.71	0.358564	0.314227	0.317646	0.309202	0.300601		1.71	0.273792	0.240536	0.247796	0.249611	0.253902		1.71	0.636449	0.586516	0.587338	0.547011	0.541536		1.71	0.0122126	0.00579081	0.0026414	-0.00039	0.0022296
1.71333	0.268728	0.24585	0.254972	0.242862	0.244329		1.71333	0.291084	0.253685	0.260548	0.2604	0.26032		1.71333	0.358582	0.314214	0.317632	0.309536	0.301177		1.71333	0.274295	0.241352	0.248021	0.250174	0.254948		1.71333	0.636329	0.586445	0.588348	0.546812	0.542172		1.71333	0.011992	0.00634151	0.0029733	-0.0001884	0.0023363
1.71667	0.269006	0.246646	0.255556	0.243694	0.244806		1.71667	0.291542	0.254539	0.260998	0.260895	0.260896		1.71667	0.358654	0.314981	0.318045	0.310197	0.301865		1.71667	0.275511	0.242379	0.248905	0.251006	0.256385		1.71667	0.636343	0.586344	0.588193	0.547123	0.542621		1.71667	0.0123435	0.0066651	0.0032594	0.0002078	0.0025681
1.72	0.269091	0.247155	0.255796	0.243802	0.244581		1.72	0.291902	0.254839	0.261702	0.261217	0.26114		1.72	0.358895	0.315358	0.317641	0.310098	0.301534		1.72	0.275784	0.24303	0.249535	0.251538	0.257095		1.72	0.637021	0.587082	0.589081	0.54789	0.54369		1.72	0.0126057	0.00658462	0.0036435	0.000128	0.0027079
1.72333	0.268656	0.247073	0.255123	0.243145	0.243986		1.72333	0.291423	0.253863	0.261459	0.260115	0.26108		1.72333	0.359029	0.315922	0.318086	0.310539	0.301801		1.72333	0.276461	0.243441	0.249405	0.251544	0.256827		1.72333	0.637921	0.587649	0.589787	0.547991	0.543929		1.72333	0.0131322	0.00687276	0.0041363	0.0006931	0.0032463
1.72667	0.268846	0.247261	0.255074	0.243571	0.243566		1.72667	0.29153	0.25489	0.262664	0.26124	0.261698		1.72667	0.358981	0.315697	0.317954	0.310441	0.301911		1.72667	0.277024	0.243826	0.249623	0.251886	0.257122		1.72667	0.638172	0.587525	0.589504	0.548522	0.544568		1.72667	0.013474	0.00716296	0.0042951	0.0010561	0.0039843
1.73	0.269633	0.247727	0.255467	0.243797	0.243606		1.73	0.291286	0.255259	0.263522	0.261667	0.26149		1.73	0.359127	0.315281	0.317876	0.310087	0.301372		1.73	0.27708	0.243667	0.249957	0.251833	0.25718		1.73	0.63884	0.587748	0.589641	0.549032	0.545157		1.73	0.0131224	0.00704281	0.0040852	0.0008086	0.00392
1.73333	0.270547	0.248377	0.255747	0.24436	0.243813		1.73333	0.291373	0.255904	0.264019	0.261517	0.261232		1.73333	0.359103	0.315508	0.31827	0.310543	0.301685		1.73333	0.277123	0.243928	0.250279	0.252066	0.257609		1.73333	0.639485	0.588034	0.590406	0.550007	0.546031		1.73333	0.0126602	0.00676565	0.0033425	0.0004734	0.0033057
1.73667	0.271322	0.248586	0.255876	0.245173	0.243973		1.73667	0.292205	0.255765	0.264403	0.261955	0.260978		1.73667	0.359364	0.315902	0.318565	0.310827	0.301923		1.73667	0.278009	0.244329	0.251288	0.253007	0.258092		1.73667	0.640655	0.588493	0.591702	0.550752	0.546894		1.73667	0.0125083	0.00692307	0.0030364	0.0007354	0.0030176
1.74	0.271823	0.248753	0.255919	0.245644	0.244333		1.74	0.292492	0.255916	0.264385	0.262342	0.260429		1.74	0.359363	0.316078	0.318549	0.310569	0.301661		1.74	0.278405	0.244375	0.251723	0.253227	0.258136		1.74	0.641451	0.588513	0.592214	0.550692	0.546638		1.74	0.0123444	0.00748472	0.002716	0.0005902	0.0022944
1.74333	0.2721	0.248799	0.256385	0.245917	0.244526		1.74333	0.292001	0.256098	0.264493	0.262307	0.259869		1.74333	0.359727	0.315994	0.318182	0.31081	0.301672		1.74333	0.279066	0.245188	0.252021	0.253084	0.258227		1.74333	0.641017	0.588213	0.591951	0.550258	0.545949		1.74333	0.0119124	0.0063507	0.001749	0.0001276	0.002088
1.74667	0.272965	0.24974	0.25713	0.246791	0.245506		1.74667	0.29177	0.256302	0.264539	0.262615	0.259935		1.74667	0.359344	0.31555	0.318128	0.310793	0.301596		1.74667	0.279108	0.245656	0.252684	0.253465	0.258488		1.74667	0.640914	0.588336	0.591911	0.549944	0.545185		1.74667	0.0116365	0.00651128	0.0016887	0.0005199	0.0020702
1.75	0.27356	0.250138	0.258179	0.247252	0.245706		1.75	0.292367	0.256318	0.264655	0.262998	0.25993		1.75	0.359936	0.316154	0.318479	0.310788	0.301816		1.75	0.279726	0.245773	0.253088	0.253642	0.258508		1.75	0.64104	0.58837	0.592237	0.550043	0.545899		1.75	0.0112619	0.00605704	0.0010599	-2.77e-05	0.0018504
1.75333	0.274374	0.250938	0.259122	0.247617	0.246405		1.75333	0.293134	0.257031	0.265042	0.263888	0.260512		1.75333	0.36046	0.316824	0.318716	0.310791	0.301922		1.75333	0.279957	0.246067	0.253557	0.253631	0.258627		1.75333	0.641273	0.588552	0.592241	0.549793	0.545635		1.75333	0.0112998	0.00601316	0.0004329	9.83e-05	0.0019224
1.75667	0.275157	0.251275	0.260144	0.248363	0.24726		1.75667	0.293851	0.257878	0.265387	0.264803	0.261217		1.75667	0.360991	0.316973	0.319339	0.310688	0.30227		1.75667	0.280375	0.246634	0.254048	0.254132	0.258992		1.75667	0.64123	0.588176	0.59174	0.549632	0.545081		1.75667	0.0110047	0.00567655	0.0004684	-0.0002089	0.0019747
1.76	0.274815	0.251506	0.260368	0.248388	0.247094		1.76	0.29467	0.258672	0.265695	0.264795	0.261835		1.76	0.361682	0.318323	0.319783	0.310891	0.302928		1.76	0.280036	0.246181	0.253477	0.253952	0.258756		1.76	0.64161	0.589383	0.591996	0.550142	0.545365		1.76	0.0110262	0.00510712	0.0001071	-0.0009249	0.0016691
1.76333	0.275242	0.252591	0.261059	0.249501	0.248223		1.76333	0.295097	0.259583	0.266222	0.265553	0.262872		1.76333	0.361783	0.318256	0.319664	0.310477	0.302702		1.76333	0.279388	0.246777	0.253245	0.25394	0.258246		1.76333	0.64168	0.589267	0.591609	0.549581	0.544905		1.76333	0.0107783	0.00490317	-0.0005007	-0.000978	0.0015901
1.76667	0.275269	0.252808	0.261043	0.24943	0.248357		1.76667	0.296067	0.260546	0.26663	0.266447	0.263653		1.76667	0.3625	0.318283	0.320508	0.310646	0.303563		1.76667	0.27865	0.246946	0.252977	0.254068	0.258201		1.76667	0.641923	0.589659	0.591679	0.549194	0.545063		1.76667	0.0109388	0.00489251	-0.000253	-0.0005995	0.0012234
1.77	0.27624	0.253268	0.261266	0.249781	0.249147		1.77	0.296561	0.260841	0.26655	0.266146	0.264162		1.77	0.363882	0.318785	0.321157	0.311379	0.304431		1.77	0.27879	0.247728	0.253475	0.254519	0.258224		1.77	0.641573	0.589923	0.591861	0.549256	0.54473		1.77	0.0106105	0.00435846	-0.0002812	-0.000815	0.0007204
1.77333	0.275626	0.253435	0.261434	0.24995	0.249357		1.77333	0.297082	0.261075	0.266803	0.266474	0.264666		1.77333	0.364163	0.319258	0.321899	0.312085	0.305053		1.77333	0.278976	0.247723	0.253627	0.254986	0.258555		1.77333	0.641656	0.59058	0.591397	0.549216	0.544894		1.77333	0.0109141	0.00425279	0.0001253	-0.0002649	0.0009007
1.77667	0.275551	0.253776	0.261812	0.250214	0.250248		1.77667	0.297865	0.261263	0.267196	0.26668	0.265412		1.77667	0.364465	0.319925	0.322448	0.312295	0.305297		1.77667	0.279477	0.248373	0.254233	0.255538	0.259113		1.77667	0.641381	0.590591	0.5914	0.549221	0.544949		1.77667	0.0111911	0.00468597	0.0006465	0.0001061	0.0011058
1.78	0.275642	0.254734	0.262281	0.250662	0.250944		1.78	0.297506	0.261428	0.267109	0.26626	0.265589		1.78	0.3647	0.319631	0.32305	0.312536	0.305666		1.78	0.27993	0.248973	0.254396	0.255404	0.259129		1.78	0.640941	0.590224	0.591474	0.549314	0.54531		1.78	0.0108038	0.0045915	0.0010746	0.0001214	0.0011122
1.78333	0.275632	0.255105	0.262104	0.250962	0.250432		1.78333	0.297489	0.261002	0.267009	0.265645	0.265924		1.78333	0.364998	0.320143	0.323475	0.313135	0.305971		1.78333	0.280915	0.249934	0.2554	0.256201	0.259626		1.78333	0.641765	0.59148	0.591657	0.550499	0.546349		1.78333	0.0113414	0.00449112	0.0021373	0.0002915	0.0011447
1.78667	0.275804	0.255526	0.261955	0.250767	0.250468		1.78667	0.298003	0.260899	0.266972	0.265506	0.265972		1.78667	0.365262	0.320383	0.323667	0.313421	0.305931		1.78667	0.281309	0.249812	0.255739	0.256691	0.25994		1.78667	0.64235	0.592243	0.591679	0.551028	0.547224		1.78667	0.0111652	0.00456301	0.0027952	0.000264	0.0011203
1.79	0.276287	0.255359	0.261809	0.250809	0.250115		1.79	0.297585	0.260268	0.266654	0.265076	0.266303		1.79	0.36607	0.320825	0.324598	0.314111	0.306533		1.79	0.281808	0.250048	0.25602	0.256787	0.259663		1.79	0.643147	0.592417	0.591793	0.551737	0.547546		1.79	0.0114938	0.00483781	0.0033041	0.0005905	0.0013458
1.79333	0.276825	0.255963	0.261902	0.251255	0.250683		1.79333	0.297688	0.260764	0.267581	0.265781	0.266052		1.79333	0.366517	0.321101	0.324794	0.314304	0.306295		1.79333	0.282469	0.250228	0.256734	0.25684	0.259758		1.79333	0.643493	0.592933	0.592309	0.552742	0.548459		1.79333	0.0114027	0.00524831	0.003784	0.000879	0.0013828
1.79667	0.277278	0.256919	0.261712	0.251461	0.251057		1.79667	0.297784	0.260743	0.267237	0.265439	0.265352		1.79667	0.367317	0.322111	0.3257	0.315138	0.306367		1.79667	0.283397	0.25064	0.256824	0.257407	0.260061		1.79667	0.64441	0.593957	0.593245	0.554155	0.549397		1.79667	0.0110656	0.00498984	0.0039369	0.0007641	0.0014389
1.8	0.277457	0.25712	0.261216	0.251469	0.251115		1.8	0.29876	0.261108	0.268037	0.266152	0.265627		1.8	0.3678	0.322836	0.326391	0.315883	0.307107		1.8	0.284573	0.251192	0.257832	0.258472	0.260659		1.8	0.644998	0.594349	0.594254	0.554914	0.549825		1.8	0.0109594	0.00482532	0.0037916	0.0013254	0.0013304
1.80333	0.277797	0.256606	0.260932	0.251775	0.251407		1.80333	0.299134	0.260942	0.268094	0.266599	0.265334		1.80333	0.367806	0.323057	0.326079	0.315891	0.306894		1.80333	0.285957	0.251753	0.258439	0.259128	0.261208		1.80333	0.645696	0.595265	0.595085	0.555619	0.550492		1.80333	0.0106889	0.00505008	0.0037287	0.0015317	0.0012755
1.80667	0.278357	0.25649	0.260816	0.251553	0.251774		1.80667	0.298955	0.261206	0.268034	0.267112	0.264855		1.80667	0.367595	0.323523	0.326185	0.316024	0.30694		1.80667	0.286827	0.251901	0.258942	0.259304	0.261993		1.80667	0.646305	0.595987	0.595495	0.555896	0.550681		1.80667	0.00995131	0.0045102	0.0030806	0.0011606	0.0011678
1.81	0.27956	0.256508	0.261511	0.252113	0.252359		1.81	0.298972	0.261792	0.268493	0.267439	0.265637		1.81	0.367552	0.324027	0.326344	0.316969	0.307237		1.81	0.287649	0.252357	0.25923	0.259543	0.262669		1.81	0.646925	0.59647	0.595584	0.556508	0.550807		1.81	0.00982798	0.00440035	0.0025854	0.0005692	0.0012747
1.81333	0.279846	0.256972	0.261863	0.252363	0.252368		1.81333	0.299385	0.262078	0.268241	0.268173	0.265792		1.81333	0.367616	0.324698	0.32668	0.317485	0.307604		1.81333	0.287586	0.251967	0.259139	0.259971	0.263296		1.81333	0.647308	0.596723	0.595684	0.556592	0.551287		1.81333	0.00981564	0.00457732	0.0022177	0.0008119	0.0009297
1.81667	0.280272	0.257587	0.262961	0.252969	0.252445		1.81667	0.299791	0.262189	0.268398	0.268686	0.265613		1.81667	0.367713	0.325966	0.327035	0.317461	0.30768		1.81667	0.287966	0.25185	0.258961	0.25965	0.263838		1.81667	0.647489	0.597006	0.595878	0.556754	0.551942		1.81667	0.010159	0.00407796	0.0017856	0.0003065	0.000778
1.82	0.281093	0.258428	0.263803	0.253709	0.253173		1.82	0.300481	0.262855	0.268406	0.26908	0.265987		1.82	0.36783	0.326503	0.327375	0.317738	0.307908		1.82	0.288112	0.252133	0.259011	0.2599	0.264604		1.82	0.647617	0.596715	0.596064	0.556932	0.5514		1.82	0.0104909	0.00422874	0.0017617	0.0006495	0.0007966
1.82333	0.281821	0.259106	0.264974	0.254604	0.253928		1.82333	0.300955	0.263231	0.268758	0.269459	0.266339		1.82333	0.367659	0.326803	0.327309	0.317641	0.308014		1.82333	0.288356	0.252493	0.25947	0.260954	0.265401		1.82333	0.647706	0.596474	0.596709	0.556727	0.551455		1.82333	0.00996789	0.00356316	0.0007433	-0.0001245	0.0002056
1.82667	0.281689	0.259183	0.265417	0.25471	0.254346		1.82667	0.300757	0.263617	0.269141	0.269746	0.266168		1.82667	0.368431	0.327456	0.327624	0.318218	0.308886		1.82667	0.288286	0.252896	0.259183	0.261046	0.265891		1.82667	0.647549	0.596941	0.597362	0.55626	0.551572		1.82667	0.00976209	0.00343876	2.19e-05	-0.0005699	0.0001443
1.83	0.282416	0.259537	0.265744	0.255427	0.255178		1.83	0.30071	0.263603	0.269366	0.270105	0.26647		1.83	0.368786	0.326906	0.327363	0.317909	0.309054		1.83	0.288219	0.253387	0.259601	0.261792	0.266483		1.83	0.647769	0.596612	0.598161	0.555796	0.551374		1.83	0.00921857	0.00294757	-0.0006915	-0.0008869	0.0001668
1.83333	0.283289	0.259508	0.266313	0.255841	0.255626		1.83333	0.300744	0.263565	0.26913	0.269687	0.266512		1.83333	0.369212	0.327271	0.328189	0.318374	0.309954		1.83333	0.288008	0.253807	0.259927	0.262365	0.266873		1.83333	0.647378	0.59613	0.598323	0.555453	0.551317		1.83333	0.00886439	0.00301206	-0.0005156	-0.0007863	0.0002429
1.83667	0.283976	0.25971	0.267189	0.256598	0.256634		1.83667	0.301091	0.263787	0.269179	0.270174	0.266675		1.83667	0.369613	0.327898	0.328226	0.318828	0.310368		1.83667	0.288306	0.254237	0.260525	0.262708	0.267364		1.83667	0.647052	0.595271	0.598583	0.556266	0.551029		1.83667	0.00857503	0.00268571	-0.0012011	-0.0011857	0.0004056
1.84	0.283785	0.259777	0.267486	0.256943	0.256942		1.84	0.301776	0.263705	0.269378	0.270254	0.267587		1.84	0.369854	0.328019	0.328886	0.31936	0.310833		1.84	0.288094	0.25399	0.260922	0.262729	0.267175		1.84	0.646852	0.594875	0.598257	0.556178	0.551177		1.84	0.00900604	0.00303741	-0.0009256	-0.0015175	0.0003985
1.84333	0.284538	0.260103	0.268396	0.257436	0.257501		1.84333	0.302131	0.26332	0.269246	0.26985	0.268275		1.84333	0.370678	0.32812	0.329714	0.319754	0.311409		1.84333	0.288013	0.253965	0.261438	0.262596	0.266857		1.84333	0.646673	0.594248	0.598583	0.556407	0.551295		1.84333	0.00899702	0.00360561	-0.0008161	-0.0016687	0.0001654
1.84667	0.285118	0.260891	0.268966	0.257904	0.258049		1.84667	0.30232	0.264216	0.269444	0.269731	0.268711		1.84667	0.371628	0.328252	0.33067	0.320509	0.312671		1.84667	0.287261	0.253728	0.261056	0.261868	0.266183		1.84667	0.646392	0.594348	0.598801	0.556843	0.55128		1.84667	0.00860779	0.00354578	-0.0003817	-0.0021215	0.0001517
1.85	0.285038	0.260379	0.269204	0.257925	0.257799		1.85	0.302942	0.264144	0.269717	0.269372	0.269212		1.85	0.371427	0.328212	0.330884	0.32061	0.312896		1.85	0.288066	0.25431	0.262029	0.262557	0.266705		1.85	0.646856	0.594655	0.59918	0.557026	0.551621		1.85	0.00848921	0.00383872	0.000132	-0.0022044	0.0007726
1.85333	0.285192	0.260924	0.269512	0.258048	0.258093		1.85333	0.303725	0.264777	0.270743	0.269744	0.270284		1.85333	0.372003	0.328774	0.331669	0.320758	0.313169		1.85333	0.288071	0.254155	0.262377	0.262802	0.266431		1.85333	0.647297	0.594627	0.59949	0.557142	0.552268		1.85333	0.00858748	0.00465492	0.0004115	-0.0025589	0.0007684
1.85667	0.285354	0.260831	0.269341	0.258736	0.258605		1.85667	0.30408	0.265197	0.271926	0.269755	0.271391		1.85667	0.372943	0.329088	0.331883	0.321329	0.313604		1.85667	0.288252	0.254629	0.262855	0.261981	0.265919		1.85667	0.647772	0.595424	0.600486	0.5575	0.55302		1.85667	0.00896656	0.00522079	0.0006469	-0.0023036	0.0007053
1.86	0.285506	0.261557	0.268994	0.259164	0.259272		1.86	0.304611	0.26589	0.272604	0.270454	0.272133		1.86	0.373099	0.329102	0.332081	0.321032	0.313469		1.86	0.288998	0.255148	0.263141	0.261995	0.266015		1.86	0.648179	0.595963	0.601031	0.557499	0.553301		1.86	0.00906613	0.00502223	0.0009416	-0.0019343	0.0007494
1.86333	0.285324	0.261464	0.268882	0.258871	0.259165		1.86333	0.305603	0.266374	0.273441	0.271124	0.273399		1.86333	0.373168	0.329055	0.332171	0.321561	0.313757		1.86333	0.289634	0.255745	0.263132	0.262504	0.266198		1.86333	0.648894	0.596512	0.601952	0.558044	0.553888		1.86333	0.00936291	0.00447522	0.0014131	-0.0017364	0.0006163
1.86667	0.285275	0.261048	0.268628	0.258943	0.259191		1.86667	0.306635	0.26765	0.275296	0.272268	0.274615		1.86667	0.373295	0.329102	0.332351	0.321846	0.314288		1.86667	0.290278	0.255868	0.263435	0.262651	0.266723		1.86667	0.649975	0.597034	0.602248	0.558307	0.554084		1.86667	0.00915844	0.00475671	0.001457	-0.0014183	0.0005606
1.87	0.285021	0.260709	0.268772	0.258933	0.259353		1.87	0.306432	0.267662	0.275492	0.272196	0.27492		1.87	0.373123	0.329096	0.332663	0.322283	0.314021		1.87	0.290562	0.256165	0.263592	0.262826	0.266686		1.87	0.651491	0.598388	0.602987	0.558905	0.555458		1.87	0.00959949	0.00544531	0.0015933	-0.0010442	0.0005652
1.87333	0.285016	0.260992	0.26873	0.258605	0.259435		1.87333	0.306194	0.267949	0.2753	0.272243	0.274951		1.87333	0.373135	0.329512	0.332636	0.322667	0.313939		1.87333	0.290688	0.255916	0.263694	0.262645	0.266967		1.87333	0.652441	0.59891	0.603016	0.558653	0.555668		1.87333	0.00979362	0.00540699	0.0015234	-0.0009539	0.000288
1.87667	0.285673	0.262084	0.269455	0.259138	0.259753		1.87667	0.306628	0.268278	0.275363	0.27257	0.275305		1.87667	0.373263	0.329897	0.33243	0.32351	0.313464		1.87667	0.290257	0.255518	0.263032	0.262375	0.267089		1.87667	0.653557	0.599615	0.603326	0.559049	0.555765		1.87667	0.0106403	0.00555803	0.0019434	-0.0004956	0.0002268
1.88	0.28516	0.262755	0.26944	0.258659	0.258899		1.88	0.306798	0.268537	0.275117	0.272799	0.274576		1.88	0.374008	0.33025	0.333099	0.323866	0.313279		1.88	0.290573	0.25543	0.263151	0.26251	0.267197		1.88	0.653709	0.600122	0.603389	0.559271	0.555826		1.88	0.0108103	0.00505781	0.0017313	-0.0003584	0.0003002
1.88333	0.286003	0.263639	0.270309	0.259865	0.259726		1.88333	0.306727	0.268454	0.274787	0.272788	0.274059		1.88333	0.373775	0.330203	0.333452	0.324217	0.312789		1.88333	0.290821	0.255664	0.26346	0.26257	0.267233		1.88333	0.654098	0.600869	0.603766	0.559685	0.555844		1.88333	0.0114674	0.00492758	0.0019171	-0.0002767	3.21e-05
1.88667	0.286575	0.264309	0.270945	0.260684	0.260209		1.88667	0.307173	0.269211	0.275354	0.273517	0.273926		1.88667	0.373536	0.329959	0.333452	0.324554	0.31249		1.88667	0.291355	0.256266	0.264186	0.263756	0.267877		1.88667	0.654332	0.600943	0.604623	0.560123	0.555598		1.88667	0.0113173	0.0052264	0.0021213	4.8e-05	0.00047
1.89	0.286917	0.264507	0.271316	0.261014	0.260611		1.89	0.307002	0.269204	0.275487	0.273959	0.272968		1.89	0.373328	0.329886	0.333326	0.324384	0.312513		1.89	0.291668	0.256605	0.264355	0.264239	0.268757		1.89	0.654613	0.601325	0.60554	0.560533	0.556122		1.89	0.0111948	0.00493948	0.0018457	0.0002906	0.0001998
1.89333	0.287126	0.264615	0.271295	0.261273	0.260861		1.89333	0.306433	0.269881	0.274979	0.274674	0.272569		1.89333	0.374153	0.330298	0.333832	0.325366	0.313662		1.89333	0.291983	0.257032	0.264469	0.264676	0.269906		1.89333	0.654994	0.601552	0.605782	0.560952	0.556939		1.89333	0.0113412	0.00520233	0.0024629	0.0006607	0.0005295
1.89667	0.287815	0.264502	0.271067	0.261372	0.260678		1.89667	0.306472	0.270067	0.27438	0.274757	0.272228		1.89667	0.374323	0.330666	0.333684	0.325783	0.314286		1.89667	0.292198	0.257352	0.265115	0.265252	0.270594		1.89667	0.654752	0.601304	0.606008	0.561052	0.556862		1.89667	0.0114055	0.00474581	0.0024732	0.0006129	0.0006571
1.9	0.288857	0.264847	0.271493	0.261749	0.261033		1.9	0.30625	0.270185	0.27383	0.27471	0.271685		1.9	0.374755	0.331752	0.334766	0.326799	0.314999		1.9	0.292441	0.257964	0.265245	0.265932	0.270967		1.9	0.653877	0.601135	0.605735	0.561305	0.556716		1.9	0.011291	0.0045016	0.0017802	0.0004274	0.0002644
1.90333	0.288201	0.264556	0.271079	0.261336	0.260879		1.90333	0.306017	0.270037	0.273356	0.275224	0.271324		1.90333	0.375194	0.332249	0.335244	0.327103	0.315466		1.90333	0.293131	0.258351	0.26611	0.266707	0.27152		1.90333	0.653849	0.601029	0.605683	0.56172	0.556666		1.90333	0.0113771	0.00414563	0.0007656	-0.0002816	-0.0006133
1.90667	0.28874	0.265065	0.271273	0.261886	0.260697		1.90667	0.305364	0.269452	0.27263	0.274346	0.27048		1.90667	0.376865	0.332979	0.336645	0.328133	0.316693		1.90667	0.294053	0.259352	0.267538	0.268034	0.272232		1.90667	0.653186	0.600984	0.605295	0.561318	0.556849		1.90667	0.0111676	0.00439615	0.000378	-0.0005557	-0.0011655
1.91	0.288864	0.264777	0.271075	0.261757	0.26027		1.91	0.305491	0.269466	0.272374	0.274016	0.26994		1.91	0.377641	0.333852	0.338099	0.328676	0.317984		1.91	0.294675	0.260567	0.268035	0.269033	0.272666		1.91	0.653335	0.601255	0.605724	0.561728	0.557128		1.91	0.0107314	0.00454116	0.0002185	-0.0002291	-0.001074
1.91333	0.289053	0.26508	0.271149	0.261671	0.260155		1.91333	0.305694	0.270463	0.27315	0.274442	0.27011		1.91333	0.377931	0.334375	0.338606	0.328593	0.319108		1.91333	0.295672	0.261682	0.268723	0.26996	0.273487		1.91333	0.652933	0.601328	0.605537	0.561675	0.557249		1.91333	0.0105963	0.00411653	3.14e-05	-0.0008521	-0.0011756
1.91667	0.289297	0.265	0.271591	0.262179	0.260024		1.91667	0.306473	0.270353	0.274779	0.274827	0.270945		1.91667	0.379065	0.335666	0.339549	0.329419	0.320322		1.91667	0.296653	0.26241	0.269175	0.270593	0.273837		1.91667	0.653052	0.601289	0.605139	0.561504	0.557601		1.91667	0.0101081	0.00383341	-5.47e-05	-0.0012927	-0.0015667
1.92	0.289481	0.265175	0.271868	0.262543	0.260201		1.92	0.307022	0.271158	0.275765	0.275247	0.272398		1.92	0.379877	0.335854	0.339707	0.329347	0.320507		1.92	0.297095	0.263465	0.269771	0.270916	0.273691		1.92	0.65286	0.601902	0.605871	0.561964	0.55831		1.92	0.0100783	0.00372171	6.1e-06	-0.0014873	-0.0024509
1.92333	0.290358	0.265865	0.272835	0.263782	0.261395		1.92333	0.307586	0.271602	0.276681	0.275579	0.273535		1.92333	0.380148	0.336043	0.339501	0.329415	0.32087		1.92333	0.29736	0.264495	0.269992	0.270916	0.273803		1.92333	0.652279	0.602064	0.605889	0.561262	0.558251		1.92333	0.0101244	0.0035816	-0.0001447	-0.0017143	-0.0026659
1.92667	0.290251	0.265517	0.273183	0.263644	0.261328		1.92667	0.308232	0.272174	0.277716	0.276426	0.274592		1.92667	0.380005	0.336187	0.339343	0.329197	0.320793		1.92667	0.298163	0.26538	0.270522	0.271853	0.274364		1.92667	0.65278	0.602484	0.605946	0.56133	0.558447		1.92667	0.00991908	0.00299051	-0.0002312	-0.0019927	-0.0027902
1.93	0.290223	0.265413	0.274185	0.263514	0.261297		1.93	0.309348	0.272708	0.279082	0.276627	0.275852		1.93	0.37991	0.336612	0.339192	0.329783	0.321024		1.93	0.298758	0.266299	0.27069	0.272955	0.274877		1.93	0.653291	0.603083	0.606464	0.56203	0.559204		1.93	0.00973351	0.00342484	4.84e-05	-0.0017379	-0.0025411
1.93333	0.290623	0.265681	0.274717	0.263891	0.261696		1.93333	0.310229	0.273626	0.28038	0.277108	0.276863		1.93333	0.380495	0.337499	0.339976	0.330195	0.322152		1.93333	0.298954	0.266394	0.271197	0.273522	0.275147		1.93333	0.653958	0.603844	0.606415	0.562088	0.559166		1.93333	0.00968353	0.00379457	-0.0001397	-0.0016275	-0.0020401
1.93667	0.290841	0.266038	0.275623	0.264233	0.262537		1.93667	0.310422	0.273839	0.280324	0.277083	0.277354		1.93667	0.380869	0.337719	0.339801	0.330037	0.322005		1.93667	0.298417	0.266359	0.271853	0.273758	0.275353		1.93667	0.654982	0.60492	0.607241	0.562138	0.560069		1.93667	0.0103074	0.00417887	0.0007176	-0.0009898	-0.001346
1.94	0.291133	0.266195	0.275883	0.264032	0.262328		1.94	0.311487	0.27466	0.28061	0.277545	0.277871		1.94	0.380911	0.337787	0.339365	0.330022	0.32171		1.94	0.298478	0.266298	0.271989	0.273842	0.275767		1.94	0.654968	0.605466	0.607461	0.562283	0.56013		1.94	0.0109008	0.00397182	0.0010405	-0.0010257	-0.0008386
1.94333	0.292145	0.267215	0.276819	0.26451	0.263044		1.94333	0.313227	0.275262	0.281399	0.278441	0.278241		1.94333	0.381047	0.337339	0.33924	0.329996	0.321698		1.94333	0.298491	0.266306	0.271649	0.273409	0.276125		1.94333	0.655829	0.605838	0.607834	0.56303	0.560561		1.94333	0.0114008	0.00374398	0.0013497	-0.0006322	-0.0002823
1.94667	0.292878	0.267622	0.277479	0.26522	0.263485		1.94667	0.314136	0.27575	0.282526	0.278554	0.278819		1.94667	0.381628	0.337311	0.339275	0.329695	0.320949		1.94667	0.298276	0.265973	0.271427	0.273152	0.276063		1.94667	0.655813	0.606413	0.608139	0.563463	0.560498		1.94667	0.011542	0.00381065	0.0017565	-0.0007009	0.0004898
1.95	0.293435	0.268093	0.277869	0.266049	0.264195		1.95	0.315086	0.275889	0.2837	0.279104	0.279947		1.95	0.381392	0.337626	0.339468	0.329875	0.320368		1.95	0.297703	0.265261	0.27103	0.27254	0.275787		1.95	0.656067	0.606691	0.608993	0.564155	0.561231		1.95	0.0115558	0.00385247	0.0023793	-0.0001649	0.0004459
1.95333	0.293871	0.268373	0.278161	0.266309	0.264821		1.95333	0.316222	0.276176	0.284868	0.280068	0.280363		1.95333	0.381003	0.336886	0.338945	0.32904	0.320036		1.95333	0.298137	0.265639	0.271253	0.273231	0.276995		1.95333	0.656494	0.606499	0.609487	0.564491	0.561441		1.95333	0.0119569	0.00363127	0.0026137	0.0004435	0.001188
1.95667	0.294602	0.26858	0.278367	0.266328	0.265095		1.95667	0.316614	0.276429	0.284792	0.280438	0.281012		1.95667	0.380875	0.336553	0.339054	0.328365	0.319756		1.95667	0.298351	0.265259	0.270968	0.272803	0.277504		1.95667	0.656757	0.606139	0.609589	0.5643	0.561769		1.95667	0.0123374	0.00367177	0.0029432	0.0008417	0.0011852
1.96	0.295179	0.268753	0.278495	0.266418	0.265093		1.96	0.316769	0.277061	0.284717	0.28044	0.281512		1.96	0.381171	0.336741	0.339078	0.328872	0.3203		1.96	0.29802	0.264782	0.270642	0.272585	0.277614		1.96	0.657397	0.606598	0.60985	0.56495	0.562422		1.96	0.0125637	0.0038297	0.0032422	0.0010811	0.0017239
1.96333	0.295416	0.269056	0.27816	0.266314	0.265745		1.96333	0.317372	0.277196	0.284963	0.28033	0.281754		1.96333	0.381341	0.337367	0.339423	0.329042	0.320696		1.96333	0.298252	0.264503	0.270675	0.272383	0.2773		1.96333	0.656818	0.606356	0.609873	0.564796	0.561502		1.96333	0.0120921	0.00333069	0.0023879	0.0005162	0.0015144
1.96667	0.296666	0.27022	0.278441	0.266955	0.26652		1.96667	0.317214	0.277306	0.285142	0.280163	0.281691		1.96667	0.381744	0.338537	0.34038	0.329093	0.320626		1.96667	0.298428	0.264439	0.27093	0.272812	0.277488		1.96667	0.656824	0.606165	0.609925	0.565304	0.561522		1.96667	0.011216	0.00321889	0.0011608	-0.0004467	0.0008998
1.97	0.296734	0.270531	0.278566	0.267337	0.266814		1.97	0.31754	0.27717	0.28494	0.280536	0.281658		1.97	0.38218	0.338724	0.34123	0.329001	0.320811		1.97	0.299448	0.264239	0.271568	0.273271	0.278208		1.97	0.657	0.605911	0.610294	0.565567	0.561481		1.97	0.0111994	0.00393023	0.0007942	-0.0003004	0.0013604
1.97333	0.297489	0.271161	0.278704	0.26809	0.266834		1.97333	0.318077	0.277163	0.285109	0.280699	0.281613		1.97333	0.383104	0.339405	0.342331	0.32952	0.321419		1.97333	0.300389	0.264863	0.271961	0.273674	0.278542		1.97333	0.657092	0.605409	0.610169	0.566105	0.561618		1.97333	0.0105416	0.00437138	0.0004884	6.85e-05	0.0012361
1.97667	0.297525	0.270828	0.278494	0.267653	0.267148		1.97667	0.318887	0.277483	0.285909	0.281181	0.28225		1.97667	0.383388	0.340013	0.34354	0.329739	0.322011		1.97667	0.300334	0.264793	0.271567	0.273762	0.278412		1.97667	0.657454	0.60613	0.609998	0.566439	0.561946		1.97667	0.0102894	0.00393054	0.0003502	-0.0002494	0.0003041
1.98	0.298737	0.271823	0.279395	0.268854	0.268112		1.98	0.319388	0.277979	0.287027	0.281893	0.282849		1.98	0.38398	0.340418	0.344091	0.330737	0.322477		1.98	0.301013	0.264531	0.27169	0.273418	0.278459		1.98	0.657266	0.605389	0.609383	0.566453	0.562024		1.98	0.010337	0.00376261	0.0006356	-0.000966	-0.0002853
1.98333	0.298581	0.272139	0.279943	0.269684	0.268708		1.98333	0.319054	0.278178	0.287274	0.281875	0.283283		1.98333	0.385303	0.341448	0.345128	0.331911	0.322858		1.98333	0.301716	0.264759	0.271914	0.273119	0.278132		1.98333	0.656697	0.604679	0.60883	0.566253	0.561519		1.98333	0.00960491	0.00389331	0.0004134	-0.000995	-0.0007215
1.98667	0.298704	0.272624	0.280397	0.269708	0.269505		1.98667	0.318729	0.278425	0.287006	0.282091	0.283383		1.98667	0.385099	0.341126	0.344859	0.331947	0.321902		1.98667	0.302289	0.265567	0.273041	0.273057	0.277726		1.98667	0.656592	0.604453	0.609507	0.566339	0.562056		1.98667	0.00995214	0.00419578	0.0004908	-0.0007529	-0.0003277
1.99	0.299259	0.273109	0.281389	0.270246	0.269786		1.99	0.31859	0.278241	0.287167	0.282186	0.283444		1.99	0.384756	0.342254	0.345535	0.333084	0.322397		1.99	0.302794	0.266404	0.273737	0.273473	0.278013		1.99	0.656901	0.604203	0.609422	0.565798	0.562183		1.99	0.0101717	0.00428206	0.0001953	-0.0008809	-0.0001157
1.99333	0.298706	0.272332	0.281483	0.26956	0.269257		1.99333	0.318339	0.278083	0.287319	0.28219	0.283115		1.99333	0.384804	0.342695	0.345433	0.333564	0.322242		1.99333	0.303785	0.267294	0.274737	0.27468	0.278697		1.99333	0.658207	0.60519	0.609909	0.566701	0.56307		1.99333	0.0107235	0.00489084	0.0007731	-0.0003361	0.0004054
1.99667	0.299472	0.272947	0.282563	0.270264	0.27027		1.99667	0.318476	0.278393	0.286957	0.28194	0.283289		1.99667	0.385185	0.343535	0.346372	0.334443	0.323288		1.99667	0.303793	0.267905	0.275129	0.275545	0.279214		1.99667	0.659255	0.606044	0.610764	0.56767	0.5638		1.99667	0.0116136	0.00560894	0.0014255	0.0006637	0.0007999
2	0.299744	0.273151	0.28259	0.270143	0.27097		2	0.31845	0.278736	0.286621	0.282359	0.282861		2	0.385512	0.343622	0.346579	0.334652	0.323917		2	0.30373	0.26856	0.276233	0.275639	0.27999		2	0.659642	0.606952	0.610978	0.567605	0.56373		2	0.0125619	0.00580565	0.0017745	0.0011263	0.0016015
2.00333	0.300361	0.273507	0.283021	0.270144	0.271217		2.00333	0.317992	0.27914	0.28656	0.282285	0.282654		2.00333	0.386157	0.343773	0.34632	0.335213	0.323971		2.00333	0.303714	0.269556	0.277028	0.275841	0.280894		2.00333	0.660807	0.607606	0.611389	0.568014	0.564681		2.00333	0.0130593	0.00602473	0.0028257	0.0015876	0.001973
2.00667	0.300421	0.273625	0.282958	0.270076	0.270951		2.00667	0.318057	0.278849	0.28671	0.282148	0.282153		2.00667	0.385825	0.343788	0.346363	0.335302	0.324188		2.00667	0.303985	0.270292	0.277161	0.275921	0.281092		2.00667	0.661241	0.607786	0.61175	0.568353	0.565193		2.00667	0.0136699	0.00587467	0.0024888	0.0015715	0.0014977
2.01	0.300829	0.274119	0.283129	0.270477	0.271767		2.01	0.318056	0.278306	0.286734	0.281948	0.282095		2.01	0.386328	0.344026	0.346547	0.335696	0.324753		2.01	0.304353	0.271146	0.277182	0.275747	0.281628		2.01	0.661527	0.607507	0.611321	0.568283	0.565124		2.01	0.0132853	0.00545393	0.0022308	0.001141	0.001336
2.01333	0.300955	0.274656	0.283243	0.270399	0.271799		2.01333	0.31742	0.278124	0.286675	0.281523	0.28266		2.01333	0.386629	0.34411	0.346402	0.335479	0.324365		2.01333	0.304352	0.270998	0.277284	0.276116	0.282163		2.01333	0.661463	0.608151	0.611823	0.568417	0.564842		2.01333	0.0133749	0.00560917	0.0024692	0.0010506	0.0014268
2.01667	0.300543	0.274728	0.283345	0.269871	0.271795		2.01667	0.317448	0.277911	0.286476	0.281816	0.282983		2.01667	0.386409	0.344418	0.347244	0.335475	0.324689		2.01667	0.305485	0.272137	0.278339	0.277456	0.283002		2.01667	0.661946	0.608377	0.612053	0.568455	0.565624		2.01667	0.0135903	0.00556246	0.002662	0.0014669	0.0010777
2.02	0.301333	0.275271	0.283926	0.270237	0.272339		2.02	0.317516	0.277957	0.285817	0.281947	0.28222		2.02	0.385906	0.343441	0.346877	0.335158	0.324894		2.02	0.306051	0.273474	0.27902	0.278611	0.283899		2.02	0.662746	0.608884	0.612107	0.568345	0.565345		2.02	0.0139544	0.00534082	0.0026895	0.0009492	0.0015617
2.02333	0.301768	0.275842	0.284048	0.270396	0.272357		2.02333	0.317629	0.278344	0.286004	0.282377	0.282297		2.02333	0.386033	0.343341	0.346548	0.334851	0.324794		2.02333	0.306448	0.273231	0.278497	0.278758	0.283322		2.02333	0.663031	0.609109	0.612369	0.56847	0.56508		2.02333	0.013775	0.00553564	0.0026745	0.0004139	0.0014782
2.02667	0.30219	0.276462	0.283802	0.270862	0.272819		2.02667	0.318124	0.278766	0.286062	0.282356	0.282153		2.02667	0.386155	0.343171	0.34638	0.334895	0.325205		2.02667	0.307197	0.273697	0.278888	0.279412	0.283633		2.02667	0.663281	0.610137	0.612873	0.569482	0.565109		2.02667	0.0130181	0.00525302	0.0019861	-2.19e-05	0.0012179
2.03	0.302561	0.277364	0.283878	0.271297	0.273246		2.03	0.318837	0.279166	0.286424	0.282786	0.28262		2.03	0.387028	0.344132	0.346631	0.335034	0.325858		2.03	0.308578	0.274241	0.279832	0.280366	0.284682		2.03	0.663061	0.609604	0.61315	0.569877	0.564714		2.03	0.0119167	0.00471304	0.0014479	-0.0011781	0.000703
2.03333	0.303123	0.277984	0.284571	0.271586	0.273723		2.03333	0.319376	0.279755	0.287016	0.283826	0.283617		2.03333	0.387978	0.344566	0.347111	0.335224	0.326074		2.03333	0.309438	0.274477	0.280231	0.280852	0.285147		2.03333	0.663004	0.609675	0.613445	0.570044	0.56492		2.03333	0.0109964	0.00462808	0.0007383	-0.0015882	0.0005197
2.03667	0.303243	0.278227	0.285251	0.272063	0.273848		2.03667	0.320641	0.280124	0.287736	0.285008	0.284509		2.03667	0.38852	0.344341	0.347289	0.335057	0.326382		2.03667	0.310854	0.274305	0.280625	0.281786	0.285336		2.03667	0.663221	0.610599	0.613811	0.570234	0.564997		2.03667	0.0101722	0.00446952	0.000341	-0.0015033	0.0001781
2.04	0.302694	0.277909	0.28495	0.272117	0.27383		2.04	0.321183	0.281033	0.288754	0.285956	0.285279		2.04	0.388977	0.344776	0.347751	0.335296	0.326888		2.04	0.310964	0.274347	0.28054	0.282163	0.285262		2.04	0.663265	0.610771	0.61311	0.57038	0.565289		2.04	0.00905581	0.00400957	0.0002627	-0.001885	-0.0007796
2.04333	0.302956	0.277376	0.285155	0.272347	0.273927		2.04333	0.321241	0.281425	0.289336	0.286622	0.285456		2.04333	0.389386	0.345209	0.347914	0.335757	0.3274		2.04333	0.311357	0.274127	0.280577	0.282119	0.285479		2.04333	0.663329	0.611445	0.613266	0.570084	0.565849		2.04333	0.00864174	0.00348839	0.0002161	-0.0026247	-0.001028
2.04667	0.303414	0.278229	0.285375	0.273053	0.27417		2.04667	0.322262	0.282609	0.290277	0.287699	0.28648		2.04667	0.389857	0.345542	0.348272	0.33663	0.327804		2.04667	0.312001	0.273968	0.280829	0.281984	0.285542		2.04667	0.66294	0.610714	0.613623	0.569736	0.56649		2.04667	0.00865026	0.00387167	0.0010404	-0.0023441	-0.0001183
2.05	0.303395	0.278338	0.286311	0.273223	0.274032		2.05	0.322337	0.283344	0.290227	0.288417	0.286584		2.05	0.390032	0.34611	0.348254	0.336694	0.32818		2.05	0.312536	0.274392	0.281035	0.282166	0.28533		2.05	0.662581	0.610498	0.613747	0.568953	0.566044		2.05	0.00864952	0.00320278	0.000255	-0.0025325	-0.0001435
2.05333	0.303998	0.278973	0.286775	0.2738	0.27431		2.05333	0.32263	0.283407	0.290594	0.288908	0.286592		2.05333	0.390885	0.34694	0.34868	0.337806	0.328703		2.05333	0.31258	0.274709	0.281704	0.282254	0.285006		2.05333	0.663211	0.611378	0.614621	0.568745	0.566837		2.05333	0.00892444	0.00273333	0.0003409	-0.0028857	2.27e-05
2.05667	0.304714	0.278909	0.287656	0.274568	0.274112		2.05667	0.323057	0.283741	0.290475	0.288713	0.286581		2.05667	0.39179	0.348061	0.349495	0.338903	0.329189		2.05667	0.313202	0.275039	0.281706	0.282922	0.285524		2.05667	0.662932	0.612094	0.614807	0.568656	0.56702		2.05667	0.00908394	0.00256126	0.00045	-0.0027943	0.0002681
2.06	0.30468	0.278559	0.287794	0.27471	0.274194		2.06	0.323705	0.28342	0.290761	0.288949	0.286478		2.06	0.392532	0.34837	0.349697	0.339329	0.32917		2.06	0.31278	0.274559	0.281372	0.28275	0.28555		2.06	0.663798	0.612899	0.615196	0.569168	0.567636		2.06	0.00893161	0.00286171	0.0003542	-0.0025019	0.0003798
2.06333	0.305634	0.278591	0.288306	0.275426	0.275158		2.06333	0.324248	0.283446	0.290505	0.288983	0.286374		2.06333	0.393682	0.348871	0.350258	0.339796	0.329791		2.06333	0.312289	0.274894	0.281342	0.282407	0.285771		2.06333	0.664176	0.613828	0.616012	0.569609	0.568248		2.06333	0.00883746	0.00269178	7.22e-05	-0.0021252	0.0001493
2.06667	0.306191	0.278637	0.288359	0.275658	0.275106		2.06667	0.324226	0.2833	0.29045	0.289095	0.286253		2.06667	0.394333	0.348868	0.350279	0.340285	0.329778		2.06667	0.312354	0.275471	0.282031	0.282317	0.286518		2.06667	0.664155	0.614719	0.616124	0.569751	0.568497		2.06667	0.00859736	0.00261471	-0.0003573	-0.0020945	0.0001951
2.07	0.307287	0.279288	0.288804	0.276376	0.275349		2.07	0.324078	0.283021	0.29067	0.288644	0.286419		2.07	0.394972	0.349609	0.351061	0.34124	0.330342		2.07	0.312021	0.275619	0.28211	0.281634	0.286349		2.07	0.665063	0.614848	0.616076	0.569999	0.568858		2.07	0.00795704	0.00240161	-0.0007149	-0.0022588	-0.0002118
2.07333	0.307735	0.279813	0.289161	0.276875	0.275863		2.07333	0.324175	0.283132	0.291151	0.288502	0.286402		2.07333	0.395167	0.349973	0.351521	0.341531	0.330754		2.07333	0.311648	0.275527	0.282019	0.281704	0.286412		2.07333	0.665258	0.614611	0.615796	0.570255	0.568505		2.07333	0.00772811	0.00215193	-0.0011977	-0.002184	-0.0007266
2.07667	0.308379	0.28023	0.289532	0.277144	0.276286		2.07667	0.324465	0.283242	0.291558	0.289132	0.287228		2.07667	0.395615	0.350236	0.351615	0.341879	0.330928		2.07667	0.311481	0.275659	0.281935	0.281626	0.28675		2.07667	0.664867	0.615001	0.615457	0.570591	0.568664		2.07667	0.00740636	0.00183152	-0.0018425	-0.0024026	-0.0007443
2.08	0.308883	0.280874	0.290184	0.277043	0.276693		2.08	0.32422	0.283626	0.291799	0.289155	0.28761		2.08	0.396055	0.350537	0.351837	0.341856	0.33087		2.08	0.311851	0.275787	0.282294	0.281608	0.286597		2.08	0.665614	0.615753	0.615809	0.571212	0.568955		2.08	0.00801443	0.0026919	-0.001235	-0.001662	-0.0005513
2.08333	0.309721	0.281716	0.29086	0.277823	0.277314		2.08333	0.324623	0.283763	0.292051	0.289399	0.287511		2.08333	0.395902	0.350769	0.351993	0.342481	0.330591		2.08333	0.312464	0.276478	0.282691	0.28226	0.286624		2.08333	0.666016	0.615991	0.61584	0.571864	0.569722		2.08333	0.00828949	0.00300629	-0.0007676	-0.0015978	-0.0009527
2.08667	0.31132	0.282841	0.291643	0.278811	0.278112		2.08667	0.324432	0.283414	0.291862	0.289111	0.286923		2.08667	0.396371	0.350459	0.351859	0.343284	0.330833		2.08667	0.312875	0.276941	0.283148	0.282738	0.287018		2.08667	0.666961	0.61626	0.6163	0.572754	0.569736		2.08667	0.00864622	0.00333083	-0.000467	-0.0015492	-0.0007646
2.09	0.312013	0.283897	0.291749	0.279952	0.278893		2.09	0.324626	0.283978	0.293261	0.28963	0.287753		2.09	0.396553	0.350023	0.351234	0.342954	0.331016		2.09	0.313533	0.276973	0.283051	0.283516	0.287501		2.09	0.667276	0.61578	0.616702	0.573778	0.569793		2.09	0.00895379	0.00455809	0.0002588	-0.0009521	-0.0003538
2.09333	0.312287	0.284603	0.291891	0.28036	0.279497		2.09333	0.325052	0.28462	0.293539	0.289542	0.288437		2.09333	0.396941	0.350208	0.352023	0.34336	0.331442		2.09333	0.313898	0.277523	0.283537	0.28404	0.287716		2.09333	0.667533	0.615393	0.617084	0.574216	0.570514		2.09333	0.00921307	0.00540458	0.0007372	-7.07e-05	-0.0005054
2.09667	0.312198	0.285191	0.292205	0.280159	0.279926		2.09667	0.325287	0.285597	0.294218	0.289731	0.288823		2.09667	0.397826	0.351222	0.352444	0.343883	0.332182		2.09667	0.314573	0.278157	0.284163	0.284594	0.288156		2.09667	0.667618	0.6145	0.616896	0.574268	0.571012		2.09667	0.00910565	0.00553554	0.0014148	-0.0003053	-0.0008532
2.1	0.31268	0.286245	0.292778	0.280143	0.280633		2.1	0.32507	0.285829	0.294454	0.289694	0.289026		2.1	0.398013	0.351128	0.35258	0.344005	0.332499		2.1	0.314659	0.278658	0.284615	0.2853	0.288112		2.1	0.667609	0.614725	0.617062	0.574344	0.571525		2.1	0.00941728	0.00621695	0.0016635	0.0004673	-0.0005249
2.10333	0.31285	0.28659	0.292676	0.280142	0.280524		2.10333	0.32608	0.286325	0.294843	0.289882	0.289186		2.10333	0.397943	0.35143	0.352745	0.34406	0.33331		2.10333	0.315377	0.279367	0.285189	0.286454	0.288502		2.10333	0.668037	0.615061	0.617044	0.575122	0.571576		2.10333	0.0091543	0.00584791	0.0023587	0.0005733	-0.0005507
2.10667	0.31246	0.286722	0.29288	0.280254	0.28094		2.10667	0.325881	0.286947	0.29513	0.289883	0.289009		2.10667	0.39783	0.35202	0.352709	0.344656	0.333795		2.10667	0.315871	0.280325	0.285495	0.286499	0.289113		2.10667	0.66827	0.614537	0.616665	0.574874	0.571851		2.10667	0.00996342	0.00607264	0.0031872	0.000708	-0.0002191
2.11	0.313137	0.286725	0.292915	0.28016	0.280549		2.11	0.325875	0.286975	0.295194	0.290133	0.289364		2.11	0.397532	0.352319	0.352766	0.344871	0.334172		2.11	0.316746	0.280992	0.285923	0.287152	0.289663		2.11	0.66887	0.614901	0.617496	0.574646	0.572218		2.11	0.0110006	0.00648421	0.0039278	0.0011394	0.0002057
2.11333	0.313174	0.287155	0.293295	0.280137	0.280185		2.11333	0.326697	0.2879	0.29571	0.290157	0.289961		2.11333	0.398223	0.352997	0.3541	0.345433	0.335135		2.11333	0.316514	0.281209	0.286297	0.288141	0.289626		2.11333	0.668825	0.614847	0.617598	0.574451	0.572576		2.11333	0.0113699	0.00660648	0.0043505	0.001311	0.0003064
2.11667	0.31321	0.287147	0.293629	0.279918	0.279807		2.11667	0.326863	0.288193	0.295298	0.29012	0.289717		2.11667	0.398069	0.353558	0.354576	0.345341	0.335497		2.11667	0.317069	0.281867	0.286855	0.289049	0.289474		2.11667	0.668638	0.614745	0.617568	0.574261	0.572275		2.11667	0.0119343	0.0065166	0.0039409	0.0008873	-8.92e-05
2.12	0.313284	0.287295	0.293637	0.280377	0.280097		2.12	0.327485	0.28851	0.295312	0.2905	0.290124		2.12	0.399365	0.354456	0.355641	0.346159	0.336216		2.12	0.3176	0.282034	0.28788	0.289373	0.289747		2.12	0.668799	0.615701	0.618051	0.574206	0.572972		2.12	0.011679	0.00608092	0.0040578	0.0002001	-0.0003342
2.12333	0.313556	0.287253	0.294161	0.280397	0.279866		2.12333	0.328251	0.288437	0.294688	0.290341	0.290135		2.12333	0.399807	0.35551	0.356463	0.346973	0.336783		2.12333	0.31799	0.282373	0.287492	0.289654	0.290435		2.12333	0.66856	0.61591	0.618217	0.574467	0.572903		2.12333	0.0113466	0.00578299	0.0031741	-0.0002189	-0.000584
2.12667	0.313782	0.286903	0.294449	0.280685	0.279606		2.12667	0.32894	0.287855	0.295251	0.290641	0.290489		2.12667	0.400109	0.355467	0.356949	0.34737	0.337198		2.12667	0.317941	0.282454	0.287944	0.289496	0.290765		2.12667	0.669224	0.616336	0.618564	0.574841	0.573105		2.12667	0.010444	0.0048049	0.002027	-0.0012337	-0.0015635
2.13	0.313887	0.286447	0.294826	0.280766	0.279436		2.13	0.329396	0.288428	0.295308	0.291356	0.290546		2.13	0.401228	0.355927	0.357913	0.347697	0.338071		2.13	0.318301	0.283178	0.288724	0.290094	0.291299		2.13	0.669546	0.617236	0.619219	0.575222	0.573362		2.13	0.0102206	0.00451154	0.0015706	-0.0015934	-0.001914
2.13333	0.313831	0.286363	0.294626	0.280825	0.279082		2.13333	0.329868	0.288594	0.295806	0.291757	0.291739		2.13333	0.401356	0.356767	0.358916	0.348336	0.33821		2.13333	0.318603	0.28338	0.289368	0.290278	0.291927		2.13333	0.669953	0.618259	0.619494	0.575858	0.573325		2.13333	0.00973797	0.00447329	0.0014503	-0.0014254	-0.0018728
2.13667	0.314146	0.286873	0.294888	0.280697	0.278833		2.13667	0.330592	0.288897	0.296437	0.292381	0.292348		2.13667	0.401639	0.356858	0.359544	0.348249	0.338241		2.13667	0.318486	0.283181	0.288785	0.290019	0.291924		2.13667	0.669895	0.618147	0.619405	0.576313	0.572741		2.13667	0.00969531	0.00366298	0.0012619	-0.0009549	-0.0020063
2.14	0.314651	0.286917	0.294897	0.280777	0.278597		2.14	0.330901	0.289249	0.297362	0.293299	0.292781		2.14	0.401649	0.356919	0.35955	0.347996	0.338282		2.14	0.318913	0.283311	0.288844	0.290663	0.292708		2.14	0.669761	0.618219	0.619503	0.576407	0.572112		2.14	0.0102153	0.00348407	0.0011188	-0.0007061	-0.0019995
2.14333	0.314457	0.286417	0.294677	0.280926	0.277957		2.14333	0.331486	0.289861	0.298027	0.294473	0.293858		2.14333	0.401633	0.357218	0.359619	0.347543	0.338103		2.14333	0.319526	0.283879	0.289364	0.290879	0.293135		2.14333	0.670077	0.619574	0.620235	0.577363	0.572705		2.14333	0.0105104	0.00373014	0.0006798	-0.0008868	-0.0022582
2.14667	0.314635	0.286066	0.294502	0.280967	0.278049		2.14667	0.331386	0.290179	0.29797	0.294546	0.294011		2.14667	0.402013	0.357268	0.359897	0.34818	0.338062		2.14667	0.320118	0.283663	0.289432	0.291223	0.293051		2.14667	0.670549	0.619884	0.620471	0.577723	0.572844		2.14667	0.0110461	0.00442377	0.0013282	-0.0004795	-0.0018953
2.15	0.315356	0.286719	0.294985	0.282205	0.278454		2.15	0.331776	0.290621	0.298452	0.295282	0.294459		2.15	0.401665	0.357146	0.359808	0.34833	0.337614		2.15	0.320884	0.284508	0.289878	0.292421	0.294597		2.15	0.670083	0.619479	0.620593	0.578089	0.572793		2.15	0.0109161	0.00406411	0.0011101	-0.0009275	-0.0021979
2.15333	0.315822	0.286616	0.295464	0.282959	0.278717		2.15333	0.332178	0.29109	0.299443	0.29565	0.294789		2.15333	0.401372	0.357085	0.359813	0.347909	0.337723		2.15333	0.321165	0.284998	0.289763	0.292818	0.2957		2.15333	0.670301	0.619159	0.621146	0.577788	0.572849		2.15333	0.0112428	0.00452579	0.001133	-0.0007652	-0.0014039
2.15667	0.315512	0.286824	0.295259	0.283532	0.279159		2.15667	0.333052	0.292088	0.30058	0.296238	0.295333		2.15667	0.40073	0.356735	0.35931	0.346875	0.337403		2.15667	0.320758	0.285114	0.28957	0.292725	0.296087		2.15667	0.670351	0.618775	0.621531	0.577991	0.573254		2.15667	0.0109078	0.00475387	0.001034	-0.0009907	-0.0009533
2.16	0.315492	0.286892	0.295628	0.283513	0.279991		2.16	0.333037	0.291882	0.300121	0.295953	0.294491		2.16	0.401188	0.357005	0.360117	0.347042	0.337578		2.16	0.321341	0.285373	0.290094	0.293056	0.296412		2.16	0.67045	0.618427	0.622381	0.578092	0.574088		2.16	0.0109583	0.00498191	0.0010743	-0.0007541	-0.0012653
2.16333	0.315779	0.287023	0.295885	0.283476	0.28074		2.16333	0.332945	0.291722	0.300219	0.296177	0.293799		2.16333	0.401431	0.356549	0.359388	0.346673	0.337605		2.16333	0.32146	0.285765	0.290762	0.293154	0.296806		2.16333	0.670118	0.61825	0.621956	0.578154	0.573739		2.16333	0.0107356	0.00480187	0.0011811	-0.0009118	-0.0011579
2.16667	0.316081	0.28757	0.296254	0.283771	0.280687		2.16667	0.332262	0.290719	0.300035	0.29537	0.293001		2.16667	0.401588	0.356216	0.358871	0.346534	0.337801		2.16667	0.321549	0.286016	0.291273	0.293688	0.297531		2.16667	0.670432	0.618025	0.621894	0.57815	0.573634		2.16667	0.0110642	0.00484561	0.0014435	-0.0002714	-0.0008384
2.17	0.316474	0.287864	0.296562	0.284315	0.281621		2.17	0.332892	0.291064	0.300786	0.296134	0.293566		2.17	0.401508	0.356705	0.35885	0.346628	0.33782		2.17	0.321899	0.286048	0.291361	0.293523	0.297334		2.17	0.670635	0.617985	0.6218	0.578259	0.574107		2.17	0.010189	0.00419516	0.0008633	-0.0008515	-0.0011152
2.17333	0.31678	0.288743	0.298118	0.285119	0.282804		2.17333	0.331703	0.290592	0.300624	0.295622	0.293049		2.17333	0.401122	0.356546	0.3582	0.346695	0.337376		2.17333	0.322269	0.286303	0.291982	0.29316	0.297633		2.17333	0.671427	0.618199	0.622109	0.578308	0.574792		2.17333	0.0110065	0.00494521	0.0011745	-0.0005938	-0.0008257
2.17667	0.317278	0.289092	0.298525	0.285631	0.283225		2.17667	0.331579	0.290857	0.300514	0.295634	0.293392		2.17667	0.401345	0.35672	0.35917	0.346881	0.337593		2.17667	0.322511	0.285919	0.292172	0.293341	0.297342		2.17667	0.671255	0.617894	0.621754	0.57815	0.574522		2.17667	0.0115823	0.00567407	0.0014514	-7.88e-05	-0.0002799
2.18	0.317097	0.289037	0.299161	0.285609	0.283314		2.18	0.331517	0.291268	0.300473	0.295372	0.293512		2.18	0.402005	0.357102	0.359956	0.347557	0.338217		2.18	0.322248	0.285734	0.29276	0.292995	0.296731		2.18	0.67087	0.617755	0.621126	0.577986	0.574992		2.18	0.0113948	0.005506	0.001083	-0.0007453	-0.0004715
2.18333	0.317344	0.289529	0.299542	0.285937	0.284173		2.18333	0.331289	0.291344	0.300172	0.295317	0.293663		2.18333	0.401818	0.357396	0.360372	0.347983	0.338469		2.18333	0.322739	0.285665	0.29337	0.293073	0.296943		2.18333	0.670926	0.617556	0.621164	0.578281	0.57509		2.18333	0.0116884	0.00520612	0.0009404	-0.0012498	-0.0009515
2.18667	0.317715	0.289696	0.300563	0.286121	0.284634		2.18667	0.331143	0.291314	0.300096	0.295738	0.293954		2.18667	0.402585	0.358066	0.360215	0.348626	0.338692		2.18667	0.322898	0.285741	0.293603	0.292685	0.296736		2.18667	0.671348	0.618442	0.621995	0.578252	0.575104		2.18667	0.0109548	0.00447895	0.0004794	-0.0021847	-0.0015536
2.19	0.318308	0.290464	0.300763	0.286713	0.285011		2.19	0.331077	0.291736	0.300492	0.295397	0.29432		2.19	0.402914	0.358423	0.360563	0.349172	0.339138		2.19	0.323362	0.285914	0.293725	0.292792	0.297014		2.19	0.671913	0.618694	0.622084	0.578621	0.574909		2.19	0.0103181	0.00408538	-0.000214	-0.0022554	-0.0023295
2.19333	0.319293	0.290889	0.301135	0.286905	0.285217		2.19333	0.330905	0.291854	0.300923	0.295236	0.294368		2.19333	0.403434	0.358195	0.36087	0.349603	0.339645		2.19333	0.323171	0.28562	0.294263	0.29264	0.296794		2.19333	0.672568	0.618899	0.622086	0.578858	0.575293		2.19333	0.00994185	0.00396296	0.0002638	-0.0017707	-0.0025922
2.19667	0.31938	0.290925	0.300867	0.286347	0.285541		2.19667	0.331126	0.292127	0.300492	0.29534	0.294243		2.19667	0.404109	0.359171	0.361835	0.350084	0.340269		2.19667	0.323158	0.285619	0.294414	0.292521	0.296823		2.19667	0.672732	0.619484	0.622479	0.578843	0.575277		2.19667	0.009934	0.00398695	0.0006106	-0.0016849	-0.0026782
2.2	0.320309	0.291859	0.300833	0.287041	0.285964		2.2	0.331468	0.291779	0.300477	0.294869	0.294961		2.2	0.404218	0.359895	0.362153	0.350592	0.340446		2.2	0.323638	0.285616	0.294856	0.292756	0.297021		2.2	0.673146	0.620022	0.622651	0.578793	0.57524		2.2	0.0100372	0.00404025	0.0012	-0.001016	-0.0025681
2.20333	0.320581	0.292856	0.301337	0.287464	0.286262		2.20333	0.331678	0.291636	0.300116	0.294758	0.294465		2.20333	0.404562	0.360019	0.362473	0.350731	0.340662		2.20333	0.323874	0.285586	0.295019	0.292952	0.297177		2.20333	0.673213	0.620215	0.622979	0.579195	0.575339		2.20333	0.0107961	0.00394273	0.0015961	-0.0005619	-0.0021976
2.20667	0.321338	0.293351	0.301166	0.288018	0.286793		2.20667	0.332185	0.292417	0.300417	0.295131	0.295338		2.20667	0.405056	0.360955	0.362882	0.351194	0.341008		2.20667	0.324311	0.285968	0.29603	0.293264	0.297828		2.20667	0.673296	0.620548	0.623004	0.578738	0.575308		2.20667	0.0113976	0.00441497	0.0019623	-0.0003622	-0.0017861
2.21	0.321359	0.293265	0.301588	0.288213	0.287069		2.21	0.333477	0.293649	0.300682	0.29501	0.296		2.21	0.405712	0.36173	0.363091	0.351566	0.341067		2.21	0.324745	0.286595	0.296523	0.293636	0.298136		2.21	0.673602	0.62176	0.62369	0.579175	0.575697		2.21	0.0115416	0.00454885	0.0019316	-0.0008477	-0.0015086
2.21333	0.322252	0.293335	0.301961	0.288374	0.2876		2.21333	0.334649	0.294159	0.301053	0.295764	0.296706		2.21333	0.406498	0.361911	0.363219	0.351837	0.341065		2.21333	0.32462	0.28703	0.296244	0.29403	0.298805		2.21333	0.673623	0.621888	0.624185	0.579278	0.576063		2.21333	0.011276	0.00462001	0.0023634	-0.0006859	-0.0011521
2.21667	0.322847	0.293943	0.302757	0.288892	0.288188		2.21667	0.335735	0.294986	0.302098	0.296202	0.297213		2.21667	0.40686	0.361957	0.362846	0.350833	0.340656		2.21667	0.324997	0.288423	0.296678	0.294844	0.300233		2.21667	0.673836	0.621827	0.62472	0.579591	0.576396		2.21667	0.0110737	0.0042702	0.0021032	-0.0011338	-0.0010218
2.22	0.322999	0.294062	0.303338	0.289109	0.288132		2.22	0.337249	0.295303	0.303041	0.296646	0.297908		2.22	0.407356	0.362092	0.36288	0.350608	0.340943		2.22	0.324835	0.288845	0.296201	0.294824	0.300598		2.22	0.674363	0.622333	0.625226	0.579804	0.57665		2.22	0.0110331	0.00468435	0.0022614	-0.0009558	-0.0011827
2.22333	0.322784	0.294345	0.303338	0.289227	0.288779		2.22333	0.33866	0.295771	0.303373	0.297695	0.298465		2.22333	0.407343	0.361523	0.362382	0.349852	0.340802		2.22333	0.325136	0.289042	0.296589	0.295575	0.301261		2.22333	0.674849	0.622954	0.626101	0.580605	0.577581		2.22333	0.00996368	0.00451432	0.0018942	-0.0010455	-0.0018891
2.22667	0.323005	0.294289	0.303728	0.289572	0.289367		2.22667	0.339243	0.295733	0.303547	0.298202	0.298503		2.22667	0.407656	0.361411	0.362479	0.349869	0.341221		2.22667	0.325915	0.28934	0.297024	0.295977	0.302259		2.22667	0.674934	0.623602	0.626778	0.580965	0.57767		2.22667	0.0100474	0.00469496	0.0023599	-0.000232	-0.0016935
2.23	0.323064	0.294393	0.304071	0.289386	0.289373		2.23	0.340614	0.296537	0.304708	0.299322	0.299628		2.23	0.407915	0.361105	0.362596	0.349333	0.341614		2.23	0.325258	0.289594	0.297112	0.295907	0.301961		2.23	0.674687	0.623734	0.626065	0.58092	0.577428		2.23	0.00952477	0.00419818	0.0018649	-0.0001237	-0.0020151
2.23333	0.323161	0.294756	0.304313	0.289502	0.289279		2.23333	0.340909	0.296955	0.305473	0.299885	0.300303		2.23333	0.408602	0.362124	0.363023	0.349844	0.34233		2.23333	0.325655	0.290315	0.29758	0.296556	0.302558		2.23333	0.674749	0.624141	0.625765	0.581127	0.577775		2.23333	0.00952794	0.00427773	0.0016006	-0.0005016	-0.002015
2.23667	0.323418	0.295424	0.304393	0.289897	0.289589		2.23667	0.341611	0.297783	0.306143	0.30087	0.300936		2.23667	0.408448	0.362377	0.363215	0.350451	0.343026		2.23667	0.326213	0.29066	0.297639	0.296515	0.302274		2.23667	0.674752	0.624494	0.62624	0.582399	0.578605		2.23667	0.00950042	0.00439661	0.0015224	-0.000922	-0.0014032
2.24	0.322862	0.295669	0.304872	0.289555	0.289613		2.24	0.341837	0.29777	0.306762	0.301039	0.301305		2.24	0.408645	0.361793	0.363505	0.350829	0.34375		2.24	0.326934	0.291895	0.298045	0.296678	0.302899		2.24	0.674856	0.624825	0.626214	0.582686	0.578291		2.24	0.0101145	0.00443622	0.0019649	-0.0011067	-0.0010098
2.24333	0.322606	0.295749	0.304781	0.289783	0.28979		2.24333	0.342247	0.298808	0.307442	0.301541	0.301737		2.24333	0.408983	0.362006	0.364217	0.351708	0.344131		2.24333	0.327371	0.291999	0.297978	0.296444	0.3026		2.24333	0.674566	0.624587	0.625829	0.58232	0.578003		2.24333	0.0106503	0.00441569	0.0017703	-0.0013677	-0.0008296
2.24667	0.32292	0.295781	0.305413	0.28993	0.289714		2.24667	0.342004	0.299481	0.308055	0.301972	0.301635		2.24667	0.409197	0.362121	0.36466	0.352347	0.344623		2.24667	0.327454	0.292649	0.29867	0.297144	0.302659		2.24667	0.674788	0.624859	0.626101	0.582284	0.578358		2.24667	0.0106571	0.00400859	0.0016741	-0.0020339	-0.0012007
2.25	0.323705	0.296348	0.305684	0.290529	0.290183		2.25	0.341297	0.29972	0.308374	0.302204	0.301487		2.25	0.409636	0.36259	0.365227	0.353019	0.344901		2.25	0.328058	0.293303	0.298549	0.297855	0.303004		2.25	0.67559	0.624778	0.626448	0.582591	0.578176		2.25	0.010913	0.00445699	0.0020109	-0.001656	-0.0011699
2.25333	0.324223	0.296563	0.305703	0.290504	0.289987		2.25333	0.340927	0.29954	0.308516	0.302547	0.301395		2.25333	0.410159	0.363138	0.365653	0.35372	0.345119		2.25333	0.328459	0.293874	0.298917	0.298542	0.303051		2.25333	0.676834	0.625679	0.627499	0.582799	0.578525		2.25333	0.0102504	0.00468327	0.0019833	-0.0015619	-0.0015422
2.25667	0.325255	0.297563	0.305769	0.291663	0.290444		2.25667	0.340531	0.299971	0.30882	0.30281	0.301368		2.25667	0.410218	0.363777	0.366699	0.354348	0.345729		2.25667	0.329263	0.294564	0.299816	0.299062	0.303583		2.25667	0.677307	0.625508	0.627104	0.582639	0.578477		2.25667	0.0103449	0.00469141	0.0016768	-0.0012451	-0.0017254
2.26	0.326039	0.29791	0.306089	0.291907	0.290886		2.26	0.33957	0.298694	0.307692	0.302091	0.300117		2.26	0.41054	0.364543	0.367622	0.355779	0.346608		2.26	0.329335	0.294515	0.300291	0.299579	0.303326		2.26	0.677925	0.6255	0.627509	0.582913	0.57904		2.26	0.0104667	0.00489163	0.0014834	-0.0013356	-0.0017098
2.26333	0.326367	0.298561	0.306305	0.292689	0.291812		2.26333	0.339049	0.298299	0.307218	0.301943	0.299972		2.26333	0.410708	0.365072	0.368009	0.356492	0.346835		2.26333	0.330342	0.295087	0.301625	0.30087	0.304017		2.26333	0.67841	0.625944	0.628253	0.583314	0.579561		2.26333	0.0105733	0.00496219	0.0010055	-0.0018565	-0.0016885
2.26667	0.326945	0.298698	0.306847	0.29361	0.292124		2.26667	0.338846	0.29843	0.307391	0.302014	0.300304		2.26667	0.41169	0.366136	0.369028	0.357863	0.347491		2.26667	0.330782	0.295599	0.30272	0.301531	0.304533		2.26667	0.679405	0.626116	0.628955	0.584134	0.580424		2.26667	0.0104288	0.00565774	0.0005211	-0.0017285	-0.0013063
2.27	0.326592	0.298765	0.306926	0.293744	0.291963		2.27	0.338385	0.29836	0.306958	0.302374	0.300108		2.27	0.41202	0.367046	0.369909	0.358763	0.347717		2.27	0.330456	0.295348	0.302933	0.301475	0.304898		2.27	0.679419	0.626034	0.629628	0.584646	0.580621		2.27	0.0108266	0.00604867	4.65e-05	-0.0016735	-0.0007931
2.27333	0.327449	0.29898	0.307169	0.294117	0.2923		2.27333	0.338339	0.299128	0.307118	0.302639	0.301009		2.27333	0.412604	0.367882	0.370273	0.359364	0.347831		2.27333	0.330459	0.295071	0.30306	0.301127	0.304938		2.27333	0.679865	0.625604	0.62961	0.584518	0.580368		2.27333	0.0108136	0.00622868	5.01e-05	-0.0015926	-0.0005569
2.27667	0.328294	0.29933	0.308105	0.294801	0.293014		2.27667	0.338713	0.299623	0.307545	0.302682	0.300857		2.27667	0.412871	0.368212	0.369961	0.359737	0.347456		2.27667	0.330601	0.294916	0.303157	0.301197	0.305048		2.27667	0.679824	0.625301	0.630012	0.584643	0.580353		2.27667	0.0105055	0.0066021	9.5e-06	-0.0020044	-0.0003074
2.28	0.328974	0.299755	0.308831	0.295365	0.293679		2.28	0.339348	0.299565	0.307829	0.303644	0.301626		2.28	0.413238	0.368201	0.369594	0.35955	0.3476		2.28	0.330712	0.295005	0.303452	0.301434	0.305382		2.28	0.679397	0.624934	0.629619	0.58458	0.580155		2.28	0.00967811	0.00619248	2.8e-06	-0.0018024	-0.0009241
2.28333	0.329068	0.299968	0.309059	0.296012	0.293799		2.28333	0.340195	0.299872	0.308184	0.303448	0.302281		2.28333	0.413228	0.368372	0.368819	0.358772	0.347185		2.28333	0.331082	0.294971	0.303988	0.301691	0.305968		2.28333	0.680123	0.625004	0.629578	0.584702	0.580267		2.28333	0.00958829	0.00641779	0.000109	-0.0012517	-0.0009571
2.28667	0.328844	0.299871	0.309643	0.296374	0.293907		2.28667	0.341192	0.299976	0.308786	0.30437	0.303008		2.28667	0.413419	0.368804	0.368867	0.358744	0.347317		2.28667	0.332007	0.295137	0.304089	0.301693	0.305972		2.28667	0.679779	0.624816	0.62968	0.584682	0.580396		2.28667	0.00906861	0.00677796	0.000501	-0.0005606	-0.0010346
2.29	0.32897	0.299953	0.309543	0.296457	0.294112		2.29	0.342471	0.300852	0.308917	0.305272	0.303485		2.29	0.413168	0.369057	0.368795	0.358069	0.347538		2.29	0.332267	0.294714	0.304138	0.301468	0.305739		2.29	0.679942	0.624731	0.630109	0.584904	0.580917		2.29	0.00857621	0.00666501	0.0004541	-4.63e-05	-0.0001951
2.29333	0.32942	0.300391	0.310046	0.297034	0.294459		2.29333	0.34302	0.301496	0.309508	0.305417	0.304127		2.29333	0.41284	0.369032	0.368941	0.357372	0.347651		2.29333	0.332136	0.294816	0.304412	0.300837	0.305684		2.29333	0.679749	0.624653	0.629825	0.584728	0.580426		2.29333	0.00892934	0.00678093	0.000903	0.0003666	0.0005946
2.29667	0.329423	0.300185	0.309682	0.296633	0.294098		2.29667	0.343927	0.302152	0.310109	0.305935	0.30507		2.29667	0.413011	0.369362	0.369105	0.357021	0.348053		2.29667	0.332314	0.295035	0.304788	0.300749	0.305872		2.29667	0.679365	0.624275	0.629244	0.58464	0.5803		2.29667	0.00819616	0.00647779	0.0003911	-0.0004494	0.0008335
2.3	0.330166	0.300635	0.310057	0.296852	0.294562		2.3	0.344143	0.302223	0.310368	0.305872	0.304968		2.3	0.412623	0.369145	0.368606	0.35682	0.348011		2.3	0.333257	0.295287	0.305001	0.300878	0.306434		2.3	0.678941	0.624566	0.628982	0.58469	0.580304		2.3	0.00855968	0.00684837	0.0008546	-0.0004348	0.0020203
2.30333	0.330373	0.301638	0.310579	0.297274	0.294728		2.30333	0.344546	0.30252	0.310035	0.305537	0.304549		2.30333	0.412153	0.368538	0.368054	0.356677	0.34814		2.30333	0.333693	0.294778	0.304767	0.30023	0.305967		2.30333	0.678091	0.623955	0.628747	0.58392	0.580078		2.30333	0.00869699	0.00687732	0.0015346	-0.0004845	0.002494
2.30667	0.330275	0.301639	0.3107	0.297461	0.295235		2.30667	0.345258	0.302902	0.310578	0.305552	0.304555		2.30667	0.412761	0.369011	0.368391	0.357204	0.348616		2.30667	0.333836	0.294711	0.304717	0.299977	0.305788		2.30667	0.677929	0.62438	0.628035	0.582625	0.579852		2.30667	0.0088045	0.00638576	0.0014883	-0.0010826	0.002175
2.31	0.330774	0.302487	0.311647	0.298479	0.296108		2.31	0.345165	0.303627	0.310633	0.30559	0.304201		2.31	0.412916	0.369292	0.368305	0.357492	0.348657		2.31	0.334234	0.294702	0.305134	0.300111	0.305747		2.31	0.67825	0.624509	0.627751	0.582643	0.579934		2.31	0.00967976	0.00664644	0.0014644	-0.0010706	0.0022947
2.31333	0.332155	0.302944	0.312535	0.299028	0.2964		2.31333	0.344889	0.303546	0.310596	0.305775	0.303546		2.31333	0.413504	0.369358	0.368755	0.357602	0.348797		2.31333	0.334773	0.295844	0.305518	0.301545	0.305667		2.31333	0.677865	0.624249	0.627276	0.582112	0.579736		2.31333	0.0107161	0.00699872	0.0023478	-0.0003457	0.0027062
2.31667	0.33257	0.303719	0.312397	0.299062	0.296624		2.31667	0.344499	0.303208	0.31018	0.305231	0.303555		2.31667	0.414292	0.370174	0.36944	0.358025	0.349034		2.31667	0.335361	0.296492	0.305416	0.302438	0.305815		2.31667	0.677752	0.624633	0.627138	0.582228	0.579803		2.31667	0.0113647	0.00745929	0.0026809	-5.61e-05	0.0027915
2.32	0.332437	0.304137	0.312564	0.299196	0.296677		2.32	0.344485	0.302969	0.309729	0.304973	0.303331		2.32	0.414899	0.370318	0.370308	0.358859	0.3492		2.32	0.335757	0.297447	0.305886	0.303231	0.306024		2.32	0.678283	0.624909	0.627627	0.582399	0.580072		2.32	0.0115684	0.00720008	0.0023713	-0.0003241	0.0020371
2.32333	0.332589	0.304388	0.312864	0.299208	0.297012		2.32333	0.344945	0.302822	0.309586	0.304972	0.303582		2.32333	0.415633	0.370732	0.371212	0.359243	0.349918		2.32333	0.336645	0.298565	0.306273	0.30449	0.306296		2.32333	0.677732	0.625103	0.6278	0.583073	0.58038		2.32333	0.0123271	0.00722052	0.0025863	-0.0001746	0.0020167
2.32667	0.332554	0.304469	0.312831	0.299094	0.297614		2.32667	0.345192	0.302431	0.309081	0.304794	0.303372		2.32667	0.416898	0.37113	0.372409	0.360385	0.350654		2.32667	0.337082	0.299103	0.306649	0.305403	0.306408		2.32667	0.67836	0.625263	0.628804	0.583526	0.581189		2.32667	0.0131532	0.00796208	0.0026437	-0.0001354	0.0020311
2.33	0.332673	0.305026	0.313099	0.299176	0.297762		2.33	0.344755	0.302727	0.309363	0.304853	0.303967		2.33	0.417629	0.371623	0.37365	0.360905	0.35099		2.33	0.337952	0.300368	0.307706	0.306789	0.307739		2.33	0.679298	0.626064	0.629675	0.584273	0.581731		2.33	0.013104	0.00775653	0.0023636	-0.0004271	0.0009094
2.33333	0.333453	0.304996	0.313598	0.299218	0.297722		2.33333	0.344995	0.30279	0.309838	0.30526	0.303855		2.33333	0.418623	0.372462	0.374742	0.362146	0.351165		2.33333	0.337787	0.300165	0.307713	0.306809	0.308216		2.33333	0.679738	0.626547	0.630154	0.584952	0.582147		2.33333	0.0126644	0.00756899	0.0015268	-0.0011123	0.0001318
2.33667	0.333505	0.305297	0.313543	0.299138	0.297913		2.33667	0.344785	0.302606	0.309897	0.305755	0.303987		2.33667	0.418969	0.372715	0.375051	0.362811	0.351322		2.33667	0.337299	0.299283	0.307281	0.306839	0.307995		2.33667	0.679731	0.62652	0.630529	0.585547	0.58226		2.33667	0.0125699	0.00722898	0.0011594	-0.0015495	-0.0005988
2.34	0.33406	0.305516	0.313848	0.299142	0.298501		2.34	0.34529	0.303018	0.310597	0.306067	0.304848		2.34	0.419489	0.373175	0.375082	0.36285	0.350914		2.34	0.337898	0.299175	0.30737	0.306874	0.30797		2.34	0.680662	0.626767	0.630699	0.586458	0.583117		2.34	0.0118836	0.00632636	0.0012894	-0.001805	-0.0011005
2.34333	0.334578	0.306085	0.314467	0.299643	0.299049		2.34333	0.346106	0.30312	0.311159	0.306688	0.305558		2.34333	0.42005	0.373202	0.375122	0.3631	0.350621		2.34333	0.338363	0.29914	0.307378	0.307727	0.308621		2.34333	0.680744	0.627407	0.631371	0.587707	0.58341		2.34333	0.0112364	0.00541053	0.0008893	-0.0021642	-0.0018265
2.34667	0.334185	0.305659	0.314497	0.299661	0.298977		2.34667	0.346514	0.303032	0.311117	0.307117	0.306373		2.34667	0.420198	0.372924	0.374977	0.362736	0.350631		2.34667	0.338519	0.299616	0.307858	0.308286	0.309519		2.34667	0.681917	0.628927	0.632132	0.588725	0.583843		2.34667	0.0108595	0.00447723	0.0004314	-0.0020766	-0.0026825
2.35	0.334479	0.305356	0.314807	0.300318	0.298926		2.35	0.346974	0.303332	0.311457	0.307125	0.307019		2.35	0.420199	0.373043	0.374785	0.362357	0.350187		2.35	0.3388	0.299875	0.308286	0.308507	0.309516		2.35	0.683374	0.629906	0.633314	0.590252	0.584564		2.35	0.0106688	0.0041828	7.18e-05	-0.0018136	-0.0027942
2.35333	0.334817	0.305824	0.31589	0.300827	0.29972		2.35333	0.347141	0.303602	0.311814	0.30786	0.307754		2.35333	0.420347	0.372961	0.374888	0.362347	0.350359		2.35333	0.339552	0.300404	0.308355	0.308967	0.309598		2.35333	0.683727	0.630159	0.633975	0.591022	0.584688		2.35333	0.0101832	0.0038597	-0.0001687	-0.0016807	-0.0026353
2.35667	0.335412	0.306344	0.315867	0.30152	0.29952		2.35667	0.34786	0.30469	0.312289	0.308209	0.308583		2.35667	0.420042	0.373245	0.374668	0.362287	0.350592		2.35667	0.339593	0.300152	0.308328	0.30909	0.309706		2.35667	0.684741	0.630976	0.634824	0.591999	0.585131		2.35667	0.00961479	0.00333746	-0.0003205	-0.0021633	-0.0025485
2.36	0.336005	0.306819	0.316295	0.30253	0.300112		2.36	0.347729	0.3048	0.312636	0.308438	0.308778		2.36	0.419212	0.372834	0.374257	0.36178	0.350128		2.36	0.340071	0.300409	0.308852	0.309294	0.310464		2.36	0.684553	0.631482	0.634833	0.591537	0.584727		2.36	0.0089818	0.00315003	-0.0003269	-0.0026873	-0.0030233
2.36333	0.33653	0.307097	0.316861	0.302843	0.300826		2.36333	0.348119	0.304869	0.312769	0.308393	0.308703		2.36333	0.418612	0.373358	0.373849	0.361641	0.350321		2.36333	0.341091	0.300764	0.309884	0.309721	0.311886		2.36333	0.685269	0.632932	0.635519	0.592029	0.585636		2.36333	0.00847096	0.00267729	-0.0007259	-0.0030375	-0.0027465
2.36667	0.337134	0.307682	0.318087	0.303732	0.301329		2.36667	0.348144	0.305755	0.312899	0.308666	0.308224		2.36667	0.418005	0.373593	0.37409	0.361655	0.350611		2.36667	0.341489	0.301008	0.310066	0.310002	0.312222		2.36667	0.685784	0.633813	0.636069	0.592362	0.586094		2.36667	0.00833784	0.0028204	-0.000495	-0.0026748	-0.0021399
2.37	0.337011	0.307635	0.318504	0.303938	0.301464		2.37	0.348079	0.305921	0.312406	0.308777	0.3075		2.37	0.417854	0.373767	0.3741	0.362039	0.351005		2.37	0.341614	0.300617	0.31017	0.310051	0.312476		2.37	0.686271	0.634435	0.636485	0.59224	0.586636		2.37	0.00821986	0.00250819	-0.0006872	-0.0027387	-0.0020733
2.37333	0.336862	0.307182	0.318682	0.304333	0.301803		2.37333	0.34817	0.306369	0.312812	0.309553	0.307081		2.37333	0.417756	0.374394	0.374163	0.362297	0.351357		2.37333	0.342084	0.30135	0.310681	0.310352	0.312958		2.37333	0.686993	0.634914	0.636478	0.592872	0.58708		2.37333	0.00834018	0.00247369	-0.0008408	-0.0024045	-0.0015657
2.37667	0.336836	0.307681	0.319241	0.304175	0.301768		2.37667	0.347968	0.306414	0.313001	0.309803	0.306802		2.37667	0.417282	0.373646	0.373738	0.361662	0.350943		2.37667	0.342475	0.302216	0.311162	0.310485	0.313456		2.37667	0.687038	0.634773	0.636416	0.593038	0.586997		2.37667	0.00935723	0.00335105	-0.0001786	-0.001416	-0.000435
2.38	0.336902	0.307699	0.319141	0.303709	0.301384		2.38	0.348247	0.306771	0.31352	0.310089	0.306372		2.38	0.417875	0.373837	0.374066	0.362238	0.351086		2.38	0.342662	0.303082	0.311444	0.310695	0.313876		2.38	0.68609	0.63453	0.635981	0.592907	0.586947		2.38	0.0101909	0.00388131	0.0009	-0.0007214	0.0002086
2.38333	0.336999	0.308344	0.31934	0.304086	0.302064		2.38333	0.348128	0.307042	0.313759	0.30962	0.306021		2.38333	0.419052	0.374687	0.374813	0.363187	0.351557		2.38333	0.342469	0.302847	0.311156	0.310366	0.314131		2.38333	0.685875	0.634615	0.635868	0.592456	0.587006		2.38333	0.0103903	0.0045164	0.0009571	-0.0010159	0.0004948
2.38667	0.337302	0.309181	0.31974	0.304204	0.302742		2.38667	0.349055	0.307302	0.314465	0.310073	0.305878		2.38667	0.419368	0.374217	0.375221	0.36349	0.351736		2.38667	0.342855	0.303604	0.311296	0.31002	0.314408		2.38667	0.686143	0.634294	0.635797	0.592282	0.586856		2.38667	0.0107872	0.00477865	0.0014886	-0.0005317	0.0009138
2.39	0.337575	0.309645	0.319604	0.3045	0.303067		2.39	0.349825	0.307573	0.314569	0.310433	0.306186		2.39	0.419639	0.374387	0.375896	0.363423	0.352548		2.39	0.343456	0.304112	0.311786	0.3104	0.315266		2.39	0.686189	0.634456	0.635531	0.591994	0.586991		2.39	0.0113665	0.00563376	0.002171	-0.0002175	0.0014692
2.39333	0.338106	0.31069	0.319819	0.304969	0.303425		2.39333	0.350196	0.307535	0.315022	0.311241	0.306291		2.39333	0.420017	0.375122	0.376852	0.36435	0.353009		2.39333	0.343362	0.304915	0.312375	0.310086	0.315665		2.39333	0.686328	0.633882	0.635639	0.59069	0.586906		2.39333	0.0117137	0.00658444	0.0026339	-8.9e-06	0.0020516
2.39667	0.338746	0.311535	0.319958	0.305225	0.303834		2.39667	0.350176	0.307482	0.315772	0.311759	0.306488		2.39667	0.42011	0.375476	0.377198	0.364609	0.353227		2.39667	0.343068	0.304938	0.312655	0.310158	0.315822		2.39667	0.687291	0.634666	0.636454	0.591511	0.587548		2.39667	0.0118383	0.00672839	0.0027213	9.77e-05	0.0012009
2.4	0.339545	0.311764	0.320392	0.30541	0.304046		2.4	0.350763	0.307562	0.315645	0.312429	0.306543		2.4	0.420698	0.375812	0.37749	0.36531	0.353329		2.4	0.342511	0.304515	0.312357	0.31012	0.315821		2.4	0.687305	0.633986	0.636763	0.591248	0.587804		2.4	0.0118421	0.00739011	0.0027524	-0.0001761	0.0013185
2.40333	0.339589	0.311485	0.320305	0.305124	0.303852		2.40333	0.350866	0.307778	0.315295	0.312818	0.307073		2.40333	0.421417	0.376119	0.377938	0.365755	0.353578		2.40333	0.342072	0.304443	0.312314	0.310087	0.315907		2.40333	0.687683	0.634006	0.636866	0.591606	0.587773		2.40333	0.0116872	0.00721448	0.0026288	-0.0003279	0.0008363
2.40667	0.340284	0.311563	0.320145	0.305244	0.304255		2.40667	0.351197	0.307986	0.315068	0.31267	0.307469		2.40667	0.42166	0.376361	0.378199	0.365554	0.353418		2.40667	0.341953	0.304391	0.312342	0.310323	0.315857		2.40667	0.688168	0.634241	0.636852	0.592427	0.588221		2.40667	0.0110442	0.00635278	0.0020382	-0.0009634	0.0004481
2.41	0.341048	0.311471	0.319888	0.30534	0.304263		2.41	0.351257	0.308076	0.315375	0.312851	0.308125		2.41	0.42237	0.376204	0.378557	0.365929	0.353745		2.41	0.342002	0.30464	0.312576	0.310677	0.315791		2.41	0.688261	0.634349	0.636934	0.592905	0.587877		2.41	0.0111351	0.00663536	0.0017684	-0.0010532	6.2e-06
2.41333	0.341792	0.3111	0.319555	0.30529	0.304621		2.41333	0.351499	0.308372	0.315544	0.312712	0.308961		2.41333	0.422909	0.376242	0.378387	0.366542	0.353992		2.41333	0.341594	0.304729	0.313063	0.310496	0.315187		2.41333	0.689115	0.634712	0.63682	0.592709	0.588167		2.41333	0.0114763	0.00627296	0.001367	-0.0010901	-0.0006178
2.41667	0.342946	0.31163	0.320508	0.305594	0.305261		2.41667	0.352071	0.308699	0.315817	0.312733	0.309822		2.41667	0.424176	0.376712	0.378963	0.367721	0.355042		2.41667	0.342026	0.305192	0.313504	0.310954	0.314857		2.41667	0.688883	0.634689	0.636606	0.592556	0.588326		2.41667	0.0108974	0.00577371	0.0011339	-0.0013537	-0.0011559
2.42	0.343749	0.312124	0.320478	0.305709	0.305452		2.42	0.352249	0.309213	0.316098	0.312982	0.310897		2.42	0.424899	0.37674	0.379238	0.368113	0.355721		2.42	0.342984	0.305518	0.313715	0.311426	0.315343		2.42	0.689246	0.634766	0.636754	0.591939	0.588818		2.42	0.0109049	0.00571399	0.0011303	-0.001436	-0.001282
2.42333	0.3439	0.311993	0.319976	0.305878	0.304992		2.42333	0.352513	0.309383	0.316603	0.312747	0.311117		2.42333	0.425109	0.3774	0.379573	0.368556	0.356462		2.42333	0.343223	0.305727	0.314291	0.311937	0.315427		2.42333	0.689399	0.63534	0.63721	0.591663	0.589325		2.42333	0.0109053	0.00558742	0.0012934	-0.0020258	-0.0018075
2.42667	0.344064	0.312297	0.320511	0.306246	0.305442		2.42667	0.352792	0.309612	0.317044	0.313196	0.311702		2.42667	0.425721	0.377836	0.380146	0.368535	0.356698		2.42667	0.343642	0.306352	0.314586	0.312609	0.315691		2.42667	0.689221	0.635688	0.637745	0.591237	0.589413		2.42667	0.0109261	0.0051187	0.0012814	-0.0020897	-0.0020312
2.43	0.34382	0.312367	0.320433	0.306338	0.305477		2.43	0.352984	0.310344	0.317395	0.313218	0.312403		2.43	0.425531	0.377872	0.380122	0.368316	0.356819		2.43	0.343822	0.306875	0.315047	0.312906	0.315997		2.43	0.689841	0.636225	0.638516	0.59166	0.590615		2.43	0.0113814	0.00513126	0.0012915	-0.0018706	-0.0015909
2.43333	0.343413	0.311727	0.319911	0.306425	0.304913		2.43333	0.352979	0.310917	0.317586	0.313486	0.312303		2.43333	0.426169	0.378029	0.380878	0.36874	0.357501		2.43333	0.344176	0.306855	0.314809	0.312632	0.315933		2.43333	0.690009	0.636135	0.639173	0.591536	0.590893		2.43333	0.0111732	0.00492775	0.0010117	-0.0018518	-0.0012112
2.43667	0.34378	0.311667	0.320283	0.30617	0.305392		2.43667	0.353307	0.31109	0.31804	0.313977	0.312509		2.43667	0.426204	0.378041	0.381186	0.369042	0.357853		2.43667	0.344565	0.306307	0.314697	0.312372	0.315647		2.43667	0.689619	0.636243	0.639093	0.591484	0.59145		2.43667	0.0108197	0.00442312	0.0007386	-0.00151	-0.0013348
2.44	0.343827	0.311678	0.320203	0.30634	0.305341		2.44	0.354114	0.312253	0.319297	0.314644	0.312797		2.44	0.425768	0.378298	0.380696	0.368905	0.357482		2.44	0.344822	0.306403	0.314668	0.312039	0.315438		2.44	0.689203	0.63597	0.639115	0.591684	0.591525		2.44	0.0108542	0.00437294	0.0011302	-0.0012192	-0.0009746
2.44333	0.343894	0.312035	0.320419	0.306078	0.30543		2.44333	0.354262	0.312556	0.319982	0.31424	0.313086		2.44333	0.425809	0.377872	0.380408	0.368806	0.357364		2.44333	0.344874	0.306289	0.31491	0.311886	0.315868		2.44333	0.689257	0.636102	0.63926	0.591723	0.591775		2.44333	0.0115769	0.00454194	0.0016409	-0.0007705	-0.0005615
2.44667	0.343822	0.312288	0.320375	0.306532	0.305243		2.44667	0.354339	0.312859	0.320586	0.314248	0.31307		2.44667	0.426613	0.379029	0.381217	0.369786	0.357998		2.44667	0.344982	0.306382	0.31524	0.311827	0.316381		2.44667	0.688555	0.636109	0.638873	0.591817	0.591576		2.44667	0.0125904	0.00499375	0.0019831	-0.0001999	-0.0001337
2.45	0.344133	0.313376	0.321032	0.307128	0.305885		2.45	0.354477	0.312713	0.3206	0.314278	0.313165		2.45	0.426685	0.379882	0.382098	0.369596	0.358455		2.45	0.345242	0.306525	0.315381	0.311789	0.316458		2.45	0.688501	0.636436	0.639031	0.591649	0.59153		2.45	0.0130446	0.00491393	0.0018714	0.0001549	0.000916
2.45333	0.343769	0.313963	0.32101	0.307078	0.306035		2.45333	0.355099	0.312535	0.321126	0.314554	0.313563		2.45333	0.42627	0.379844	0.382276	0.36919	0.358558		2.45333	0.345997	0.307241	0.31594	0.312117	0.317351		2.45333	0.688556	0.636885	0.639456	0.592188	0.591506		2.45333	0.0133186	0.00451932	0.0019332	0.0004089	0.0015617
2.45667	0.343918	0.314169	0.32138	0.308002	0.306303		2.45667	0.355009	0.312263	0.320516	0.314208	0.3134		2.45667	0.426261	0.380428	0.382456	0.369815	0.358835		2.45667	0.346333	0.307686	0.315875	0.312307	0.318133		2.45667	0.688113	0.637287	0.639487	0.591949	0.591721		2.45667	0.0140902	0.00546731	0.002694	0.0007663	0.0026557
2.46	0.344194	0.315041	0.322026	0.308689	0.307084		2.46	0.355202	0.31185	0.320904	0.314858	0.313628		2.46	0.426821	0.381367	0.383155	0.370861	0.35959		2.46	0.346069	0.308357	0.31626	0.312514	0.318228		2.46	0.688494	0.637591	0.640026	0.592469	0.591887		2.46	0.0141674	0.00545434	0.0028099	0.0008224	0.00343095
2.46333	0.344255	0.314967	0.322422	0.309066	0.307632		2.46333	0.355123	0.311953	0.320611	0.315255	0.31378		2.46333	0.426833	0.381783	0.383443	0.370825	0.36001		2.46333	0.346009	0.308427	0.316828	0.312716	0.318259		2.46333	0.688773	0.637814	0.640552	0.593659	0.591668		2.46333	0.0148959	0.00595059	0.0028697	0.0008299	0.00362106
2.46667	0.34454	0.314961	0.323347	0.309563	0.307594		2.46667	0.355537	0.311931	0.320267	0.31539	0.313861		2.46667	0.426692	0.382035	0.383537	0.370791	0.359963		2.46667	0.346664	0.309032	0.317106	0.313391	0.318829		2.46667	0.688791	0.637437	0.640185	0.593087	0.590895		2.46667	0.0142045	0.00576805	0.0026882	0.0001912	0.00362611
2.47	0.345547	0.315745	0.324004	0.310266	0.308104		2.47	0.35569	0.311782	0.320188	0.315527	0.313434		2.47	0.427035	0.382365	0.383321	0.370982	0.360209		2.47	0.347363	0.309888	0.318019	0.314128	0.319621		2.47	0.688935	0.637756	0.639868	0.593903	0.590765		2.47	0.0134272	0.00568646	0.0023004	-0.0001449	0.00333206
2.47333	0.346625	0.316818	0.324211	0.310563	0.308678		2.47333	0.356769	0.312123	0.320727	0.316026	0.313768		2.47333	0.427674	0.38278	0.383513	0.37122	0.360376		2.47333	0.347812	0.309971	0.317876	0.314465	0.31929		2.47333	0.688995	0.637222	0.639408	0.594333	0.590723		2.47333	0.0126178	0.00566829	0.0021036	-0.000715	0.00342004
2.47667	0.34719	0.317157	0.324501	0.310794	0.309174		2.47667	0.357309	0.311866	0.32119	0.316255	0.31355		2.47667	0.428226	0.382499	0.383045	0.371252	0.360275		2.47667	0.348219	0.310408	0.318625	0.314995	0.319505		2.47667	0.690001	0.63743	0.639679	0.594647	0.591038		2.47667	0.0121283	0.00562379	0.0019133	-0.0011006	0.00252495
2.48	0.347492	0.317262	0.324959	0.310402	0.30957		2.48	0.357514	0.311804	0.321216	0.316475	0.313704		2.48	0.428707	0.382521	0.382777	0.371273	0.360001		2.48	0.348661	0.31102	0.319402	0.315883	0.320284		2.48	0.691166	0.638185	0.639664	0.595039	0.591475		2.48	0.0112798	0.00487016	0.0014434	-0.0014157	0.00164602
2.48333	0.347649	0.317805	0.325851	0.310781	0.310027		2.48333	0.357743	0.312337	0.32171	0.317167	0.313665		2.48333	0.429306	0.382443	0.383115	0.371696	0.360705		2.48333	0.349763	0.312366	0.319877	0.317088	0.321738		2.48333	0.691707	0.638153	0.64007	0.595225	0.591645		2.48333	0.0107849	0.0054483	0.00157	-0.0016559	0.00142295
2.48667	0.347557	0.318059	0.325762	0.310578	0.309885		2.48667	0.357986	0.312786	0.321853	0.317762	0.314143		2.48667	0.429772	0.382679	0.383325	0.371868	0.361038		2.48667	0.350326	0.312987	0.320001	0.31753	0.322464		2.48667	0.692184	0.638371	0.640017	0.59557	0.591244		2.48667	0.0100131	0.00526808	0.0012304	-0.0025342	0.00062245
2.49	0.347678	0.318491	0.326032	0.310878	0.310315		2.49	0.358167	0.3124	0.321917	0.317591	0.313465		2.49	0.430236	0.383141	0.383185	0.371929	0.361326		2.49	0.35041	0.313518	0.320056	0.318406	0.322738		2.49	0.691929	0.638093	0.639658	0.595243	0.590821		2.49	0.0100965	0.00568882	0.001807	-0.0025655	-5.82e-05
2.49333	0.34796	0.31895	0.325908	0.310653	0.310526		2.49333	0.358433	0.313108	0.322136	0.318213	0.313887		2.49333	0.431346	0.383328	0.383065	0.372086	0.361224		2.49333	0.350697	0.313568	0.319964	0.318432	0.323013		2.49333	0.692212	0.638619	0.639973	0.595682	0.590974		2.49333	0.00973107	0.00584235	0.0016288	-0.0023796	-0.0002089
2.49667	0.348025	0.318672	0.325414	0.31057	0.310459		2.49667	0.358307	0.313911	0.322226	0.318509	0.31388		2.49667	0.43105	0.383131	0.383107	0.372298	0.361522		2.49667	0.350869	0.313184	0.319926	0.318067	0.323043		2.49667	0.692477	0.638696	0.639747	0.59558	0.591188		2.49667	0.00943887	0.00670739	0.0014687	-0.0021436	-0.0007744
2.5	0.349026	0.319383	0.326368	0.311619	0.311518		2.5	0.358535	0.314891	0.322732	0.318691	0.314202		2.5	0.431166	0.382728	0.383428	0.37256	0.361671		2.5	0.351564	0.313596	0.320073	0.318451	0.323305		2.5	0.692613	0.638847	0.640045	0.596077	0.591939		2.5	0.00854979	0.0063244	0.0009269	-0.0022129	-0.0014274
2.50333	0.349979	0.319829	0.327125	0.311497	0.312354		2.50333	0.359129	0.316397	0.323931	0.319348	0.314727		2.50333	0.430868	0.382977	0.383278	0.372718	0.362221		2.50333	0.351517	0.313291	0.319513	0.318211	0.322852		2.50333	0.692469	0.638522	0.640344	0.596346	0.592231		2.50333	0.00791135	0.00570686	0.000549	-0.0020155	-0.002091
2.50667	0.350089	0.320186	0.32712	0.311778	0.312352		2.50667	0.359209	0.31688	0.323934	0.319051	0.314516		2.50667	0.430562	0.382642	0.383363	0.372291	0.362336		2.50667	0.351114	0.313285	0.31955	0.318452	0.323216		2.50667	0.692481	0.638397	0.640776	0.596569	0.592554		2.50667	0.00851322	0.00604338	0.0010308	-0.0014024	-0.0017126
2.51	0.349927	0.3201	0.327593	0.311963	0.312501		2.51	0.358665	0.316294	0.323637	0.318129	0.314579		2.51	0.431165	0.383213	0.384203	0.3725	0.362748		2.51	0.350947	0.313212	0.320011	0.318319	0.323444		2.51	0.692424	0.639126	0.641298	0.596801	0.593244		2.51	0.00967917	0.0065194	0.0011477	-0.0006943	-0.0013014
2.51333	0.349824	0.320368	0.327803	0.312291	0.312052		2.51333	0.358683	0.316244	0.323896	0.31831	0.315193		2.51333	0.431325	0.383282	0.384889	0.372338	0.363713		2.51333	0.351267	0.31406	0.320605	0.318833	0.323432		2.51333	0.692084	0.639227	0.641549	0.596926	0.593288		2.51333	0.0109412	0.00689814	0.0013275	0.0001348	-0.0007949
2.51667	0.349509	0.32021	0.328321	0.311839	0.312315		2.51667	0.35933	0.316826	0.324649	0.318941	0.316375		2.51667	0.431802	0.38371	0.385519	0.372865	0.364216		2.51667	0.351236	0.313893	0.320577	0.318736	0.323275		2.51667	0.691604	0.640009	0.642146	0.597239	0.593855		2.51667	0.0111178	0.00685155	0.0016664	0.0003697	0.0001824
2.52	0.349596	0.320024	0.328431	0.312295	0.313227		2.52	0.359296	0.316782	0.324712	0.318544	0.31648		2.52	0.432071	0.383987	0.385569	0.37375	0.364166		2.52	0.351804	0.313372	0.320596	0.318793	0.323624		2.52	0.691525	0.640532	0.642696	0.597394	0.594414		2.52	0.0110165	0.00654591	0.0011561	0.00030925	3.3e-05
2.52333	0.350099	0.320106	0.328619	0.31274	0.314003		2.52333	0.359356	0.317107	0.324588	0.318077	0.316547		2.52333	0.432014	0.383566	0.385302	0.374094	0.364495		2.52333	0.351917	0.313424	0.320692	0.318551	0.323541		2.52333	0.691266	0.640882	0.642781	0.597419	0.594732		2.52333	0.011644	0.00646651	0.0012659	0.0005564	0.0007818
2.52667	0.350106	0.320895	0.329461	0.313329	0.314797		2.52667	0.359994	0.317266	0.325233	0.318313	0.317552		2.52667	0.432735	0.384211	0.386027	0.374267	0.365643		2.52667	0.352105	0.31357	0.320795	0.318381	0.323118		2.52667	0.692016	0.640765	0.64299	0.597136	0.594368		2.52667	0.0121766	0.00614735	0.0007179	0.0006092	0.00125489
2.53	0.349912	0.320404	0.329521	0.313307	0.314547		2.53	0.360671	0.317378	0.325298	0.318237	0.318311		2.53	0.432868	0.385148	0.386447	0.374	0.36539		2.53	0.353107	0.31435	0.321701	0.31883	0.323595		2.53	0.692316	0.640476	0.643359	0.596932	0.594369		2.53	0.0122473	0.00598021	0.0007179	0.0005517	0.00118382
2.53333	0.350404	0.320899	0.330052	0.313854	0.314551		2.53333	0.361554	0.317729	0.326018	0.318588	0.318963		2.53333	0.433647	0.385782	0.386757	0.37454	0.365663		2.53333	0.35386	0.315098	0.321603	0.318943	0.323993		2.53333	0.69329	0.640859	0.643498	0.596271	0.594239		2.53333	0.0121429	0.00561277	0.0003145	0.0001745	0.00103071
2.53667	0.350807	0.322041	0.330713	0.314523	0.315149		2.53667	0.361552	0.318007	0.325839	0.319077	0.318973		2.53667	0.434469	0.386231	0.38719	0.37481	0.366223		2.53667	0.354036	0.315253	0.321768	0.319143	0.324278		2.53667	0.694072	0.64069	0.643914	0.59657	0.594637		2.53667	0.0118568	0.00511275	0.0003698	-0.0002132	0.00078648
2.54	0.351619	0.323086	0.33115	0.315394	0.315836		2.54	0.361904	0.317929	0.325694	0.319358	0.31898		2.54	0.434991	0.386943	0.387352	0.37469	0.365865		2.54	0.354671	0.315512	0.322283	0.31908	0.324343		2.54	0.694477	0.641021	0.64436	0.596751	0.594493		2.54	0.0115816	0.00479017	0.0005963	-0.0006278	0.0004215
2.54333	0.352064	0.32301	0.331716	0.316086	0.316862		2.54333	0.361121	0.317627	0.325358	0.319228	0.318396		2.54333	0.4345	0.386804	0.387125	0.374433	0.365566		2.54333	0.35467	0.315698	0.323239	0.319495	0.324808		2.54333	0.69522	0.641785	0.645207	0.597157	0.594551		2.54333	0.0109364	0.00415034	0.0003453	-0.0011585	-0.0004737
2.54667	0.352113	0.322605	0.331757	0.315742	0.31653		2.54667	0.360947	0.318	0.325598	0.319641	0.318853		2.54667	0.434811	0.387698	0.387423	0.375147	0.365929		2.54667	0.355479	0.316014	0.323492	0.319929	0.325259		2.54667	0.695474	0.641953	0.644975	0.597091	0.59418		2.54667	0.0111343	0.00405522	0.0008582	-0.0008211	-0.0003091
2.55	0.352309	0.322812	0.332106	0.316167	0.31664		2.55	0.360935	0.318213	0.325408	0.320014	0.318459		2.55	0.434869	0.388243	0.387776	0.375615	0.366509		2.55	0.356066	0.316645	0.323593	0.320039	0.325663		2.55	0.695555	0.641666	0.644926	0.597019	0.593998		2.55	0.0118184	0.00519812	0.0018365	-0.0005331	0.0005242
2.55333	0.352593	0.322745	0.332053	0.315729	0.316747		2.55333	0.360858	0.317949	0.325099	0.320079	0.318466		2.55333	0.434982	0.389079	0.387953	0.376115	0.367091		2.55333	0.355726	0.31654	0.323702	0.319728	0.325904		2.55333	0.695285	0.641935	0.644124	0.596922	0.593286		2.55333	0.0112624	0.00487791	0.00209065	-0.0009719	-2.85e-05
2.55667	0.353172	0.322977	0.332034	0.316016	0.317094		2.55667	0.360864	0.317767	0.325286	0.320698	0.3181		2.55667	0.435253	0.389383	0.388051	0.376202	0.367301		2.55667	0.355662	0.316813	0.324055	0.320177	0.32635		2.55667	0.695774	0.641807	0.643888	0.597161	0.593803		2.55667	0.0113944	0.00498242	0.00238546	-0.0007001	0.0001798
2.56	0.353365	0.323213	0.331918	0.316178	0.316861		2.56	0.361149	0.318548	0.325692	0.321409	0.318439		2.56	0.435487	0.389786	0.388395	0.377255	0.367347		2.56	0.356039	0.31678	0.324628	0.320301	0.326866		2.56	0.696212	0.642318	0.643955	0.597994	0.594031		2.56	0.0113345	0.00536998	0.0019381	-0.000457	0.0004012
2.56333	0.35358	0.323493	0.332428	0.316992	0.317242		2.56333	0.361095	0.319174	0.32587	0.321967	0.31864		2.56333	0.434864	0.389319	0.389118	0.377515	0.367118		2.56333	0.356641	0.316933	0.325047	0.321	0.327083		2.56333	0.696293	0.642149	0.643738	0.59849	0.594551		2.56333	0.0113998	0.00530467	0.00155	-0.0004372	-0.0003991
2.56667	0.354363	0.324194	0.333247	0.317878	0.317811		2.56667	0.361505	0.319858	0.326494	0.321922	0.319093		2.56667	0.434864	0.389217	0.389711	0.377698	0.3668		2.56667	0.356892	0.317721	0.325579	0.322025	0.326896		2.56667	0.69617	0.641967	0.644104	0.598788	0.59568		2.56667	0.0110419	0.00485434	0.0009947	-0.0004929	-0.0006349
2.57	0.354914	0.324278	0.332947	0.317892	0.31788		2.57	0.361462	0.319908	0.327078	0.321675	0.318505		2.57	0.435432	0.390107	0.390418	0.377887	0.368007		2.57	0.357128	0.317703	0.325797	0.321973	0.326794		2.57	0.695882	0.642349	0.644675	0.599346	0.595933		2.57	0.0105031	0.00426557	0.0005905	-0.0009059	-0.0011808
2.57333	0.355374	0.324612	0.333537	0.318866	0.317626		2.57333	0.361495	0.319523	0.327126	0.321637	0.318112		2.57333	0.435148	0.389499	0.390908	0.377641	0.367965		2.57333	0.356997	0.318116	0.326692	0.323386	0.327234		2.57333	0.695941	0.642975	0.645263	0.600028	0.596569		2.57333	0.0111007	0.00474689	0.0012505	-0.0004445	-0.0012613
2.57667	0.354931	0.324272	0.333737	0.318913	0.316918		2.57667	0.361942	0.319853	0.328313	0.322113	0.31886		2.57667	0.435499	0.389226	0.391177	0.377726	0.36772		2.57667	0.357383	0.318777	0.327247	0.324064	0.32703		2.57667	0.696068	0.643319	0.645639	0.600694	0.59722		2.57667	0.0110526	0.00450934	0.0010596	-0.0007463	-0.001973
2.58	0.355662	0.324695	0.3344	0.319349	0.317177		2.58	0.36283	0.320513	0.329061	0.323126	0.319765		2.58	0.435337	0.388291	0.391382	0.378244	0.368379		2.58	0.357571	0.319418	0.327446	0.325079	0.326641		2.58	0.696482	0.643125	0.645708	0.601064	0.597691		2.58	0.0106152	0.00449986	0.0010931	-0.0008404	-0.0022814
2.58333	0.355374	0.32411	0.334431	0.31875	0.317427		2.58333	0.36418	0.320982	0.329725	0.323704	0.320622		2.58333	0.435476	0.389112	0.391896	0.379392	0.368524		2.58333	0.357722	0.319034	0.327177	0.325231	0.32642		2.58333	0.696152	0.643424	0.645236	0.600969	0.59807		2.58333	0.00984197	0.00400596	0.00060303	-0.0016818	-0.0026544
2.58667	0.35608	0.324851	0.3347	0.319387	0.317937		2.58667	0.365313	0.321519	0.330015	0.323858	0.321344		2.58667	0.435057	0.38866	0.391813	0.379364	0.36836		2.58667	0.358402	0.319197	0.327093	0.325287	0.326491		2.58667	0.696824	0.644053	0.645123	0.601249	0.598249		2.58667	0.00885734	0.00334363	-0.0009522	-0.0025171	-0.0039282
2.59	0.356538	0.324861	0.334955	0.319298	0.318036		2.59	0.366349	0.321875	0.330179	0.323838	0.322048		2.59	0.435021	0.388534	0.3917	0.378983	0.368533		2.59	0.358674	0.319812	0.327501	0.325682	0.326689		2.59	0.696789	0.643998	0.644613	0.600894	0.597688		2.59	0.00878324	0.00316352	-0.0012155	-0.0028608	-0.0039439
2.59333	0.356584	0.32443	0.335723	0.319379	0.317931		2.59333	0.367931	0.322227	0.331003	0.32483	0.322971		2.59333	0.435872	0.389125	0.392198	0.379211	0.368525		2.59333	0.359336	0.319912	0.327427	0.325909	0.327057		2.59333	0.697543	0.643701	0.644743	0.600348	0.597699		2.59333	0.00889412	0.00307629	-0.0009564	-0.0029548	-0.0042656
2.59667	0.356841	0.32392	0.335506	0.319441	0.317154		2.59667	0.368952	0.322486	0.331526	0.325425	0.32368		2.59667	0.436198	0.389244	0.392536	0.379522	0.368033		2.59667	0.360116	0.321004	0.328318	0.326848	0.328681		2.59667	0.698069	0.6439	0.645172	0.600578	0.597883		2.59667	0.00831993	0.00247961	-0.0012746	-0.0036952	-0.0049895
2.6	0.357295	0.324563	0.335844	0.31989	0.317342		2.6	0.369555	0.323184	0.332055	0.326178	0.324299		2.6	0.437199	0.388982	0.392351	0.380085	0.368747		2.6	0.359808	0.321343	0.328061	0.327086	0.328902		2.6	0.698304	0.644009	0.645268	0.600224	0.597736		2.6	0.00846011	0.00261463	-0.0014796	-0.0041184	-0.0049406
2.60333	0.357371	0.325141	0.336408	0.320363	0.31795		2.60333	0.369808	0.323486	0.331957	0.326645	0.324651		2.60333	0.437352	0.388568	0.392134	0.379965	0.368935		2.60333	0.359806	0.321153	0.32828	0.327266	0.329137		2.60333	0.698363	0.643637	0.645864	0.600252	0.598337		2.60333	0.00841452	0.00253852	-0.0011877	-0.0043383	-0.0052789
2.60667	0.358785	0.325813	0.337293	0.321291	0.318342		2.60667	0.369799	0.323061	0.331166	0.326729	0.32466		2.60667	0.43777	0.388832	0.391732	0.380038	0.369063		2.60667	0.360664	0.32162	0.328823	0.327673	0.329716		2.60667	0.698502	0.644123	0.646184	0.600178	0.5985		2.60667	0.00856315	0.00302498	-0.000965	-0.0038184	-0.0050295
2.61	0.358768	0.325478	0.337506	0.320772	0.31842		2.61	0.369745	0.323036	0.331367	0.326648	0.324864		2.61	0.437716	0.388818	0.391829	0.38087	0.369748		2.61	0.360824	0.321064	0.328682	0.327775	0.330172		2.61	0.698998	0.644419	0.646687	0.600203	0.598936		2.61	0.00872842	0.00297767	-0.0010534	-0.0037451	-0.0045459
2.61333	0.358381	0.325407	0.337178	0.320653	0.318013		2.61333	0.369893	0.322907	0.330997	0.326545	0.325213		2.61333	0.438155	0.389187	0.391967	0.381327	0.37013		2.61333	0.361027	0.320456	0.328837	0.327408	0.330153		2.61333	0.698839	0.644484	0.646963	0.599691	0.598622		2.61333	0.0095338	0.00335885	-0.0004683	-0.0035939	-0.0043307
2.61667	0.358672	0.325479	0.337266	0.320556	0.318253		2.61667	0.369439	0.322465	0.330316	0.326795	0.324747		2.61667	0.437885	0.389242	0.39191	0.38082	0.36982		2.61667	0.360859	0.321139	0.329214	0.32722	0.330418		2.61667	0.698731	0.644856	0.647537	0.599545	0.598507		2.61667	0.0103118	0.00406443	0.0001047	-0.003436	-0.0041064
2.62	0.358677	0.325571	0.336529	0.3201	0.318234		2.62	0.369234	0.322314	0.33029	0.327192	0.324829		2.62	0.438716	0.38991	0.392414	0.381549	0.370681		2.62	0.360201	0.321012	0.329129	0.326863	0.330767		2.62	0.698636	0.645082	0.647712	0.59976	0.59833		2.62	0.0107048	0.00369609	-0.0001653	-0.0036173	-0.0044297
2.62333	0.358351	0.326174	0.336246	0.320037	0.318187		2.62333	0.369217	0.322748	0.330261	0.327511	0.324635		2.62333	0.439855	0.390665	0.39356	0.382204	0.371042		2.62333	0.360343	0.32136	0.329272	0.326865	0.330969		2.62333	0.698862	0.644832	0.648224	0.600525	0.598615		2.62333	0.0117772	0.0046366	-0.0002728	-0.0029477	-0.0040068
2.62667	0.359061	0.327024	0.336221	0.320773	0.318536		2.62667	0.369414	0.322677	0.329977	0.327335	0.323931		2.62667	0.439948	0.390658	0.394171	0.382754	0.370719		2.62667	0.361508	0.322185	0.330453	0.327287	0.3316		2.62667	0.698448	0.644986	0.648394	0.600954	0.598832		2.62667	0.0129365	0.00551264	0.0002083	-0.0019796	-0.0033542
2.63	0.359974	0.327412	0.336774	0.321778	0.319779		2.63	0.368371	0.322071	0.329546	0.326755	0.323717		2.63	0.439997	0.390936	0.395192	0.383102	0.370857		2.63	0.36205	0.322343	0.331238	0.32779	0.331655		2.63	0.69842	0.645319	0.648659	0.601266	0.599169		2.63	0.0126869	0.00520569	-0.0001826	-0.0020128	-0.0038531
2.63333	0.360486	0.327562	0.336426	0.321875	0.3202		2.63333	0.367957	0.322639	0.32953	0.326096	0.323585		2.63333	0.440712	0.392021	0.395867	0.383362	0.371309		2.63333	0.36172	0.323216	0.331436	0.327887	0.331771		2.63333	0.698342	0.64535	0.649578	0.601617	0.599496		2.63333	0.012812	0.00580677	0.000389	-0.001321	-0.0026417
2.63667	0.361092	0.328243	0.336375	0.322203	0.320686		2.63667	0.366997	0.322591	0.329926	0.325887	0.322765		2.63667	0.44186	0.392911	0.396968	0.383802	0.372692		2.63667	0.361899	0.323832	0.33189	0.327748	0.332304		2.63667	0.698309	0.646301	0.649604	0.602451	0.599799		2.63667	0.0132728	0.00600905	0.0011948	-0.0007034	-0.002042
2.64	0.361747	0.328633	0.337042	0.322684	0.32087		2.64	0.367288	0.323162	0.330631	0.326233	0.322958		2.64	0.442026	0.392928	0.39761	0.383918	0.372892		2.64	0.361262	0.324087	0.331505	0.328053	0.332142		2.64	0.698738	0.64638	0.649661	0.602585	0.599831		2.64	0.0141571	0.00689862	0.0024179	3.65e-05	-0.0009636
2.64333	0.361451	0.328768	0.33696	0.322664	0.320542		2.64333	0.367867	0.323973	0.331177	0.326551	0.323509		2.64333	0.442325	0.393278	0.397973	0.384141	0.372992		2.64333	0.361376	0.324757	0.331051	0.327985	0.331901		2.64333	0.699174	0.646747	0.649076	0.60284	0.599901		2.64333	0.0139743	0.00688184	0.0024444	0.0004792	-0.0004687
2.64667	0.362339	0.329236	0.336841	0.322705	0.321352		2.64667	0.368499	0.324762	0.331933	0.327346	0.323914		2.64667	0.442424	0.394086	0.398081	0.384561	0.373552		2.64667	0.361566	0.324841	0.330867	0.327658	0.33163		2.64667	0.699522	0.647141	0.649081	0.602694	0.599872		2.64667	0.0134785	0.00693787	0.0026911	0.000524	0.0001909
2.65	0.362472	0.329175	0.336629	0.322344	0.320641		2.65	0.369618	0.325437	0.332649	0.327524	0.324682		2.65	0.442177	0.394699	0.397429	0.384051	0.373468		2.65	0.36118	0.324697	0.330672	0.327202	0.331412		2.65	0.69931	0.6473	0.64911	0.603067	0.599647		2.65	0.0128874	0.00635385	0.0022168	0.0002195	0.0001511
2.65333	0.362601	0.32943	0.336812	0.323003	0.320675		2.65333	0.370491	0.326393	0.333606	0.32838	0.325311		2.65333	0.4425	0.394734	0.398089	0.38409	0.373787		2.65333	0.361476	0.324807	0.330688	0.32668	0.331492		2.65333	0.699955	0.64831	0.649667	0.603787	0.599499		2.65333	0.0123626	0.00649113	0.002481	0.0002773	0.0004154
2.65667	0.362811	0.329475	0.337245	0.323031	0.32101		2.65667	0.370983	0.32658	0.333687	0.328659	0.325201		2.65667	0.442397	0.394849	0.397823	0.383211	0.373716		2.65667	0.361833	0.325141	0.331183	0.326929	0.33208		2.65667	0.699641	0.64762	0.649376	0.603633	0.59929		2.65667	0.0123503	0.00640328	0.0035445	0.0004068	0.0014299
2.66	0.362602	0.328712	0.337577	0.322917	0.320995		2.66	0.371919	0.327421	0.334843	0.329363	0.326091		2.66	0.442553	0.394149	0.397717	0.382885	0.373567		2.66	0.362565	0.325772	0.331634	0.327649	0.332731		2.66	0.700481	0.647748	0.649986	0.603777	0.5995		2.66	0.0121186	0.00604618	0.00354705	0.0005983	0.0009612
2.66333	0.362486	0.329372	0.337545	0.323264	0.321022		2.66333	0.372215	0.327618	0.335392	0.329085	0.326939		2.66333	0.442565	0.394502	0.397264	0.382786	0.374077		2.66333	0.362964	0.326626	0.332247	0.328578	0.333496		2.66333	0.701505	0.648056	0.65057	0.604315	0.599996		2.66333	0.0117274	0.00599384	0.0029579	0.0001713	0.0013475
2.66667	0.362056	0.329378	0.337583	0.322924	0.321352		2.66667	0.371796	0.328259	0.335655	0.329002	0.327279		2.66667	0.443264	0.394423	0.397048	0.382747	0.37444		2.66667	0.362842	0.326916	0.332506	0.329064	0.333201		2.66667	0.702511	0.648373	0.651228	0.605067	0.600904		2.66667	0.0114501	0.00638126	0.0025086	9.55e-05	0.001206
2.67	0.362254	0.329559	0.338489	0.322999	0.321628		2.67	0.371963	0.328509	0.33608	0.329326	0.327847		2.67	0.443137	0.39425	0.397119	0.382758	0.375022		2.67	0.363662	0.326727	0.332886	0.329231	0.33368		2.67	0.702684	0.648423	0.651742	0.605225	0.601468		2.67	0.0109029	0.00610974	0.0020295	-0.0004522	0.0009002
2.67333	0.362954	0.330353	0.33921	0.323432	0.321996		2.67333	0.37191	0.329172	0.33607	0.329543	0.328191		2.67333	0.443597	0.394541	0.397521	0.382739	0.375278		2.67333	0.364923	0.32667	0.3332	0.330301	0.333891		2.67333	0.703854	0.649067	0.652117	0.605385	0.602055		2.67333	0.00998179	0.0055938	0.0012079	-0.0004312	0.0006099
2.67667	0.362608	0.33065	0.338913	0.323543	0.322324		2.67667	0.372644	0.329537	0.336704	0.330207	0.328936		2.67667	0.443651	0.394532	0.397862	0.383076	0.375276		2.67667	0.364908	0.326709	0.333428	0.330375	0.334166		2.67667	0.703987	0.648987	0.65268	0.605296	0.602467		2.67667	0.0101464	0.00552573	0.0006894	-0.0009827	-5.7e-06
2.68	0.363054	0.330669	0.339128	0.323921	0.322353		2.68	0.372556	0.329763	0.336468	0.330618	0.329416		2.68	0.44316	0.394525	0.397885	0.382855	0.374774		2.68	0.36501	0.326605	0.333592	0.330411	0.333446		2.68	0.703873	0.649569	0.653178	0.605383	0.602418		2.68	0.0100606	0.00569126	0.0002815	-0.001436	-0.0006529
2.68333	0.36329	0.330411	0.339446	0.324015	0.322587		2.68333	0.372587	0.329927	0.336558	0.330579	0.329534		2.68333	0.443157	0.39439	0.398259	0.382492	0.374313		2.68333	0.365693	0.327637	0.333959	0.331333	0.33375		2.68333	0.704195	0.649664	0.653246	0.605987	0.602457		2.68333	0.010467	0.0060664	0.0004347	-0.0011816	-0.0007282
2.68667	0.363204	0.330302	0.339404	0.324212	0.322255		2.68667	0.372771	0.329615	0.33728	0.330512	0.329659		2.68667	0.44372	0.39445	0.3988	0.382951	0.374618		2.68667	0.36623	0.327943	0.334208	0.331758	0.334542		2.68667	0.704887	0.649797	0.653274	0.606592	0.603166		2.68667	0.0109918	0.00666735	0.0004417	-0.0010677	-0.0004897
2.69	0.363752	0.330944	0.340153	0.325624	0.322502		2.69	0.37326	0.329867	0.337338	0.330551	0.329618		2.69	0.443687	0.394532	0.39913	0.383164	0.374611		2.69	0.367077	0.328162	0.334684	0.332424	0.334991		2.69	0.705053	0.649894	0.653244	0.606902	0.603346		2.69	0.0113535	0.00733098	0.0006126	-0.0009659	-0.0006171
2.69333	0.364965	0.331306	0.341077	0.32672	0.323356		2.69333	0.373251	0.329391	0.336999	0.330811	0.329065		2.69333	0.443564	0.394864	0.399635	0.383517	0.374582		2.69333	0.36804	0.32871	0.336091	0.333505	0.335893		2.69333	0.705071	0.650037	0.653421	0.607261	0.603894		2.69333	0.010972	0.00725198	0.0006492	-0.0012055	-0.000434
2.69667	0.365572	0.331263	0.341515	0.327194	0.323959		2.69667	0.372374	0.328823	0.336799	0.330248	0.328974		2.69667	0.44394	0.395893	0.400423	0.384601	0.374967		2.69667	0.368437	0.328454	0.33654	0.333989	0.336372		2.69667	0.705182	0.650244	0.654023	0.607348	0.603488		2.69667	0.0107618	0.00719044	0.0002899	-0.0011954	-0.0007484
2.7	0.365672	0.331318	0.341492	0.327168	0.323818		2.7	0.372504	0.329336	0.337055	0.330412	0.329281		2.7	0.444597	0.396745	0.400785	0.385643	0.374907		2.7	0.368001	0.328669	0.336414	0.333805	0.336975		2.7	0.704973	0.650543	0.653772	0.607261	0.603326		2.7	0.0118978	0.00758221	0.0009291	-0.0007499	0.0001448
2.70333	0.366261	0.331215	0.342095	0.327247	0.324125		2.70333	0.372186	0.32895	0.337542	0.330554	0.328698		2.70333	0.445596	0.39772	0.401798	0.386894	0.37558		2.70333	0.368507	0.328859	0.336956	0.334099	0.337629		2.70333	0.705309	0.651183	0.653193	0.607444	0.603549		2.70333	0.0119049	0.00758206	0.0014222	-0.0006416	-6.62e-05
2.70667	0.366727	0.331499	0.342907	0.328072	0.324862		2.70667	0.372772	0.329066	0.337928	0.330591	0.329039		2.70667	0.445773	0.39833	0.402341	0.387432	0.375643		2.70667	0.368585	0.328972	0.336754	0.333891	0.337779		2.70667	0.705498	0.651342	0.652659	0.607228	0.602881		2.70667	0.0120134	0.00781498	0.0018751	-0.0001923	0.0002062
2.71	0.366995	0.332138	0.343356	0.328336	0.325155		2.71	0.372855	0.328565	0.337627	0.330678	0.329167		2.71	0.445921	0.399172	0.402188	0.387551	0.376208		2.71	0.368868	0.329682	0.337082	0.333783	0.337699		2.71	0.705931	0.651265	0.653087	0.607493	0.602949		2.71	0.0120807	0.00740181	0.001839	0.0002211	0.0004323
2.71333	0.367575	0.332992	0.343955	0.328636	0.326007		2.71333	0.373188	0.328183	0.33784	0.330836	0.329302		2.71333	0.446357	0.400421	0.402574	0.388224	0.376771		2.71333	0.369231	0.329718	0.337867	0.334153	0.338516		2.71333	0.705499	0.65076	0.652964	0.606812	0.602373		2.71333	0.0118313	0.00717033	0.0020873	-2.4e-06	0.0004026
2.71667	0.367489	0.333341	0.344339	0.328741	0.326115		2.71667	0.373277	0.327104	0.337232	0.32968	0.328338		2.71667	0.446765	0.401165	0.403207	0.388675	0.377385		2.71667	0.368834	0.329449	0.337675	0.333825	0.338591		2.71667	0.705045	0.65083	0.652996	0.606714	0.602051		2.71667	0.0114451	0.00695393	0.0025895	-0.0001775	0.0005542
2.72	0.367697	0.334248	0.34527	0.329804	0.327556		2.72	0.373287	0.327025	0.337627	0.330202	0.328438		2.72	0.447168	0.401709	0.404284	0.389524	0.377796		2.72	0.369318	0.330204	0.338043	0.334126	0.338985		2.72	0.705364	0.651009	0.652626	0.606345	0.601611		2.72	0.0109559	0.006837	0.00340051	-0.0001605	0.0005604
2.72333	0.368123	0.334867	0.345933	0.32981	0.328523		2.72333	0.373423	0.326696	0.337358	0.330208	0.328738		2.72333	0.447282	0.401939	0.403623	0.389411	0.377596		2.72333	0.369826	0.330843	0.338701	0.334325	0.339314		2.72333	0.704808	0.650731	0.652264	0.60586	0.601372		2.72333	0.011387	0.0073585	0.00398682	0.0003146	0.0011998
2.72667	0.368398	0.335043	0.346554	0.330235	0.329233		2.72667	0.373273	0.326655	0.33765	0.329915	0.329092		2.72667	0.447529	0.402152	0.403859	0.389912	0.377732		2.72667	0.369786	0.331305	0.339435	0.334736	0.339595		2.72667	0.705237	0.650895	0.652559	0.605849	0.600936		2.72667	0.0113541	0.00696579	0.0035841	0.00102	0.0008661
2.73	0.368456	0.335741	0.346821	0.330472	0.329716		2.73	0.37315	0.326592	0.337882	0.329523	0.328897		2.73	0.448264	0.402832	0.403637	0.390158	0.377795		2.73	0.3696	0.331299	0.339711	0.334814	0.339969		2.73	0.705675	0.650809	0.653082	0.606029	0.601667		2.73	0.0113195	0.00727078	0.0033288	0.000773	0.0009067
2.73333	0.369213	0.336959	0.347983	0.330556	0.330583		2.73333	0.373409	0.327202	0.337878	0.329988	0.329222		2.73333	0.449014	0.402761	0.403875	0.390458	0.377903		2.73333	0.3694	0.331101	0.339912	0.334571	0.339867		2.73333	0.705527	0.650591	0.653177	0.606266	0.60201		2.73333	0.0104607	0.00697265	0.0024848	0.0006766	0.00022
2.73667	0.369837	0.337778	0.348588	0.330707	0.330854		2.73667	0.374577	0.328129	0.338651	0.331171	0.329967		2.73667	0.449329	0.402514	0.404012	0.390712	0.378325		2.73667	0.369738	0.330958	0.340121	0.33459	0.340339		2.73667	0.70549	0.650277	0.652971	0.605938	0.602188		2.73667	0.00924105	0.005996	0.00129	0.00025771	-6.95e-05
2.74	0.369947	0.338313	0.348465	0.330784	0.331133		2.74	0.37549	0.328974	0.338874	0.331701	0.330376		2.74	0.449746	0.40232	0.404146	0.390944	0.377979		2.74	0.370622	0.331326	0.340545	0.335038	0.340696		2.74	0.706189	0.650742	0.653401	0.606074	0.602844		2.74	0.00830025	0.00560858	0.0006926	0.00029975	-0.0003596
2.74333	0.369192	0.338399	0.348132	0.330788	0.331142		2.74333	0.375752	0.329105	0.338793	0.332268	0.330644		2.74333	0.449077	0.401707	0.403513	0.39104	0.37749		2.74333	0.370641	0.331662	0.34046	0.334618	0.340958		2.74333	0.706215	0.651261	0.654141	0.606245	0.603533		2.74333	0.00868102	0.00600165	0.0004258	0.00053817	0.000206
2.74667	0.368908	0.338215	0.348301	0.330692	0.330551		2.74667	0.376118	0.329874	0.339648	0.33242	0.330752		2.74667	0.449037	0.401319	0.403778	0.390954	0.377401		2.74667	0.371416	0.33149	0.340486	0.334809	0.340752		2.74667	0.706611	0.65191	0.654796	0.607166	0.604274		2.74667	0.0085588	0.00670136	0.0004393	0.00102107	0.00074654
2.75	0.368282	0.338042	0.347648	0.330721	0.330584		2.75	0.376916	0.330699	0.34022	0.332539	0.33168		2.75	0.449556	0.400537	0.404529	0.391117	0.377492		2.75	0.371932	0.331936	0.340648	0.33531	0.34111		2.75	0.706554	0.651947	0.654721	0.607132	0.604186		2.75	0.0085352	0.00631322	0.0005037	0.00112291	0.00091056
2.75333	0.368309	0.33768	0.347331	0.3306	0.329629		2.75333	0.377155	0.331313	0.34068	0.33331	0.331743		2.75333	0.449762	0.400159	0.404015	0.391371	0.377503		2.75333	0.371973	0.3318	0.340523	0.334954	0.341202		2.75333	0.706836	0.652416	0.65527	0.607203	0.604464		2.75333	0.00893744	0.00685147	0.0004677	0.0010294	0.00088266
2.75667	0.368342	0.33851	0.347434	0.331167	0.329974		2.75667	0.377554	0.332341	0.340681	0.334175	0.331864		2.75667	0.450113	0.400706	0.404654	0.391541	0.378049		2.75667	0.37231	0.331612	0.340867	0.335463	0.340807		2.75667	0.706495	0.652712	0.65585	0.607327	0.60454		2.75667	0.00970961	0.00647554	0.0003113	0.00075114	0.00058907
2.76	0.368395	0.338242	0.347065	0.33067	0.33024		2.76	0.37689	0.332288	0.340297	0.33437	0.331714		2.76	0.450645	0.400941	0.405219	0.392316	0.37849		2.76	0.372738	0.332096	0.34124	0.335762	0.340957		2.76	0.706665	0.653211	0.656663	0.607982	0.60489		2.76	0.00918638	0.00591934	-0.0003791	-0.0004176	2.339e-05
2.76333	0.368597	0.338018	0.346285	0.330372	0.330597		2.76333	0.376667	0.332711	0.340391	0.334379	0.332128		2.76333	0.450917	0.400647	0.40503	0.39267	0.378609		2.76333	0.373123	0.33223	0.341293	0.335861	0.340577		2.76333	0.706556	0.653637	0.656364	0.607794	0.604021		2.76333	0.00940376	0.0052951	-0.0006008	-0.0007131	-0.0006914
2.76667	0.368146	0.337276	0.34596	0.33033	0.330861		2.76667	0.376859	0.333006	0.34012	0.334616	0.332061		2.76667	0.451026	0.400469	0.405021	0.392896	0.378924		2.76667	0.373192	0.332275	0.341409	0.335907	0.340843		2.76667	0.706617	0.654172	0.655803	0.607571	0.604318		2.76667	0.00994167	0.00480599	-0.001001	-0.0011233	-0.0007199
2.77	0.368805	0.336985	0.345938	0.330462	0.33175		2.77	0.376007	0.33253	0.339332	0.33407	0.33164		2.77	0.451618	0.400892	0.406001	0.393015	0.380021		2.77	0.373348	0.332625	0.341724	0.336041	0.340536		2.77	0.706865	0.654249	0.655754	0.607653	0.604381		2.77	0.0100637	0.0049839	-0.0007364	-0.0009471	-0.000848
2.77333	0.369811	0.337916	0.346804	0.331114	0.332672		2.77333	0.37669	0.332862	0.339558	0.334442	0.332506		2.77333	0.45149	0.401217	0.406098	0.393072	0.380724		2.77333	0.373506	0.333305	0.341671	0.336686	0.340432		2.77333	0.706673	0.654121	0.655402	0.607428	0.604226		2.77333	0.0106128	0.00504941	-0.0006635	-0.0009562	-0.0001211
2.77667	0.370742	0.33851	0.34733	0.330987	0.33288		2.77667	0.376971	0.332687	0.339666	0.33448	0.332508		2.77667	0.451184	0.401359	0.406315	0.393169	0.381373		2.77667	0.373543	0.334155	0.341724	0.337561	0.340579		2.77667	0.706909	0.653891	0.655161	0.607736	0.604503		2.77667	0.011296	0.00513363	-0.000482	-0.0009747	0.00010772
2.78	0.371487	0.339219	0.348027	0.331446	0.333694		2.78	0.377391	0.332854	0.339815	0.334314	0.332451		2.78	0.451016	0.40204	0.40734	0.393358	0.381275		2.78	0.373858	0.334459	0.342	0.338866	0.341305		2.78	0.706618	0.654139	0.654112	0.607127	0.603953		2.78	0.0115172	0.00528427	-0.0002394	-0.0012828	3.079e-05
2.78333	0.371698	0.339126	0.348023	0.331135	0.333267		2.78333	0.37727	0.33299	0.340144	0.334018	0.332092		2.78333	0.451443	0.402818	0.408193	0.393816	0.382115		2.78333	0.373486	0.334631	0.341532	0.339111	0.340921		2.78333	0.70664	0.654312	0.654371	0.607213	0.603919		2.78333	0.0119827	0.00521771	0.0004765	-0.0014856	-0.0001758
2.78667	0.372315	0.339352	0.34856	0.332046	0.333519		2.78667	0.377935	0.333462	0.340324	0.334587	0.332677		2.78667	0.451902	0.403351	0.409015	0.394291	0.382733		2.78667	0.373197	0.335026	0.341751	0.33931	0.340719		2.78667	0.706818	0.653725	0.653991	0.607068	0.603765		2.78667	0.0121691	0.00574753	0.00121314	-0.0009387	-0.0003721
2.79	0.372145	0.339474	0.349118	0.332019	0.334143		2.79	0.378227	0.333081	0.34052	0.334178	0.332753		2.79	0.452571	0.403812	0.409118	0.394204	0.383239		2.79	0.372984	0.335024	0.342578	0.339741	0.34108		2.79	0.706026	0.653362	0.65353	0.607079	0.603821		2.79	0.0132598	0.00702796	0.00229144	0.00028394	0.0004068
2.79333	0.372316	0.339995	0.350082	0.33234	0.334249		2.79333	0.378404	0.332752	0.341051	0.333856	0.333082		2.79333	0.452627	0.403705	0.409388	0.393976	0.383335		2.79333	0.373454	0.335539	0.343253	0.340503	0.341854		2.79333	0.706211	0.652628	0.653071	0.607316	0.604331		2.79333	0.0133797	0.00647138	0.0022424	0.00061337	-0.0001693
2.79667	0.372267	0.340207	0.350944	0.332609	0.334553		2.79667	0.379282	0.333008	0.341406	0.334366	0.333753		2.79667	0.452569	0.403313	0.408858	0.393012	0.38319		2.79667	0.374579	0.336127	0.344026	0.34102	0.342697		2.79667	0.706232	0.652478	0.652977	0.607282	0.60496		2.79667	0.0135099	0.00733734	0.00236028	0.0004196	-7.2e-05
2.8	0.373076	0.341247	0.352163	0.3332	0.334649		2.8	0.380543	0.333002	0.341493	0.334902	0.33404		2.8	0.452979	0.403766	0.409121	0.393825	0.383783		2.8	0.375368	0.336612	0.344877	0.341649	0.343212		2.8	0.7068	0.652248	0.652878	0.607838	0.605761		2.8	0.0134764	0.00733153	0.0024392	0.00043392	0.0001603
2.80333	0.373216	0.340864	0.35208	0.333202	0.334065		2.80333	0.381266	0.332987	0.342088	0.335315	0.334089		2.80333	0.452924	0.403806	0.409438	0.393678	0.383632		2.80333	0.375725	0.336789	0.345261	0.341669	0.343567		2.80333	0.707256	0.652535	0.65319	0.608128	0.605928		2.80333	0.0134456	0.00750297	0.00265697	0.00048136	0.0002092
2.80667	0.372909	0.341112	0.351826	0.333232	0.334177		2.80667	0.382204	0.333273	0.342447	0.335679	0.334776		2.80667	0.452607	0.403705	0.408967	0.393479	0.383326		2.80667	0.37662	0.337243	0.34545	0.341909	0.343965		2.80667	0.706662	0.652729	0.653614	0.608219	0.606188		2.80667	0.0142652	0.00867322	0.0037023	0.00136002	0.0010545
2.81	0.372694	0.341326	0.352009	0.333331	0.333737		2.81	0.382476	0.333795	0.342913	0.336194	0.335152		2.81	0.452443	0.403862	0.409018	0.393707	0.383202		2.81	0.376773	0.33722	0.34544	0.341753	0.343898		2.81	0.706693	0.652908	0.653726	0.608234	0.606632		2.81	0.0146356	0.00915036	0.00393796	0.00218609	0.0016029
2.81333	0.372504	0.341607	0.352134	0.333325	0.333646		2.81333	0.383335	0.334733	0.343791	0.336915	0.335762		2.81333	0.453037	0.404005	0.409434	0.394288	0.383141		2.81333	0.377293	0.337305	0.345877	0.34192	0.343882		2.81333	0.706521	0.652717	0.653537	0.608667	0.606724		2.81333	0.0146962	0.00977929	0.00442588	0.00286883	0.0013242
2.81667	0.373282	0.3421	0.352406	0.333783	0.334033		2.81667	0.383657	0.335007	0.343961	0.337336	0.336119		2.81667	0.452746	0.403889	0.409259	0.394194	0.38314		2.81667	0.377706	0.337784	0.345818	0.341884	0.344055		2.81667	0.706403	0.652906	0.65382	0.608515	0.606195		2.81667	0.0140231	0.00919378	0.00397495	0.00206878	0.0007179
2.82	0.373435	0.342452	0.352727	0.334122	0.333925		2.82	0.383543	0.335347	0.344382	0.337762	0.335887		2.82	0.453775	0.40464	0.409064	0.394767	0.383445		2.82	0.377747	0.337722	0.345938	0.341746	0.344112		2.82	0.70652	0.652985	0.654181	0.608788	0.606222		2.82	0.0138008	0.00933598	0.00421066	0.00195069	0.0007796
2.82333	0.373357	0.342763	0.352948	0.334291	0.334797		2.82333	0.383758	0.336032	0.344764	0.33799	0.335984		2.82333	0.454717	0.405531	0.409585	0.394999	0.38425		2.82333	0.378374	0.33797	0.346291	0.342314	0.344479		2.82333	0.706633	0.653656	0.654657	0.609375	0.606209		2.82333	0.0141031	0.00850317	0.00403964	0.00162787	0.000458
2.82667	0.37409	0.342769	0.352716	0.334422	0.335182		2.82667	0.383044	0.335889	0.344682	0.337788	0.336245		2.82667	0.455486	0.405531	0.409196	0.395299	0.384685		2.82667	0.378463	0.33827	0.346364	0.342335	0.344859		2.82667	0.706777	0.654373	0.654962	0.609961	0.606051		2.82667	0.0131834	0.00773164	0.00292911	0.00052456	-0.0001313
2.83	0.374357	0.343004	0.352508	0.334874	0.335589		2.83	0.383212	0.336036	0.344542	0.338118	0.335918		2.83	0.45593	0.406327	0.409087	0.395584	0.384717		2.83	0.378744	0.337815	0.34669	0.342379	0.344723		2.83	0.707204	0.654474	0.654946	0.609603	0.605715		2.83	0.0131387	0.00757313	0.00290144	0.00071747	0.000297
2.83333	0.374717	0.343017	0.352917	0.335293	0.335583		2.83333	0.383001	0.335907	0.34452	0.338003	0.335658		2.83333	0.456173	0.406755	0.409179	0.396227	0.385354		2.83333	0.37872	0.33831	0.346997	0.342646	0.34544		2.83333	0.70766	0.655195	0.655312	0.610153	0.606323		2.83333	0.013036	0.00698716	0.0019481	0.0001016	0.000586
2.83667	0.375747	0.343842	0.353747	0.336047	0.336345		2.83667	0.382073	0.335545	0.344867	0.337636	0.33582		2.83667	0.456635	0.407488	0.409425	0.396811	0.385579		2.83667	0.379132	0.338566	0.34723	0.343259	0.345284		2.83667	0.708311	0.655327	0.655698	0.610396	0.606152		2.83667	0.0128332	0.00702658	0.0014501	0.00016645	0.00058738
2.84	0.377369	0.3448	0.354517	0.336877	0.336864		2.84	0.382465	0.336218	0.34577	0.338491	0.336663		2.84	0.456857	0.407889	0.408984	0.397392	0.385505		2.84	0.379234	0.339141	0.347336	0.344212	0.34589		2.84	0.708792	0.655385	0.655797	0.610699	0.606594		2.84	0.0123758	0.00679941	0.0007077	-0.0006807	0.00037093
2.84333	0.378242	0.345406	0.355035	0.337455	0.337234		2.84333	0.382401	0.336768	0.346154	0.338411	0.336675		2.84333	0.456536	0.407635	0.409782	0.397745	0.385865		2.84333	0.378722	0.338764	0.347313	0.344181	0.345844		2.84333	0.709254	0.655779	0.655419	0.610552	0.606824		2.84333	0.0128542	0.00649498	0.000674	-0.0003884	0.00032947
2.84667	0.378725	0.345166	0.355361	0.337939	0.337351		2.84667	0.381837	0.336876	0.345434	0.338271	0.336571		2.84667	0.457016	0.408364	0.410559	0.398124	0.385981		2.84667	0.378732	0.338927	0.347991	0.344965	0.345676		2.84667	0.710199	0.656687	0.656438	0.610593	0.607451		2.84667	0.0129883	0.00699685	0.0006572	-0.0007841	0.00026
2.85	0.378861	0.344642	0.355125	0.337582	0.336817		2.85	0.381515	0.337806	0.345512	0.338066	0.336736		2.85	0.457937	0.408713	0.411205	0.398921	0.38674		2.85	0.378437	0.338377	0.348174	0.3448	0.345133		2.85	0.710009	0.655891	0.657083	0.610212	0.607378		2.85	0.0132329	0.00696849	0.0006762	-0.000426	-2.1e-05
2.85333	0.378247	0.344187	0.354666	0.33758	0.33664		2.85333	0.38203	0.338026	0.345418	0.338103	0.336773		2.85333	0.458646	0.408866	0.412299	0.399281	0.387333		2.85333	0.37823	0.338407	0.349025	0.344692	0.345442		2.85333	0.709755	0.65542	0.656942	0.610116	0.60746		2.85333	0.0128871	0.00761282	0.0011301	-6.23e-05	0.0005093
2.85667	0.378234	0.344533	0.355346	0.337687	0.33727		2.85667	0.381445	0.33805	0.345221	0.337795	0.337123		2.85667	0.458277	0.408311	0.411926	0.399236	0.386986		2.85667	0.378697	0.338627	0.350084	0.345311	0.346049		2.85667	0.709905	0.655757	0.657547	0.610859	0.607903		2.85667	0.0129543	0.00757884	0.0015556	0.0004791	0.0008854
2.86	0.37898	0.344634	0.356086	0.337943	0.337136		2.86	0.381934	0.338119	0.345578	0.338261	0.337619		2.86	0.457957	0.408124	0.412762	0.399493	0.387622		2.86	0.379579	0.339148	0.35062	0.345658	0.34679		2.86	0.710228	0.655554	0.657691	0.61085	0.608283		2.86	0.0133464	0.00773718	0.0019344	0.00082622	0.0011003
2.86333	0.379721	0.344933	0.356651	0.338857	0.337464		2.86333	0.382606	0.338005	0.345395	0.338418	0.337725		2.86333	0.457206	0.407739	0.413178	0.399887	0.387971		2.86333	0.379987	0.339823	0.351298	0.346267	0.34784		2.86333	0.710269	0.655848	0.657944	0.610581	0.608255		2.86333	0.0139674	0.0089677	0.0026814	0.0010198	0.0019304
2.86667	0.380632	0.345806	0.357102	0.339585	0.337863		2.86667	0.383239	0.338177	0.345207	0.338786	0.337743		2.86667	0.457746	0.408564	0.414037	0.401185	0.38894		2.86667	0.379393	0.339477	0.351052	0.346025	0.347513		2.86667	0.710642	0.65584	0.658034	0.610606	0.608652		2.86667	0.0147529	0.00937906	0.0032853	0.0012346	0.00208738
2.87	0.380948	0.346293	0.356907	0.339505	0.3381		2.87	0.383909	0.338831	0.345325	0.339305	0.338473		2.87	0.457462	0.409275	0.414258	0.401012	0.389408		2.87	0.378828	0.339201	0.350537	0.34552	0.347234		2.87	0.71059	0.657087	0.658692	0.610616	0.609094		2.87	0.015315	0.00963575	0.0038226	0.0022024	0.00237741
2.87333	0.380778	0.346727	0.356227	0.338862	0.338282		2.87333	0.384623	0.339348	0.345542	0.339308	0.339254		2.87333	0.457147	0.408981	0.414147	0.401055	0.38972		2.87333	0.379499	0.33961	0.350174	0.34569	0.347554		2.87333	0.710933	0.657262	0.658874	0.610833	0.609764		2.87333	0.0149438	0.00993777	0.0041051	0.00275618	0.00301587
2.87667	0.381099	0.346496	0.356423	0.338478	0.337908		2.87667	0.384438	0.339082	0.34552	0.338828	0.338633		2.87667	0.457407	0.409752	0.415205	0.401459	0.389952		2.87667	0.380052	0.339947	0.350156	0.345612	0.347966		2.87667	0.7115	0.658016	0.659643	0.611394	0.610262		2.87667	0.0144228	0.00976183	0.0042783	0.00313697	0.00274634
2.88	0.381171	0.346884	0.35634	0.339048	0.338462		2.88	0.384463	0.339385	0.345518	0.338795	0.338358		2.88	0.457257	0.410014	0.415234	0.401266	0.389651		2.88	0.381126	0.339984	0.350098	0.345681	0.348654		2.88	0.711858	0.658051	0.660055	0.611874	0.610305		2.88	0.0143963	0.00975229	0.0043529	0.00340608	0.00250489
2.88333	0.382059	0.34737	0.356853	0.339597	0.338857		2.88333	0.384635	0.339064	0.345792	0.338172	0.338115		2.88333	0.457801	0.410593	0.415868	0.400397	0.390209		2.88333	0.381587	0.340104	0.349196	0.345289	0.348757		2.88333	0.712393	0.658165	0.660379	0.612384	0.610329		2.88333	0.0135054	0.00900967	0.00380515	0.00269311	0.00188856
2.88667	0.381578	0.347288	0.356714	0.339622	0.338772		2.88667	0.384733	0.339097	0.346213	0.338032	0.338291		2.88667	0.459133	0.411866	0.416962	0.401152	0.390909		2.88667	0.382444	0.341006	0.349665	0.345766	0.349544		2.88667	0.712412	0.658375	0.660575	0.61274	0.610292		2.88667	0.0133401	0.00860984	0.00379633	0.00296269	0.00193596
2.89	0.381381	0.346969	0.35675	0.339349	0.338809		2.89	0.384465	0.339227	0.345993	0.338079	0.338218		2.89	0.459749	0.412263	0.416901	0.400178	0.390981		2.89	0.383422	0.341592	0.349759	0.346348	0.35014		2.89	0.712832	0.658049	0.66074	0.613163	0.610083		2.89	0.0135978	0.0082416	0.00360781	0.00294056	0.0015447
2.89333	0.381798	0.347824	0.356935	0.339769	0.339179		2.89333	0.384555	0.33878	0.34641	0.338399	0.338633		2.89333	0.460109	0.412512	0.417056	0.400201	0.391338		2.89333	0.384254	0.341973	0.350094	0.34643	0.35002		2.89333	0.71309	0.65779	0.661035	0.613164	0.610281		2.89333	0.0128223	0.00767987	0.00320509	0.00218937	0.00107532
2.89667	0.381472	0.348243	0.357144	0.340293	0.339619		2.89667	0.38519	0.338706	0.346468	0.338775	0.338413		2.89667	0.4606	0.41333	0.417063	0.400337	0.391218		2.89667	0.38515	0.342494	0.350855	0.34717	0.350477		2.89667	0.713853	0.657818	0.660676	0.613	0.610333		2.89667	0.0125885	0.00730448	0.00332065	0.00233715	0.0011121
2.9	0.381597	0.348334	0.357628	0.340821	0.340096		2.9	0.385044	0.339305	0.34691	0.338506	0.338871		2.9	0.460713	0.413532	0.417255	0.400139	0.391759		2.9	0.38633	0.343519	0.351683	0.347676	0.350903		2.9	0.713635	0.657327	0.660116	0.612892	0.610247		2.9	0.0121895	0.00666464	0.00241969	0.00180296	0.0004436
2.90333	0.381401	0.348646	0.357849	0.341589	0.340627		2.90333	0.38504	0.339691	0.347211	0.338837	0.339055		2.90333	0.460586	0.413634	0.417036	0.399325	0.391061		2.90333	0.386798	0.343578	0.35186	0.348089	0.350653		2.90333	0.71419	0.657482	0.660201	0.61291	0.61005		2.90333	0.0117728	0.00670452	0.00194926	0.0019799	0.0001077
2.90667	0.382188	0.34909	0.358284	0.342601	0.341218		2.90667	0.385783	0.340696	0.348078	0.340011	0.340029		2.90667	0.460346	0.412773	0.416555	0.39876	0.390422		2.90667	0.386136	0.343375	0.351815	0.347986	0.350491		2.90667	0.714245	0.657426	0.660071	0.612947	0.610294		2.90667	0.0112109	0.00580437	0.0011929	0.00128102	-0.0003664
2.91	0.382413	0.349381	0.358952	0.342609	0.34138		2.91	0.385898	0.340857	0.348256	0.340195	0.340094		2.91	0.46062	0.41268	0.416358	0.398493	0.390412		2.91	0.386179	0.343412	0.352387	0.348096	0.350287		2.91	0.714149	0.657311	0.65975	0.612877	0.610205		2.91	0.0111529	0.00562003	0.0009738	0.00143979	-0.0004681
2.91333	0.382689	0.349541	0.359472	0.342578	0.341431		2.91333	0.385488	0.340796	0.348387	0.340491	0.339695		2.91333	0.461311	0.412809	0.416092	0.398705	0.389995		2.91333	0.386407	0.343758	0.352508	0.34877	0.350047		2.91333	0.714477	0.65753	0.660548	0.613194	0.610427		2.91333	0.0109958	0.00536138	9.57e-05	0.00118388	-0.0011315
2.91667	0.38307	0.349267	0.359826	0.341838	0.34119		2.91667	0.385809	0.341473	0.348823	0.341084	0.340024		2.91667	0.461885	0.412603	0.416459	0.39909	0.390225		2.91667	0.386348	0.343575	0.352656	0.348618	0.349826		2.91667	0.713827	0.656641	0.660519	0.613208	0.60982		2.91667	0.0107712	0.00412865	-0.0004025	0.00120202	-0.0013574
2.92	0.383236	0.349311	0.360162	0.341765	0.341625		2.92	0.385983	0.34096	0.348773	0.341308	0.340156		2.92	0.461313	0.41186	0.416087	0.398951	0.389671		2.92	0.386246	0.344079	0.353083	0.348782	0.350934		2.92	0.713845	0.657065	0.660806	0.613466	0.610036		2.92	0.0104751	0.00338037	-0.0008728	0.00062113	-0.0016992
2.92333	0.384183	0.349756	0.360947	0.342142	0.342757		2.92333	0.38602	0.341037	0.348755	0.341315	0.340579		2.92333	0.460728	0.411236	0.415878	0.399231	0.38951		2.92333	0.386071	0.343491	0.352462	0.348376	0.35106		2.92333	0.713549	0.656858	0.660597	0.613107	0.609906		2.92333	0.0108262	0.00341319	-0.0003722	0.00141597	-0.0016526
2.92667	0.384404	0.34982	0.361231	0.34225	0.342884		2.92667	0.386764	0.340971	0.349704	0.341926	0.340924		2.92667	0.46049	0.41169	0.416644	0.400504	0.390499		2.92667	0.385546	0.343431	0.352077	0.348428	0.351634		2.92667	0.712676	0.657098	0.660178	0.612313	0.609797		2.92667	0.0117417	0.00445778	-0.0001269	0.00192662	-0.0013209
2.93	0.384656	0.350272	0.361048	0.341902	0.342991		2.93	0.386946	0.340862	0.349699	0.341995	0.341362		2.93	0.459859	0.41157	0.416635	0.401067	0.390452		2.93	0.385303	0.343474	0.351899	0.348482	0.352152		2.93	0.712367	0.657508	0.660739	0.612112	0.610265		2.93	0.0119345	0.00459898	-0.0004718	0.00155057	-0.0011715
2.93333	0.384761	0.350546	0.36108	0.342237	0.343605		2.93333	0.387346	0.341232	0.349742	0.342274	0.341487		2.93333	0.459849	0.411917	0.416413	0.401204	0.39067		2.93333	0.384622	0.342526	0.351163	0.347589	0.351421		2.93333	0.712765	0.658602	0.661283	0.612632	0.611002		2.93333	0.012715	0.00474257	8.4e-06	0.00218038	-0.0005272
2.93667	0.384956	0.35084	0.361326	0.341902	0.343116		2.93667	0.387628	0.341175	0.349354	0.341873	0.341099		2.93667	0.45941	0.412079	0.416741	0.401582	0.390427		2.93667	0.38472	0.342113	0.35072	0.347528	0.351519		2.93667	0.713827	0.660123	0.662079	0.613885	0.6124		2.93667	0.0127761	0.00488818	0.0001988	0.00252596	-0.0003399
2.94	0.385176	0.350861	0.360803	0.341553	0.343109		2.94	0.387622	0.341042	0.349428	0.341709	0.340923		2.94	0.459106	0.411598	0.416908	0.40182	0.389791		2.94	0.385343	0.342091	0.350493	0.347365	0.351853		2.94	0.71422	0.659617	0.662239	0.614275	0.612854		2.94	0.0122489	0.00478225	-3.35e-05	0.00167821	-0.0002057
2.94333	0.385627	0.350773	0.36126	0.341714	0.343178		2.94333	0.387249	0.340929	0.349255	0.341655	0.340303		2.94333	0.459073	0.41191	0.417095	0.401804	0.389502		2.94333	0.385279	0.342331	0.350546	0.347253	0.352434		2.94333	0.714435	0.660126	0.66287	0.614365	0.612862		2.94333	0.0133539	0.00579556	0.0004171	0.00198426	0.0003199
2.94667	0.385257	0.350674	0.360841	0.341685	0.342851		2.94667	0.387573	0.340906	0.349268	0.342062	0.340515		2.94667	0.459247	0.412109	0.417507	0.401488	0.389649		2.94667	0.385812	0.342041	0.350608	0.347521	0.352726		2.94667	0.71475	0.660052	0.662596	0.614092	0.612983		2.94667	0.0138762	0.00659446	0.0010273	0.00204695	0.0004506
2.95	0.385191	0.350758	0.361263	0.341551	0.342843		2.95	0.387483	0.340453	0.348956	0.341699	0.339721		2.95	0.45981	0.412101	0.418299	0.401136	0.390267		2.95	0.38619	0.342823	0.35081	0.348021	0.352871		2.95	0.715341	0.66103	0.662728	0.614298	0.613299		2.95	0.0141044	0.00700419	0.0009457	0.00152112	0.0003414
2.95333	0.384729	0.350438	0.360906	0.341619	0.342582		2.95333	0.387443	0.340479	0.34864	0.341874	0.33957		2.95333	0.45995	0.412381	0.418652	0.401642	0.390509		2.95333	0.387097	0.344339	0.352094	0.349067	0.353681		2.95333	0.715791	0.661407	0.663144	0.614285	0.613622		2.95333	0.0135747	0.0073151	0.001013	0.00151719	0.0006009
2.95667	0.384522	0.350396	0.360619	0.341769	0.342758		2.95667	0.387887	0.341198	0.348873	0.342523	0.340011		2.95667	0.460613	0.412885	0.418619	0.401425	0.39032		2.95667	0.387999	0.344565	0.352798	0.349853	0.35375		2.95667	0.715918	0.661144	0.662779	0.614142	0.613662		2.95667	0.0136061	0.00790731	0.0014794	0.00135107	0.0009554
2.96	0.38487	0.350968	0.360667	0.342453	0.343289		2.96	0.388835	0.341587	0.349433	0.342765	0.340238		2.96	0.461033	0.412936	0.419503	0.40226	0.390894		2.96	0.388734	0.344988	0.353442	0.350331	0.353989		2.96	0.716233	0.661755	0.662902	0.614366	0.613943		2.96	0.0133213	0.00818881	0.0018808	0.00142094	0.0008159
2.96333	0.384853	0.351204	0.360667	0.343154	0.343606		2.96333	0.389257	0.342354	0.349678	0.342729	0.340209		2.96333	0.461747	0.413366	0.419995	0.402549	0.391051		2.96333	0.388884	0.34586	0.35425	0.351318	0.354482		2.96333	0.716778	0.661981	0.662752	0.614245	0.613875		2.96333	0.0135168	0.00862574	0.0020541	0.00185919	0.001234
2.96667	0.385158	0.351338	0.360718	0.343788	0.343673		2.96667	0.389435	0.343028	0.35019	0.342722	0.340264		2.96667	0.462174	0.413863	0.420538	0.402925	0.391657		2.96667	0.389045	0.346381	0.354719	0.351518	0.354413		2.96667	0.716981	0.661812	0.662866	0.614201	0.613723		2.96667	0.013161	0.0089268	0.002057	0.00171738	0.001306
2.97	0.385355	0.351723	0.360893	0.344185	0.343728		2.97	0.389847	0.343377	0.350949	0.343125	0.340498		2.97	0.462667	0.414304	0.42028	0.402841	0.391599		2.97	0.388501	0.346715	0.354885	0.35195	0.354377		2.97	0.717746	0.662531	0.6632	0.614751	0.613597		2.97	0.0128115	0.00896834	0.0019626	0.00161598	0.0013688
2.97333	0.386197	0.352333	0.361515	0.344763	0.34416		2.97333	0.390318	0.343488	0.351897	0.343586	0.340995		2.97333	0.463563	0.414835	0.420225	0.40316	0.39205		2.97333	0.388385	0.347165	0.355568	0.352347	0.354715		2.97333	0.717992	0.662535	0.663579	0.614978	0.613568		2.97333	0.0122413	0.00838714	0.0016025	0.00119459	0.0009638
2.97667	0.387091	0.352959	0.362138	0.344935	0.344411		2.97667	0.390049	0.34297	0.352021	0.343274	0.340893		2.97667	0.464677	0.416284	0.420059	0.403622	0.392735		2.97667	0.388408	0.347762	0.356259	0.352686	0.355064		2.97667	0.718084	0.66257	0.663789	0.615259	0.613504		2.97667	0.0119129	0.00831825	0.0017076	0.00104049	0.0004743
2.98	0.387774	0.353153	0.362543	0.345184	0.34469		2.98	0.390162	0.343019	0.352672	0.34343	0.340995		2.98	0.465169	0.41699	0.419936	0.40401	0.392997		2.98	0.388249	0.348049	0.35652	0.35294	0.355203		2.98	0.718388	0.662805	0.664381	0.615473	0.613566		2.98	0.0115795	0.0074306	0.0015382	0.00077296	7.38e-05
2.98333	0.388161	0.352612	0.362604	0.344956	0.344741		2.98333	0.390618	0.343145	0.353066	0.343847	0.341765		2.98333	0.465681	0.417966	0.419819	0.404229	0.393306		2.98333	0.388048	0.348256	0.357229	0.352629	0.355601		2.98333	0.718316	0.662829	0.664614	0.615734	0.613436		2.98333	0.0111539	0.00686364	0.0017543	0.00042032	-0.0002079
2.98667	0.388579	0.352765	0.362567	0.345194	0.345336		2.98667	0.390739	0.342969	0.35356	0.343497	0.342367		2.98667	0.465501	0.418563	0.419141	0.403994	0.392905		2.98667	0.38782	0.348301	0.357518	0.3522	0.356285		2.98667	0.717971	0.662887	0.664671	0.61555	0.61342		2.98667	0.0108189	0.006382	0.0016823	-8.407e-05	-0.0008059
2.99	0.388752	0.352612	0.362559	0.345202	0.34536		2.99	0.391294	0.343348	0.354502	0.343728	0.343144		2.99	0.46586	0.419784	0.419224	0.404354	0.393399		2.99	0.387448	0.347813	0.357562	0.3517	0.356371		2.99	0.71752	0.662836	0.664809	0.615694	0.613324		2.99	0.0107909	0.00649238	0.00227635	0.00013909	-0.0006826
2.99333	0.38875	0.352536	0.362625	0.345099	0.344962		2.99333	0.391417	0.34324	0.354991	0.34402	0.343547		2.99333	0.465834	0.421049	0.418835	0.404675	0.393547		2.99333	0.387124	0.347848	0.358171	0.351486	0.356737		2.99333	0.717492	0.663449	0.665501	0.616418	0.613508		2.99333	0.0104198	0.00621883	0.00211676	-0.0003847	-0.0008518
2.99667	0.389273	0.352586	0.362816	0.344931	0.344848		2.99667	0.391562	0.343252	0.355176	0.344021	0.343908		2.99667	0.46584	0.421793	0.418441	0.404312	0.393344		2.99667	0.387009	0.347563	0.358752	0.351082	0.357021		2.99667	0.717817	0.663443	0.666092	0.617242	0.613727		2.99667	0.00985984	0.00541936	0.00219	-0.0009199	-0.0010953
3.00017	0.389273	0.352586	0.362816	0.344931	0.344848		3.00017	0.391562	0.343252	0.355176	0.344021	0.343908		3.00017	0.46584	0.421793	0.418441	0.404312	0.393344		3.00017	0.387009	0.347563	0.358752	0.351082	0.357021		3.00017	0.717817	0.663443	0.666092	0.617242	0.613727		3.00017	0.00985984	0.00541936	0.00219	-0.0009199	-0.0010953
3.0035	0.38874	0.352004	0.362608	0.34444	0.344225		3.0035	0.391233	0.342895	0.354951	0.344018	0.343705		3.0035	0.466081	0.422068	0.418582	0.404713	0.393562		3.0035	0.386546	0.34735	0.35877	0.351123	0.356615		3.0035	0.717066	0.663608	0.664933	0.617008	0.613084		3.0035	0.00990763	0.00530737	0.00205483	-0.0007422	-0.0012873
3.00683	0.389122	0.352419	0.363009	0.344684	0.344179		3.00683	0.390621	0.342595	0.35405	0.343624	0.343183		3.00683	0.466635	0.422348	0.418632	0.404954	0.393928		3.00683	0.386191	0.347634	0.359179	0.351364	0.356461		3.00683	0.716941	0.663879	0.66391	0.61691	0.612655		3.00683	0.0102597	0.00510562	0.0014917	-0.0007761	-0.0012676
3.01017	0.389479	0.352739	0.363628	0.344948	0.344366		3.01017	0.389959	0.342094	0.353864	0.343291	0.34255		3.01017	0.466752	0.422166	0.418817	0.404877	0.393856		3.01017	0.38536	0.347322	0.359107	0.350745	0.355706		3.01017	0.715771	0.664088	0.662879	0.616043	0.611489		3.01017	0.0108228	0.00487623	0.00144045	-0.0006273	-0.0013494
3.0135	0.389571	0.35302	0.363903	0.344816	0.344402		3.0135	0.389909	0.341834	0.353449	0.342952	0.341806		3.0135	0.466596	0.422009	0.418376	0.404956	0.393965		3.0135	0.385061	0.346818	0.359391	0.350464	0.355258		3.0135	0.715441	0.664529	0.66193	0.615926	0.61082		3.0135	0.0112249	0.00437659	0.00116003	-0.0008753	-0.0014487
3.01683	0.389699	0.353297	0.363994	0.344819	0.344586		3.01683	0.389119	0.34083	0.352415	0.3424	0.341059		3.01683	0.467118	0.421998	0.418657	0.405623	0.394406		3.01683	0.384793	0.346537	0.359511	0.35039	0.35434		3.01683	0.715043	0.66424	0.660967	0.615533	0.610128		3.01683	0.0114476	0.00409581	0.00130202	-0.0003523	-0.0013185
3.02017	0.38923	0.352722	0.363629	0.344027	0.344303		3.02017	0.388459	0.340071	0.352018	0.342067	0.340462		3.02017	0.468158	0.422785	0.419228	0.406596	0.395068		3.02017	0.384373	0.346725	0.359833	0.35066	0.354134		3.02017	0.714692	0.664479	0.66045	0.615572	0.610021		3.02017	0.0115065	0.0034329	0.00143	-0.0004548	-0.0014826
3.0235	0.389311	0.352802	0.363611	0.344201	0.344163		3.0235	0.387693	0.339553	0.351471	0.34213	0.339926		3.0235	0.468075	0.423035	0.419074	0.407072	0.395333		3.0235	0.38381	0.346602	0.359623	0.350447	0.353495		3.0235	0.714491	0.6645	0.66025	0.614953	0.609618		3.0235	0.011411	0.00324486	0.00174492	-0.0004466	-0.0011957
3.02683	0.389251	0.353064	0.363495	0.343678	0.343885		3.02683	0.387179	0.339029	0.351216	0.342344	0.339653		3.02683	0.468084	0.423353	0.419029	0.407404	0.395369		3.02683	0.383984	0.346408	0.359846	0.350751	0.353043		3.02683	0.714385	0.664244	0.659826	0.614196	0.609328		3.02683	0.0116789	0.00316463	0.00219839	1.732e-05	-0.0011668
3.03017	0.389149	0.353106	0.363412	0.343584	0.344054		3.03017	0.386491	0.338412	0.350396	0.341991	0.338789		3.03017	0.468007	0.423447	0.419122	0.408184	0.395468		3.03017	0.384103	0.346852	0.360105	0.350915	0.353169		3.03017	0.714552	0.66421	0.659614	0.613791	0.609571		3.03017	0.0115784	0.00255371	0.0022847	0.00010012	-0.00135
3.0335	0.388949	0.35324	0.363194	0.343522	0.343788		3.0335	0.386015	0.337772	0.350019	0.341442	0.338053		3.0335	0.468418	0.42376	0.419323	0.408596	0.396039		3.0335	0.384777	0.3473	0.360439	0.351518	0.353402		3.0335	0.714495	0.664172	0.659752	0.613287	0.609216		3.0335	0.0106468	0.00201311	0.00178337	-0.0005866	-0.0017004
3.03683	0.388858	0.353942	0.363195	0.344239	0.344419		3.03683	0.385869	0.337956	0.34995	0.341204	0.33773		3.03683	0.468059	0.423865	0.419504	0.408944	0.395946		3.03683	0.385012	0.347351	0.360364	0.352038	0.353727		3.03683	0.715164	0.663924	0.660324	0.613512	0.609265		3.03683	0.0105278	0.00239212	0.00214057	-0.0002943	-0.0012617
3.04017	0.388296	0.353532	0.362942	0.343677	0.343978		3.04017	0.385379	0.337895	0.349925	0.341097	0.33737		3.04017	0.467614	0.423711	0.41969	0.409567	0.396352		3.04017	0.385708	0.347533	0.36092	0.35242	0.354081		3.04017	0.715038	0.663787	0.660897	0.614007	0.609824		3.04017	0.0105842	0.00263574	0.00247554	0.00031204	-0.0011804
3.0435	0.38792	0.353697	0.363178	0.343399	0.343993		3.0435	0.385287	0.338025	0.350549	0.341712	0.337396		3.0435	0.466777	0.423556	0.419048	0.409445	0.39658		3.0435	0.385393	0.347776	0.361169	0.352601	0.353695		3.0435	0.715488	0.663617	0.66138	0.614173	0.609536		3.0435	0.0106803	0.00170159	0.0027786	0.00092153	-0.0009429
3.04683	0.387617	0.353779	0.363218	0.343508	0.344285		3.04683	0.384284	0.337549	0.350389	0.341006	0.336743		3.04683	0.466758	0.423756	0.418977	0.409102	0.396486		3.04683	0.384667	0.347299	0.361214	0.352287	0.353636		3.04683	0.71506	0.663448	0.66123	0.614299	0.609902		3.04683	0.0109374	0.00193915	0.00319077	0.00137413	-0.0008709
3.05017	0.386427	0.353239	0.362599	0.34286	0.344048		3.05017	0.38416	0.33705	0.349795	0.340431	0.337008		3.05017	0.466517	0.423465	0.418628	0.408605	0.396452		3.05017	0.384962	0.347534	0.361362	0.352461	0.354275		3.05017	0.715153	0.663322	0.661292	0.615002	0.610268		3.05017	0.0106333	0.00140067	0.00281126	0.00095534	-0.0012419
3.0535	0.385382	0.353096	0.36201	0.342613	0.343603		3.0535	0.383849	0.336657	0.349681	0.339803	0.337009		3.0535	0.466799	0.423481	0.418525	0.408708	0.396462		3.0535	0.384515	0.346823	0.361258	0.352655	0.354306		3.0535	0.715324	0.663278	0.661567	0.61546	0.610613		3.0535	0.0107234	0.00186302	0.00273812	0.00074261	-0.0012107
3.05683	0.384966	0.352668	0.361807	0.342644	0.343342		3.05683	0.384724	0.336924	0.349518	0.340086	0.337173		3.05683	0.466512	0.423608	0.418297	0.408504	0.39623		3.05683	0.384133	0.346258	0.361058	0.352957	0.354664		3.05683	0.715438	0.663413	0.661808	0.615839	0.611382		3.05683	0.010731	0.00238303	0.00262527	0.00032883	-0.0007937
3.06017	0.384358	0.352229	0.361257	0.342359	0.342733		3.06017	0.385008	0.337408	0.34947	0.341076	0.337461		3.06017	0.466483	0.42358	0.418828	0.407794	0.396285		3.06017	0.384181	0.346227	0.360761	0.353173	0.355293		3.06017	0.714847	0.662915	0.661408	0.616008	0.611717		3.06017	0.0106871	0.00316015	0.00281365	0.00026504	-0.0004442
3.0635	0.384002	0.352045	0.360937	0.342129	0.342381		3.0635	0.386032	0.337725	0.349832	0.342098	0.338059		3.0635	0.466332	0.423408	0.418754	0.406851	0.396002		3.0635	0.383996	0.345892	0.360497	0.352958	0.356034		3.0635	0.714273	0.663337	0.661388	0.616168	0.611777		3.0635	0.010109	0.00339825	0.00247985	0.00030008	-0.0005006
3.06683	0.383868	0.351504	0.36069	0.342588	0.342173		3.06683	0.386465	0.337813	0.349647	0.342362	0.337887		3.06683	0.465883	0.422588	0.419048	0.406152	0.395281		3.06683	0.383754	0.345786	0.359977	0.352362	0.355707		3.06683	0.714302	0.663512	0.661018	0.616409	0.611519		3.06683	0.0102592	0.00409245	0.00267294	0.00027238	-0.0003196
3.07017	0.383098	0.351241	0.360358	0.34257	0.342017		3.07017	0.387323	0.33873	0.350824	0.342695	0.338742		3.07017	0.465722	0.421872	0.41923	0.405322	0.394857		3.07017	0.383312	0.345714	0.359973	0.352575	0.355962		3.07017	0.714735	0.663811	0.661025	0.617227	0.6111		3.07017	0.00990308	0.00466877	0.00225713	0.00023957	-0.0003209
3.0735	0.38406	0.351896	0.360982	0.343509	0.342532		3.0735	0.388037	0.339562	0.351064	0.343271	0.339489		3.0735	0.465607	0.421261	0.419195	0.404422	0.394115		3.0735	0.383113	0.34582	0.360273	0.352408	0.356231		3.0735	0.714484	0.663813	0.660599	0.6172	0.610383		3.0735	0.00989065	0.00503574	0.00201084	0.00025875	-0.0003092
3.07683	0.384447	0.35166	0.361288	0.343554	0.342685		3.07683	0.387964	0.340222	0.35183	0.343373	0.339481		3.07683	0.464836	0.420657	0.419344	0.403615	0.393511		3.07683	0.382562	0.344866	0.359256	0.351581	0.355834		3.07683	0.713602	0.66414	0.660314	0.617248	0.60969		3.07683	0.0103353	0.00536689	0.00283166	0.00078539	-0.0004023
3.08017	0.384587	0.351631	0.361141	0.343229	0.34242		3.08017	0.388363	0.34057	0.351762	0.343013	0.339676		3.08017	0.465153	0.420557	0.419357	0.403735	0.393884		3.08017	0.382726	0.344747	0.3593	0.351662	0.355501		3.08017	0.714382	0.664959	0.660549	0.618009	0.610322		3.08017	0.0105804	0.00573645	0.00298405	0.00106126	6.68e-06
3.0835	0.385006	0.351589	0.361134	0.343151	0.342772		3.0835	0.388128	0.340701	0.351717	0.343335	0.340012		3.0835	0.46548	0.420276	0.419644	0.403661	0.39422		3.0835	0.382727	0.344826	0.359306	0.351851	0.354884		3.0835	0.713854	0.6644	0.660232	0.617446	0.609842		3.0835	0.0103763	0.00572271	0.00314446	0.00138661	0.00025752
3.08683	0.385418	0.350985	0.361341	0.342594	0.342613		3.08683	0.387884	0.341131	0.35194	0.343475	0.339893		3.08683	0.465467	0.4205	0.419582	0.403379	0.394255		3.08683	0.382519	0.34499	0.359306	0.351772	0.354742		3.08683	0.713647	0.664987	0.660614	0.617139	0.610244		3.08683	0.010446	0.00568662	0.00314206	0.00126353	-0.0002932
3.09017	0.386828	0.351867	0.361648	0.343473	0.342785		3.09017	0.387365	0.341192	0.351592	0.343896	0.339777		3.09017	0.464559	0.419896	0.419176	0.40361	0.394048		3.09017	0.382514	0.344897	0.359045	0.351564	0.35423		3.09017	0.713232	0.664629	0.660404	0.616068	0.609957		3.09017	0.0105334	0.00605534	0.00312449	0.00182991	2.254e-05
3.0935	0.387219	0.352036	0.361857	0.343113	0.342739		3.0935	0.387362	0.341315	0.351868	0.344074	0.339995		3.0935	0.463803	0.419781	0.418535	0.403877	0.393802		3.0935	0.382902	0.345021	0.359512	0.352106	0.35451		3.0935	0.712644	0.664161	0.66006	0.61537	0.610089		3.0935	0.010806	0.00557338	0.00305449	0.00252547	-0.0002452
3.09683	0.38744	0.351758	0.362017	0.343263	0.342823		3.09683	0.386322	0.340799	0.350876	0.343211	0.339337		3.09683	0.463525	0.419652	0.418613	0.404514	0.394015		3.09683	0.38262	0.34564	0.359573	0.352226	0.354579		3.09683	0.71244	0.664461	0.660167	0.615347	0.610313		3.09683	0.0103793	0.00474426	0.00221839	0.0018775	-0.0007588
3.10017	0.387882	0.352032	0.362248	0.343663	0.342966		3.10017	0.3856	0.340278	0.35121	0.342852	0.338786		3.10017	0.46389	0.41989	0.418694	0.404513	0.394608		3.10017	0.382633	0.345266	0.359472	0.352475	0.354079		3.10017	0.712154	0.663876	0.659983	0.614716	0.61007		3.10017	0.0100194	0.00447947	0.00161498	0.00088769	-0.0011043
3.1035	0.388177	0.352665	0.363064	0.344136	0.343628		3.1035	0.385259	0.340559	0.351234	0.342876	0.338903		3.1035	0.463151	0.42009	0.418776	0.404698	0.394983		3.1035	0.38251	0.345068	0.359516	0.352811	0.35382		3.1035	0.712722	0.663647	0.660468	0.615068	0.610273		3.1035	0.0101514	0.00443556	0.00170803	0.00134802	-0.0011132
3.10683	0.387434	0.351693	0.362672	0.34311	0.343062		3.10683	0.38478	0.340012	0.351063	0.342253	0.338957		3.10683	0.462867	0.420383	0.41874	0.404842	0.395413		3.10683	0.382708	0.345151	0.360346	0.353123	0.353925		3.10683	0.713139	0.66382	0.66105	0.615184	0.611025		3.10683	0.00962223	0.00343263	0.00136712	0.00063662	-0.0018878
3.11017	0.387312	0.351972	0.362924	0.342739	0.343115		3.11017	0.384444	0.339587	0.351364	0.342239	0.339257		3.11017	0.462784	0.420381	0.418515	0.404722	0.395346		3.11017	0.381568	0.344444	0.360351	0.352784	0.353097		3.11017	0.713318	0.662882	0.660788	0.61471	0.610525		3.11017	0.00976091	0.0024338	0.00159482	0.0001076	-0.0014757
3.1135	0.386838	0.352102	0.362983	0.343136	0.343616		3.1135	0.383287	0.339246	0.350593	0.341404	0.33858		3.1135	0.462326	0.420397	0.418325	0.404467	0.395139		3.1135	0.381776	0.344623	0.360919	0.353147	0.353238		3.1135	0.713501	0.663056	0.660689	0.615096	0.611024		3.1135	0.00948885	0.00224473	0.00126543	-0.0008348	-0.0021701
3.11683	0.386039	0.35182	0.36284	0.342549	0.343693		3.11683	0.383011	0.338803	0.350005	0.341251	0.33868		3.11683	0.462977	0.421072	0.418854	0.405308	0.396147		3.11683	0.381634	0.344184	0.360871	0.353148	0.353332		3.11683	0.713551	0.663005	0.661093	0.615689	0.611502		3.11683	0.00917219	0.00143864	0.00072216	-0.0017483	-0.0027121
3.12017	0.385132	0.351468	0.362222	0.34231	0.343847		3.12017	0.383804	0.339324	0.35016	0.341631	0.338487		3.12017	0.463501	0.421793	0.419367	0.405687	0.396374		3.12017	0.381501	0.344319	0.360513	0.35305	0.353187		3.12017	0.713997	0.66305	0.661215	0.615798	0.611582		3.12017	0.00860416	0.00112531	0.00113248	-0.0022039	-0.0028746
3.1235	0.384869	0.351388	0.36212	0.341959	0.343833		3.1235	0.384164	0.34017	0.350344	0.342262	0.338865		3.1235	0.463568	0.422079	0.419349	0.405594	0.396141		3.1235	0.381247	0.34412	0.360234	0.353112	0.353355		3.1235	0.714177	0.663422	0.661189	0.615759	0.61229		3.1235	0.00770752	0.00037173	0.00056503	-0.0029796	-0.0028487
3.12683	0.384083	0.350801	0.361625	0.341826	0.343109		3.12683	0.384222	0.340414	0.350911	0.342944	0.339024		3.12683	0.463683	0.42167	0.419734	0.405758	0.396068		3.12683	0.380992	0.344014	0.359539	0.353017	0.353225		3.12683	0.714565	0.66372	0.661543	0.615763	0.612441		3.12683	0.00675101	-0.0004247	-0.0001056	-0.0037358	-0.0035063
3.13017	0.383513	0.350783	0.361887	0.342076	0.343197		3.13017	0.383826	0.339942	0.350909	0.342734	0.338571		3.13017	0.464102	0.421593	0.419524	0.405491	0.395534		3.13017	0.381019	0.343536	0.359225	0.35242	0.352942		3.13017	0.714842	0.663763	0.662007	0.615733	0.612139		3.13017	0.00630001	-0.0009757	-0.0001524	-0.0039415	-0.0039325
3.1335	0.383243	0.350728	0.362011	0.342371	0.343639		3.1335	0.383558	0.339589	0.350955	0.342399	0.338215		3.1335	0.465228	0.421413	0.420351	0.406068	0.395354		3.1335	0.380356	0.343506	0.358706	0.352247	0.35244		3.1335	0.715018	0.663179	0.662111	0.61587	0.611985		3.1335	0.00586809	-0.0014569	-0.0004378	-0.0041662	-0.0036135
3.13683	0.38351	0.35132	0.362607	0.34245	0.343723		3.13683	0.383383	0.339496	0.351206	0.342163	0.338189		3.13683	0.465891	0.421681	0.420521	0.405941	0.395719		3.13683	0.38029	0.343512	0.358585	0.35247	0.352483		3.13683	0.715056	0.662828	0.662014	0.616432	0.611625		3.13683	0.00523615	-0.0014994	-0.0005698	-0.0040632	-0.0040599
3.14017	0.383738	0.351338	0.362644	0.342232	0.343627		3.14017	0.383389	0.339512	0.351118	0.342268	0.338686		3.14017	0.466471	0.421538	0.4208	0.4062	0.395686		3.14017	0.380582	0.343558	0.358262	0.352308	0.35299		3.14017	0.71486	0.662863	0.662281	0.61676	0.611505		3.14017	0.00542973	-0.0014576	3.87e-06	-0.0038128	-0.0042389
3.1435	0.383597	0.351593	0.36268	0.342414	0.343859		3.1435	0.382919	0.339729	0.351004	0.341846	0.338663		3.1435	0.466655	0.421148	0.420511	0.406	0.395525		3.1435	0.381181	0.343303	0.358084	0.352224	0.352509		3.1435	0.715473	0.663219	0.663271	0.617602	0.612042		3.1435	0.0061688	-0.0007326	0.00074395	-0.0031437	-0.0036277
3.14683	0.383531	0.351396	0.362385	0.342308	0.343725		3.14683	0.383114	0.339595	0.351038	0.34168	0.33887		3.14683	0.466416	0.420416	0.419827	0.406112	0.395609		3.14683	0.381814	0.343716	0.35869	0.352161	0.352251		3.14683	0.715694	0.663512	0.663806	0.617669	0.611994		3.14683	0.00638867	-0.000575	0.00073128	-0.0027777	-0.0030363
3.15017	0.384329	0.351505	0.362573	0.342878	0.344219		3.15017	0.382725	0.339569	0.350607	0.341646	0.338736		3.15017	0.466082	0.419664	0.418876	0.405868	0.394927		3.15017	0.382209	0.343407	0.359157	0.352246	0.352407		3.15017	0.714944	0.662797	0.664286	0.617508	0.611715		3.15017	0.00642578	-0.0008072	0.00046698	-0.0024313	-0.0028657
3.1535	0.384884	0.351788	0.362987	0.343772	0.344388		3.1535	0.382721	0.339078	0.350157	0.341139	0.338277		3.1535	0.4658	0.419721	0.418388	0.406031	0.39461		3.1535	0.382381	0.343639	0.359821	0.352297	0.352956		3.1535	0.714584	0.662718	0.664593	0.617935	0.612035		3.1535	0.00726871	7.78e-06	0.0012335	-0.0008922	-0.0020601
3.15683	0.385474	0.35233	0.363207	0.344537	0.344546		3.15683	0.383002	0.338878	0.350208	0.341753	0.338812		3.15683	0.464958	0.419367	0.418208	0.406839	0.394703		3.15683	0.382124	0.343813	0.360364	0.35221	0.353509		3.15683	0.714072	0.661982	0.664349	0.618525	0.611672		3.15683	0.00718013	0.00018751	0.00157007	-0.0002319	-0.0012128
3.16017	0.385851	0.352416	0.363662	0.344932	0.344845		3.16017	0.383212	0.338576	0.349968	0.341116	0.338878		3.16017	0.4637	0.41849	0.416944	0.406016	0.393741		3.16017	0.38196	0.343835	0.360716	0.352552	0.353913		3.16017	0.713793	0.662018	0.664842	0.619295	0.61209		3.16017	0.00723784	3.685e-05	0.00193081	9.163e-05	-0.0007033
3.1635	0.385989	0.352492	0.364049	0.345066	0.34499		3.1635	0.38285	0.338298	0.349609	0.340805	0.33865		3.1635	0.463453	0.418357	0.416814	0.4063	0.393655		3.1635	0.38143	0.343327	0.360547	0.352139	0.353615		3.1635	0.713185	0.661647	0.66482	0.619436	0.61208		3.1635	0.00705504	-0.0001374	0.00156592	-0.0005209	-0.001029
3.16683	0.386644	0.352874	0.364754	0.345975	0.345046		3.16683	0.382996	0.338084	0.349633	0.340712	0.338143		3.16683	0.462948	0.418259	0.41666	0.405926	0.393603		3.16683	0.380763	0.342423	0.360274	0.351919	0.353249		3.16683	0.713032	0.660665	0.664459	0.61919	0.611891		3.16683	0.00695632	-0.0002939	0.00109491	-0.0006986	-0.0013969
3.17017	0.386333	0.352467	0.364929	0.345529	0.344454		3.17017	0.382858	0.338727	0.349477	0.340641	0.338758		3.17017	0.461285	0.417662	0.416112	0.405332	0.393449		3.17017	0.380657	0.342283	0.360588	0.3522	0.353311		3.17017	0.712313	0.660254	0.66415	0.618766	0.611539		3.17017	0.0066685	-0.0006493	0.00120943	-0.0001393	-0.0019759
3.1735	0.385881	0.35175	0.364264	0.344888	0.343861		3.1735	0.382283	0.338253	0.349336	0.340596	0.338443		3.1735	0.460231	0.417015	0.415625	0.404831	0.392446		3.1735	0.380624	0.342597	0.360837	0.352227	0.353219		3.1735	0.711625	0.659633	0.663404	0.617857	0.611158		3.1735	0.00609547	-0.0013146	0.00054898	-0.0008086	-0.0030364
3.17683	0.386258	0.351831	0.364356	0.345034	0.343653		3.17683	0.382012	0.337759	0.348852	0.340996	0.337709		3.17683	0.459703	0.416453	0.415891	0.404785	0.392184		3.17683	0.380856	0.343441	0.361102	0.352417	0.353039		3.17683	0.710131	0.658925	0.66227	0.617414	0.610178		3.17683	0.00626933	-0.0012629	0.00083741	-0.0006048	-0.0030148
3.18017	0.386012	0.352022	0.364824	0.345164	0.343826		3.18017	0.381412	0.337348	0.348226	0.340491	0.336602		3.18017	0.458853	0.416233	0.415515	0.404499	0.391804		3.18017	0.381198	0.344568	0.361545	0.352953	0.353351		3.18017	0.710305	0.660588	0.662093	0.61809	0.610518		3.18017	0.00616084	-0.0016829	0.0007593	-0.0005694	-0.0033154
3.1835	0.385817	0.351282	0.364508	0.344498	0.34323		3.1835	0.381308	0.337095	0.347531	0.340251	0.336057		3.1835	0.459286	0.416993	0.416427	0.405045	0.392482		3.1835	0.380754	0.343851	0.361031	0.35266	0.353261		3.1835	0.709948	0.661129	0.662127	0.617998	0.61109		3.1835	0.00563103	-0.001758	0.00062441	-0.0006075	-0.0034682
3.18683	0.385756	0.350832	0.364641	0.344426	0.343482		3.18683	0.38135	0.337004	0.347695	0.340405	0.33581		3.18683	0.459534	0.417126	0.4165	0.404526	0.392359		3.18683	0.380815	0.34439	0.360577	0.352898	0.353012		3.18683	0.709568	0.661679	0.661686	0.617478	0.611058		3.18683	0.004788	-0.0017825	0.00078175	-0.0008124	-0.0034063
3.19017	0.386327	0.350787	0.364473	0.344558	0.342968		3.19017	0.381	0.336861	0.347901	0.340551	0.335659		3.19017	0.459179	0.416614	0.416059	0.404462	0.391877		3.19017	0.380513	0.344096	0.360842	0.353403	0.353429		3.19017	0.709791	0.662692	0.6618	0.617296	0.611318		3.19017	0.00439204	-0.0021463	0.00048811	-0.0011277	-0.0037395
3.1935	0.386954	0.350677	0.364491	0.344785	0.342836		3.1935	0.380591	0.335936	0.347711	0.340319	0.335006		3.1935	0.45926	0.416467	0.416464	0.404093	0.392265		3.1935	0.380336	0.343924	0.360343	0.353849	0.35309		3.1935	0.710288	0.662835	0.661889	0.61711	0.611198		3.1935	0.00408163	-0.0027581	0.00034623	-0.0016473	-0.0044539
3.19683	0.386976	0.350662	0.365107	0.344772	0.343382		3.19683	0.380054	0.334908	0.347627	0.339862	0.334389		3.19683	0.459726	0.416508	0.416734	0.403635	0.392625		3.19683	0.379796	0.343745	0.359907	0.353244	0.352767		3.19683	0.709684	0.662578	0.661336	0.617014	0.610679		3.19683	0.00458525	-0.0022562	0.00112953	-0.0011582	-0.0044943
3.20017	0.387327	0.350409	0.365191	0.344663	0.343596		3.20017	0.379359	0.334329	0.347334	0.33953	0.334267		3.20017	0.460563	0.416788	0.417223	0.403727	0.39316		3.20017	0.37947	0.343221	0.359369	0.353124	0.352802		3.20017	0.709541	0.662439	0.660949	0.616554	0.610346		3.20017	0.00420475	-0.002393	0.00112651	-0.0012587	-0.0047327
3.2035	0.387244	0.350584	0.36494	0.344443	0.343348		3.2035	0.379234	0.333973	0.34742	0.339642	0.33453		3.2035	0.460174	0.416996	0.417074	0.403365	0.393693		3.2035	0.37992	0.343407	0.35886	0.35282	0.352514		3.2035	0.709743	0.663014	0.660621	0.616541	0.610465		3.2035	0.00470171	-0.0014221	0.00202208	-0.0011925	-0.0046529
3.20683	0.386843	0.350605	0.364503	0.344153	0.343516		3.20683	0.379482	0.333983	0.347533	0.340303	0.335317		3.20683	0.460383	0.417464	0.417422	0.403795	0.394143		3.20683	0.3804	0.343106	0.358985	0.353014	0.352593		3.20683	0.71009	0.663129	0.661072	0.616642	0.610417		3.20683	0.00499081	-0.0011437	0.00203262	-0.0013161	-0.0044406
3.21017	0.38657	0.350129	0.364335	0.344725	0.344368		3.21017	0.380079	0.334926	0.348146	0.341166	0.336255		3.21017	0.460196	0.417241	0.416478	0.403428	0.394006		3.21017	0.38059	0.342807	0.358925	0.352738	0.352093		3.21017	0.710303	0.662615	0.661249	0.616808	0.610298		3.21017	0.00475282	-0.0006895	0.00217075	-0.0013889	-0.0042531
3.2135	0.386411	0.349798	0.364714	0.344865	0.344237		3.2135	0.379753	0.334253	0.348295	0.340818	0.336176		3.2135	0.460028	0.417224	0.416294	0.404208	0.394062		3.2135	0.380188	0.342664	0.35832	0.352107	0.351953		3.2135	0.71029	0.663224	0.661852	0.617396	0.611015		3.2135	0.00474301	-0.0006868	0.00210751	-0.0011072	-0.0041319
3.21683	0.38648	0.350466	0.365318	0.3455	0.344589		3.21683	0.379709	0.334345	0.348213	0.340557	0.336534		3.21683	0.461233	0.41795	0.416873	0.404877	0.394232		3.21683	0.379976	0.342288	0.358333	0.351726	0.352295		3.21683	0.71032	0.663203	0.662249	0.617637	0.611269		3.21683	0.00476318	-0.0004135	0.00177571	-0.0010921	-0.0039345
3.22017	0.385577	0.350573	0.365351	0.345477	0.344663		3.22017	0.380375	0.334499	0.348495	0.340863	0.336716		3.22017	0.461297	0.418341	0.417277	0.405455	0.39457		3.22017	0.379003	0.341777	0.35812	0.350698	0.352039		3.22017	0.710338	0.662527	0.661951	0.618137	0.611183		3.22017	0.0052113	0.0002195	0.00262154	-0.000479	-0.0030446
3.2235	0.38529	0.350526	0.365367	0.345626	0.345175		3.2235	0.380843	0.335291	0.348677	0.341311	0.337348		3.2235	0.461167	0.418397	0.417618	0.405981	0.394888		3.2235	0.378609	0.341787	0.357823	0.34994	0.352014		3.2235	0.710334	0.661975	0.662593	0.618404	0.610857		3.2235	0.00455947	6.67e-06	0.00212301	-0.000936	-0.0027905
3.22683	0.384771	0.350489	0.365455	0.34518	0.345601		3.22683	0.380787	0.335659	0.348515	0.340568	0.337478		3.22683	0.461634	0.418511	0.417679	0.406235	0.394478		3.22683	0.378529	0.341534	0.357774	0.349742	0.351957		3.22683	0.710036	0.661509	0.66315	0.618699	0.611336		3.22683	0.00468258	7.326e-05	0.00207599	-0.0006229	-0.0025673
3.23017	0.384332	0.350116	0.365387	0.344776	0.345388		3.23017	0.380741	0.336455	0.348841	0.340774	0.33793		3.23017	0.462235	0.419398	0.418487	0.407342	0.394745		3.23017	0.378457	0.341171	0.357644	0.349447	0.351786		3.23017	0.70983	0.66063	0.663433	0.618202	0.611061		3.23017	0.00421307	-0.0005005	0.00098816	-0.0010195	-0.003522
3.2335	0.38361	0.349722	0.364888	0.344701	0.344792		3.2335	0.380423	0.337046	0.348746	0.340901	0.338071		3.2335	0.462111	0.419245	0.418828	0.40702	0.394599		3.2335	0.378669	0.341575	0.357848	0.350126	0.352202		3.2335	0.709191	0.65977	0.662286	0.617234	0.609781		3.2335	0.00431205	-0.0004432	0.00067188	-0.0010543	-0.0039327
3.23683	0.382893	0.349203	0.36432	0.344	0.344655		3.23683	0.379778	0.338027	0.349059	0.341596	0.338937		3.23683	0.462149	0.418991	0.418711	0.407086	0.394217		3.23683	0.379286	0.342544	0.358891	0.350589	0.353205		3.23683	0.707859	0.658761	0.661188	0.615952	0.608827		3.23683	0.00425436	-0.0007301	0.0009436	-0.0010879	-0.0041532
3.24017	0.382783	0.349505	0.364168	0.343761	0.344446		3.24017	0.379346	0.337699	0.348807	0.342002	0.338518		3.24017	0.46178	0.418791	0.419048	0.40708	0.393257		3.24017	0.380252	0.343926	0.359538	0.351142	0.353483		3.24017	0.707692	0.658023	0.661137	0.614964	0.608126		3.24017	0.00419156	-0.0005403	0.00058209	-0.0008183	-0.0040182
3.2435	0.383533	0.349964	0.364658	0.343776	0.34466		3.2435	0.379315	0.338104	0.349227	0.341761	0.338358		3.2435	0.461062	0.418387	0.419219	0.407143	0.393179		3.2435	0.381017	0.3449	0.36019	0.351888	0.354378		3.2435	0.707849	0.658345	0.661125	0.615563	0.608643		3.2435	0.00506226	0.00022633	0.00124125	0.0001584	-0.0030045
3.24683	0.383075	0.350548	0.364914	0.343463	0.34472		3.24683	0.37976	0.338644	0.34988	0.341832	0.338375		3.24683	0.461045	0.41844	0.418991	0.407357	0.392675		3.24683	0.380672	0.344574	0.360569	0.352262	0.354522		3.24683	0.707875	0.659058	0.661221	0.615715	0.608676		3.24683	0.00543283	-6.071e-05	0.00141265	0.00055107	-0.0023641
3.25017	0.383102	0.35022	0.364025	0.34295	0.344208		3.25017	0.379684	0.338394	0.349763	0.341813	0.338439		3.25017	0.460901	0.418153	0.419023	0.407431	0.392397		3.25017	0.380479	0.344255	0.360806	0.352682	0.354456		3.25017	0.707758	0.658762	0.661504	0.615614	0.60906		3.25017	0.00516988	0.00017852	0.00171212	0.00092602	-0.0020323
3.2535	0.383189	0.350255	0.363763	0.342581	0.344413		3.2535	0.380414	0.338814	0.350816	0.342375	0.338738		3.2535	0.460158	0.417849	0.418321	0.406881	0.391976		3.2535	0.380801	0.344624	0.361822	0.353642	0.354838		3.2535	0.707478	0.658641	0.661486	0.615098	0.608902		3.2535	0.00556131	-0.0002572	0.00208666	0.00103176	-0.0019576
3.25683	0.384059	0.350627	0.36361	0.342915	0.344658		3.25683	0.381597	0.339378	0.351747	0.343333	0.339082		3.25683	0.459447	0.417512	0.417537	0.40663	0.391696		3.25683	0.380812	0.344455	0.362636	0.354012	0.355358		3.25683	0.707746	0.658598	0.66126	0.615017	0.608927		3.25683	0.00635231	-0.0001868	0.00264769	0.00145191	-0.0014843
3.26017	0.384335	0.35077	0.363428	0.343097	0.344461		3.26017	0.381721	0.339017	0.352021	0.343035	0.339332		3.26017	0.459511	0.417942	0.418113	0.40613	0.391977		3.26017	0.380704	0.343874	0.362293	0.353876	0.354735		3.26017	0.707904	0.658916	0.661207	0.615325	0.609515		3.26017	0.0066067	-0.0008216	0.00264578	0.00111295	-0.0014116
3.2635	0.384156	0.350586	0.363582	0.34267	0.343952		3.2635	0.381524	0.339173	0.352389	0.342833	0.33909		3.2635	0.459098	0.418315	0.417754	0.406025	0.392167		3.2635	0.380794	0.344059	0.362308	0.354017	0.354935		3.2635	0.707248	0.658618	0.66006	0.615518	0.609135		3.2635	0.00662156	-0.0010168	0.00258156	0.00106979	-0.0013512
3.26683	0.383981	0.350466	0.363481	0.342411	0.343669		3.26683	0.381421	0.339382	0.352238	0.34297	0.339665		3.26683	0.458691	0.417988	0.417207	0.405651	0.392143		3.26683	0.381078	0.343558	0.36165	0.354228	0.354767		3.26683	0.707665	0.658655	0.660233	0.615573	0.609746		3.26683	0.00669247	-0.0013328	0.00283303	0.00077716	-0.001495
3.27017	0.383678	0.350655	0.363421	0.342134	0.343536		3.27017	0.381909	0.339218	0.352823	0.343341	0.34003		3.27017	0.457811	0.417893	0.416659	0.404732	0.391673		3.27017	0.38121	0.344019	0.36137	0.354675	0.354833		3.27017	0.708286	0.659213	0.660141	0.615996	0.610106		3.27017	0.00715198	-0.001282	0.00311431	0.00071776	-0.0011029
3.2735	0.383787	0.350625	0.363887	0.342202	0.344083		3.2735	0.382126	0.338949	0.352951	0.343642	0.340022		3.2735	0.457545	0.417847	0.416298	0.404723	0.391768		3.2735	0.381302	0.343711	0.361611	0.355054	0.354995		3.2735	0.708915	0.6592	0.660037	0.616582	0.610391		3.2735	0.0068946	-0.0018251	0.00260538	0.00025336	-0.0014628
3.27683	0.383991	0.350929	0.364101	0.343034	0.344253		3.27683	0.382122	0.338785	0.353226	0.343578	0.340291		3.27683	0.457031	0.417261	0.415051	0.404126	0.391287		3.27683	0.380741	0.343226	0.360069	0.354048	0.354484		3.27683	0.709575	0.659513	0.660699	0.617672	0.611246		3.27683	0.00641572	-0.0025456	0.00220549	-0.0006807	-0.0022524
3.28017	0.384072	0.35145	0.364607	0.343655	0.344046		3.28017	0.381464	0.337151	0.352624	0.34251	0.339199		3.28017	0.457593	0.417443	0.415745	0.404802	0.391614		3.28017	0.379689	0.342825	0.359256	0.353226	0.35363		3.28017	0.71049	0.660876	0.661674	0.618585	0.612238		3.28017	0.00630481	-0.0028575	0.00185604	-0.0008128	-0.0023647
3.2835	0.383627	0.351663	0.364558	0.343799	0.344276		3.2835	0.38159	0.336932	0.352226	0.341825	0.338477		3.2835	0.458393	0.417656	0.416542	0.40464	0.392628		3.2835	0.379186	0.34261	0.359157	0.352985	0.353593		3.2835	0.710727	0.660875	0.661456	0.618789	0.612333		3.2835	0.00593065	-0.003261	0.00105696	-0.0014383	-0.0024871
3.28683	0.383383	0.35139	0.364402	0.343742	0.343887		3.28683	0.382073	0.336816	0.352009	0.341624	0.337942		3.28683	0.458138	0.4174	0.416403	0.404307	0.393248		3.28683	0.378747	0.342041	0.358446	0.352438	0.353089		3.28683	0.710632	0.66002	0.66194	0.618832	0.61195		3.28683	0.00525359	-0.003616	0.00072879	-0.0017342	-0.0030063
3.29017	0.383821	0.351376	0.365047	0.344437	0.344639		3.29017	0.381761	0.336421	0.35132	0.341247	0.337818		3.29017	0.457779	0.417423	0.416333	0.403848	0.393483		3.29017	0.379126	0.342308	0.358547	0.352537	0.353498		3.29017	0.710573	0.659817	0.662173	0.61911	0.611369		3.29017	0.00384205	-0.0043819	-0.0006805	-0.0026163	-0.0036551
3.2935	0.384233	0.351637	0.365729	0.344906	0.345052		3.2935	0.380936	0.335984	0.35103	0.340874	0.337678		3.2935	0.458855	0.418483	0.417579	0.404436	0.394329		3.2935	0.378685	0.342403	0.358831	0.352792	0.35366		3.2935	0.710654	0.659783	0.662165	0.619725	0.611366		3.2935	0.00344419	-0.0045255	-0.0010283	-0.0025312	-0.0043315
3.29683	0.384423	0.351333	0.365232	0.345419	0.344457		3.29683	0.380826	0.336326	0.350556	0.341015	0.337424		3.29683	0.459354	0.418686	0.418289	0.404534	0.39485		3.29683	0.37843	0.34239	0.358939	0.352726	0.353457		3.29683	0.710429	0.659395	0.661605	0.618903	0.610567		3.29683	0.00261725	-0.0050192	-0.002252	-0.0028207	-0.0053101
3.30017	0.383734	0.350885	0.36523	0.345887	0.34435		3.30017	0.380552	0.33674	0.35043	0.341399	0.337125		3.30017	0.458939	0.418463	0.418019	0.404109	0.395134		3.30017	0.378196	0.342215	0.359356	0.352484	0.35413		3.30017	0.710059	0.659178	0.661217	0.618737	0.610272		3.30017	0.00267334	-0.0048294	-0.0020158	-0.002946	-0.005497
3.3035	0.383466	0.350636	0.364912	0.346051	0.34444		3.3035	0.380627	0.336868	0.350306	0.341759	0.33729		3.3035	0.459317	0.419296	0.418598	0.404978	0.395545		3.3035	0.377602	0.342249	0.359453	0.352217	0.35404		3.3035	0.710034	0.658606	0.661396	0.618066	0.610324		3.3035	0.00187612	-0.0049955	-0.0021693	-0.0029684	-0.0058123
3.30683	0.383925	0.351105	0.365544	0.346307	0.345082		3.30683	0.380584	0.336794	0.350242	0.341876	0.337342		3.30683	0.458899	0.41938	0.419004	0.405202	0.395824		3.30683	0.377058	0.342158	0.358957	0.352578	0.35352		3.30683	0.71019	0.658974	0.661866	0.61781	0.610738		3.30683	0.00195769	-0.0040963	-0.0021175	-0.0020756	-0.0055929
3.31017	0.384482	0.351247	0.36635	0.34676	0.345693		3.31017	0.380547	0.337086	0.350471	0.342122	0.33728		3.31017	0.459017	0.419553	0.418981	0.405746	0.396407		3.31017	0.376583	0.341929	0.358785	0.352468	0.353593		3.31017	0.710239	0.659632	0.661975	0.618444	0.611139		3.31017	0.00207632	-0.0041922	-0.0019516	-0.002047	-0.005334
3.3135	0.383217	0.350411	0.365926	0.346452	0.345108		3.3135	0.3808	0.336874	0.349889	0.342125	0.337187		3.3135	0.459054	0.419247	0.418738	0.405657	0.396085		3.3135	0.375725	0.341738	0.359017	0.352366	0.353414		3.3135	0.709625	0.659344	0.662021	0.617874	0.611019		3.3135	0.00173018	-0.0045053	-0.0022226	-0.0025353	-0.0055296
3.31683	0.383542	0.350533	0.365882	0.34638	0.345102		3.31683	0.380439	0.336388	0.349223	0.341553	0.336979		3.31683	0.458985	0.41875	0.418852	0.405452	0.39597		3.31683	0.37486	0.341119	0.358719	0.351896	0.352687		3.31683	0.709811	0.659112	0.661656	0.617448	0.611133		3.31683	0.00221993	-0.0039342	-0.0017397	-0.0023758	-0.005171
3.32017	0.383416	0.350171	0.36582	0.346689	0.345085		3.32017	0.381349	0.337166	0.349425	0.341968	0.337007		3.32017	0.458941	0.418989	0.418983	0.405555	0.396053		3.32017	0.374847	0.341046	0.359125	0.3518	0.352542		3.32017	0.709323	0.658971	0.661577	0.617124	0.610972		3.32017	0.00282758	-0.0035146	-0.0018853	-0.0023606	-0.0050434
3.3235	0.383106	0.349965	0.365947	0.347001	0.345407		3.3235	0.381813	0.337049	0.34936	0.341954	0.337292		3.3235	0.460025	0.419509	0.419464	0.405807	0.395899		3.3235	0.375111	0.341297	0.359385	0.351557	0.352809		3.3235	0.709077	0.659575	0.661555	0.617576	0.610752		3.3235	0.00322724	-0.0027917	-0.0023674	-0.0022057	-0.0048885
3.32683	0.382709	0.349494	0.365515	0.34674	0.344056		3.32683	0.381672	0.337319	0.349151	0.341683	0.337531		3.32683	0.460548	0.419755	0.420396	0.405724	0.396015		3.32683	0.375333	0.341464	0.359336	0.351781	0.352607		3.32683	0.708664	0.659562	0.661625	0.61773	0.610529		3.32683	0.0030336	-0.0032249	-0.0027654	-0.0030394	-0.0053883
3.33017	0.382518	0.348418	0.365254	0.346132	0.34313		3.33017	0.381319	0.337468	0.34884	0.341355	0.337307		3.33017	0.460403	0.419049	0.419641	0.405639	0.395358		3.33017	0.376303	0.342386	0.359658	0.352299	0.35327		3.33017	0.708344	0.659139	0.661118	0.617701	0.610175		3.33017	0.00365666	-0.0024693	-0.0023327	-0.0023837	-0.0046737
3.3335	0.382598	0.348153	0.365075	0.346033	0.34289		3.3335	0.380439	0.336602	0.348443	0.340948	0.337034		3.3335	0.460316	0.418103	0.419174	0.404918	0.394728		3.3335	0.377003	0.342683	0.359839	0.352732	0.353618		3.3335	0.708468	0.659824	0.661797	0.617718	0.610694		3.3335	0.00434777	-0.0016797	-0.0017432	-0.0023109	-0.0050054
3.33683	0.382814	0.348336	0.365311	0.345672	0.342913		3.33683	0.379387	0.335651	0.348174	0.340653	0.336611		3.33683	0.460256	0.418059	0.418719	0.404922	0.394464		3.33683	0.377658	0.3438	0.36055	0.353093	0.35454		3.33683	0.708292	0.659891	0.661299	0.617589	0.610411		3.33683	0.00453717	-0.001479	-0.001348	-0.0018638	-0.0042404
3.34017	0.38281	0.348463	0.364952	0.345235	0.342948		3.34017	0.379532	0.335339	0.34865	0.340855	0.336862		3.34017	0.460568	0.418132	0.418611	0.405711	0.394856		3.34017	0.378292	0.344012	0.361165	0.352911	0.354746		3.34017	0.708405	0.660166	0.661667	0.617879	0.610416		3.34017	0.00431439	-0.0018035	-0.0015067	-0.0024097	-0.0042119
3.3435	0.38319	0.349107	0.364518	0.345402	0.343007		3.3435	0.379369	0.335021	0.348488	0.340485	0.336729		3.3435	0.460935	0.418542	0.41876	0.406003	0.395144		3.3435	0.379422	0.344625	0.361264	0.35309	0.355361		3.3435	0.708108	0.66031	0.662008	0.618026	0.61036		3.3435	0.00407136	-0.002098	-0.0015402	-0.0027267	-0.0043432
3.34683	0.383258	0.349245	0.364341	0.344936	0.343102		3.34683	0.379237	0.334691	0.348708	0.340049	0.336234		3.34683	0.46143	0.41801	0.419168	0.406261	0.395339		3.34683	0.380021	0.345496	0.361986	0.353379	0.356105		3.34683	0.70781	0.66086	0.662574	0.618275	0.610513		3.34683	0.0037354	-0.0017731	-0.0016977	-0.0024707	-0.004258
3.35017	0.383435	0.34944	0.364338	0.344501	0.3434		3.35017	0.37917	0.334472	0.34824	0.33955	0.336164		3.35017	0.461151	0.417832	0.418798	0.406026	0.395259		3.35017	0.380676	0.34584	0.362451	0.353753	0.3565		3.35017	0.707514	0.660757	0.661913	0.618488	0.610442		3.35017	0.00348438	-0.0018306	-0.0017626	-0.002322	-0.0044876
3.3535	0.383623	0.349843	0.363845	0.344036	0.342957		3.3535	0.378982	0.334571	0.348298	0.339957	0.337135		3.3535	0.46106	0.417889	0.418785	0.405796	0.395326		3.3535	0.380778	0.345386	0.362014	0.353276	0.356329		3.3535	0.707584	0.660968	0.662213	0.618864	0.610174		3.3535	0.0032149	-0.0017243	-0.0016005	-0.0019488	-0.0045907
3.35683	0.383551	0.350121	0.363846	0.344306	0.34359		3.35683	0.378549	0.334829	0.348125	0.340291	0.337943		3.35683	0.461177	0.418071	0.419312	0.406531	0.394967		3.35683	0.380756	0.344923	0.362313	0.353119	0.356094		3.35683	0.707198	0.660691	0.661459	0.619155	0.61034		3.35683	0.00301067	-0.0016657	-0.0016253	-0.0015945	-0.0041674
3.36017	0.383639	0.350803	0.363831	0.344623	0.343782		3.36017	0.378076	0.335239	0.348092	0.340262	0.337589		3.36017	0.461843	0.418717	0.419873	0.407294	0.395572		3.36017	0.379985	0.344555	0.362239	0.352872	0.355792		3.36017	0.707132	0.660676	0.661797	0.619449	0.610834		3.36017	0.00354302	-0.0017724	-0.0013052	-0.0006595	-0.0040459
3.3635	0.383632	0.350631	0.363518	0.344395	0.344057		3.3635	0.378186	0.335276	0.348181	0.340348	0.337391		3.3635	0.461106	0.418116	0.419517	0.407587	0.395523		3.3635	0.37941	0.343672	0.36206	0.352334	0.355043		3.3635	0.706603	0.659896	0.661297	0.618407	0.610649		3.3635	0.00280689	-0.0026569	-0.0021033	-0.0009737	-0.0048975
3.36683	0.383384	0.350384	0.363303	0.344164	0.344544		3.36683	0.377789	0.335116	0.348279	0.340624	0.337363		3.36683	0.459952	0.418304	0.419026	0.40746	0.39531		3.36683	0.379253	0.342981	0.362003	0.35208	0.3549		3.36683	0.706505	0.659907	0.661772	0.618276	0.611326		3.36683	0.00236932	-0.002749	-0.0016531	-0.0014906	-0.0047743
3.37017	0.383345	0.351197	0.363244	0.343907	0.345159		3.37017	0.377378	0.334916	0.34819	0.34086	0.337437		3.37017	0.460653	0.4192	0.4202	0.408618	0.395967		3.37017	0.378611	0.342599	0.361148	0.351843	0.35439		3.37017	0.706255	0.659854	0.661429	0.617425	0.610815		3.37017	0.00192303	-0.0029963	-0.0013274	-0.0017696	-0.004649
3.3735	0.38417	0.352003	0.364129	0.344075	0.345989		3.3735	0.376384	0.334773	0.347619	0.340706	0.337499		3.3735	0.460307	0.418909	0.420212	0.408073	0.395895		3.3735	0.378137	0.341858	0.360497	0.351542	0.354349		3.3735	0.706415	0.659923	0.661482	0.617583	0.610983		3.3735	0.00238922	-0.0026652	-0.0007532	-0.0014201	-0.0041108
3.37683	0.384447	0.352223	0.364402	0.343923	0.345977		3.37683	0.376236	0.334452	0.347356	0.340323	0.336955		3.37683	0.460289	0.418612	0.419846	0.408059	0.395947		3.37683	0.377958	0.340992	0.360086	0.350369	0.353671		3.37683	0.706318	0.659518	0.661344	0.617337	0.61082		3.37683	0.00221479	-0.0033402	-0.0005837	-0.0019624	-0.0043897
3.38017	0.384164	0.352336	0.364376	0.343576	0.346068		3.38017	0.375989	0.334163	0.346849	0.339376	0.336766		3.38017	0.460004	0.417875	0.419867	0.407529	0.395866		3.38017	0.377366	0.340336	0.359578	0.349804	0.352947		3.38017	0.706527	0.659441	0.660562	0.616514	0.609867		3.38017	0.00245442	-0.0029368	-0.0003602	-0.0019036	-0.0043886
3.3835	0.384991	0.3531	0.36523	0.344356	0.346355		3.3835	0.376471	0.33437	0.346912	0.339312	0.336836		3.3835	0.46069	0.417881	0.420342	0.407883	0.395896		3.3835	0.377032	0.339877	0.359113	0.349273	0.352284		3.3835	0.706397	0.65944	0.65995	0.616429	0.609425		3.3835	0.00303739	-0.0025639	0.00026267	-0.0017264	-0.0039843
3.38683	0.384737	0.352584	0.365207	0.344534	0.345865		3.38683	0.377174	0.334813	0.347017	0.339714	0.337125		3.38683	0.460401	0.41741	0.420155	0.40788	0.395467		3.38683	0.377158	0.340422	0.359579	0.34966	0.353005		3.38683	0.706491	0.659272	0.660081	0.616432	0.608981		3.38683	0.00314219	-0.0027873	3.297e-05	-0.0019303	-0.004159
3.39017	0.385367	0.352567	0.365344	0.344738	0.34589		3.39017	0.377559	0.335113	0.34793	0.340288	0.337463		3.39017	0.46119	0.418184	0.420868	0.407789	0.396189		3.39017	0.377495	0.340592	0.359737	0.349896	0.353062		3.39017	0.70682	0.659556	0.659668	0.61566	0.60838		3.39017	0.00310552	-0.0031311	-0.0002138	-0.0021164	-0.0042125
3.3935	0.386026	0.35254	0.365393	0.345121	0.345456		3.3935	0.377541	0.335506	0.347839	0.340537	0.337349		3.3935	0.460645	0.417561	0.421211	0.407203	0.396042		3.3935	0.377853	0.341079	0.359713	0.350423	0.352998		3.3935	0.706627	0.658798	0.659176	0.614728	0.608138		3.3935	0.00326057	-0.0028025	0.00018107	-0.0022006	-0.0039063
3.39683	0.386068	0.352639	0.365911	0.345652	0.345666		3.39683	0.377366	0.334677	0.347465	0.340118	0.336504		3.39683	0.46102	0.417534	0.420822	0.407428	0.396213		3.39683	0.378153	0.341148	0.359555	0.350992	0.353012		3.39683	0.706522	0.658492	0.659146	0.614376	0.608045		3.39683	0.003276	-0.0018855	0.00073514	-0.0015796	-0.0034613
3.40017	0.386555	0.353113	0.366084	0.345752	0.346109		3.40017	0.377759	0.334953	0.347954	0.340238	0.336654		3.40017	0.460934	0.417521	0.420452	0.407065	0.396605		3.40017	0.378625	0.34148	0.359296	0.351341	0.352954		3.40017	0.706164	0.658476	0.659184	0.614115	0.608107		3.40017	0.00287498	-0.0017812	0.0004305	-0.0020827	-0.004075
3.4035	0.386343	0.353088	0.36644	0.345553	0.34613		3.4035	0.378836	0.335394	0.348836	0.340778	0.337682		3.4035	0.46096	0.418161	0.42101	0.407642	0.397181		3.4035	0.379037	0.341853	0.359538	0.351581	0.353644		3.4035	0.706072	0.658233	0.658935	0.614223	0.608095		3.4035	0.0027316	-0.001554	0.00046057	-0.001422	-0.0035854
3.40683	0.385462	0.352748	0.365827	0.344886	0.34525		3.40683	0.379946	0.336126	0.350092	0.341328	0.337625		3.40683	0.461311	0.419098	0.421575	0.408428	0.397427		3.40683	0.379586	0.34177	0.359565	0.351546	0.353703		3.40683	0.706458	0.658658	0.65968	0.614686	0.608633		3.40683	0.00227157	-0.0023286	3.198e-05	-0.0012914	-0.0040528
3.41017	0.385134	0.35233	0.365381	0.344377	0.344777		3.41017	0.3803	0.336725	0.350664	0.341733	0.33771		3.41017	0.460835	0.419316	0.421017	0.407928	0.396616		3.41017	0.380313	0.342735	0.359793	0.352439	0.354431		3.41017	0.706157	0.658508	0.659996	0.614946	0.609031		3.41017	0.00245541	-0.0025651	0.00014373	-0.0007102	-0.0039469
3.4135	0.3845	0.351621	0.365653	0.344676	0.344722		3.4135	0.38086	0.336961	0.351517	0.342168	0.338475		3.4135	0.460554	0.418887	0.420024	0.407383	0.395912		3.4135	0.380316	0.342708	0.359902	0.352143	0.354168		3.4135	0.706941	0.658941	0.660599	0.615624	0.609595		3.4135	0.00230254	-0.002177	0.00015042	-0.0001628	-0.0039495
3.41683	0.38368	0.350833	0.365114	0.344208	0.343836		3.41683	0.381114	0.336661	0.351306	0.342752	0.338577		3.41683	0.460164	0.419511	0.419441	0.406897	0.395344		3.41683	0.379888	0.342568	0.359795	0.352089	0.353438		3.41683	0.707546	0.659205	0.660679	0.616241	0.610508		3.41683	0.00231216	-0.0025141	0.0001946	0.00019069	-0.0037258
3.42017	0.382718	0.350466	0.365011	0.3441	0.343426		3.42017	0.381915	0.337196	0.352023	0.343863	0.339185		3.42017	0.460295	0.419925	0.419512	0.406829	0.395448		3.42017	0.379046	0.341747	0.359426	0.351635	0.352926		3.42017	0.708265	0.659653	0.661715	0.61685	0.611546		3.42017	0.00186107	-0.0026411	-0.0003574	0.00017147	-0.0039612
3.4235	0.382094	0.349777	0.365177	0.344256	0.343718		3.4235	0.382268	0.337734	0.35232	0.344314	0.339487		3.4235	0.459862	0.419972	0.41938	0.407195	0.394931		3.4235	0.379372	0.341731	0.359847	0.35238	0.352803		3.4235	0.708343	0.658872	0.661638	0.616668	0.611907		3.4235	0.00142133	-0.0032809	-0.0008992	-2.511e-05	-0.0044364
3.42683	0.38193	0.349623	0.365295	0.344363	0.34367		3.42683	0.381332	0.336636	0.351366	0.343608	0.338416		3.42683	0.459673	0.420497	0.419225	0.407223	0.394772		3.42683	0.379057	0.341427	0.36011	0.352747	0.353085		3.42683	0.708528	0.659012	0.66211	0.616942	0.612198		3.42683	0.00141249	-0.004106	-0.0014819	-0.0004105	-0.0051409
3.43017	0.381564	0.349346	0.365494	0.344652	0.343984		3.43017	0.380692	0.335408	0.350922	0.3435	0.338151		3.43017	0.459542	0.420559	0.419565	0.407767	0.394639		3.43017	0.378901	0.341181	0.360202	0.35303	0.353183		3.43017	0.708695	0.658862	0.661955	0.616491	0.61212		3.43017	0.00099899	-0.004328	-0.001835	-0.0005838	-0.0055708
3.4335	0.381072	0.349228	0.365644	0.344108	0.344		3.4335	0.380049	0.335393	0.350607	0.343611	0.33833		3.4335	0.459441	0.420993	0.419651	0.407384	0.394665		3.4335	0.378799	0.341403	0.360097	0.353188	0.353114		3.4335	0.709036	0.659312	0.66235	0.61668	0.612605		3.4335	0.00200449	-0.0038956	-0.0012412	-2.508e-05	-0.0047615
3.43683	0.380746	0.34962	0.366018	0.343926	0.343889		3.43683	0.379565	0.335477	0.349913	0.343114	0.338186		3.43683	0.459755	0.420805	0.419541	0.407523	0.394687		3.43683	0.378811	0.341368	0.359814	0.352848	0.352905		3.43683	0.709611	0.65968	0.662807	0.616962	0.612519		3.43683	0.00224285	-0.0038381	-0.0008334	0.00028985	-0.0046752
3.44017	0.380831	0.349367	0.36638	0.344025	0.343478		3.44017	0.37896	0.335118	0.349147	0.342398	0.337906		3.44017	0.459997	0.421114	0.419735	0.40722	0.39489		3.44017	0.378588	0.34113	0.359664	0.352885	0.352537		3.44017	0.709857	0.659477	0.662881	0.616878	0.612462		3.44017	0.0027036	-0.0034673	-0.0006495	0.00059184	-0.0047348
3.4435	0.381039	0.349378	0.366975	0.344595	0.343981		3.4435	0.3788	0.334848	0.349076	0.341589	0.337835		3.4435	0.460605	0.421074	0.419941	0.407218	0.395053		3.4435	0.378121	0.341074	0.359942	0.352762	0.352316		3.4435	0.709498	0.659467	0.662475	0.616205	0.611694		3.4435	0.00294732	-0.0037709	-0.0005649	9.679e-05	-0.005038
3.44683	0.38124	0.349202	0.367263	0.344943	0.344234		3.44683	0.378533	0.334502	0.349016	0.341532	0.337768		3.44683	0.460932	0.420838	0.420033	0.407888	0.395075		3.44683	0.377486	0.341131	0.359691	0.35264	0.352192		3.44683	0.709536	0.659329	0.661909	0.615544	0.610597		3.44683	0.00292447	-0.0040203	-0.0004917	-0.0001192	-0.0049792
3.45017	0.382197	0.348988	0.367867	0.345216	0.344393		3.45017	0.378316	0.334168	0.348686	0.341275	0.33729		3.45017	0.46119	0.420732	0.419912	0.407839	0.394684		3.45017	0.377122	0.341441	0.359807	0.352406	0.352411		3.45017	0.709059	0.658385	0.661467	0.615061	0.610749		3.45017	0.00286834	-0.0041169	-0.0001448	-0.0007065	-0.0046863
3.4535	0.382798	0.349577	0.367918	0.345523	0.345316		3.4535	0.378609	0.334446	0.348692	0.341653	0.336938		3.4535	0.461337	0.420328	0.419823	0.407668	0.394869		3.4535	0.376855	0.34158	0.359237	0.352346	0.352584		3.4535	0.708968	0.658436	0.661548	0.614941	0.61027		3.4535	0.00367896	-0.0036814	0.00072587	-0.0003254	-0.0040367
3.45683	0.383006	0.349755	0.36776	0.345575	0.346019		3.45683	0.378148	0.334481	0.348775	0.340867	0.336142		3.45683	0.462107	0.420349	0.420283	0.407612	0.395421		3.45683	0.376511	0.341028	0.359012	0.351699	0.351551		3.45683	0.708405	0.658799	0.661384	0.614468	0.609934		3.45683	0.00376416	-0.0033684	0.00073119	-0.00043	-0.0040179
3.46017	0.383965	0.350988	0.368354	0.346605	0.34682		3.46017	0.377823	0.334257	0.348019	0.339796	0.335387		3.46017	0.462187	0.419797	0.420484	0.407446	0.395155		3.46017	0.376066	0.341136	0.358408	0.351726	0.351364		3.46017	0.707885	0.658947	0.661534	0.614763	0.610042		3.46017	0.00395309	-0.0025653	0.00082193	-0.0005835	-0.0037608
3.4635	0.38416	0.351815	0.368735	0.347248	0.347163		3.4635	0.377734	0.334237	0.34841	0.339108	0.335287		3.4635	0.462953	0.419806	0.420786	0.408118	0.395804		3.4635	0.375181	0.339995	0.357142	0.350919	0.350781		3.4635	0.707242	0.658879	0.661437	0.615316	0.609731		3.4635	0.00349911	-0.0023818	0.00102298	-0.0008052	-0.0035662
3.46683	0.385302	0.352368	0.368913	0.347528	0.347846		3.46683	0.377821	0.334631	0.349058	0.339015	0.335603		3.46683	0.462889	0.419735	0.420676	0.408334	0.395754		3.46683	0.374642	0.339587	0.356767	0.350138	0.350536		3.46683	0.706764	0.65875	0.660697	0.615357	0.609053		3.46683	0.00350684	-0.0025605	0.00087978	-0.0008921	-0.0038076
3.47017	0.385631	0.352632	0.369243	0.347892	0.34773		3.47017	0.377052	0.333901	0.348635	0.338806	0.334857		3.47017	0.463584	0.420271	0.421945	0.408995	0.396642		3.47017	0.37462	0.3393	0.357166	0.35027	0.350951		3.47017	0.706731	0.658769	0.660586	0.615934	0.609565		3.47017	0.0028605	-0.0031045	0.00057324	-0.0008441	-0.0038669
3.4735	0.385408	0.352628	0.368635	0.347371	0.347081		3.4735	0.37684	0.333447	0.348896	0.338619	0.334629		3.4735	0.463544	0.420366	0.421439	0.408952	0.396675		3.4735	0.374354	0.339316	0.356683	0.350147	0.350735		3.4735	0.706662	0.658718	0.661091	0.616133	0.609572		3.4735	0.0022484	-0.00362	0.00059243	-0.0011865	-0.004089
3.47683	0.38617	0.352835	0.368847	0.347851	0.347077		3.47683	0.377221	0.333368	0.349591	0.339041	0.335383		3.47683	0.46287	0.419513	0.420402	0.407982	0.396298		3.47683	0.374791	0.339887	0.356692	0.350468	0.351471		3.47683	0.706629	0.658724	0.661908	0.616796	0.609636		3.47683	0.00210303	-0.0038636	0.00046046	-0.0015521	-0.0040477
3.48017	0.38656	0.352572	0.368889	0.348453	0.347107		3.48017	0.376823	0.332715	0.349446	0.339701	0.335546		3.48017	0.462178	0.418948	0.419703	0.407408	0.396337		3.48017	0.375004	0.340278	0.35692	0.350463	0.351855		3.48017	0.707271	0.659143	0.66233	0.61759	0.610113		3.48017	0.00139083	-0.0035301	0.00042914	-0.0020708	-0.0041327
3.4835	0.386777	0.352276	0.368381	0.348194	0.34665		3.4835	0.376516	0.332855	0.349429	0.340594	0.335909		3.4835	0.461118	0.41869	0.419313	0.406639	0.396313		3.4835	0.37487	0.34059	0.356759	0.350752	0.352014		3.4835	0.707066	0.659441	0.662909	0.618082	0.61076		3.4835	0.00117465	-0.0036749	0.00021153	-0.0023367	-0.004366
3.48683	0.386694	0.352408	0.368609	0.348662	0.346843		3.48683	0.377205	0.333067	0.349953	0.340703	0.336604		3.48683	0.460836	0.418665	0.419295	0.406518	0.396832		3.48683	0.374764	0.340639	0.356866	0.350899	0.35246		3.48683	0.707232	0.65961	0.662759	0.618346	0.610926		3.48683	0.00079067	-0.0037504	0.00014273	-0.0024043	-0.0046186
3.49017	0.386274	0.352172	0.367825	0.348525	0.346554		3.49017	0.376386	0.332849	0.349279	0.340242	0.336904		3.49017	0.460239	0.418327	0.418916	0.4062	0.396252		3.49017	0.375681	0.341292	0.357565	0.351538	0.353456		3.49017	0.707122	0.659335	0.662272	0.618421	0.611144		3.49017	0.00084577	-0.0038234	-0.0002492	-0.0027957	-0.0045008
3.4935	0.386221	0.3525	0.367837	0.348711	0.346473		3.4935	0.37634	0.332645	0.348754	0.340306	0.336936		3.4935	0.459832	0.418217	0.419074	0.405989	0.39649		3.4935	0.376364	0.341658	0.357852	0.351974	0.35431		3.4935	0.706257	0.659038	0.661867	0.618447	0.610839		3.4935	0.00132702	-0.0033865	-0.0002976	-0.0024496	-0.0039862
3.49683	0.385659	0.352693	0.367478	0.348303	0.34639		3.49683	0.376898	0.333407	0.349359	0.340684	0.337955		3.49683	0.459348	0.418124	0.4189	0.406121	0.396975		3.49683	0.376216	0.342068	0.357984	0.352301	0.354672		3.49683	0.707007	0.659368	0.66197	0.618609	0.611315		3.49683	0.00177687	-0.0027653	-0.0003544	-0.0019782	-0.0039206
3.50017	0.385241	0.352249	0.367183	0.347591	0.345907		3.50017	0.37706	0.334107	0.349347	0.341062	0.338423		3.50017	0.458024	0.417698	0.417919	0.405361	0.396545		3.50017	0.376764	0.34304	0.358612	0.353218	0.354963		3.50017	0.707126	0.658907	0.661522	0.618519	0.611425		3.50017	0.00231283	-0.0028652	-0.0008811	-0.0020973	-0.0040412
3.5035	0.384935	0.351763	0.366683	0.347482	0.345388		3.5035	0.377347	0.334327	0.348776	0.340683	0.338334		3.5035	0.457189	0.417654	0.41746	0.405511	0.396534		3.5035	0.377424	0.342868	0.359269	0.353024	0.354635		3.5035	0.707374	0.658522	0.661692	0.618274	0.610932		3.5035	0.00171474	-0.0029833	-0.0014349	-0.0024384	-0.004713
3.50683	0.384415	0.351419	0.366682	0.347713	0.345229		3.50683	0.377619	0.334323	0.348706	0.340848	0.33868		3.50683	0.457376	0.418132	0.418028	0.405812	0.396778		3.50683	0.378218	0.343317	0.359818	0.353438	0.354967		3.50683	0.707263	0.658418	0.661759	0.617928	0.610837		3.50683	0.00204908	-0.0029771	-0.0017126	-0.0025779	-0.0052705
3.51017	0.383877	0.350913	0.365849	0.347321	0.345665		3.51017	0.37809	0.334068	0.348746	0.340542	0.338901		3.51017	0.457004	0.417977	0.417498	0.405746	0.396312		3.51017	0.378314	0.344037	0.360527	0.353675	0.355533		3.51017	0.706796	0.657712	0.661273	0.616675	0.610091		3.51017	0.00139015	-0.0035777	-0.0021785	-0.0030356	-0.0060129
3.5135	0.38343	0.350045	0.365305	0.346339	0.344877		3.5135	0.37829	0.333938	0.348895	0.340585	0.338338		3.5135	0.457054	0.418081	0.417368	0.406554	0.396349		3.5135	0.378025	0.344311	0.360605	0.353286	0.354795		3.5135	0.706909	0.657519	0.661441	0.616598	0.610454		3.5135	0.00042404	-0.0044836	-0.0029048	-0.0033663	-0.0066657
3.51683	0.383271	0.349918	0.364943	0.345333	0.344916		3.51683	0.377876	0.333774	0.348177	0.339769	0.337843		3.51683	0.456849	0.417993	0.417771	0.406133	0.396143		3.51683	0.378152	0.344519	0.36126	0.352947	0.354978		3.51683	0.707151	0.657689	0.661581	0.616759	0.611379		3.51683	0.00082253	-0.0048637	-0.0027324	-0.0028793	-0.0067829
3.52017	0.382748	0.349924	0.364031	0.345083	0.344766		3.52017	0.378231	0.334219	0.348784	0.339589	0.33746		3.52017	0.457466	0.418178	0.417882	0.406256	0.396414		3.52017	0.378038	0.344343	0.361295	0.352876	0.354259		3.52017	0.70739	0.658785	0.662365	0.618027	0.612411		3.52017	0.00132945	-0.0051272	-0.0026713	-0.0021516	-0.0070715
3.5235	0.382516	0.349336	0.363648	0.344371	0.344417		3.5235	0.377515	0.333925	0.348492	0.338484	0.336646		3.5235	0.457094	0.417666	0.417788	0.405851	0.396073		3.5235	0.377904	0.343739	0.362102	0.352433	0.353757		3.5235	0.707877	0.65901	0.662069	0.618018	0.612723		3.5235	0.00128917	-0.0056003	-0.0033093	-0.0023124	-0.0071157
3.52683	0.38369	0.349949	0.364026	0.345074	0.344433		3.52683	0.378018	0.334332	0.34898	0.339026	0.336856		3.52683	0.457744	0.418234	0.418738	0.406433	0.396556		3.52683	0.377043	0.34359	0.36142	0.351587	0.353484		3.52683	0.708129	0.659153	0.661829	0.618194	0.613366		3.52683	0.00098831	-0.0058279	-0.0032861	-0.0025404	-0.0072711
3.53017	0.383344	0.349814	0.363941	0.344894	0.344428		3.53017	0.378136	0.334445	0.349605	0.338858	0.337156		3.53017	0.458	0.417699	0.418908	0.40647	0.396348		3.53017	0.376336	0.342435	0.361048	0.350681	0.352578		3.53017	0.707749	0.658561	0.66073	0.6173	0.612626		3.53017	0.0015017	-0.0052184	-0.0022951	-0.0018273	-0.0070588
3.5335	0.384052	0.35	0.364289	0.345013	0.34493		3.5335	0.378291	0.334334	0.349722	0.339563	0.337208		3.5335	0.458504	0.417549	0.418568	0.406354	0.396162		3.5335	0.376121	0.342158	0.361645	0.350818	0.352734		3.5335	0.707809	0.658323	0.660198	0.616784	0.612454		3.5335	0.00135321	-0.0055895	-0.0021354	-0.001952	-0.0073853
3.53683	0.383449	0.34962	0.36387	0.344932	0.34401		3.53683	0.377952	0.333933	0.349386	0.340056	0.337647		3.53683	0.459125	0.417156	0.419362	0.406167	0.396641		3.53683	0.37678	0.341937	0.361755	0.351841	0.352711		3.53683	0.708174	0.659378	0.66113	0.616778	0.613132		3.53683	0.0010332	-0.005453	-0.0016465	-0.0015578	-0.007005
3.54017	0.383871	0.350191	0.364314	0.345408	0.343628		3.54017	0.378121	0.3341	0.350079	0.340576	0.338453		3.54017	0.459291	0.417529	0.419388	0.406148	0.396681		3.54017	0.376209	0.341438	0.360747	0.351739	0.352722		3.54017	0.708172	0.660035	0.661601	0.616746	0.612674		3.54017	0.00121814	-0.0049947	-0.0008601	-0.0012986	-0.0068465
3.5435	0.384809	0.350547	0.365342	0.346071	0.343509		3.5435	0.378203	0.334499	0.35025	0.341204	0.338574		3.5435	0.459445	0.417116	0.419741	0.406074	0.396776		3.5435	0.376576	0.342145	0.360859	0.351737	0.353374		3.5435	0.708475	0.660541	0.662482	0.617294	0.612847		3.5435	0.00164766	-0.0048013	-0.0004507	-0.0007051	-0.0063126
3.54683	0.384895	0.350459	0.366164	0.346502	0.343733		3.54683	0.377101	0.334014	0.34949	0.341449	0.338572		3.54683	0.459208	0.416343	0.419659	0.405485	0.396148		3.54683	0.376642	0.342365	0.361191	0.352498	0.353792		3.54683	0.708719	0.660922	0.662334	0.617377	0.61285		3.54683	0.00232931	-0.0043264	0.00018216	-0.0005537	-0.0056413
3.55017	0.38494	0.350711	0.367034	0.34705	0.343966		3.55017	0.377538	0.334733	0.34966	0.341516	0.339212		3.55017	0.459137	0.416347	0.419345	0.404877	0.395682		3.55017	0.376705	0.34203	0.360999	0.3527	0.353679		3.55017	0.708719	0.661096	0.662195	0.617332	0.612861		3.55017	0.00297024	-0.0035991	0.00104902	-3.723e-05	-0.0053202
3.5535	0.384608	0.350252	0.36687	0.346928	0.343678		3.5535	0.377614	0.334786	0.349298	0.34134	0.339216		3.5535	0.459559	0.416845	0.419639	0.405078	0.395318		3.5535	0.376983	0.3423	0.361117	0.352633	0.354369		3.5535	0.708163	0.660853	0.662023	0.617087	0.612574		3.5535	0.00325177	-0.0033319	0.00154312	-4.762e-05	-0.0043928
3.55683	0.384241	0.35023	0.366726	0.346926	0.344171		3.55683	0.37747	0.335033	0.348775	0.341839	0.339321		3.55683	0.459745	0.416891	0.419603	0.404937	0.394937		3.55683	0.377569	0.342842	0.361312	0.353004	0.354966		3.55683	0.707691	0.660251	0.661991	0.616465	0.611921		3.55683	0.00372181	-0.0025029	0.0018525	8.477e-05	-0.0034614
3.56017	0.384204	0.350062	0.366607	0.346675	0.343623		3.56017	0.378264	0.335575	0.348968	0.34233	0.340217		3.56017	0.459986	0.417366	0.420153	0.405583	0.395655		3.56017	0.378486	0.343671	0.361254	0.353841	0.354672		3.56017	0.707694	0.659824	0.662001	0.616052	0.611504		3.56017	0.00417379	-0.001766	0.00223839	0.00047096	-0.0027541
3.5635	0.383783	0.349979	0.36647	0.345964	0.343565		3.5635	0.377788	0.335421	0.348742	0.34198	0.34029		3.5635	0.459992	0.417941	0.419784	0.406375	0.395484		3.5635	0.378337	0.34332	0.361308	0.353749	0.354753		3.5635	0.708775	0.659817	0.662446	0.616194	0.611478		3.5635	0.00389027	-0.0017591	0.00190275	-0.0001029	-0.0031273
3.56683	0.384162	0.350214	0.367196	0.346656	0.343805		3.56683	0.377605	0.334997	0.348086	0.342255	0.339904		3.56683	0.4593	0.417456	0.419078	0.406117	0.394966		3.56683	0.379244	0.343798	0.361326	0.354301	0.355277		3.56683	0.708505	0.659526	0.662389	0.616156	0.610949		3.56683	0.00383346	-0.0019959	0.00180882	4.871e-05	-0.0029333
3.57017	0.384263	0.350798	0.367238	0.34712	0.344821		3.57017	0.377792	0.334917	0.347781	0.342189	0.339971		3.57017	0.459975	0.4189	0.41916	0.406964	0.395791		3.57017	0.379585	0.343823	0.361742	0.354113	0.355595		3.57017	0.708531	0.659615	0.662989	0.616114	0.610473		3.57017	0.00378663	-0.0018902	0.00175506	0.00014309	-0.0028771
3.5735	0.383108	0.350181	0.366563	0.346139	0.344012		3.5735	0.377971	0.334789	0.347596	0.342792	0.340355		3.5735	0.460542	0.419437	0.41903	0.407264	0.395553		3.5735	0.380107	0.344896	0.361994	0.354807	0.35596		3.5735	0.708377	0.659988	0.663407	0.616333	0.610975		3.5735	0.00288836	-0.0020981	0.00131358	-0.0002655	-0.0031019
3.57683	0.383016	0.350439	0.366549	0.345658	0.344379		3.57683	0.377842	0.334178	0.347345	0.342516	0.339988		3.57683	0.460569	0.419573	0.418917	0.406967	0.3955		3.57683	0.379677	0.34536	0.362192	0.35507	0.356207		3.57683	0.708373	0.66001	0.663418	0.61613	0.610768		3.57683	0.00180368	-0.0032295	0.00070719	-0.0007607	-0.0033626
3.58017	0.382932	0.350181	0.36686	0.345405	0.344346		3.58017	0.377187	0.333875	0.347161	0.341771	0.339439		3.58017	0.460929	0.420115	0.419432	0.407316	0.395877		3.58017	0.379747	0.34579	0.36242	0.355416	0.356347		3.58017	0.70826	0.659906	0.664036	0.617083	0.611455		3.58017	0.00094325	-0.0041614	-0.0005855	-0.0013043	-0.003957
3.5835	0.382866	0.350224	0.366535	0.344779	0.344933		3.5835	0.376766	0.333215	0.347039	0.341413	0.339372		3.5835	0.460653	0.420161	0.419402	0.406981	0.395956		3.5835	0.379568	0.345122	0.361871	0.355079	0.35625		3.5835	0.708351	0.66023	0.664671	0.617646	0.612081		3.5835	0.00110287	-0.004242	-0.0010826	-0.0013547	-0.0044136
3.58683	0.382332	0.349574	0.365936	0.344181	0.344855		3.58683	0.377002	0.333926	0.347622	0.341641	0.339355		3.58683	0.460639	0.420405	0.418894	0.40683	0.395745		3.58683	0.37894	0.344177	0.361335	0.354797	0.355335		3.58683	0.708159	0.659797	0.66474	0.618021	0.611837		3.58683	0.00058787	-0.0040939	-0.0015868	-0.0012932	-0.0045722
3.59017	0.382132	0.349469	0.366078	0.343924	0.345216		3.59017	0.377302	0.334293	0.347625	0.341698	0.33907		3.59017	0.460707	0.420007	0.419089	0.407035	0.395978		3.59017	0.378359	0.343593	0.361056	0.353922	0.355054		3.59017	0.707885	0.659193	0.663951	0.617703	0.611256		3.59017	0.00014655	-0.0039557	-0.0019806	-0.0015352	-0.0049201
3.5935	0.381881	0.349835	0.366165	0.343861	0.345373		3.5935	0.378025	0.334864	0.348404	0.342363	0.339504		3.5935	0.461085	0.420346	0.419419	0.407757	0.396585		3.5935	0.377286	0.343219	0.359948	0.353015	0.354446		3.5935	0.707457	0.659099	0.663884	0.617445	0.611447		3.5935	-0.0001251	-0.0038131	-0.0018558	-0.0016996	-0.0057431
3.59683	0.381552	0.350031	0.366334	0.343954	0.345248		3.59683	0.378036	0.334834	0.348831	0.342398	0.339994		3.59683	0.461358	0.419644	0.419431	0.407852	0.396512		3.59683	0.37775	0.342519	0.359748	0.353378	0.354163		3.59683	0.707083	0.659069	0.663792	0.617012	0.610915		3.59683	-0.0003192	-0.0034916	-0.0012289	-0.0013659	-0.0057271
3.60017	0.381201	0.350314	0.366497	0.344288	0.345202		3.60017	0.377751	0.334561	0.348701	0.34277	0.339418		3.60017	0.461166	0.419488	0.419401	0.407758	0.396021		3.60017	0.377819	0.342367	0.360051	0.353876	0.354439		3.60017	0.706985	0.659529	0.663833	0.617354	0.610846		3.60017	-0.001137	-0.0039053	-0.0016326	-0.0018376	-0.005761
3.6035	0.3806	0.350314	0.366419	0.344224	0.344265		3.6035	0.377438	0.334005	0.348586	0.342636	0.339323		3.6035	0.461097	0.419343	0.420059	0.408222	0.396534		3.6035	0.377906	0.341961	0.35962	0.354131	0.353825		3.6035	0.707229	0.660613	0.664328	0.617085	0.610755		3.6035	-0.0007786	-0.003418	-0.0016211	-0.0015292	-0.0052702
3.60683	0.38165	0.35129	0.367521	0.344856	0.345127		3.60683	0.377408	0.334092	0.348569	0.342295	0.33905		3.60683	0.460713	0.419269	0.420233	0.408478	0.396615		3.60683	0.377909	0.342223	0.359588	0.354068	0.354191		3.60683	0.707247	0.660791	0.663834	0.617388	0.610552		3.60683	-0.0006524	-0.0038744	-0.0015951	-0.0022477	-0.0054922
3.61017	0.381237	0.350614	0.367143	0.344328	0.344498		3.61017	0.376885	0.333431	0.347684	0.34151	0.338213		3.61017	0.460354	0.418783	0.420359	0.408315	0.396514		3.61017	0.378085	0.342516	0.359563	0.354064	0.353886		3.61017	0.707353	0.660377	0.663971	0.617783	0.610284		3.61017	-0.0005492	-0.0039739	-0.0018004	-0.0025734	-0.0055396
3.6135	0.381183	0.350413	0.367075	0.344576	0.344893		3.6135	0.376404	0.332938	0.34743	0.341208	0.337958		3.6135	0.459726	0.418665	0.420567	0.407734	0.39566		3.6135	0.378903	0.342608	0.360289	0.35483	0.353916		3.6135	0.707394	0.66021	0.663713	0.617504	0.610089		3.6135	-0.0004194	-0.0034259	-0.0014782	-0.0023421	-0.0055175
3.61683	0.381516	0.350046	0.366511	0.344474	0.344992		3.61683	0.376882	0.333169	0.347885	0.341081	0.337733		3.61683	0.458926	0.418729	0.420473	0.407556	0.395757		3.61683	0.378658	0.342369	0.360234	0.354538	0.353545		3.61683	0.707007	0.659857	0.663429	0.617381	0.610047		3.61683	-0.0001855	-0.0029604	-0.0009981	-0.0023272	-0.0055631
3.62017	0.381069	0.348818	0.365276	0.344256	0.344656		3.62017	0.376986	0.33281	0.347904	0.341249	0.337907		3.62017	0.459097	0.419022	0.421067	0.407606	0.39594		3.62017	0.378771	0.34263	0.360246	0.354163	0.353664		3.62017	0.706614	0.659665	0.663916	0.616865	0.609836		3.62017	-0.000419	-0.0033952	-0.0012707	-0.0027759	-0.0053293
3.6235	0.381059	0.349143	0.364663	0.344423	0.344679		3.6235	0.377364	0.332534	0.348247	0.340915	0.337758		3.6235	0.458608	0.418775	0.420485	0.407658	0.396082		3.6235	0.379066	0.343099	0.360507	0.35443	0.353381		3.6235	0.707238	0.660244	0.664222	0.616419	0.610247		3.6235	-4.014e-05	-0.0026487	-0.0005594	-0.0020491	-0.0051372
3.62683	0.381513	0.348691	0.364346	0.344339	0.344089		3.62683	0.377237	0.332102	0.347916	0.340613	0.337807		3.62683	0.457556	0.418956	0.420063	0.407931	0.396004		3.62683	0.378784	0.342817	0.360445	0.354098	0.352857		3.62683	0.707697	0.660566	0.66402	0.616313	0.61073		3.62683	-0.0002211	-0.0027303	-0.000781	-0.0020601	-0.0053213
3.63017	0.382086	0.348744	0.36464	0.344797	0.34485		3.63017	0.376569	0.330911	0.347461	0.340049	0.337112		3.63017	0.456936	0.418231	0.419082	0.406796	0.395417		3.63017	0.378699	0.342447	0.36034	0.353762	0.353465		3.63017	0.708398	0.661539	0.664236	0.617182	0.611258		3.63017	-0.0001466	-0.0027469	-0.0005449	-0.0020725	-0.0051706
3.6335	0.383193	0.349384	0.365297	0.346435	0.345839		3.6335	0.376994	0.330912	0.347564	0.340117	0.337179		3.6335	0.456574	0.417852	0.41846	0.405998	0.394972		3.6335	0.378862	0.34339	0.360697	0.354437	0.354127		3.6335	0.708085	0.661773	0.663943	0.616974	0.612028		3.6335	0.00048282	-0.0023593	-0.0001681	-0.0017198	-0.0047378
3.63683	0.382952	0.349193	0.365029	0.346111	0.34607		3.63683	0.377085	0.330928	0.347949	0.340545	0.337036		3.63683	0.456898	0.418102	0.417959	0.405788	0.394878		3.63683	0.378423	0.343457	0.360995	0.35466	0.353853		3.63683	0.707837	0.66166	0.66353	0.616693	0.611934		3.63683	0.00102748	-0.0022783	0.00015384	-0.001572	-0.0045367
3.64017	0.382783	0.348497	0.365096	0.34581	0.345549		3.64017	0.37684	0.330748	0.34807	0.340859	0.336965		3.64017	0.456774	0.417612	0.41759	0.405082	0.394074		3.64017	0.377853	0.343191	0.361114	0.354192	0.353044		3.64017	0.707634	0.661646	0.66326	0.6164	0.612455		3.64017	0.00099615	-0.0021252	0.0003183	-0.0015983	-0.0040359
3.6435	0.384265	0.34922	0.365782	0.34638	0.346844		3.6435	0.37711	0.330729	0.348159	0.34097	0.337362		3.6435	0.456841	0.417047	0.417126	0.404407	0.393641		3.6435	0.377488	0.343045	0.361409	0.354326	0.353359		3.6435	0.707187	0.661491	0.663187	0.616483	0.611952		3.6435	0.00141622	-0.002397	0.00036452	-0.001502	-0.0037862
3.64683	0.384447	0.34864	0.365652	0.346068	0.346577		3.64683	0.376699	0.330222	0.347777	0.340606	0.337199		3.64683	0.457184	0.416819	0.416741	0.404429	0.393577		3.64683	0.377257	0.342954	0.361767	0.354776	0.35409		3.64683	0.70652	0.660731	0.663348	0.616505	0.611661		3.64683	0.00156011	-0.0023143	-0.0002074	-0.0019551	-0.0040432
3.65017	0.384313	0.348559	0.365358	0.345484	0.346545		3.65017	0.377068	0.330621	0.348222	0.341109	0.337841		3.65017	0.457524	0.416598	0.416757	0.404604	0.393471		3.65017	0.37685	0.341974	0.361432	0.354462	0.353875		3.65017	0.706851	0.660975	0.66361	0.616686	0.611732		3.65017	0.00188951	-0.0023413	-0.0001969	-0.0019201	-0.0039701
3.6535	0.38423	0.348429	0.365323	0.345085	0.346405		3.6535	0.377425	0.331602	0.348753	0.341283	0.338331		3.6535	0.457908	0.416905	0.416573	0.404588	0.393451		3.6535	0.376428	0.341641	0.361528	0.354594	0.353967		3.6535	0.706479	0.660121	0.663493	0.616626	0.611397		3.6535	0.00166551	-0.0027388	-0.0002497	-0.0017194	-0.0041299
3.65683	0.384978	0.349464	0.365446	0.345434	0.346394		3.65683	0.377257	0.331778	0.348935	0.341631	0.338381		3.65683	0.458508	0.417444	0.416969	0.404859	0.393561		3.65683	0.375389	0.341116	0.361052	0.353593	0.353444		3.65683	0.706145	0.659445	0.662602	0.61652	0.610419		3.65683	0.00127933	-0.0035555	-0.0008244	-0.0023496	-0.0041875
3.66017	0.384904	0.349811	0.365476	0.345381	0.346283		3.66017	0.377377	0.331977	0.3487	0.341355	0.338991		3.66017	0.4587	0.417585	0.416852	0.405439	0.393394		3.66017	0.375975	0.341349	0.361101	0.354257	0.353606		3.66017	0.706276	0.659754	0.662651	0.616608	0.61062		3.66017	0.00071663	-0.0042052	-0.0015391	-0.0033811	-0.0043335
3.6635	0.3853	0.350174	0.365831	0.345851	0.345573		3.6635	0.377108	0.332737	0.349025	0.341306	0.338813		3.6635	0.459884	0.417891	0.417798	0.406081	0.393467		3.6635	0.376338	0.34076	0.361479	0.354221	0.353395		3.6635	0.705893	0.659282	0.662554	0.616363	0.609774		3.6635	0.00016063	-0.004695	-0.0019927	-0.0037535	-0.0039697
3.66683	0.3849	0.350122	0.365248	0.345509	0.344978		3.66683	0.376957	0.332962	0.348595	0.34083	0.338089		3.66683	0.460009	0.418072	0.417719	0.406115	0.392902		3.66683	0.376192	0.341293	0.36219	0.354545	0.353784		3.66683	0.705751	0.658879	0.662102	0.616063	0.609491		3.66683	0.00016047	-0.0048925	-0.0021409	-0.0036569	-0.0037408
3.67017	0.384519	0.350019	0.364675	0.345161	0.344083		3.67017	0.376857	0.334042	0.348665	0.340857	0.338401		3.67017	0.460577	0.418164	0.417875	0.406831	0.393371		3.67017	0.376544	0.341519	0.362425	0.354613	0.353722		3.67017	0.705888	0.659144	0.661974	0.616039	0.609813		3.67017	1.481e-05	-0.0052256	-0.0022896	-0.0043608	-0.0036923
3.6735	0.384821	0.350424	0.364525	0.345688	0.344554		3.6735	0.377094	0.334679	0.349253	0.340815	0.338321		3.6735	0.460772	0.418188	0.418163	0.407006	0.393172		3.6735	0.377062	0.342223	0.362833	0.354781	0.35457		3.6735	0.705373	0.658336	0.661841	0.616228	0.609654		3.6735	7.81e-06	-0.0058162	-0.0018033	-0.0045396	-0.0039716
3.67683	0.384427	0.350405	0.364096	0.345702	0.343961		3.67683	0.376208	0.334335	0.348525	0.340288	0.337584		3.67683	0.460973	0.418742	0.418688	0.407697	0.393505		3.67683	0.376657	0.341918	0.362512	0.354261	0.354069		3.67683	0.705385	0.657452	0.661793	0.615727	0.609218		3.67683	-0.0002393	-0.005982	-0.0019224	-0.0043742	-0.0038796
3.68017	0.38448	0.350669	0.364243	0.34596	0.344158		3.68017	0.37663	0.335258	0.349237	0.340974	0.338235		3.68017	0.461332	0.419182	0.419199	0.407918	0.393907		3.68017	0.377007	0.342341	0.363364	0.354276	0.354662		3.68017	0.704874	0.65742	0.661641	0.615421	0.60909		3.68017	-0.0004251	-0.0061176	-0.0020381	-0.0041919	-0.0039967
3.6835	0.383996	0.350452	0.363841	0.345708	0.343915		3.6835	0.377217	0.335769	0.349179	0.340961	0.338437		3.6835	0.461103	0.41955	0.419352	0.408441	0.394538		3.6835	0.376346	0.341636	0.362427	0.353445	0.354334		3.6835	0.704423	0.65731	0.661722	0.615877	0.609447		3.6835	-0.0009137	-0.0063994	-0.0022231	-0.0045707	-0.0044845
3.68683	0.383496	0.350093	0.363685	0.345562	0.343525		3.68683	0.377544	0.336009	0.349595	0.341715	0.339033		3.68683	0.46141	0.420248	0.419759	0.408874	0.395213		3.68683	0.376928	0.341127	0.362142	0.353045	0.354299		3.68683	0.704482	0.657804	0.662012	0.615875	0.609537		3.68683	-0.0011298	-0.0062561	-0.002203	-0.004628	-0.0047605
3.69017	0.383176	0.350047	0.363535	0.345421	0.343202		3.69017	0.37677	0.335649	0.349248	0.341199	0.338669		3.69017	0.460533	0.420148	0.419978	0.409165	0.395607		3.69017	0.377385	0.341152	0.361755	0.353061	0.353917		3.69017	0.704532	0.658647	0.661599	0.61599	0.609965		3.69017	-0.0004711	-0.0053349	-0.0014513	-0.0039948	-0.0044729
3.6935	0.383206	0.349687	0.364055	0.346252	0.343485		3.6935	0.376564	0.33532	0.348517	0.341312	0.338675		3.6935	0.459908	0.420672	0.420135	0.408883	0.39542		3.6935	0.377055	0.341074	0.361588	0.352602	0.354117		3.6935	0.704868	0.658614	0.660987	0.61626	0.610115		3.6935	-0.0004333	-0.005013	-0.0013839	-0.0036856	-0.0042539
3.69683	0.383023	0.349541	0.364047	0.346484	0.343516		3.69683	0.375931	0.334166	0.348119	0.340416	0.338184		3.69683	0.45963	0.42006	0.41985	0.408542	0.395544		3.69683	0.377312	0.341251	0.361392	0.352708	0.354185		3.69683	0.705037	0.658824	0.660435	0.616398	0.610204		3.69683	8.411e-05	-0.0044948	-0.000818	-0.0035663	-0.0043971
3.70017	0.38351	0.349611	0.364493	0.346877	0.344075		3.70017	0.375971	0.334107	0.34865	0.340556	0.338425		3.70017	0.45907	0.41944	0.419719	0.408293	0.3952		3.70017	0.376957	0.341683	0.361168	0.352764	0.35387		3.70017	0.704203	0.658472	0.660084	0.615915	0.610574		3.70017	0.00065833	-0.0037346	-0.0005036	-0.0030178	-0.0044679
3.7035	0.383005	0.349096	0.364197	0.346289	0.343824		3.7035	0.375943	0.333705	0.34888	0.34091	0.338664		3.7035	0.458259	0.418716	0.41913	0.40787	0.395008		3.7035	0.376911	0.341723	0.361158	0.352915	0.353303		3.7035	0.703958	0.658491	0.659597	0.61601	0.61046		3.7035	0.00112115	-0.0031078	0.00025941	-0.0020294	-0.0043674
3.70683	0.38334	0.348781	0.36432	0.346764	0.344107		3.70683	0.3755	0.332454	0.348573	0.340807	0.338863		3.70683	0.45811	0.418573	0.419133	0.407778	0.394541		3.70683	0.377036	0.342147	0.361766	0.352767	0.35368		3.70683	0.704211	0.658624	0.659372	0.616138	0.610781		3.70683	0.00162888	-0.0021632	0.00049518	-0.00156	-0.0038742
3.71017	0.383544	0.348318	0.363669	0.345628	0.344047		3.71017	0.375662	0.332213	0.348992	0.341086	0.339077		3.71017	0.45778	0.418004	0.419039	0.407509	0.394709		3.71017	0.377284	0.342348	0.361924	0.353328	0.354341		3.71017	0.703868	0.658824	0.659301	0.616713	0.610711		3.71017	0.0018695	-0.0019045	0.00079697	-0.0012219	-0.0041168
3.7135	0.383303	0.348519	0.363665	0.345357	0.343989		3.7135	0.375751	0.331645	0.34921	0.341088	0.339292		3.7135	0.457366	0.417519	0.418388	0.407131	0.394632		3.7135	0.377482	0.342671	0.36173	0.35342	0.355041		3.7135	0.703776	0.658525	0.659195	0.617093	0.610952		3.7135	0.00140339	-0.0016988	0.00053755	-0.0010789	-0.0045646
3.71683	0.383259	0.348457	0.363744	0.345057	0.344766		3.71683	0.375985	0.331733	0.349837	0.340947	0.339466		3.71683	0.457614	0.418268	0.418943	0.407375	0.394682		3.71683	0.377645	0.342716	0.36103	0.353361	0.355175		3.71683	0.703967	0.658543	0.658972	0.617181	0.61075		3.71683	0.00119237	-0.0013213	0.00032055	-0.0008652	-0.0048243
3.72017	0.38354	0.348538	0.364064	0.345342	0.345231		3.72017	0.37591	0.331186	0.350066	0.340643	0.339647		3.72017	0.45736	0.418355	0.418166	0.406718	0.394448		3.72017	0.377545	0.342988	0.360987	0.353228	0.355396		3.72017	0.703584	0.657757	0.658982	0.617226	0.610018		3.72017	0.00122153	-0.0009894	0.00043124	-0.0006538	-0.0044577
3.7235	0.383343	0.348587	0.36415	0.345255	0.345348		3.7235	0.375471	0.330667	0.349779	0.34078	0.339456		3.7235	0.457357	0.418069	0.418402	0.40697	0.393784		3.7235	0.37708	0.342365	0.36018	0.352037	0.354467		3.7235	0.703474	0.657666	0.658827	0.617005	0.609347		3.7235	0.00102881	-0.0010815	0.00027658	-0.0007728	-0.0041924
3.72683	0.382758	0.34821	0.364158	0.345138	0.345334		3.72683	0.375526	0.330541	0.349627	0.339892	0.339182		3.72683	0.457343	0.418174	0.418257	0.407094	0.394103		3.72683	0.377674	0.342572	0.360081	0.352525	0.355093		3.72683	0.703816	0.658309	0.659633	0.617056	0.60982		3.72683	0.00067141	-0.0012351	-1.412e-05	-0.0008208	-0.0045045
3.73017	0.38304	0.348359	0.364213	0.34552	0.345367		3.73017	0.376052	0.330798	0.349719	0.339924	0.338498		3.73017	0.458574	0.419039	0.419151	0.4074	0.394813		3.73017	0.377428	0.342394	0.360378	0.352464	0.355303		3.73017	0.704297	0.657808	0.659886	0.61637	0.609768		3.73017	0.00046808	-0.0014973	6.922e-05	-0.0004137	-0.0046601
3.7335	0.382076	0.34777	0.363587	0.345194	0.345331		3.7335	0.375711	0.330281	0.348994	0.339312	0.338148		3.7335	0.458288	0.419011	0.418774	0.407117	0.394769		3.7335	0.377204	0.342952	0.360379	0.352784	0.355923		3.7335	0.704948	0.658027	0.660247	0.616121	0.610615		3.7335	0.00059562	-0.0019646	0.00023437	-0.0002872	-0.0050463
3.73683	0.381796	0.348281	0.363729	0.345653	0.346024		3.73683	0.375955	0.330553	0.349101	0.338697	0.338297		3.73683	0.458172	0.418805	0.418493	0.406979	0.395026		3.73683	0.377313	0.343189	0.360714	0.352695	0.356311		3.73683	0.705364	0.658169	0.660715	0.616117	0.610757		3.73683	0.00054104	-0.0024476	0.00038136	-0.0006693	-0.004933
3.74017	0.382041	0.34873	0.364016	0.345962	0.346514		3.74017	0.376186	0.330302	0.348937	0.338519	0.338026		3.74017	0.458316	0.418897	0.418445	0.406615	0.39524		3.74017	0.377431	0.343664	0.361045	0.352581	0.356943		3.74017	0.705364	0.657639	0.66154	0.615836	0.610541		3.74017	0.00105422	-0.0025932	0.00039796	-0.0007179	-0.0047889
3.7435	0.382462	0.348993	0.364697	0.346126	0.346646		3.7435	0.37615	0.330034	0.347823	0.33831	0.337631		3.7435	0.459062	0.419609	0.418814	0.406972	0.39636		3.7435	0.37707	0.343339	0.360959	0.352495	0.356573		3.7435	0.705459	0.657544	0.661638	0.615336	0.609963		3.7435	0.00094664	-0.0030343	-0.0001195	-0.0007167	-0.0048157
3.74683	0.381812	0.348818	0.364944	0.345407	0.346871		3.74683	0.377336	0.331089	0.348426	0.339668	0.338815		3.74683	0.459645	0.420168	0.419625	0.406692	0.397024		3.74683	0.377193	0.342728	0.360725	0.352573	0.356721		3.74683	0.704976	0.658124	0.662146	0.615322	0.609959		3.74683	0.00144219	-0.0031531	-0.0002037	-0.0006846	-0.004684
3.75017	0.382043	0.348897	0.36537	0.345797	0.347272		3.75017	0.378292	0.331871	0.34835	0.340311	0.339223		3.75017	0.459339	0.420436	0.41973	0.406918	0.397289		3.75017	0.377549	0.342286	0.360495	0.352864	0.356444		3.75017	0.705381	0.658804	0.663148	0.616149	0.610129		3.75017	0.00152729	-0.0025981	0.00038073	-0.0006186	-0.0043224
3.7535	0.382251	0.349131	0.365863	0.346078	0.347122		3.7535	0.378202	0.332082	0.348532	0.340904	0.338846		3.7535	0.459211	0.420342	0.420006	0.407193	0.397666		3.7535	0.378402	0.342258	0.360693	0.353435	0.356377		3.7535	0.706228	0.659643	0.663994	0.616554	0.610338		3.7535	0.00189006	-0.0024856	0.00085385	-0.0004981	-0.0040294
3.75683	0.382449	0.348824	0.366031	0.346222	0.346953		3.75683	0.37818	0.33254	0.347906	0.340711	0.338477		3.75683	0.458805	0.420364	0.420503	0.407393	0.397454		3.75683	0.378149	0.342587	0.360772	0.353836	0.356676		3.75683	0.707087	0.659945	0.664156	0.61715	0.610695		3.75683	0.00224684	-0.0026718	0.00114903	-0.00086	-0.0037496
3.76017	0.382712	0.349145	0.366317	0.347033	0.347491		3.76017	0.378203	0.332554	0.347427	0.340406	0.338397		3.76017	0.458759	0.42062	0.420074	0.4075	0.396973		3.76017	0.377583	0.34209	0.36085	0.353485	0.356658		3.76017	0.707683	0.660057	0.664353	0.617261	0.611318		3.76017	0.00186423	-0.0033811	0.00127643	-0.0011598	-0.0037437
3.7635	0.383086	0.349689	0.366869	0.347339	0.347767		3.7635	0.377869	0.332485	0.347526	0.340091	0.338632		3.7635	0.458046	0.419892	0.420101	0.407427	0.397082		3.7635	0.377415	0.341927	0.361377	0.353772	0.356351		3.7635	0.707452	0.660165	0.664183	0.617247	0.611653		3.7635	0.00138177	-0.0041969	0.00085557	-0.0016292	-0.0043267
3.76683	0.383775	0.349626	0.367204	0.347608	0.348093		3.76683	0.3781	0.333182	0.34784	0.34085	0.339126		3.76683	0.458045	0.41947	0.420086	0.407281	0.396319		3.76683	0.377082	0.342349	0.361174	0.354112	0.35622		3.76683	0.707201	0.661156	0.665094	0.618202	0.612594		3.76683	0.00137809	-0.0043811	0.00066706	-0.0020087	-0.0043198
3.77017	0.383647	0.349479	0.367437	0.347797	0.348099		3.77017	0.377844	0.333358	0.347639	0.340814	0.339335		3.77017	0.457853	0.419299	0.420232	0.407627	0.395882		3.77017	0.377392	0.342996	0.36166	0.354499	0.356225		3.77017	0.707201	0.661193	0.665053	0.618391	0.612757		3.77017	0.00098349	-0.0046749	0.00055926	-0.0021831	-0.0043161
3.7735	0.383823	0.349363	0.36757	0.347461	0.347489		3.7735	0.377555	0.333581	0.347908	0.341587	0.339314		3.7735	0.458309	0.419514	0.420703	0.407568	0.395432		3.7735	0.377275	0.34292	0.361468	0.353919	0.35642		3.7735	0.70746	0.661297	0.664895	0.618526	0.613146		3.7735	0.00126937	-0.0046222	0.00031018	-0.0021907	-0.0043377
3.77683	0.384015	0.349662	0.367392	0.347213	0.34741		3.77683	0.377489	0.334426	0.348287	0.341503	0.33905		3.77683	0.458232	0.419464	0.420606	0.408	0.395362		3.77683	0.377289	0.342527	0.361213	0.353291	0.35639		3.77683	0.707074	0.661343	0.664607	0.618833	0.613354		3.77683	0.00084866	-0.0045092	0.00043124	-0.0020551	-0.0045149
3.78017	0.384301	0.349935	0.367855	0.347896	0.34748		3.78017	0.377232	0.33426	0.34817	0.341307	0.338685		3.78017	0.457932	0.419676	0.419796	0.408212	0.39481		3.78017	0.376885	0.342696	0.360451	0.352947	0.356234		3.78017	0.706797	0.66102	0.664518	0.619031	0.612905		3.78017	-0.000102	-0.0044117	-0.0005827	-0.0024134	-0.0050725
3.7835	0.384704	0.349628	0.368006	0.347695	0.347157		3.7835	0.377054	0.334394	0.348061	0.341138	0.338502		3.7835	0.457726	0.419463	0.4196	0.408314	0.39441		3.7835	0.377039	0.342085	0.359967	0.352809	0.356383		3.7835	0.70672	0.661089	0.664576	0.619074	0.612768		3.7835	0.00029529	-0.0039556	-0.0002363	-0.0021563	-0.004444
3.78683	0.384585	0.34986	0.368055	0.347908	0.347155		3.78683	0.376375	0.333871	0.347683	0.340871	0.337706		3.78683	0.457159	0.418978	0.418691	0.408234	0.393804		3.78683	0.37639	0.341929	0.359775	0.352208	0.355873		3.78683	0.706765	0.660566	0.664429	0.619384	0.61267		3.78683	0.00042496	-0.0035894	-2.252e-05	-0.0018993	-0.0037586
3.79017	0.384678	0.349475	0.367475	0.347991	0.347097		3.79017	0.375925	0.333553	0.347278	0.340482	0.33735		3.79017	0.45704	0.419026	0.418856	0.408946	0.394135		3.79017	0.375993	0.34087	0.358452	0.35156	0.355043		3.79017	0.706666	0.660432	0.664303	0.618903	0.612486		3.79017	6.713e-05	-0.0038491	1.904e-05	-0.0015252	-0.0037773
3.7935	0.384842	0.349857	0.366886	0.348261	0.347054		3.7935	0.376262	0.333827	0.347433	0.340595	0.337591		3.7935	0.45697	0.419431	0.41829	0.408877	0.39445		3.7935	0.37536	0.3407	0.358468	0.351832	0.355303		3.7935	0.706971	0.660111	0.664153	0.618963	0.612176		3.7935	-0.0004689	-0.0043445	-0.0004834	-0.0017688	-0.0039068
3.79683	0.38476	0.349914	0.366593	0.34846	0.347432		3.79683	0.375802	0.333467	0.34677	0.340041	0.336935		3.79683	0.457893	0.420609	0.418982	0.409509	0.395329		3.79683	0.374921	0.34062	0.358706	0.351977	0.354733		3.79683	0.706915	0.659352	0.663892	0.618888	0.612228		3.79683	0.00022932	-0.0042325	-0.0004168	-0.0014488	-0.0037692
3.80017	0.384407	0.349392	0.36617	0.348057	0.347245		3.80017	0.375061	0.332921	0.346466	0.339665	0.336685		3.80017	0.457596	0.420763	0.418633	0.409214	0.395353		3.80017	0.374762	0.340631	0.358525	0.352004	0.354463		3.80017	0.707023	0.658579	0.663818	0.618633	0.61204		3.80017	0.00075164	-0.0042546	-0.0006538	-0.0010906	-0.0035867
3.8035	0.385101	0.350238	0.366258	0.348726	0.347551		3.8035	0.375082	0.332705	0.346069	0.339356	0.336784		3.8035	0.457912	0.420978	0.418307	0.408672	0.395596		3.8035	0.375384	0.340821	0.359028	0.352472	0.354821		3.8035	0.706923	0.658077	0.663354	0.618605	0.611485		3.8035	0.00074907	-0.0037897	-0.0007759	-0.0010692	-0.0032089
3.80683	0.385607	0.350535	0.36642	0.348778	0.346986		3.80683	0.374752	0.332517	0.346256	0.339899	0.336813		3.80683	0.458709	0.421773	0.418683	0.408815	0.396241		3.80683	0.37563	0.340563	0.358823	0.352349	0.354101		3.80683	0.707122	0.657762	0.662847	0.618298	0.610931		3.80683	0.00094116	-0.0033874	-0.0014115	-0.0010712	-0.0030621
3.81017	0.385812	0.350745	0.366631	0.348879	0.347163		3.81017	0.375154	0.332349	0.346475	0.340271	0.337157		3.81017	0.458603	0.42149	0.418905	0.40894	0.396671		3.81017	0.376383	0.3405	0.359089	0.353122	0.354254		3.81017	0.707288	0.657861	0.66271	0.617935	0.610386		3.81017	0.00106826	-0.0035596	-0.0017356	-0.0005233	-0.0035535
3.8135	0.385378	0.35114	0.366672	0.348713	0.347608		3.8135	0.375701	0.333082	0.347502	0.341234	0.337926		3.8135	0.458183	0.420719	0.419115	0.408802	0.396429		3.8135	0.377109	0.340386	0.359091	0.353389	0.354375		3.8135	0.707945	0.658319	0.663212	0.618097	0.610812		3.8135	0.00118883	-0.0035236	-0.0018285	-0.0005848	-0.0034011
3.81683	0.385773	0.351261	0.366485	0.349084	0.34772		3.81683	0.376086	0.33381	0.347643	0.341568	0.338291		3.81683	0.458296	0.420963	0.419443	0.40902	0.39645		3.81683	0.37749	0.340719	0.359314	0.353541	0.354434		3.81683	0.708635	0.658537	0.663616	0.619204	0.610961		3.81683	0.00089542	-0.0036886	-0.0014185	-0.0010611	-0.0034578
3.82017	0.385253	0.351128	0.366394	0.348701	0.347761		3.82017	0.375997	0.333879	0.347815	0.341221	0.338467		3.82017	0.458626	0.420974	0.419845	0.408878	0.396476		3.82017	0.377466	0.340485	0.359393	0.35395	0.353927		3.82017	0.708703	0.658243	0.663416	0.619135	0.611098		3.82017	0.00071541	-0.0040471	-0.0012841	-0.0007896	-0.0037911
3.8235	0.38491	0.350997	0.366463	0.348588	0.347586		3.8235	0.375863	0.333826	0.347513	0.340907	0.33833		3.8235	0.459344	0.420658	0.420602	0.408845	0.396599		3.8235	0.377162	0.340888	0.359777	0.353918	0.354324		3.8235	0.709217	0.658607	0.663497	0.619432	0.611521		3.8235	0.00054353	-0.0045062	-0.0016321	-0.0013027	-0.0040571
3.82683	0.384193	0.351029	0.366309	0.348766	0.347657		3.82683	0.375914	0.333654	0.347547	0.340857	0.338265		3.82683	0.460404	0.420872	0.421219	0.408921	0.397493		3.82683	0.377586	0.340909	0.359978	0.353743	0.354181		3.82683	0.709065	0.658825	0.663237	0.619061	0.612135		3.82683	0.00046656	-0.0049308	-0.0020099	-0.0013495	-0.0041757
3.83017	0.384085	0.351122	0.366743	0.348624	0.347729		3.83017	0.376198	0.333811	0.347178	0.341308	0.338543		3.83017	0.460246	0.420131	0.421636	0.408428	0.397242		3.83017	0.377376	0.341528	0.360646	0.353725	0.354463		3.83017	0.708926	0.659341	0.663107	0.619067	0.611983		3.83017	0.00036863	-0.0054238	-0.0022288	-0.0017887	-0.0047556
3.8335	0.383707	0.350698	0.366206	0.347754	0.346752		3.8335	0.376101	0.333806	0.347126	0.34131	0.338254		3.8335	0.460766	0.419574	0.421752	0.40846	0.396956		3.8335	0.377297	0.341873	0.359876	0.353579	0.354558		3.8335	0.708931	0.65984	0.663181	0.618934	0.612099		3.8335	0.00055414	-0.0053882	-0.0021528	-0.002392	-0.0047819
3.83683	0.383786	0.350753	0.36632	0.347768	0.346168		3.83683	0.37628	0.333684	0.347274	0.34093	0.3381		3.83683	0.460638	0.419337	0.42204	0.40829	0.39696		3.83683	0.377524	0.342035	0.359971	0.353422	0.354772		3.83683	0.709299	0.659885	0.663403	0.618603	0.612328		3.83683	0.00048655	-0.0054153	-0.0025145	-0.0025109	-0.0053845
3.84017	0.383556	0.350281	0.366198	0.34723	0.345485		3.84017	0.376499	0.333702	0.348023	0.341162	0.338326		3.84017	0.460799	0.4186	0.42149	0.407284	0.396408		3.84017	0.376826	0.341394	0.359267	0.352319	0.354602		3.84017	0.70914	0.659923	0.662999	0.617998	0.612252		3.84017	0.00066271	-0.0049631	-0.0025215	-0.0022879	-0.0058332
3.8435	0.383666	0.350294	0.3663	0.347457	0.345751		3.8435	0.376324	0.333404	0.347874	0.340314	0.337823		3.8435	0.460098	0.418102	0.420516	0.40733	0.396461		3.8435	0.376471	0.340635	0.359232	0.351379	0.354105		3.8435	0.709216	0.660588	0.66294	0.618079	0.611921		3.8435	0.00030292	-0.0048275	-0.0024561	-0.002332	-0.0056462
3.84683	0.383087	0.349562	0.365921	0.346754	0.344815		3.84683	0.375956	0.33333	0.348141	0.340249	0.337057		3.84683	0.459598	0.417991	0.420158	0.407002	0.396753		3.84683	0.376012	0.340511	0.358883	0.351058	0.354075		3.84683	0.708866	0.660738	0.663046	0.618034	0.61153		3.84683	0.00052959	-0.0041005	-0.0022954	-0.0020753	-0.0054096
3.85017	0.383546	0.350039	0.365977	0.346158	0.344591		3.85017	0.376067	0.333429	0.348281	0.339966	0.336848		3.85017	0.459231	0.417254	0.419626	0.406368	0.396284		3.85017	0.375963	0.340217	0.358944	0.350688	0.354209		3.85017	0.708486	0.660918	0.663037	0.617937	0.611909		3.85017	0.00131763	-0.0034802	-0.0014047	-0.0013092	-0.0044795
3.8535	0.38328	0.349739	0.365858	0.345695	0.344858		3.8535	0.375856	0.332939	0.348037	0.339616	0.335903		3.8535	0.459169	0.41726	0.419137	0.406701	0.396162		3.8535	0.375389	0.340309	0.358874	0.350381	0.353809		3.8535	0.708351	0.661548	0.663172	0.617992	0.611871		3.8535	0.0010464	-0.003308	-0.0013382	-0.0013416	-0.0045576
3.85683	0.38368	0.34975	0.365866	0.346107	0.345119		3.85683	0.376397	0.332683	0.348507	0.339804	0.336112		3.85683	0.458787	0.416888	0.418227	0.406955	0.396018		3.85683	0.375497	0.340179	0.358783	0.350511	0.354127		3.85683	0.70735	0.661081	0.663021	0.617813	0.611224		3.85683	0.00095282	-0.003441	-0.0008867	-0.0008303	-0.0043548
3.86017	0.383022	0.349408	0.366023	0.345445	0.345241		3.86017	0.376616	0.332958	0.34927	0.340601	0.336667		3.86017	0.458255	0.416667	0.417574	0.406136	0.394849		3.86017	0.37498	0.34064	0.359695	0.35106	0.354524		3.86017	0.706579	0.66075	0.662759	0.617787	0.611536		3.86017	0.00177607	-0.0030993	-0.0008541	-0.000557	-0.0040695
3.8635	0.383223	0.3497	0.36651	0.345777	0.345364		3.8635	0.376346	0.332676	0.349553	0.340543	0.336516		3.8635	0.458506	0.417775	0.417817	0.406673	0.395301		3.8635	0.375111	0.340607	0.360154	0.351244	0.354815		3.8635	0.705737	0.660421	0.662337	0.617125	0.61093		3.8635	0.00228716	-0.0030818	-0.0010016	-0.0003848	-0.0044594
3.86683	0.384408	0.350716	0.367199	0.346683	0.345919		3.86683	0.376614	0.33271	0.349865	0.341066	0.336922		3.86683	0.458471	0.417962	0.417434	0.406522	0.395243		3.86683	0.375563	0.340718	0.360394	0.351677	0.355182		3.86683	0.706132	0.660194	0.661921	0.616813	0.610778		3.86683	0.00169845	-0.0032633	-0.0018343	-0.0005863	-0.0048121
3.87017	0.384891	0.351834	0.367719	0.347304	0.346393		3.87017	0.376457	0.33247	0.349552	0.340915	0.337066		3.87017	0.457749	0.417733	0.416735	0.406386	0.395335		3.87017	0.375579	0.34059	0.36075	0.352258	0.355115		3.87017	0.705902	0.66044	0.661231	0.616704	0.610533		3.87017	0.00095839	-0.0034554	-0.0022635	-0.0010572	-0.0049431
3.8735	0.38471	0.352221	0.367805	0.346891	0.345915		3.8735	0.37662	0.333135	0.350603	0.341371	0.338163		3.8735	0.457226	0.418136	0.416956	0.407073	0.395464		3.8735	0.375743	0.340922	0.361214	0.352501	0.354948		3.8735	0.705903	0.660468	0.661156	0.616816	0.610548		3.8735	0.00080417	-0.0035565	-0.0021366	-0.001142	-0.0048844
3.87683	0.384079	0.351935	0.367934	0.346471	0.345882		3.87683	0.376644	0.333428	0.350344	0.341672	0.338262		3.87683	0.456706	0.417627	0.417158	0.40693	0.395733		3.87683	0.37679	0.34147	0.362641	0.353762	0.355523		3.87683	0.705664	0.660273	0.661345	0.616409	0.610545		3.87683	0.00045279	-0.0039865	-0.0019762	-0.0014721	-0.0050026
3.88017	0.383912	0.35204	0.368206	0.346441	0.34581		3.88017	0.376967	0.334193	0.350724	0.34259	0.339124		3.88017	0.456798	0.417927	0.417322	0.407081	0.395654		3.88017	0.376546	0.341494	0.362421	0.353834	0.354887		3.88017	0.705272	0.659723	0.661166	0.616205	0.611009		3.88017	0.00036147	-0.0038782	-0.0018333	-0.0015023	-0.0044538
3.8835	0.383657	0.351894	0.368127	0.346214	0.346094		3.8835	0.377328	0.335211	0.351298	0.343575	0.340268		3.8835	0.457349	0.419162	0.418543	0.407648	0.396341		3.8835	0.376206	0.341229	0.362528	0.353909	0.354484		3.8835	0.704864	0.659808	0.661026	0.616531	0.610761		3.8835	0.00049574	-0.0038234	-0.0012599	-0.0018181	-0.0042859
3.88683	0.383126	0.352425	0.368347	0.346795	0.346555		3.88683	0.376995	0.335437	0.350984	0.343593	0.340213		3.88683	0.457618	0.418734	0.418884	0.407806	0.396892		3.88683	0.376192	0.341483	0.362869	0.354599	0.354237		3.88683	0.704269	0.659646	0.660692	0.616271	0.610815		3.88683	0.00034755	-0.0038714	-0.0018137	-0.0015111	-0.0038529
3.89017	0.38283	0.352179	0.368357	0.346596	0.345859		3.89017	0.376867	0.334974	0.350197	0.343396	0.339263		3.89017	0.458244	0.418656	0.419963	0.408479	0.397903		3.89017	0.376711	0.342046	0.363678	0.35501	0.354899		3.89017	0.704461	0.659883	0.661032	0.61637	0.611719		3.89017	0.00011135	-0.0040898	-0.002085	-0.0014589	-0.0040171
3.8935	0.382973	0.352147	0.368348	0.34685	0.346085		3.8935	0.377474	0.335734	0.350398	0.344196	0.339777		3.8935	0.458446	0.419025	0.420646	0.408701	0.398156		3.8935	0.376921	0.341447	0.363176	0.354881	0.354655		3.8935	0.70439	0.65962	0.660566	0.616168	0.612301		3.8935	0.00064806	-0.0040972	-0.0017726	-0.0016112	-0.0041826
3.89683	0.383023	0.352349	0.368143	0.347161	0.346283		3.89683	0.377431	0.335546	0.350061	0.343737	0.339659		3.89683	0.457161	0.418271	0.420646	0.408174	0.397464		3.89683	0.376226	0.341418	0.362986	0.355103	0.354484		3.89683	0.704286	0.658958	0.660567	0.615952	0.612291		3.89683	-0.0001349	-0.0052313	-0.0018106	-0.0023527	-0.0044816
3.90017	0.382926	0.352696	0.367804	0.347232	0.346132		3.90017	0.377177	0.335268	0.35026	0.343045	0.339456		3.90017	0.458234	0.41886	0.421558	0.408766	0.39821		3.90017	0.376097	0.340718	0.362117	0.35503	0.353641		3.90017	0.705168	0.658481	0.660901	0.616088	0.612522		3.90017	0.00025163	-0.00454	-0.0014817	-0.002226	-0.0038899
3.9035	0.383351	0.353058	0.367936	0.347962	0.347206		3.9035	0.377249	0.335493	0.350626	0.342994	0.339714		3.9035	0.458911	0.41932	0.422578	0.408862	0.398756		3.9035	0.375859	0.340067	0.361858	0.354791	0.353045		3.9035	0.70547	0.658642	0.661526	0.616384	0.612848		3.9035	0.00047098	-0.0043439	-0.0016458	-0.0022701	-0.0043521
3.90683	0.383123	0.353013	0.368135	0.347758	0.347585		3.90683	0.37724	0.335435	0.350807	0.342802	0.339911		3.90683	0.459159	0.419498	0.422481	0.408583	0.398611		3.90683	0.376118	0.339355	0.361407	0.353982	0.352646		3.90683	0.705336	0.658611	0.661351	0.616308	0.612885		3.90683	0.00041145	-0.0044281	-0.0020246	-0.0023504	-0.0043925
3.91017	0.382975	0.352821	0.36784	0.34789	0.347769		3.91017	0.376169	0.335199	0.350092	0.34188	0.339057		3.91017	0.459434	0.420481	0.423047	0.409303	0.399008		3.91017	0.37705	0.339303	0.361841	0.353868	0.352691		3.91017	0.705857	0.658802	0.662035	0.617144	0.613682		3.91017	0.00102567	-0.0042677	-0.0013253	-0.0019354	-0.0034238
3.9135	0.382834	0.352229	0.367409	0.347357	0.347345		3.9135	0.376072	0.335271	0.350047	0.341303	0.338669		3.9135	0.459598	0.421014	0.423589	0.40931	0.398678		3.9135	0.377204	0.339792	0.361407	0.354029	0.353177		3.9135	0.705304	0.658962	0.662301	0.617602	0.613852		3.9135	0.0009991	-0.0043112	-0.0014376	-0.0019303	-0.0034919
3.91683	0.383876	0.352575	0.367906	0.347376	0.348301		3.91683	0.376614	0.335267	0.350171	0.340923	0.338759		3.91683	0.45955	0.420861	0.423054	0.408944	0.397869		3.91683	0.377468	0.340212	0.36118	0.354104	0.353211		3.91683	0.705796	0.65961	0.662673	0.617775	0.614477		3.91683	0.00047378	-0.0052327	-0.0017735	-0.0024049	-0.004347
3.92017	0.384254	0.351874	0.367533	0.346741	0.348473		3.92017	0.376993	0.335079	0.350172	0.340514	0.338219		3.92017	0.459601	0.420858	0.422753	0.409281	0.397544		3.92017	0.377716	0.34057	0.3607	0.354479	0.35362		3.92017	0.70637	0.660625	0.663146	0.61869	0.614519		3.92017	-0.0001454	-0.0063223	-0.002116	-0.0027447	-0.0049235
3.9235	0.385054	0.352414	0.368176	0.347388	0.349293		3.9235	0.376953	0.334548	0.350626	0.340041	0.338014		3.9235	0.459406	0.42072	0.422386	0.409423	0.396671		3.9235	0.377776	0.341008	0.360577	0.354393	0.354248		3.9235	0.706435	0.660005	0.662968	0.619361	0.614288		3.9235	-5.651e-05	-0.0065032	-0.0021803	-0.002651	-0.005097
3.92683	0.38595	0.352465	0.3685	0.347604	0.34991		3.92683	0.377406	0.335109	0.351347	0.340629	0.338773		3.92683	0.459429	0.42092	0.422615	0.409186	0.396103		3.92683	0.377902	0.341759	0.36087	0.354851	0.354958		3.92683	0.707012	0.660163	0.663169	0.619407	0.614442		3.92683	0.00026654	-0.0065925	-0.0022523	-0.0025599	-0.0052446
3.93017	0.386828	0.353239	0.368692	0.348422	0.350045		3.93017	0.377319	0.334809	0.35157	0.340736	0.338821		3.93017	0.459649	0.421662	0.422473	0.40995	0.396395		3.93017	0.378113	0.34186	0.360749	0.354176	0.354996		3.93017	0.707512	0.660844	0.663606	0.619594	0.61371		3.93017	-0.0003873	-0.0071997	-0.0024386	-0.0035629	-0.0060528
3.9335	0.387243	0.353352	0.368511	0.348807	0.35011		3.9335	0.377128	0.33443	0.350909	0.340331	0.338763		3.9335	0.459435	0.421811	0.422185	0.409823	0.396577		3.9335	0.378191	0.342223	0.360672	0.354604	0.355051		3.9335	0.708795	0.661086	0.664259	0.620385	0.614409		3.9335	-0.0010863	-0.0077609	-0.0027012	-0.0040081	-0.0066294
3.93683	0.386253	0.352389	0.367451	0.347674	0.349016		3.93683	0.377107	0.334058	0.350599	0.340219	0.338703		3.93683	0.458873	0.42133	0.421865	0.409793	0.396231		3.93683	0.377367	0.342077	0.36007	0.354763	0.354717		3.93683	0.708619	0.661499	0.664261	0.620212	0.614509		3.93683	-0.0015917	-0.0078938	-0.002131	-0.004285	-0.0063014
3.94017	0.38583	0.351446	0.366955	0.346606	0.347727		3.94017	0.376781	0.334074	0.350661	0.340787	0.339194		3.94017	0.4593	0.421483	0.421847	0.410065	0.396616		3.94017	0.377945	0.342843	0.360636	0.355108	0.355302		3.94017	0.709123	0.661731	0.6645	0.620261	0.614542		3.94017	-0.0011053	-0.0072235	-0.0013329	-0.0041988	-0.0056846
3.9435	0.385197	0.350621	0.366889	0.346525	0.347087		3.9435	0.376885	0.334293	0.350477	0.341272	0.339122		3.9435	0.459693	0.420553	0.421741	0.409952	0.396819		3.9435	0.378614	0.343271	0.361337	0.355786	0.355611		3.9435	0.709574	0.661597	0.664405	0.619623	0.61444		3.9435	-0.0015552	-0.0074438	-0.0012209	-0.0043028	-0.0055087
3.94683	0.384659	0.350313	0.366714	0.346539	0.346954		3.94683	0.377513	0.334757	0.351112	0.342452	0.340181		3.94683	0.459509	0.420526	0.421595	0.410287	0.396582		3.94683	0.37805	0.343006	0.361006	0.355437	0.355425		3.94683	0.709294	0.661327	0.663998	0.619233	0.613639		3.94683	-0.001167	-0.0066478	-0.0005874	-0.0037234	-0.0047706
3.95017	0.383726	0.350431	0.366305	0.346043	0.346695		3.95017	0.377912	0.33546	0.351281	0.342741	0.340211		3.95017	0.459407	0.420136	0.421605	0.409932	0.39667		3.95017	0.378277	0.343107	0.361354	0.355606	0.355629		3.95017	0.709419	0.661595	0.663753	0.619248	0.613092		3.95017	-0.0006275	-0.0064678	-0.000177	-0.0035156	-0.0042873
3.9535	0.383337	0.350905	0.36649	0.346553	0.34672		3.9535	0.377876	0.335003	0.350772	0.34237	0.339504		3.9535	0.459396	0.419649	0.42169	0.409609	0.396605		3.9535	0.37829	0.343287	0.361386	0.355646	0.355606		3.9535	0.708467	0.660994	0.663048	0.618737	0.612837		3.9535	-0.0002879	-0.0064587	-0.0004328	-0.0029383	-0.004273
3.95683	0.382805	0.350294	0.36655	0.346339	0.345936		3.95683	0.377844	0.33466	0.350461	0.342321	0.338898		3.95683	0.459985	0.419677	0.421937	0.409688	0.396584		3.95683	0.378296	0.342949	0.361366	0.355712	0.355571		3.95683	0.708951	0.661185	0.663327	0.618857	0.61326		3.95683	-0.0004106	-0.0066036	-0.0003196	-0.0028493	-0.0052264
3.96017	0.381918	0.350326	0.36607	0.346483	0.346173		3.96017	0.37806	0.335115	0.350571	0.342808	0.339311		3.96017	0.459642	0.419442	0.4219	0.409689	0.396399		3.96017	0.378167	0.342701	0.361189	0.355702	0.355449		3.96017	0.709013	0.660533	0.662751	0.618592	0.612841		3.96017	0.00059335	-0.0059619	0.0002083	-0.002272	-0.0049524
3.9635	0.380638	0.350612	0.365722	0.346307	0.346153		3.9635	0.377715	0.334169	0.349961	0.342253	0.338394		3.9635	0.459458	0.419441	0.421849	0.409751	0.397322		3.9635	0.377826	0.342743	0.36166	0.356126	0.355618		3.9635	0.708508	0.65986	0.662595	0.617971	0.611787		3.9635	0.0004634	-0.0058646	-4.114e-05	-0.00214	-0.0053057
3.96683	0.380157	0.350859	0.36558	0.346052	0.346572		3.96683	0.377187	0.33373	0.349438	0.341914	0.338328		3.96683	0.460622	0.419621	0.421951	0.410214	0.397789		3.96683	0.377829	0.342269	0.361771	0.356085	0.355402		3.96683	0.708602	0.659811	0.662282	0.617913	0.610945		3.96683	0.00100897	-0.0049196	-3.73e-06	-0.0016602	-0.0049716
3.97017	0.379993	0.350802	0.365754	0.346492	0.34744		3.97017	0.376964	0.334136	0.349294	0.341928	0.338724		3.97017	0.461011	0.420155	0.42189	0.410585	0.39796		3.97017	0.377197	0.341514	0.361688	0.355476	0.355212		3.97017	0.707958	0.659643	0.661896	0.617459	0.610647		3.97017	0.00081131	-0.0051	-0.0006036	-0.001527	-0.0054589
3.9735	0.379774	0.350927	0.366333	0.34679	0.347158		3.9735	0.376537	0.333744	0.348593	0.341294	0.338758		3.9735	0.460383	0.420305	0.421076	0.410724	0.397375		3.9735	0.377266	0.341405	0.361649	0.355293	0.355501		3.9735	0.707633	0.659592	0.661659	0.617605	0.610892		3.9735	0.00079378	-0.0051265	-0.0004795	-0.0011313	-0.0053501
3.97683	0.380188	0.350589	0.366197	0.347094	0.347374		3.97683	0.375582	0.333625	0.347917	0.340772	0.338495		3.97683	0.460531	0.420461	0.421086	0.410829	0.397546		3.97683	0.37655	0.341309	0.361371	0.355058	0.355345		3.97683	0.707669	0.659779	0.662328	0.617703	0.611213		3.97683	0.0008661	-0.0051309	0.00013428	-0.0003383	-0.0047266
3.98017	0.380967	0.351095	0.366897	0.347675	0.348068		3.98017	0.375425	0.333214	0.347245	0.340462	0.338536		3.98017	0.460289	0.42094	0.420759	0.410954	0.397382		3.98017	0.37571	0.340801	0.360787	0.354911	0.354944		3.98017	0.707508	0.660242	0.662351	0.61785	0.610977		3.98017	7.553e-05	-0.0059647	-0.0005312	-0.0008397	-0.0054612
3.9835	0.381896	0.351918	0.367643	0.348244	0.348838		3.9835	0.375379	0.333267	0.347436	0.340842	0.338533		3.9835	0.460223	0.421135	0.420722	0.411214	0.397588		3.9835	0.375432	0.340935	0.361053	0.354754	0.354828		3.9835	0.707923	0.660539	0.66256	0.617613	0.610813		3.9835	0.00015101	-0.0062607	-0.0002865	-0.0004957	-0.0055241
3.98683	0.382826	0.352252	0.367779	0.348258	0.34884		3.98683	0.374919	0.33281	0.346857	0.340232	0.337661		3.98683	0.459989	0.421044	0.42123	0.411081	0.39781		3.98683	0.374879	0.340545	0.360602	0.354127	0.354201		3.98683	0.708102	0.661124	0.663398	0.618724	0.611397		3.98683	0.00024861	-0.006649	-9.424e-05	-0.0001604	-0.0052257
3.99017	0.383757	0.352897	0.368343	0.349099	0.349924		3.99017	0.374616	0.332385	0.346465	0.339922	0.33772		3.99017	0.459698	0.420661	0.421048	0.410996	0.397531		3.99017	0.374658	0.340503	0.360626	0.353884	0.354043		3.99017	0.708541	0.661068	0.664025	0.619497	0.612001		3.99017	0.00037678	-0.0062615	0.00010287	0.00011478	-0.0044621
3.9935	0.384158	0.35254	0.368079	0.349099	0.350357		3.9935	0.37539	0.332615	0.346281	0.340547	0.338084		3.9935	0.459614	0.420497	0.420903	0.410802	0.397545		3.9935	0.374102	0.339912	0.359915	0.353237	0.353475		3.9935	0.709155	0.66162	0.665295	0.619581	0.612619		3.9935	0.00060789	-0.0064669	0.00067903	0.00014576	-0.0042962
3.99683	0.383505	0.351989	0.367605	0.348712	0.349654		3.99683	0.374315	0.331557	0.344908	0.339632	0.337667		3.99683	0.459347	0.420456	0.420661	0.411334	0.397897		3.99683	0.373876	0.338819	0.359328	0.352366	0.352669		3.99683	0.7088	0.662067	0.665656	0.619548	0.613209		3.99683	0.00031183	-0.0066071	0.00078864	-0.0008227	-0.0049797
4.00017	0.38332	0.351862	0.367385	0.348579	0.349102		4.00017	0.37406	0.331629	0.344004	0.339312	0.337273		4.00017	0.459308	0.420102	0.420699	0.411192	0.398294		4.00017	0.373933	0.338796	0.35949	0.353318	0.352899		4.00017	0.709543	0.662277	0.666554	0.619852	0.614783		4.00017	-0.0003989	-0.0068799	0.00042838	-0.0011026	-0.0054394
4.0035	0.383516	0.351573	0.366854	0.347633	0.348858		4.0035	0.373543	0.331132	0.343744	0.339051	0.336789		4.0035	0.459259	0.419404	0.420732	0.410767	0.397735		4.0035	0.374102	0.339208	0.359417	0.353542	0.352994		4.0035	0.709278	0.66213	0.666342	0.619849	0.615336		4.0035	-0.0013911	-0.00687	0.00041155	-0.0015575	-0.0054688
4.00683	0.383802	0.351178	0.366622	0.347425	0.348691		4.00683	0.373245	0.330722	0.343743	0.33894	0.336258		4.00683	0.459152	0.418989	0.420267	0.41066	0.397506		4.00683	0.374766	0.339607	0.360021	0.353406	0.352958		4.00683	0.710023	0.662151	0.666776	0.62032	0.615927		4.00683	-0.001246	-0.0065924	0.00047128	-0.001689	-0.0054249
4.01017	0.383289	0.350722	0.366347	0.347503	0.348807		4.01017	0.373883	0.331495	0.344376	0.339134	0.336497		4.01017	0.459197	0.419061	0.420653	0.410331	0.397209		4.01017	0.375324	0.339739	0.360124	0.353585	0.353201		4.01017	0.710073	0.662114	0.666436	0.62034	0.616159		4.01017	-0.0013269	-0.0062127	0.00050372	-0.0015529	-0.0051451
4.0135	0.383096	0.350774	0.366644	0.347285	0.348575		4.0135	0.374341	0.332084	0.345005	0.339833	0.336619		4.0135	0.45918	0.419094	0.420344	0.409972	0.396403		4.0135	0.375322	0.340172	0.360162	0.353614	0.353134		4.0135	0.710189	0.662175	0.666754	0.620519	0.616475		4.0135	-0.0004504	-0.0048842	0.00122245	-0.0014049	-0.0042164
4.01683	0.382665	0.350578	0.366136	0.34643	0.347765		4.01683	0.374838	0.332847	0.345412	0.340075	0.33642		4.01683	0.458992	0.418622	0.419949	0.408843	0.395478		4.01683	0.375958	0.341252	0.361036	0.354195	0.354059		4.01683	0.70996	0.662005	0.666652	0.620519	0.616615		4.01683	1.529e-05	-0.0045499	0.00118882	-0.0011413	-0.004097
4.02017	0.382638	0.350591	0.36609	0.346667	0.347415		4.02017	0.374815	0.332734	0.345854	0.340639	0.336326		4.02017	0.458897	0.418642	0.42013	0.408865	0.395115		4.02017	0.376003	0.341649	0.361168	0.353937	0.354573		4.02017	0.709512	0.661954	0.66637	0.620668	0.616568		4.02017	0.00031288	-0.0042486	0.00124468	-0.0014259	-0.0049713
4.0235	0.381913	0.349573	0.365663	0.345885	0.346668		4.0235	0.374938	0.33362	0.346372	0.341274	0.336769		4.0235	0.459625	0.418513	0.420456	0.409005	0.395449		4.0235	0.376866	0.342484	0.361855	0.354051	0.355321		4.0235	0.71002	0.662116	0.666616	0.621439	0.616881		4.0235	0.00048922	-0.0041716	0.0011633	-0.0014444	-0.0048593
4.02683	0.381593	0.349467	0.365961	0.345514	0.346861		4.02683	0.375719	0.334142	0.34707	0.341608	0.337356		4.02683	0.459648	0.418819	0.42106	0.409056	0.395722		4.02683	0.377182	0.343228	0.362973	0.354438	0.35624		4.02683	0.709173	0.66143	0.665616	0.621039	0.616222		4.02683	0.00098577	-0.0040733	0.00135804	-0.0012513	-0.0048831
4.03017	0.381795	0.349797	0.366472	0.345448	0.346594		4.03017	0.376036	0.334213	0.347787	0.342084	0.337383		4.03017	0.460147	0.418829	0.421014	0.408984	0.395996		4.03017	0.37725	0.343807	0.363062	0.354601	0.357007		4.03017	0.708204	0.660854	0.665068	0.619922	0.615367		4.03017	0.00101916	-0.0041614	0.00124314	-0.0012624	-0.0050258
4.0335	0.38186	0.349388	0.366392	0.345757	0.34656		4.0335	0.37672	0.335127	0.348689	0.342449	0.338592		4.0335	0.459796	0.418194	0.420478	0.408698	0.395334		4.0335	0.377216	0.34398	0.363023	0.354609	0.357163		4.0335	0.707615	0.660434	0.663924	0.619191	0.61432		4.0335	0.00087865	-0.004128	0.00114205	-0.0009353	-0.0045992
4.03683	0.38226	0.349536	0.367497	0.346527	0.346656		4.03683	0.376884	0.335497	0.349112	0.34292	0.339184		4.03683	0.459826	0.418736	0.420569	0.408754	0.395489		4.03683	0.377205	0.344301	0.362945	0.354295	0.357233		4.03683	0.707407	0.660285	0.663491	0.618475	0.614455		4.03683	0.00081881	-0.0044968	0.0010847	-0.0010443	-0.0048994
4.04017	0.382471	0.349788	0.368141	0.346558	0.346015		4.04017	0.376823	0.335175	0.349113	0.343061	0.339467		4.04017	0.459255	0.418458	0.420639	0.408697	0.395291		4.04017	0.376858	0.344775	0.362883	0.35436	0.357697		4.04017	0.707506	0.660755	0.663657	0.61854	0.614476		4.04017	0.00021684	-0.0046754	0.00104721	-0.0009635	-0.0049612
4.0435	0.382895	0.350069	0.368512	0.346924	0.346399		4.0435	0.377187	0.335446	0.349247	0.343215	0.339473		4.0435	0.459434	0.419	0.421087	0.408794	0.396097		4.0435	0.377071	0.34532	0.363331	0.354527	0.357953		4.0435	0.707257	0.661016	0.664124	0.618374	0.613368		4.0435	-8.851e-05	-0.0046112	0.00065761	-0.0008816	-0.0049816
[truncated: 586 more rows]

## Sheet: S2
Week 6
[truncated: 29 more rows]

## Sheet: S3
a. mAb controls
D614G
[truncated: 91 more rows]

## Sheet: S4
a. BLI profiles
[truncated: 1,849 more rows]

[truncated: 3 more sheets: S5, S6, S7]
