# Supplementary material for: Vaccine design via antigen reorientation
Source: Nat Chem Biol. 2024 Jan 15;20(8):1012–21. doi: 10.1038/s41589-023-01529-6 (PMC11247139; doi:10.1038/s41589-023-01529-6)
Supplement: Supplementary file 4 — Statistical source data [file 41589_2023_1529_MOESM4_ESM.xlsx]

## Sheet: b. thermal metlts
Temperature (˚C)	GP	GP-2D	GP-4D	GP-8D	GP-12D
20	0.0104	0.01755	0.0169	0.0065	0.0062
20.025	0.01045	0.0175	0.01685	0.0065	0.0062
20.05	0.0105	0.0174	0.0168	0.0065	0.00625
20.075	0.0105	0.01735	0.0167	0.0065	0.00625
20.1	0.01055	0.0173	0.01665	0.0065	0.0063
20.126	0.0106	0.01725	0.0166	0.0065	0.0063
20.151	0.01065	0.0172	0.01655	0.0065	0.00635
20.176	0.0107	0.01715	0.0165	0.0065	0.00635
20.201	0.01075	0.0171	0.01645	0.0065	0.0064
20.226	0.0108	0.01705	0.0164	0.0065	0.0064
20.251	0.0108	0.017	0.01635	0.0065	0.00645
20.276	0.01085	0.01695	0.01625	0.0065	0.00645
20.301	0.0109	0.0169	0.0162	0.0065	0.0065
20.326	0.01095	0.01685	0.01615	0.0065	0.0065
20.351	0.011	0.0168	0.0161	0.0065	0.00655
20.377	0.01105	0.01675	0.01605	0.0065	0.00655
20.402	0.01105	0.01675	0.016	0.00645	0.0066
20.427	0.0111	0.0167	0.01595	0.00645	0.0066
20.452	0.01115	0.01665	0.0159	0.00645	0.00665
20.477	0.0112	0.0166	0.01585	0.00645	0.00665
20.502	0.01125	0.01655	0.0158	0.00645	0.0067
20.527	0.01125	0.0165	0.01575	0.00645	0.0067
20.552	0.0113	0.01645	0.01565	0.00645	0.00675
20.577	0.01135	0.0164	0.0156	0.00645	0.00675
20.602	0.0114	0.01635	0.01555	0.00645	0.0068
20.628	0.01145	0.0163	0.0155	0.00645	0.0068
20.653	0.01145	0.0163	0.01545	0.00645	0.00685
20.678	0.0115	0.01625	0.0154	0.00645	0.00685
20.703	0.01155	0.0162	0.01535	0.00645	0.0069
20.728	0.0116	0.01615	0.0153	0.00645	0.0069
20.753	0.0116	0.0161	0.01525	0.00645	0.00695
20.778	0.01165	0.01605	0.0152	0.00645	0.00695
20.803	0.0117	0.01605	0.01515	0.00645	0.007
20.828	0.01175	0.016	0.0151	0.00645	0.007
20.853	0.0118	0.01595	0.01505	0.0064	0.007
20.879	0.0118	0.0159	0.015	0.0064	0.00705
20.904	0.01185	0.0159	0.01495	0.0064	0.00705
20.929	0.0119	0.01585	0.0149	0.0064	0.0071
20.954	0.0119	0.0158	0.01485	0.0064	0.0071
20.979	0.01195	0.01575	0.0148	0.0064	0.00715
21.004	0.012	0.01575	0.01475	0.0064	0.00715
21.029	0.01205	0.0157	0.01475	0.0064	0.0072
21.054	0.01205	0.01565	0.0147	0.0064	0.0072
21.079	0.0121	0.01565	0.01465	0.0064	0.00725
21.104	0.01215	0.0156	0.0146	0.0064	0.00725
21.13	0.01215	0.01555	0.01455	0.0064	0.00725
21.155	0.0122	0.01555	0.0145	0.0064	0.0073
21.18	0.01225	0.0155	0.01445	0.0064	0.0073
21.205	0.0123	0.01545	0.0144	0.0064	0.00735
21.23	0.0123	0.01545	0.01435	0.00635	0.00735
21.255	0.01235	0.0154	0.0143	0.00635	0.0074
21.28	0.0124	0.01535	0.0143	0.00635	0.0074
21.305	0.0124	0.01535	0.01425	0.00635	0.0074
21.33	0.01245	0.0153	0.0142	0.00635	0.00745
21.355	0.0125	0.01525	0.01415	0.00635	0.00745
21.381	0.0125	0.01525	0.0141	0.00635	0.0075
21.406	0.01255	0.0152	0.01405	0.00635	0.0075
21.431	0.0126	0.0152	0.01405	0.00635	0.0075
21.456	0.0126	0.01515	0.014	0.00635	0.00755
21.481	0.01265	0.0151	0.01395	0.00635	0.00755
21.506	0.0127	0.0151	0.0139	0.00635	0.0076
21.531	0.0127	0.01505	0.01385	0.00635	0.0076
21.556	0.01275	0.01505	0.01385	0.0063	0.0076
21.581	0.01275	0.015	0.0138	0.0063	0.00765
21.606	0.0128	0.015	0.01375	0.0063	0.00765
21.632	0.01285	0.01495	0.0137	0.0063	0.0077
21.657	0.01285	0.01495	0.0137	0.0063	0.0077
21.682	0.0129	0.0149	0.01365	0.0063	0.0077
21.707	0.01295	0.0149	0.0136	0.0063	0.00775
21.732	0.01295	0.01485	0.01355	0.0063	0.00775
21.757	0.013	0.0148	0.01355	0.0063	0.0078
21.782	0.01305	0.0148	0.0135	0.0063	0.0078
21.807	0.01305	0.01475	0.01345	0.0063	0.0078
21.832	0.0131	0.01475	0.01345	0.00625	0.00785
21.857	0.0131	0.0147	0.0134	0.00625	0.00785
21.883	0.01315	0.0147	0.01335	0.00625	0.0079
21.908	0.0132	0.01465	0.01335	0.00625	0.0079
21.933	0.0132	0.01465	0.0133	0.00625	0.0079
21.958	0.01325	0.0146	0.01325	0.00625	0.00795
21.983	0.01325	0.0146	0.01325	0.00625	0.00795
22.008	0.0133	0.01455	0.0132	0.00625	0.008
22.033	0.01335	0.01455	0.01315	0.00625	0.008
22.058	0.01335	0.01455	0.01315	0.00625	0.008
22.083	0.0134	0.0145	0.0131	0.00625	0.00805
22.108	0.01345	0.0145	0.01305	0.0062	0.00805
22.134	0.01345	0.01445	0.01305	0.0062	0.0081
22.159	0.0135	0.01445	0.013	0.0062	0.0081
22.184	0.0135	0.0144	0.013	0.0062	0.0081
22.209	0.01355	0.0144	0.01295	0.0062	0.00815
22.234	0.0136	0.01435	0.01295	0.0062	0.00815
22.259	0.0136	0.01435	0.0129	0.0062	0.0082
22.284	0.01365	0.0143	0.01285	0.0062	0.0082
22.309	0.01365	0.0143	0.01285	0.0062	0.0082
22.334	0.0137	0.01425	0.0128	0.00615	0.00825
22.359	0.01375	0.01425	0.0128	0.00615	0.00825
22.385	0.01375	0.0142	0.01275	0.00615	0.0083
22.41	0.0138	0.0142	0.01275	0.00615	0.0083
22.435	0.01385	0.01415	0.0127	0.00615	0.00835
22.46	0.01385	0.01415	0.0127	0.00615	0.00835
22.485	0.0139	0.0141	0.01265	0.00615	0.00835
22.51	0.01395	0.0141	0.01265	0.00615	0.0084
22.535	0.01395	0.01405	0.0126	0.0061	0.0084
22.56	0.014	0.01405	0.0126	0.0061	0.00845
22.585	0.014	0.014	0.01255	0.0061	0.00845
22.61	0.01405	0.014	0.01255	0.0061	0.0085
22.636	0.0141	0.01395	0.0125	0.0061	0.0085
22.661	0.0141	0.01395	0.0125	0.0061	0.00855
22.686	0.01415	0.0139	0.01245	0.0061	0.00855
22.711	0.0142	0.0139	0.01245	0.00605	0.00855
22.736	0.0142	0.01385	0.0124	0.00605	0.0086
22.761	0.01425	0.01385	0.0124	0.00605	0.0086
22.786	0.0143	0.0138	0.01235	0.00605	0.00865
22.811	0.0143	0.0138	0.01235	0.00605	0.00865
22.836	0.01435	0.01375	0.0123	0.00605	0.0087
22.861	0.0144	0.01375	0.0123	0.00605	0.0087
22.887	0.0144	0.0137	0.01225	0.006	0.00875
22.912	0.01445	0.0137	0.01225	0.006	0.00875
22.937	0.0145	0.01365	0.0122	0.006	0.0088
22.962	0.0145	0.01365	0.0122	0.006	0.0088
22.987	0.01455	0.0136	0.01215	0.006	0.00885
23.012	0.0146	0.01355	0.01215	0.006	0.00885
23.037	0.01465	0.01355	0.0121	0.00595	0.0089
23.062	0.01465	0.0135	0.0121	0.00595	0.0089
23.087	0.0147	0.0135	0.01205	0.00595	0.00895
23.112	0.01475	0.01345	0.01205	0.00595	0.00895
23.138	0.01475	0.01345	0.012	0.00595	0.009
23.163	0.0148	0.0134	0.012	0.00595	0.009
23.188	0.01485	0.01335	0.01195	0.0059	0.00905
23.213	0.01485	0.01335	0.01195	0.0059	0.00905
23.238	0.0149	0.0133	0.0119	0.0059	0.0091
23.263	0.01495	0.0133	0.0119	0.0059	0.0091
23.288	0.015	0.01325	0.01185	0.0059	0.00915
23.313	0.015	0.0132	0.01185	0.00585	0.00915
23.338	0.01505	0.0132	0.0118	0.00585	0.0092
23.363	0.0151	0.01315	0.01175	0.00585	0.0092
23.389	0.0151	0.01315	0.01175	0.00585	0.00925
23.414	0.01515	0.0131	0.0117	0.00585	0.00925
23.439	0.0152	0.01305	0.0117	0.0058	0.0093
23.464	0.0152	0.01305	0.01165	0.0058	0.0093
23.489	0.01525	0.013	0.0116	0.0058	0.00935
23.514	0.0153	0.013	0.0116	0.0058	0.00935
23.539	0.0153	0.01295	0.01155	0.00575	0.0094
23.564	0.01535	0.01295	0.0115	0.00575	0.0094
23.589	0.01535	0.0129	0.0115	0.00575	0.00945
23.614	0.0154	0.0129	0.01145	0.0057	0.00945
23.64	0.0154	0.01285	0.0114	0.0057	0.00945
23.665	0.01545	0.01285	0.0114	0.0057	0.0095
23.69	0.01545	0.01285	0.01135	0.00565	0.0095
23.715	0.0155	0.01285	0.0113	0.00565	0.00955
23.74	0.0155	0.01285	0.01135	0.00565	0.00955
23.765	0.0155	0.01285	0.01135	0.0056	0.00955
23.79	0.0155	0.01285	0.01135	0.0056	0.00955
23.815	0.0155	0.01285	0.0114	0.0056	0.00955
23.84	0.0155	0.01285	0.0114	0.00555	0.00955
23.865	0.0155	0.01285	0.01145	0.00555	0.00955
23.891	0.0155	0.01285	0.01145	0.00555	0.00955
23.916	0.0155	0.01285	0.01145	0.00555	0.00955
23.941	0.0155	0.01285	0.0115	0.00555	0.00955
23.966	0.0155	0.01285	0.0115	0.0055	0.00955
23.991	0.0155	0.01285	0.01155	0.0055	0.00955
24.016	0.01545	0.01285	0.0116	0.0055	0.00955
24.041	0.01545	0.01285	0.0116	0.0055	0.0096
24.066	0.01545	0.0129	0.01165	0.0055	0.0096
24.091	0.01545	0.0129	0.01165	0.0055	0.0096
24.116	0.01545	0.0129	0.0117	0.0055	0.0096
24.142	0.01545	0.0129	0.01175	0.0055	0.0096
24.167	0.01545	0.0129	0.01175	0.0055	0.0096
24.192	0.01545	0.01295	0.0118	0.00555	0.0096
24.217	0.01545	0.01295	0.01185	0.00555	0.0096
24.242	0.0154	0.01295	0.0119	0.00555	0.0096
24.267	0.0154	0.01295	0.0119	0.00555	0.0096
24.292	0.0154	0.013	0.01195	0.0056	0.0096
24.317	0.0154	0.013	0.012	0.0056	0.0096
24.342	0.0154	0.013	0.01205	0.0056	0.0096
24.367	0.0154	0.01305	0.0121	0.00565	0.0096
24.393	0.01535	0.01305	0.0121	0.00565	0.0096
24.418	0.01535	0.01305	0.01215	0.0057	0.0096
24.443	0.01535	0.0131	0.0122	0.0057	0.0096
24.468	0.01535	0.0131	0.01225	0.00575	0.0096
24.493	0.01535	0.01315	0.0123	0.00575	0.00965
24.518	0.0153	0.01315	0.01235	0.0058	0.00965
24.543	0.0153	0.0132	0.0124	0.00585	0.00965
24.568	0.0153	0.0132	0.01245	0.00585	0.00965
24.593	0.0153	0.01325	0.0125	0.0059	0.00965
24.618	0.0153	0.0133	0.01255	0.00595	0.00965
24.644	0.01525	0.0133	0.0126	0.006	0.00965
24.669	0.01525	0.01335	0.01265	0.00605	0.0097
24.694	0.01525	0.01335	0.01275	0.00605	0.0097
24.719	0.01525	0.0134	0.0128	0.0061	0.0097
24.744	0.0152	0.01345	0.01285	0.00615	0.0097
24.769	0.0152	0.01345	0.0129	0.0062	0.00975
24.794	0.0152	0.0135	0.01295	0.00625	0.00975
24.819	0.0152	0.01355	0.013	0.0063	0.00975
24.844	0.0152	0.0136	0.0131	0.00635	0.00975
24.869	0.01515	0.0136	0.01315	0.0064	0.0098
24.895	0.01515	0.01365	0.0132	0.00645	0.0098
24.92	0.01515	0.0137	0.01325	0.0065	0.0098
24.945	0.01515	0.01375	0.01335	0.00655	0.00985
24.97	0.0151	0.0138	0.0134	0.0066	0.00985
24.995	0.0151	0.01385	0.01345	0.00665	0.0099
25.02	0.0151	0.01385	0.01355	0.00675	0.0099
25.045	0.0151	0.0139	0.0136	0.0068	0.00995
25.07	0.01505	0.01395	0.0137	0.00685	0.00995
25.095	0.01505	0.014	0.01375	0.0069	0.01
25.12	0.01505	0.01405	0.01385	0.00695	0.01
25.146	0.01505	0.0141	0.0139	0.007	0.01005
25.171	0.015	0.01415	0.014	0.00705	0.0101
25.196	0.015	0.0142	0.01405	0.00715	0.0101
25.221	0.015	0.01425	0.01415	0.0072	0.01015
25.246	0.015	0.0143	0.0142	0.00725	0.0102
25.271	0.01495	0.0143	0.0143	0.0073	0.0102
25.296	0.01495	0.01435	0.01435	0.00735	0.01025
25.321	0.01495	0.0144	0.01445	0.0074	0.0103
25.346	0.01495	0.01445	0.0145	0.00745	0.01035
25.371	0.01495	0.0145	0.0146	0.00755	0.0104
25.397	0.0149	0.01455	0.01465	0.0076	0.01045
25.422	0.0149	0.0146	0.01475	0.00765	0.01045
25.447	0.0149	0.01465	0.01485	0.0077	0.0105
25.472	0.0149	0.01465	0.0149	0.00775	0.01055
25.497	0.0149	0.0147	0.015	0.0078	0.0106
25.522	0.01485	0.01475	0.01505	0.00785	0.01065
25.547	0.01485	0.0148	0.01515	0.0079	0.0107
25.572	0.01485	0.01485	0.01525	0.00795	0.0108
25.597	0.01485	0.01485	0.0153	0.008	0.01085
25.622	0.01485	0.0149	0.0154	0.00805	0.0109
25.648	0.01485	0.01495	0.0155	0.0081	0.01095
25.673	0.0148	0.01495	0.01555	0.00815	0.011
25.698	0.0148	0.015	0.01565	0.0082	0.01105
25.723	0.0148	0.01505	0.0157	0.00825	0.0111
25.748	0.0148	0.01505	0.0158	0.0083	0.0112
25.773	0.0148	0.0151	0.0159	0.00835	0.01125
25.798	0.01475	0.0151	0.01595	0.0084	0.0113
25.823	0.01475	0.01515	0.01605	0.00845	0.01135
25.848	0.01475	0.01515	0.0161	0.0085	0.01145
25.873	0.01475	0.01515	0.0162	0.00855	0.0115
25.899	0.01475	0.0152	0.0163	0.0086	0.01155
25.924	0.0147	0.0152	0.01635	0.00865	0.0116
25.949	0.0147	0.0152	0.01645	0.00865	0.0117
25.974	0.0147	0.0152	0.0165	0.0087	0.01175
25.999	0.0147	0.01525	0.0166	0.00875	0.0118
26.024	0.01465	0.01525	0.01665	0.0088	0.01185
26.049	0.01465	0.01525	0.01675	0.00885	0.01195
26.074	0.01465	0.01525	0.0168	0.00885	0.012
26.099	0.01465	0.01525	0.0169	0.0089	0.01205
26.124	0.0146	0.01525	0.01695	0.00895	0.01215
26.15	0.0146	0.01525	0.017	0.00895	0.0122
26.175	0.0146	0.01525	0.0171	0.009	0.01225
26.2	0.01455	0.0152	0.01715	0.00905	0.0123
26.225	0.01455	0.0152	0.0172	0.00905	0.0124
26.25	0.0145	0.0152	0.0173	0.0091	0.01245
26.275	0.0145	0.0152	0.01735	0.00915	0.0125
26.3	0.0145	0.01515	0.0174	0.00915	0.01255
26.325	0.01445	0.01515	0.01745	0.0092	0.0126
26.35	0.01445	0.0151	0.0175	0.0092	0.0127
26.376	0.0144	0.0151	0.0176	0.00925	0.01275
26.401	0.0144	0.01505	0.01765	0.0093	0.0128
26.426	0.0144	0.01505	0.0177	0.0093	0.01285
26.451	0.01435	0.015	0.01775	0.00935	0.0129
26.476	0.01435	0.015	0.0178	0.00935	0.01295
26.501	0.0143	0.01495	0.01785	0.0094	0.013
26.526	0.0143	0.0149	0.0179	0.0094	0.01305
26.551	0.01425	0.01485	0.0179	0.00945	0.0131
26.576	0.01425	0.01485	0.01795	0.00945	0.01315
26.601	0.0142	0.0148	0.018	0.0095	0.01325
26.627	0.0142	0.01475	0.01805	0.0095	0.0133
26.652	0.01415	0.0147	0.0181	0.00955	0.0133
26.677	0.01415	0.01465	0.0181	0.00955	0.01335
26.702	0.0141	0.0146	0.01815	0.00955	0.0134
26.727	0.0141	0.0146	0.0182	0.0096	0.01345
26.752	0.01405	0.01455	0.01825	0.0096	0.0135
26.777	0.01405	0.0145	0.01825	0.00965	0.01355
26.802	0.01405	0.01445	0.0183	0.00965	0.0136
26.827	0.014	0.0144	0.0183	0.0097	0.01365
26.852	0.014	0.01435	0.01835	0.00975	0.0137
26.878	0.01395	0.0143	0.01835	0.00975	0.0137
26.903	0.01395	0.01425	0.0184	0.0098	0.01375
26.928	0.0139	0.0142	0.01845	0.0098	0.0138
26.953	0.0139	0.01415	0.01845	0.00985	0.01385
26.978	0.0139	0.0141	0.01845	0.00985	0.01385
27.003	0.01385	0.01405	0.0185	0.0099	0.0139
27.028	0.01385	0.014	0.0185	0.00995	0.01395
27.053	0.01385	0.01395	0.01855	0.01	0.014
27.078	0.0138	0.0139	0.01855	0.01	0.014
27.103	0.0138	0.01385	0.0186	0.01005	0.01405
27.129	0.0138	0.0138	0.0186	0.0101	0.0141
27.154	0.01375	0.0138	0.0186	0.01015	0.0141
27.179	0.01375	0.01375	0.01865	0.0102	0.01415
27.204	0.01375	0.0137	0.01865	0.01025	0.01415
27.229	0.01375	0.01365	0.01865	0.0103	0.0142
27.254	0.01375	0.0136	0.0187	0.01035	0.01425
27.279	0.01375	0.0136	0.0187	0.0104	0.01425
27.304	0.0137	0.01355	0.0187	0.01045	0.0143
27.329	0.0137	0.0135	0.01875	0.0105	0.0143
27.354	0.0137	0.0135	0.01875	0.01055	0.01435
27.38	0.0137	0.01345	0.01875	0.0106	0.0144
27.405	0.0137	0.01345	0.0188	0.0107	0.0144
27.43	0.0137	0.0134	0.0188	0.01075	0.01445
27.455	0.0137	0.0134	0.0188	0.0108	0.01445
27.48	0.01375	0.0134	0.01885	0.0109	0.0145
27.505	0.01375	0.01335	0.01885	0.01095	0.0145
27.53	0.01375	0.01335	0.01885	0.01105	0.01455
27.555	0.01375	0.01335	0.0189	0.0111	0.0146
27.58	0.01375	0.01335	0.0189	0.0112	0.0146
27.605	0.0138	0.01335	0.0189	0.0113	0.01465
27.631	0.0138	0.0133	0.01895	0.01135	0.01465
27.656	0.0138	0.0133	0.01895	0.01145	0.0147
27.681	0.01385	0.01335	0.01895	0.01155	0.0147
27.706	0.01385	0.01335	0.019	0.01165	0.01475
27.731	0.01385	0.01335	0.019	0.01175	0.01475
27.756	0.0139	0.01335	0.01905	0.01185	0.0148
27.781	0.0139	0.01335	0.01905	0.01195	0.01485
27.806	0.01395	0.0134	0.0191	0.01205	0.01485
27.831	0.01395	0.0134	0.0191	0.01215	0.0149
27.856	0.014	0.01345	0.01915	0.01225	0.0149
27.882	0.01405	0.01345	0.01915	0.01235	0.01495
27.907	0.01405	0.0135	0.0192	0.01245	0.01495
27.932	0.0141	0.0135	0.0192	0.01255	0.015
27.957	0.01415	0.01355	0.01925	0.0127	0.01505
27.982	0.01415	0.0136	0.01925	0.0128	0.01505
28.007	0.0142	0.0136	0.0193	0.0129	0.0151
28.032	0.01425	0.01365	0.0193	0.013	0.0151
28.057	0.01425	0.0137	0.01935	0.01315	0.01515
28.082	0.0143	0.01375	0.01935	0.01325	0.0152
28.107	0.01435	0.0138	0.0194	0.01335	0.0152
28.133	0.0144	0.01385	0.01945	0.01345	0.01525
28.158	0.01445	0.01385	0.01945	0.0136	0.01525
28.183	0.01445	0.0139	0.0195	0.0137	0.0153
28.208	0.0145	0.01395	0.01955	0.0138	0.01535
28.233	0.01455	0.014	0.01955	0.0139	0.01535
28.258	0.0146	0.01405	0.0196	0.01405	0.0154
28.283	0.01465	0.01415	0.01965	0.01415	0.0154
28.308	0.01465	0.0142	0.0197	0.01425	0.01545
28.333	0.0147	0.01425	0.0197	0.01435	0.01545
28.358	0.01475	0.0143	0.01975	0.01445	0.0155
28.384	0.0148	0.01435	0.0198	0.01455	0.0155
28.409	0.01485	0.0144	0.0198	0.01465	0.01555
28.434	0.0149	0.01445	0.01985	0.01475	0.0156
28.459	0.0149	0.0145	0.0199	0.01485	0.0156
28.484	0.01495	0.01455	0.01995	0.01495	0.01565
28.509	0.015	0.0146	0.01995	0.01505	0.01565
28.534	0.01505	0.01465	0.02	0.01515	0.0157
28.559	0.0151	0.0147	0.02005	0.01525	0.0157
28.584	0.0151	0.01475	0.0201	0.0153	0.01575
28.609	0.01515	0.0148	0.02015	0.0154	0.01575
28.635	0.0152	0.01485	0.02015	0.0155	0.01575
28.66	0.01525	0.0149	0.0202	0.01555	0.0158
28.685	0.01525	0.01495	0.02025	0.0156	0.0158
28.71	0.0153	0.015	0.0203	0.0157	0.01585
28.735	0.01535	0.01505	0.0203	0.01575	0.01585
28.76	0.01535	0.0151	0.02035	0.0158	0.0159
28.785	0.0154	0.01515	0.0204	0.0159	0.0159
28.81	0.01545	0.0152	0.02045	0.01595	0.0159
28.835	0.01545	0.01525	0.02045	0.016	0.01595
28.86	0.0155	0.0153	0.0205	0.01605	0.01595
28.886	0.01555	0.0153	0.02055	0.0161	0.01595
28.911	0.01555	0.01535	0.0206	0.0161	0.016
28.936	0.0156	0.0154	0.0206	0.01615	0.016
28.961	0.0156	0.01545	0.02065	0.0162	0.016
28.986	0.01565	0.01545	0.0207	0.01625	0.016
29.011	0.01565	0.0155	0.0207	0.01625	0.01605
29.036	0.0157	0.0155	0.02075	0.0163	0.01605
29.061	0.0157	0.01555	0.0208	0.0163	0.01605
29.086	0.01575	0.0156	0.0208	0.0163	0.01605
29.111	0.01575	0.0156	0.02085	0.01635	0.0161
29.137	0.0158	0.01565	0.02085	0.01635	0.0161
29.162	0.01585	0.01565	0.0209	0.01635	0.0161
29.187	0.01585	0.0157	0.02095	0.01635	0.0161
29.212	0.0159	0.0157	0.02095	0.0164	0.0161
29.237	0.0159	0.0157	0.021	0.0164	0.01615
29.262	0.01595	0.01575	0.021	0.0164	0.01615
29.287	0.01595	0.01575	0.02105	0.0164	0.01615
29.312	0.016	0.01575	0.02105	0.0164	0.01615
29.337	0.016	0.0158	0.0211	0.01635	0.01615
29.362	0.01605	0.0158	0.0211	0.01635	0.01615
29.388	0.01605	0.0158	0.02115	0.01635	0.01615
29.413	0.0161	0.0158	0.02115	0.01635	0.01615
29.438	0.0161	0.01585	0.02115	0.01635	0.01615
29.463	0.01615	0.01585	0.0212	0.0163	0.0162
29.488	0.01615	0.01585	0.0212	0.0163	0.0162
29.513	0.0162	0.01585	0.0212	0.0163	0.0162
29.538	0.0162	0.01585	0.02125	0.0163	0.0162
29.563	0.01625	0.0159	0.02125	0.01625	0.0162
29.588	0.0163	0.0159	0.02125	0.01625	0.0162
29.613	0.0163	0.0159	0.0213	0.01625	0.0162
29.639	0.01635	0.0159	0.0213	0.0162	0.0162
29.664	0.01635	0.0159	0.0213	0.0162	0.0162
29.689	0.0164	0.0159	0.0213	0.0162	0.0162
29.714	0.01645	0.01595	0.02135	0.01615	0.0162
29.739	0.01645	0.01595	0.02135	0.01615	0.0162
29.764	0.0165	0.01595	0.02135	0.01615	0.01625
29.789	0.01655	0.01595	0.02135	0.0161	0.01625
29.814	0.01655	0.01595	0.0214	0.0161	0.01625
29.839	0.0166	0.016	0.0214	0.0161	0.01625
29.864	0.01665	0.016	0.0214	0.0161	0.01625
29.89	0.01665	0.016	0.0214	0.01605	0.01625
29.915	0.0167	0.016	0.0214	0.01605	0.01625
29.94	0.01675	0.01605	0.0214	0.01605	0.01625
29.965	0.0168	0.01605	0.02145	0.01605	0.01625
29.99	0.0168	0.01605	0.02145	0.01605	0.01625
30.015	0.01685	0.0161	0.02145	0.01605	0.0163
30.04	0.0169	0.0161	0.02145	0.01605	0.0163
30.065	0.01695	0.0161	0.02145	0.01605	0.0163
30.09	0.01695	0.01615	0.02145	0.01605	0.0163
30.115	0.017	0.01615	0.02145	0.01605	0.0163
30.141	0.01705	0.0162	0.02145	0.01605	0.0163
30.166	0.0171	0.0162	0.0215	0.01605	0.0163
30.191	0.01715	0.01625	0.0215	0.0161	0.01635
30.216	0.0172	0.01625	0.0215	0.0161	0.01635
30.241	0.0172	0.0163	0.0215	0.0161	0.01635
30.266	0.01725	0.0163	0.0215	0.0161	0.01635
30.291	0.0173	0.01635	0.0215	0.01615	0.01635
30.316	0.01735	0.01635	0.0215	0.01615	0.01635
30.341	0.0174	0.0164	0.0215	0.0162	0.01635
30.366	0.01745	0.01645	0.0215	0.0162	0.0164
30.392	0.0175	0.01645	0.0215	0.01625	0.0164
30.417	0.0175	0.0165	0.0215	0.01625	0.0164
30.442	0.01755	0.01655	0.0215	0.0163	0.0164
30.467	0.0176	0.0166	0.02155	0.0163	0.0164
30.492	0.01765	0.01665	0.02155	0.01635	0.0164
30.517	0.0177	0.01665	0.02155	0.0164	0.0164
30.542	0.01775	0.0167	0.02155	0.01645	0.0164
30.567	0.01775	0.01675	0.02155	0.01645	0.0164
30.592	0.0178	0.0168	0.02155	0.0165	0.01645
30.617	0.01785	0.01685	0.02155	0.01655	0.01645
30.643	0.0179	0.0169	0.02155	0.0166	0.01645
30.668	0.01795	0.01695	0.02155	0.0166	0.01645
30.693	0.01795	0.017	0.02155	0.01665	0.01645
30.718	0.018	0.01705	0.02155	0.0167	0.01645
30.743	0.01805	0.0171	0.02155	0.01675	0.01645
30.768	0.01805	0.01715	0.02155	0.0168	0.01645
30.793	0.0181	0.01725	0.02155	0.01685	0.01645
30.818	0.01815	0.0173	0.02155	0.0169	0.01645
30.843	0.01815	0.01735	0.02155	0.0169	0.01645
30.868	0.0182	0.0174	0.02155	0.01695	0.01645
30.894	0.01825	0.01745	0.02155	0.017	0.01645
30.919	0.01825	0.01755	0.02155	0.01705	0.01645
30.944	0.0183	0.0176	0.02155	0.0171	0.01645
30.969	0.0183	0.01765	0.02155	0.01715	0.01645
30.994	0.01835	0.0177	0.02155	0.0172	0.0164
31.019	0.01835	0.0178	0.02155	0.0172	0.0164
31.044	0.0184	0.01785	0.0216	0.01725	0.0164
31.069	0.0184	0.0179	0.0216	0.0173	0.0164
31.094	0.0184	0.018	0.0216	0.01735	0.0164
31.119	0.01845	0.01805	0.0216	0.0174	0.0164
31.145	0.01845	0.01815	0.0216	0.0174	0.0164
31.17	0.0185	0.0182	0.0216	0.01745	0.0164
31.195	0.0185	0.01825	0.0216	0.0175	0.01635
31.22	0.0185	0.01835	0.0216	0.0175	0.01635
31.245	0.0185	0.0184	0.0216	0.01755	0.01635
31.27	0.01855	0.01845	0.02165	0.0176	0.01635
31.295	0.01855	0.01855	0.02165	0.0176	0.01635
31.32	0.01855	0.0186	0.02165	0.01765	0.0163
31.345	0.01855	0.01865	0.02165	0.01765	0.0163
31.37	0.01855	0.01875	0.02165	0.0177	0.0163
31.396	0.0186	0.0188	0.0217	0.0177	0.0163
31.421	0.0186	0.01885	0.0217	0.0177	0.01625
31.446	0.0186	0.0189	0.0217	0.01775	0.01625
31.471	0.0186	0.019	0.0217	0.01775	0.01625
31.496	0.0186	0.01905	0.02175	0.01775	0.0162
31.521	0.0186	0.0191	0.02175	0.01775	0.0162
31.546	0.0186	0.01915	0.02175	0.01775	0.0162
31.571	0.0186	0.0192	0.0218	0.0178	0.01615
31.596	0.0186	0.01925	0.0218	0.0178	0.01615
31.621	0.0186	0.0193	0.0218	0.0178	0.01615
31.647	0.0186	0.01935	0.02185	0.0178	0.0161
31.672	0.0186	0.0194	0.02185	0.01775	0.0161
31.697	0.0186	0.01945	0.0219	0.01775	0.01605
31.722	0.0186	0.0195	0.0219	0.01775	0.01605
31.747	0.01855	0.01955	0.0219	0.01775	0.01605
31.772	0.01855	0.0196	0.02195	0.01775	0.016
31.797	0.01855	0.01965	0.02195	0.0177	0.016
31.822	0.01855	0.0197	0.022	0.0177	0.016
31.847	0.01855	0.0197	0.022	0.0177	0.01595
31.872	0.0185	0.01975	0.02205	0.01765	0.01595
31.898	0.0185	0.0198	0.02205	0.01765	0.0159
31.923	0.0185	0.0198	0.0221	0.0176	0.0159
31.948	0.0185	0.01985	0.02215	0.0176	0.0159
31.973	0.01845	0.01985	0.02215	0.01755	0.01585
31.998	0.01845	0.0199	0.0222	0.0175	0.01585
32.023	0.01845	0.0199	0.0222	0.0175	0.01585
32.048	0.0184	0.01995	0.02225	0.01745	0.0158
32.073	0.0184	0.01995	0.0223	0.0174	0.0158
32.098	0.01835	0.01995	0.0223	0.0174	0.0158
32.123	0.01835	0.01995	0.02235	0.01735	0.01575
32.149	0.01835	0.01995	0.02235	0.0173	0.01575
32.174	0.0183	0.02	0.0224	0.01725	0.01575
32.199	0.0183	0.02	0.02245	0.0172	0.0157
32.224	0.01825	0.02	0.02245	0.0172	0.0157
32.249	0.01825	0.02	0.0225	0.01715	0.0157
32.274	0.0182	0.02	0.0225	0.0171	0.0157
32.299	0.0182	0.02	0.02255	0.01705	0.0157
32.324	0.01815	0.01995	0.0226	0.017	0.01565
32.349	0.01815	0.01995	0.0226	0.01695	0.01565
32.374	0.0181	0.01995	0.02265	0.0169	0.01565
32.4	0.0181	0.01995	0.02265	0.01685	0.01565
32.425	0.0181	0.01995	0.0227	0.0168	0.01565
32.45	0.01805	0.0199	0.02275	0.01675	0.01565
32.475	0.01805	0.0199	0.02275	0.0167	0.01565
32.5	0.018	0.0199	0.0228	0.01665	0.01565
32.525	0.018	0.01985	0.0228	0.0166	0.01565
32.55	0.01795	0.01985	0.02285	0.01655	0.01565
32.575	0.01795	0.01985	0.02285	0.0165	0.01565
32.6	0.0179	0.0198	0.0229	0.01645	0.01565
32.626	0.0179	0.0198	0.0229	0.0164	0.01565
32.651	0.01785	0.01975	0.02295	0.01635	0.01565
32.676	0.01785	0.01975	0.023	0.0163	0.0157
32.701	0.0178	0.0197	0.023	0.01625	0.0157
32.726	0.0178	0.0197	0.02305	0.0162	0.0157
32.751	0.01775	0.01965	0.02305	0.01615	0.0157
32.776	0.01775	0.01965	0.0231	0.0161	0.01575
32.801	0.0177	0.0196	0.0231	0.01605	0.01575
32.826	0.0177	0.01955	0.02315	0.016	0.0158
32.851	0.0177	0.01955	0.02315	0.016	0.0158
32.877	0.01765	0.0195	0.0232	0.01595	0.01585
32.902	0.01765	0.0195	0.02325	0.0159	0.01585
32.927	0.01765	0.01945	0.02325	0.01585	0.0159
32.952	0.0176	0.01945	0.0233	0.0158	0.0159
32.977	0.0176	0.0194	0.0233	0.0158	0.01595
33.002	0.0176	0.0194	0.02335	0.01575	0.016
33.027	0.0176	0.01935	0.0234	0.0157	0.01605
33.052	0.01755	0.01935	0.0234	0.0157	0.01605
33.077	0.01755	0.0193	0.02345	0.01565	0.0161
33.102	0.01755	0.0193	0.02345	0.01565	0.01615
33.128	0.01755	0.01925	0.0235	0.0156	0.0162
33.153	0.01755	0.01925	0.02355	0.0156	0.01625
33.178	0.01755	0.0192	0.0236	0.01555	0.0163
33.203	0.01755	0.0192	0.0236	0.01555	0.01635
33.228	0.01755	0.0192	0.02365	0.0155	0.0164
33.253	0.01755	0.01915	0.0237	0.0155	0.01645
33.278	0.01755	0.01915	0.02375	0.0155	0.0165
33.303	0.01755	0.01915	0.02375	0.0155	0.01655
33.328	0.01755	0.01915	0.0238	0.01545	0.0166
33.353	0.01755	0.01915	0.02385	0.01545	0.01665
33.379	0.01755	0.0191	0.0239	0.01545	0.01675
33.404	0.01755	0.0191	0.02395	0.01545	0.0168
33.429	0.01755	0.0191	0.024	0.01545	0.01685
33.454	0.0176	0.0191	0.02405	0.01545	0.0169
33.479	0.0176	0.0191	0.0241	0.01545	0.01695
33.504	0.0176	0.0191	0.02415	0.0155	0.01705
33.529	0.01765	0.0191	0.0242	0.0155	0.0171
33.554	0.01765	0.0191	0.02425	0.0155	0.01715
33.579	0.01765	0.0191	0.0243	0.0155	0.01725
33.604	0.0177	0.0191	0.02435	0.0155	0.0173
33.63	0.0177	0.01915	0.0244	0.01555	0.01735
33.655	0.01775	0.01915	0.02445	0.01555	0.01745
33.68	0.01775	0.01915	0.02455	0.0156	0.0175
33.705	0.0178	0.01915	0.0246	0.0156	0.01755
33.73	0.0178	0.01915	0.02465	0.01565	0.0176
33.755	0.01785	0.0192	0.0247	0.01565	0.0177
33.78	0.0179	0.0192	0.0248	0.0157	0.01775
33.805	0.0179	0.0192	0.02485	0.0157	0.0178
33.83	0.01795	0.01925	0.0249	0.01575	0.0179
33.855	0.018	0.01925	0.025	0.0158	0.01795
33.881	0.018	0.01925	0.02505	0.0158	0.018
33.906	0.01805	0.0193	0.02515	0.01585	0.01805
33.931	0.0181	0.0193	0.0252	0.0159	0.01815
33.956	0.01815	0.0193	0.0253	0.0159	0.0182
33.981	0.0182	0.01935	0.02535	0.01595	0.01825
34.006	0.0182	0.01935	0.02545	0.016	0.0183
34.031	0.01825	0.0194	0.0255	0.01605	0.01835
34.056	0.0183	0.0194	0.0256	0.0161	0.0184
34.081	0.01835	0.0194	0.02565	0.0161	0.01845
34.106	0.0184	0.01945	0.02575	0.01615	0.0185
34.132	0.01845	0.01945	0.0258	0.0162	0.01855
34.157	0.0185	0.01945	0.0259	0.01625	0.0186
34.182	0.0185	0.0195	0.026	0.0163	0.01865
34.207	0.01855	0.0195	0.02605	0.01635	0.0187
34.232	0.0186	0.0195	0.02615	0.0164	0.01875
34.257	0.01865	0.01955	0.0262	0.0164	0.0188
34.282	0.0187	0.01955	0.0263	0.01645	0.01885
34.307	0.01875	0.01955	0.0264	0.0165	0.0189
34.332	0.0188	0.01955	0.02645	0.01655	0.0189
34.357	0.01885	0.0196	0.02655	0.0166	0.01895
34.383	0.01885	0.0196	0.0266	0.01665	0.019
34.408	0.0189	0.0196	0.0267	0.0167	0.019
34.433	0.01895	0.0196	0.02675	0.0167	0.01905
34.458	0.019	0.0196	0.02685	0.01675	0.0191
34.483	0.01905	0.0196	0.0269	0.0168	0.0191
34.508	0.0191	0.0196	0.027	0.01685	0.01915
34.533	0.01915	0.0196	0.02705	0.01685	0.01915
34.558	0.01915	0.0196	0.02715	0.0169	0.0192
34.583	0.0192	0.0196	0.0272	0.01695	0.0192
34.608	0.01925	0.01955	0.0273	0.01695	0.0192
34.634	0.0193	0.01955	0.02735	0.017	0.01925
34.659	0.01935	0.01955	0.02745	0.017	0.01925
34.684	0.01935	0.0195	0.0275	0.01705	0.01925
34.709	0.0194	0.0195	0.02755	0.0171	0.0193
34.734	0.01945	0.01945	0.0276	0.0171	0.0193
34.759	0.01945	0.01945	0.0277	0.0171	0.0193
34.784	0.0195	0.0194	0.02775	0.01715	0.0193
34.809	0.01955	0.0194	0.0278	0.01715	0.0193
34.834	0.0196	0.01935	0.02785	0.0172	0.0193
34.859	0.0196	0.0193	0.0279	0.0172	0.0193
34.885	0.01965	0.01925	0.02795	0.0172	0.0193
34.91	0.01965	0.0192	0.028	0.01725	0.0193
34.935	0.0197	0.0192	0.02805	0.01725	0.01935
34.96	0.01975	0.01915	0.0281	0.01725	0.0193
34.985	0.01975	0.0191	0.02815	0.01725	0.0193
35.01	0.0198	0.01905	0.0282	0.01725	0.0193
35.035	0.0198	0.019	0.02825	0.01725	0.0193
35.06	0.01985	0.0189	0.0283	0.01725	0.0193
35.085	0.01985	0.01885	0.02835	0.01725	0.0193
35.11	0.01985	0.0188	0.02835	0.0173	0.0193
35.136	0.0199	0.01875	0.0284	0.01725	0.0193
35.161	0.0199	0.0187	0.02845	0.01725	0.0193
35.186	0.01995	0.0186	0.02845	0.01725	0.0193
35.211	0.01995	0.01855	0.0285	0.01725	0.0193
35.236	0.01995	0.0185	0.02855	0.01725	0.0193
35.261	0.02	0.01845	0.02855	0.01725	0.0193
35.286	0.02	0.01835	0.0286	0.01725	0.01925
35.311	0.02	0.0183	0.0286	0.01725	0.01925
35.336	0.02005	0.01825	0.0286	0.01725	0.01925
35.361	0.02005	0.01815	0.02865	0.0172	0.01925
35.387	0.02005	0.0181	0.02865	0.0172	0.01925
35.412	0.0201	0.01805	0.02865	0.0172	0.01925
35.437	0.0201	0.018	0.0287	0.0172	0.01925
35.462	0.0201	0.0179	0.0287	0.01715	0.01925
35.487	0.0201	0.01785	0.0287	0.01715	0.01925
35.512	0.02015	0.0178	0.0287	0.01715	0.01925
35.537	0.02015	0.0177	0.02875	0.01715	0.01925
35.562	0.02015	0.01765	0.02875	0.0171	0.01925
35.587	0.02015	0.0176	0.02875	0.0171	0.01925
35.612	0.0202	0.01755	0.02875	0.0171	0.01925
35.638	0.0202	0.0175	0.02875	0.0171	0.0193
35.663	0.0202	0.01745	0.02875	0.01705	0.0193
35.688	0.0202	0.0174	0.02875	0.01705	0.0193
35.713	0.0202	0.01735	0.02875	0.01705	0.0193
35.738	0.02025	0.0173	0.02875	0.01705	0.0193
35.763	0.02025	0.01725	0.02875	0.017	0.01935
35.788	0.02025	0.0172	0.0287	0.017	0.01935
35.813	0.0203	0.01715	0.0287	0.017	0.01935
35.838	0.0203	0.0171	0.0287	0.017	0.0194
35.863	0.0203	0.01705	0.0287	0.017	0.0194
35.889	0.0203	0.01705	0.0287	0.017	0.01945
35.914	0.02035	0.017	0.0287	0.017	0.01945
35.939	0.02035	0.01695	0.02865	0.01695	0.0195
35.964	0.02035	0.01695	0.02865	0.01695	0.0195
35.989	0.0204	0.0169	0.02865	0.01695	0.01955
36.014	0.0204	0.0169	0.02865	0.01695	0.01955
36.039	0.0204	0.01685	0.0286	0.01695	0.0196
36.064	0.02045	0.01685	0.0286	0.017	0.01965
36.089	0.02045	0.01685	0.0286	0.017	0.01965
36.114	0.02045	0.0168	0.0286	0.017	0.0197
36.14	0.0205	0.0168	0.02855	0.017	0.01975
36.165	0.0205	0.0168	0.02855	0.017	0.01975
36.19	0.02055	0.0168	0.02855	0.017	0.0198
36.215	0.02055	0.0168	0.02855	0.01705	0.01985
36.24	0.02055	0.0168	0.0285	0.01705	0.0199
36.265	0.0206	0.0168	0.0285	0.01705	0.01995
36.29	0.0206	0.0168	0.0285	0.0171	0.02
36.315	0.02065	0.0168	0.0285	0.0171	0.02005
36.34	0.02065	0.0168	0.02845	0.01715	0.0201
36.365	0.0207	0.0168	0.02845	0.01715	0.0201
36.391	0.0207	0.01685	0.02845	0.0172	0.02015
36.416	0.0207	0.01685	0.02845	0.0172	0.0202
36.441	0.02075	0.01685	0.0284	0.01725	0.02025
36.466	0.02075	0.0169	0.0284	0.0173	0.0203
36.491	0.0208	0.0169	0.0284	0.01735	0.0204
36.516	0.0208	0.0169	0.0284	0.01735	0.02045
36.541	0.02085	0.01695	0.0284	0.0174	0.0205
36.566	0.02085	0.017	0.0284	0.01745	0.02055
36.591	0.02085	0.017	0.02835	0.0175	0.0206
36.616	0.0209	0.01705	0.02835	0.01755	0.02065
36.642	0.0209	0.01705	0.02835	0.0176	0.0207
36.667	0.02095	0.0171	0.02835	0.01765	0.02075
36.692	0.02095	0.01715	0.02835	0.0177	0.0208
36.717	0.02095	0.01715	0.02835	0.01775	0.02085
36.742	0.021	0.0172	0.02835	0.0178	0.0209
36.767	0.021	0.01725	0.02835	0.01785	0.02095
36.792	0.02105	0.01725	0.02835	0.0179	0.021
36.817	0.02105	0.0173	0.02835	0.01795	0.02105
36.842	0.02105	0.01735	0.02835	0.018	0.02115
36.867	0.0211	0.0174	0.02835	0.01805	0.0212
36.893	0.0211	0.01745	0.02835	0.01815	0.02125
36.918	0.0211	0.0175	0.0283	0.0182	0.0213
36.943	0.0211	0.01755	0.0283	0.01825	0.02135
36.968	0.02115	0.0176	0.0283	0.0183	0.0214
36.993	0.02115	0.0176	0.0283	0.01835	0.02145
37.018	0.02115	0.01765	0.0283	0.01845	0.0215
37.043	0.0212	0.0177	0.0283	0.0185	0.0215
37.068	0.0212	0.01775	0.0283	0.01855	0.02155
37.093	0.0212	0.0178	0.0283	0.0186	0.0216
37.118	0.0212	0.01785	0.0283	0.01865	0.02165
37.144	0.0212	0.0179	0.0283	0.01875	0.0217
37.169	0.02125	0.018	0.0283	0.0188	0.02175
37.194	0.02125	0.01805	0.0283	0.01885	0.0218
37.219	0.02125	0.0181	0.0283	0.0189	0.0218
37.244	0.02125	0.01815	0.0283	0.019	0.02185
37.269	0.02125	0.0182	0.0283	0.01905	0.0219
37.294	0.02125	0.01825	0.0283	0.0191	0.02195
37.319	0.02125	0.0183	0.0283	0.01915	0.02195
37.344	0.02125	0.01835	0.0283	0.01925	0.022
37.369	0.02125	0.01845	0.0283	0.0193	0.022
37.395	0.02125	0.0185	0.02835	0.01935	0.02205
37.42	0.02125	0.01855	0.02835	0.0194	0.0221
37.445	0.0213	0.0186	0.02835	0.01945	0.0221
37.47	0.0213	0.01865	0.02835	0.01955	0.02215
37.495	0.0213	0.01875	0.02835	0.0196	0.02215
37.52	0.02125	0.0188	0.02835	0.01965	0.0222
37.545	0.02125	0.01885	0.02835	0.0197	0.0222
37.57	0.02125	0.0189	0.02835	0.01975	0.0222
37.595	0.02125	0.019	0.02835	0.01985	0.02225
37.62	0.02125	0.01905	0.02835	0.0199	0.02225
37.646	0.02125	0.0191	0.02835	0.01995	0.0223
37.671	0.02125	0.0192	0.02835	0.02	0.0223
37.696	0.02125	0.01925	0.02835	0.02005	0.0223
37.721	0.02125	0.0193	0.02835	0.0201	0.0223
37.746	0.02125	0.0194	0.02835	0.0202	0.02235
37.771	0.02125	0.01945	0.02835	0.02025	0.02235
37.796	0.02125	0.0195	0.02835	0.0203	0.02235
37.821	0.02125	0.0196	0.02835	0.02035	0.02235
37.846	0.0212	0.01965	0.02835	0.0204	0.02235
37.871	0.0212	0.01975	0.02835	0.02045	0.0224
37.897	0.0212	0.0198	0.02835	0.0205	0.0224
37.922	0.0212	0.01985	0.0283	0.02055	0.0224
37.947	0.0212	0.01995	0.0283	0.02065	0.0224
37.972	0.0212	0.02	0.0283	0.0207	0.0224
37.997	0.0212	0.0201	0.0283	0.02075	0.0224
38.022	0.0212	0.02015	0.0283	0.0208	0.0224
38.047	0.02115	0.02025	0.0283	0.02085	0.0224
38.072	0.02115	0.0203	0.0283	0.0209	0.0224
38.097	0.02115	0.0204	0.0283	0.02095	0.0224
38.122	0.02115	0.02045	0.0283	0.021	0.02245
38.148	0.02115	0.02055	0.0283	0.02105	0.02245
38.173	0.02115	0.02065	0.0283	0.02115	0.02245
38.198	0.02115	0.0207	0.0283	0.0212	0.02245
38.223	0.02115	0.0208	0.0283	0.02125	0.02245
38.248	0.02115	0.02085	0.0283	0.0213	0.02245
38.273	0.02115	0.02095	0.0283	0.02135	0.02245
38.298	0.02115	0.02105	0.0283	0.0214	0.02245
38.323	0.02115	0.0211	0.0283	0.0215	0.02245
38.348	0.02115	0.0212	0.0283	0.02155	0.02245
38.373	0.02115	0.0213	0.0283	0.0216	0.02245
38.399	0.02115	0.0214	0.0283	0.02165	0.02245
38.424	0.02115	0.02145	0.0283	0.0217	0.02245
38.449	0.02115	0.02155	0.02835	0.0218	0.02245
38.474	0.02115	0.02165	0.02835	0.02185	0.0225
38.499	0.02115	0.02175	0.02835	0.0219	0.0225
38.524	0.02115	0.0218	0.02835	0.02195	0.0225
38.549	0.02115	0.0219	0.02835	0.02205	0.0225
38.574	0.02115	0.022	0.02835	0.0221	0.0225
38.599	0.02115	0.0221	0.02835	0.02215	0.02255
38.624	0.02115	0.0222	0.0284	0.0222	0.02255
38.65	0.02115	0.02225	0.0284	0.0223	0.02255
38.675	0.0212	0.02235	0.0284	0.02235	0.0226
38.7	0.0212	0.02245	0.0284	0.0224	0.0226
38.725	0.0212	0.02255	0.02845	0.0225	0.0226
38.75	0.0212	0.02265	0.02845	0.02255	0.02265
38.775	0.0212	0.02275	0.02845	0.02265	0.02265
38.8	0.02125	0.02285	0.0285	0.0227	0.0227
38.825	0.02125	0.02295	0.0285	0.02275	0.0227
38.85	0.02125	0.02305	0.02855	0.02285	0.02275
38.876	0.02125	0.02315	0.02855	0.0229	0.0228
38.901	0.0213	0.02325	0.0286	0.023	0.0228
38.926	0.0213	0.02335	0.0286	0.02305	0.02285
38.951	0.02135	0.02345	0.02865	0.0231	0.0229
38.976	0.02135	0.02355	0.0287	0.0232	0.02295
39.001	0.02135	0.02365	0.0287	0.02325	0.02295
39.026	0.0214	0.02375	0.02875	0.02335	0.023
39.051	0.0214	0.0239	0.0288	0.0234	0.02305
39.076	0.02145	0.024	0.02885	0.0235	0.0231
39.101	0.02145	0.0241	0.0289	0.02355	0.02315
39.127	0.0215	0.0242	0.02895	0.02365	0.0232
39.152	0.02155	0.0243	0.029	0.0237	0.02325
39.177	0.02155	0.02445	0.02905	0.0238	0.0233
39.202	0.0216	0.02455	0.0291	0.02385	0.02335
39.227	0.02165	0.02465	0.02915	0.02395	0.02345
39.252	0.0217	0.02475	0.02925	0.02405	0.0235
39.277	0.0217	0.0249	0.0293	0.0241	0.02355
39.302	0.02175	0.025	0.02935	0.0242	0.02365
39.327	0.0218	0.0251	0.02945	0.0243	0.0237
39.352	0.02185	0.02525	0.0295	0.02435	0.02375
39.378	0.0219	0.02535	0.0296	0.02445	0.02385
39.403	0.02195	0.02545	0.0297	0.02455	0.0239
39.428	0.022	0.0256	0.02975	0.0246	0.024
39.453	0.02205	0.0257	0.02985	0.0247	0.02405
39.478	0.02215	0.02585	0.02995	0.0248	0.02415
39.503	0.0222	0.02595	0.03005	0.0249	0.02425
39.528	0.02225	0.02605	0.03015	0.02495	0.0243
39.553	0.02235	0.0262	0.03025	0.02505	0.0244
39.578	0.0224	0.0263	0.03035	0.02515	0.0245
39.603	0.02245	0.02645	0.03045	0.02525	0.0246
39.629	0.02255	0.02655	0.03055	0.02535	0.0247
39.654	0.0226	0.0267	0.03065	0.02545	0.02475
39.679	0.0227	0.0268	0.0308	0.02555	0.02485
39.704	0.0228	0.02695	0.0309	0.02565	0.02495
39.729	0.02285	0.02705	0.031	0.02575	0.02505
39.754	0.02295	0.0272	0.03115	0.02585	0.02515
39.779	0.02305	0.0273	0.03125	0.02595	0.02525
39.804	0.02315	0.02745	0.0314	0.02605	0.02535
39.829	0.02325	0.02755	0.03155	0.02615	0.02545
39.854	0.02335	0.02765	0.03165	0.02625	0.02555
39.88	0.02345	0.0278	0.0318	0.02635	0.02565
39.905	0.02355	0.0279	0.03195	0.02645	0.02575
39.93	0.02365	0.02805	0.0321	0.0266	0.02585
39.955	0.02375	0.02815	0.0322	0.0267	0.02595
39.98	0.02385	0.0283	0.03235	0.0268	0.02605
40.005	0.02395	0.0284	0.0325	0.02695	0.02615
40.03	0.0241	0.02855	0.03265	0.02705	0.02625
40.055	0.0242	0.02865	0.0328	0.02715	0.02635
40.08	0.0243	0.0288	0.03295	0.0273	0.02645
40.105	0.02445	0.0289	0.0331	0.0274	0.0266
40.131	0.02455	0.02905	0.03325	0.0275	0.0267
40.156	0.0247	0.02915	0.0334	0.02765	0.0268
40.181	0.02485	0.02925	0.03355	0.02775	0.0269
40.206	0.02495	0.0294	0.0337	0.0279	0.027
40.231	0.0251	0.0295	0.03385	0.028	0.0271
40.256	0.02525	0.02965	0.034	0.02815	0.0272
40.281	0.02535	0.02975	0.03415	0.0283	0.0273
40.306	0.0255	0.02985	0.0343	0.0284	0.02745
40.331	0.02565	0.03	0.03445	0.02855	0.02755
40.356	0.0258	0.0301	0.03455	0.02865	0.02765
40.382	0.02595	0.0302	0.0347	0.0288	0.02775
40.407	0.0261	0.0303	0.03485	0.02895	0.02785
40.432	0.02625	0.03045	0.035	0.02905	0.02795
40.457	0.0264	0.03055	0.03515	0.0292	0.02805
40.482	0.02655	0.03065	0.0353	0.02935	0.0282
40.507	0.0267	0.03075	0.03545	0.02945	0.0283
40.532	0.0269	0.03085	0.0356	0.0296	0.0284
40.557	0.02705	0.03095	0.0357	0.02975	0.0285
40.582	0.0272	0.03105	0.03585	0.0299	0.0286
40.607	0.02735	0.03115	0.036	0.03	0.02875
40.633	0.0275	0.03125	0.0361	0.03015	0.02885
40.658	0.0277	0.03135	0.03625	0.0303	0.02895
40.683	0.02785	0.03145	0.03635	0.03045	0.02905
40.708	0.028	0.03155	0.0365	0.0306	0.02915
40.733	0.0282	0.03165	0.0366	0.0307	0.0293
40.758	0.02835	0.0317	0.03675	0.03085	0.0294
40.783	0.0285	0.0318	0.03685	0.031	0.0295
40.808	0.0287	0.0319	0.03695	0.03115	0.0296
40.833	0.02885	0.032	0.0371	0.0313	0.0297
40.858	0.029	0.03205	0.0372	0.03145	0.02985
40.884	0.0292	0.03215	0.0373	0.03155	0.02995
40.909	0.02935	0.0322	0.0374	0.0317	0.03005
40.934	0.02955	0.0323	0.0375	0.03185	0.03015
40.959	0.0297	0.03235	0.0376	0.032	0.0303
40.984	0.02985	0.03245	0.0377	0.03215	0.0304
41.009	0.03005	0.0325	0.0378	0.0323	0.0305
41.034	0.0302	0.0326	0.0379	0.03245	0.0306
41.059	0.03035	0.03265	0.038	0.0326	0.03075
41.084	0.03055	0.0327	0.0381	0.03275	0.03085
41.109	0.0307	0.0328	0.03815	0.0329	0.03095
41.135	0.03085	0.03285	0.03825	0.033	0.0311
41.16	0.03105	0.0329	0.03835	0.03315	0.0312
41.185	0.0312	0.03295	0.0384	0.0333	0.0313
41.21	0.03135	0.033	0.0385	0.03345	0.03145
41.235	0.03155	0.03305	0.03855	0.0336	0.03155
41.26	0.0317	0.0331	0.03865	0.03375	0.0317
41.285	0.03185	0.03315	0.0387	0.0339	0.0318
41.31	0.03205	0.0332	0.03875	0.03405	0.0319
41.335	0.0322	0.03325	0.03885	0.0342	0.03205
41.36	0.03235	0.0333	0.0389	0.03435	0.03215
41.386	0.0325	0.03335	0.03895	0.0345	0.0323
41.411	0.0327	0.0334	0.039	0.03465	0.0324
41.436	0.03285	0.03345	0.0391	0.0348	0.03255
41.461	0.033	0.03345	0.03915	0.03495	0.0327
41.486	0.03315	0.0335	0.0392	0.0351	0.0328
41.511	0.0333	0.03355	0.03925	0.0353	0.03295
41.536	0.03345	0.0336	0.0393	0.03545	0.03305
41.561	0.03365	0.0336	0.03935	0.0356	0.0332
41.586	0.0338	0.03365	0.0394	0.03575	0.03335
41.611	0.03395	0.0337	0.0395	0.0359	0.03345
41.637	0.0341	0.0337	0.03955	0.03605	0.0336
41.662	0.03425	0.03375	0.0396	0.0362	0.03375
41.687	0.0344	0.03375	0.03965	0.03635	0.0339
41.712	0.03455	0.0338	0.0397	0.0365	0.034
41.737	0.0347	0.03385	0.03975	0.0367	0.03415
41.762	0.03485	0.03385	0.0398	0.03685	0.0343
41.787	0.035	0.0339	0.03985	0.037	0.03445
41.812	0.03515	0.0339	0.0399	0.03715	0.0346
41.837	0.0353	0.03395	0.03995	0.0373	0.03475
41.862	0.03545	0.03395	0.04005	0.0375	0.0349
41.888	0.0356	0.034	0.0401	0.03765	0.03505
41.913	0.03575	0.034	0.04015	0.0378	0.0352
41.938	0.03585	0.03405	0.0402	0.03795	0.03535
41.963	0.036	0.03405	0.04025	0.03815	0.0355
41.988	0.03615	0.0341	0.04035	0.0383	0.03565
42.013	0.0363	0.0341	0.0404	0.03845	0.0358
42.038	0.03645	0.0341	0.04045	0.0386	0.03595
42.063	0.0366	0.03415	0.0405	0.0388	0.0361
42.088	0.03675	0.03415	0.0406	0.03895	0.03625
42.113	0.0369	0.0342	0.04065	0.0391	0.0364
42.139	0.03705	0.0342	0.04075	0.0393	0.0366
42.164	0.03715	0.03425	0.0408	0.03945	0.03675
42.189	0.0373	0.03425	0.0409	0.0396	0.0369
42.214	0.03745	0.0343	0.04095	0.03975	0.03705
42.239	0.0376	0.0343	0.04105	0.03995	0.03725
42.264	0.03775	0.03435	0.0411	0.0401	0.0374
42.289	0.0379	0.03435	0.0412	0.04025	0.03755
42.314	0.03805	0.0344	0.0413	0.04045	0.03775
42.339	0.03815	0.0344	0.0414	0.0406	0.0379
42.364	0.0383	0.03445	0.04145	0.04075	0.03805
42.39	0.03845	0.03445	0.04155	0.04095	0.03825
42.415	0.0386	0.0345	0.04165	0.0411	0.0384
42.44	0.03875	0.0345	0.04175	0.0413	0.0386
42.465	0.0389	0.03455	0.04185	0.04145	0.03875
42.49	0.03905	0.03455	0.04195	0.0416	0.03895
42.515	0.0392	0.0346	0.04205	0.0418	0.0391
42.54	0.03935	0.0346	0.0422	0.04195	0.0393
42.565	0.0395	0.03465	0.0423	0.0421	0.03945
42.59	0.03965	0.0347	0.0424	0.0423	0.03965
42.615	0.0398	0.0347	0.04255	0.04245	0.0398
42.641	0.03995	0.03475	0.04265	0.0426	0.04
42.666	0.0401	0.03475	0.0428	0.0428	0.04015
42.691	0.04025	0.0348	0.0429	0.04295	0.04035
42.716	0.0404	0.03485	0.04305	0.0431	0.04055
42.741	0.04055	0.0349	0.0432	0.0433	0.0407
42.766	0.0407	0.0349	0.0433	0.04345	0.0409
42.791	0.0409	0.03495	0.04345	0.0436	0.04105
42.816	0.04105	0.035	0.0436	0.0438	0.04125
42.841	0.0412	0.03505	0.04375	0.04395	0.04145
42.866	0.04135	0.0351	0.0439	0.0441	0.0416
42.892	0.04155	0.03515	0.04405	0.0443	0.0418
42.917	0.0417	0.0352	0.0442	0.04445	0.042
42.942	0.0419	0.03525	0.0444	0.0446	0.04215
42.967	0.04205	0.0353	0.04455	0.0448	0.04235
42.992	0.0422	0.03535	0.0447	0.04495	0.04255
43.017	0.0424	0.0354	0.0449	0.0451	0.0427
43.042	0.04255	0.03545	0.04505	0.04525	0.0429
43.067	0.04275	0.0355	0.04525	0.04545	0.0431
43.092	0.04295	0.03555	0.0454	0.0456	0.0433
43.117	0.0431	0.03565	0.0456	0.04575	0.04345
43.143	0.0433	0.0357	0.0458	0.04595	0.04365
43.168	0.0435	0.03575	0.046	0.0461	0.04385
43.193	0.04365	0.03585	0.0462	0.04625	0.04405
43.218	0.04385	0.0359	0.0464	0.04645	0.04425
43.243	0.04405	0.036	0.0466	0.0466	0.04445
43.268	0.04425	0.03605	0.0468	0.04675	0.0446
43.293	0.04445	0.03615	0.047	0.04695	0.0448
43.318	0.04465	0.0362	0.0472	0.0471	0.045
43.343	0.04485	0.0363	0.0474	0.04725	0.0452
43.368	0.04505	0.0364	0.0476	0.04745	0.0454
43.394	0.04525	0.0365	0.04785	0.0476	0.0456
43.419	0.04545	0.0366	0.04805	0.04775	0.0458
43.444	0.04565	0.0367	0.04825	0.04795	0.046
43.469	0.04585	0.0368	0.0485	0.0481	0.04625
43.494	0.04605	0.0369	0.0487	0.04825	0.04645
43.519	0.0463	0.037	0.04895	0.04845	0.04665
43.544	0.0465	0.0371	0.0492	0.0486	0.04685
43.569	0.0467	0.03725	0.0494	0.04875	0.04705
43.594	0.0469	0.03735	0.04965	0.04895	0.0473
43.619	0.04715	0.03745	0.0499	0.0491	0.0475
43.645	0.04735	0.0376	0.05015	0.0493	0.04775
43.67	0.0476	0.0377	0.0504	0.04945	0.04795
43.695	0.0478	0.03785	0.05065	0.04965	0.04815
43.72	0.04805	0.038	0.0509	0.04985	0.0484
43.745	0.04825	0.0381	0.05115	0.05	0.04865
43.77	0.0485	0.03825	0.0514	0.0502	0.04885
43.795	0.04875	0.0384	0.05165	0.05035	0.0491
43.82	0.04895	0.03855	0.0519	0.05055	0.04935
43.845	0.0492	0.0387	0.05215	0.05075	0.0496
43.87	0.04945	0.03885	0.0524	0.05095	0.0498
43.896	0.04965	0.039	0.0527	0.05115	0.05005
43.921	0.0499	0.03915	0.05295	0.0513	0.0503
43.946	0.05015	0.03935	0.0532	0.0515	0.05055
43.971	0.0504	0.0395	0.0535	0.0517	0.05085
43.996	0.05065	0.03965	0.05375	0.05195	0.0511
44.021	0.0509	0.0398	0.05405	0.05215	0.05135
44.046	0.05115	0.04	0.0543	0.05235	0.0516
44.071	0.0514	0.04015	0.0546	0.05255	0.0519
44.096	0.05165	0.04035	0.0549	0.05275	0.05215
44.121	0.0519	0.0405	0.05515	0.053	0.05245
44.147	0.05215	0.0407	0.05545	0.0532	0.0527
44.172	0.0524	0.04085	0.05575	0.05345	0.053
44.197	0.05265	0.04105	0.05605	0.05365	0.05325
44.222	0.0529	0.0412	0.0563	0.0539	0.05355
44.247	0.05315	0.0414	0.0566	0.05415	0.05385
44.272	0.05345	0.04155	0.0569	0.0544	0.05415
44.297	0.0537	0.04175	0.0572	0.05465	0.05445
44.322	0.05395	0.04195	0.0575	0.0549	0.05475
44.347	0.0542	0.0421	0.0578	0.05515	0.05505
44.372	0.0545	0.0423	0.0581	0.0554	0.05535
44.398	0.05475	0.0425	0.0584	0.05565	0.05565
44.423	0.055	0.04265	0.05875	0.05595	0.05595
44.448	0.0553	0.04285	0.05905	0.0562	0.05625
44.473	0.05555	0.043	0.05935	0.0565	0.05655
44.498	0.05585	0.0432	0.05965	0.05675	0.0569
44.523	0.0561	0.0434	0.06	0.05705	0.0572
44.548	0.0564	0.04355	0.0603	0.05735	0.05755
44.573	0.05665	0.04375	0.06065	0.05765	0.05785
44.598	0.05695	0.04395	0.06095	0.05795	0.0582
44.623	0.0572	0.0441	0.0613	0.05825	0.0585
44.649	0.0575	0.0443	0.0616	0.05855	0.05885
44.674	0.05775	0.0445	0.06195	0.0589	0.05915
44.699	0.05805	0.04465	0.0623	0.0592	0.0595
44.724	0.05835	0.04485	0.0626	0.0595	0.05985
44.749	0.0586	0.045	0.06295	0.05985	0.0602
44.774	0.0589	0.0452	0.0633	0.0602	0.06055
44.799	0.0592	0.0454	0.06365	0.06055	0.06085
44.824	0.0595	0.04555	0.064	0.06085	0.0612
44.849	0.0598	0.04575	0.0644	0.0612	0.06155
44.874	0.06005	0.0459	0.06475	0.0616	0.0619
44.9	0.06035	0.0461	0.0651	0.06195	0.06225
44.925	0.06065	0.0463	0.06545	0.0623	0.0626
44.95	0.06095	0.04645	0.06585	0.06265	0.063
44.975	0.06125	0.04665	0.0662	0.06305	0.06335
45	0.06155	0.04685	0.0666	0.06345	0.0637
45.025	0.06185	0.047	0.067	0.0638	0.06405
45.05	0.0622	0.0472	0.0674	0.0642	0.06445
45.075	0.0625	0.04735	0.06775	0.0646	0.0648
45.1	0.0628	0.04755	0.06815	0.065	0.06515
45.126	0.0631	0.04775	0.0686	0.0654	0.06555
45.151	0.06345	0.04795	0.069	0.0658	0.0659
45.176	0.06375	0.0481	0.0694	0.0662	0.0663
45.201	0.06405	0.0483	0.0698	0.06665	0.06665
45.226	0.0644	0.0485	0.07025	0.06705	0.06705
45.251	0.0647	0.0487	0.07065	0.06745	0.0674
45.276	0.06505	0.0489	0.0711	0.0679	0.0678
45.301	0.06535	0.04905	0.07155	0.06835	0.0682
45.326	0.0657	0.04925	0.072	0.06875	0.0686
45.351	0.06605	0.04945	0.07245	0.0692	0.06895
45.377	0.0664	0.04965	0.0729	0.06965	0.06935
45.402	0.0667	0.04985	0.07335	0.0701	0.06975
45.427	0.06705	0.0501	0.07385	0.07055	0.07015
45.452	0.0674	0.0503	0.0743	0.071	0.07055
45.477	0.06775	0.0505	0.0748	0.07145	0.07095
45.502	0.0681	0.0507	0.07525	0.0719	0.07135
45.527	0.06845	0.05095	0.07575	0.07235	0.07175
45.552	0.0688	0.05115	0.07625	0.07285	0.0722
45.577	0.0692	0.0514	0.07675	0.0733	0.0726
45.602	0.06955	0.0516	0.07725	0.0738	0.073
45.628	0.0699	0.05185	0.07775	0.07425	0.07345
45.653	0.07025	0.0521	0.0783	0.07475	0.07385
45.678	0.07065	0.05235	0.0788	0.0752	0.0743
45.703	0.071	0.0526	0.07935	0.0757	0.0747
45.728	0.0714	0.05285	0.0799	0.0762	0.07515
45.753	0.0718	0.0531	0.0804	0.0767	0.0756
45.778	0.07215	0.0534	0.08095	0.07715	0.076
45.803	0.07255	0.05365	0.0815	0.07765	0.07645
45.828	0.07295	0.05395	0.0821	0.07815	0.0769
45.853	0.07335	0.0542	0.08265	0.07865	0.07735
45.879	0.07375	0.0545	0.0832	0.0792	0.0778
45.904	0.07415	0.0548	0.0838	0.0797	0.0783
45.929	0.07455	0.0551	0.08435	0.0802	0.07875
45.954	0.07495	0.0554	0.08495	0.0807	0.0792
45.979	0.07535	0.0557	0.08555	0.08125	0.0797
46.004	0.07575	0.05605	0.08615	0.08175	0.08015
46.029	0.0762	0.05635	0.08675	0.0823	0.08065
46.054	0.0766	0.0567	0.08735	0.0828	0.0811
46.079	0.07705	0.05705	0.08795	0.08335	0.0816
46.104	0.07745	0.0574	0.0886	0.0839	0.0821
46.13	0.0779	0.05775	0.0892	0.0844	0.0826
46.155	0.07835	0.0581	0.08985	0.08495	0.0831
46.18	0.07875	0.05845	0.09045	0.0855	0.0836
46.205	0.0792	0.0588	0.0911	0.08605	0.08415
46.23	0.07965	0.0592	0.09175	0.0866	0.08465
46.255	0.0801	0.0596	0.0924	0.08715	0.08515
46.28	0.08055	0.05995	0.09305	0.0877	0.0857
46.305	0.08105	0.06035	0.0937	0.0883	0.08625
46.33	0.0815	0.06075	0.09435	0.08885	0.08675
46.355	0.08195	0.0612	0.09505	0.0894	0.0873
46.381	0.08245	0.0616	0.0957	0.09	0.08785
46.406	0.0829	0.062	0.0964	0.09055	0.0884
46.431	0.0834	0.06245	0.09705	0.09115	0.08895
46.456	0.08385	0.0629	0.09775	0.09175	0.08955
46.481	0.08435	0.06335	0.09845	0.0923	0.0901
46.506	0.08485	0.06375	0.0991	0.0929	0.09065
46.531	0.0853	0.06425	0.0998	0.0935	0.09125
46.556	0.0858	0.0647	0.1005	0.0941	0.09185
46.581	0.0863	0.06515	0.1012	0.0947	0.0924
46.606	0.0868	0.06565	0.1019	0.0953	0.093
46.632	0.0873	0.0661	0.10265	0.0959	0.0936
46.657	0.0878	0.0666	0.10335	0.09655	0.0942
46.682	0.08835	0.0671	0.10405	0.09715	0.0948
46.707	0.08885	0.0676	0.1048	0.0978	0.09545
46.732	0.08935	0.0681	0.1055	0.0984	0.09605
46.757	0.0899	0.0686	0.1062	0.09905	0.09665
46.782	0.0904	0.0691	0.10695	0.09965	0.0973
46.807	0.09095	0.0696	0.1077	0.1003	0.09795
46.832	0.09145	0.07015	0.1084	0.10095	0.09855
46.857	0.092	0.07065	0.10915	0.1016	0.0992
46.883	0.0925	0.0712	0.1099	0.10225	0.09985
46.908	0.09305	0.07175	0.1106	0.1029	0.1005
46.933	0.0936	0.0723	0.11135	0.1036	0.1012
46.958	0.09415	0.0728	0.1121	0.10425	0.10185
46.983	0.0947	0.07335	0.11285	0.1049	0.1025
47.008	0.09525	0.07395	0.1136	0.1056	0.1032
47.033	0.0958	0.0745	0.11435	0.1063	0.10385
47.058	0.09635	0.07505	0.1151	0.10695	0.10455
47.083	0.0969	0.0756	0.11585	0.10765	0.10525
47.108	0.09745	0.0762	0.1166	0.10835	0.10595
47.134	0.098	0.07675	0.11735	0.10905	0.10665
47.159	0.0986	0.07735	0.1181	0.10975	0.10735
47.184	0.09915	0.0779	0.1189	0.11045	0.10805
47.209	0.0997	0.0785	0.11965	0.1112	0.10875
47.234	0.1003	0.0791	0.1204	0.1119	0.1095
47.259	0.10085	0.07965	0.12115	0.11265	0.1102
47.284	0.10145	0.08025	0.12195	0.11335	0.11095
47.309	0.102	0.08085	0.1227	0.1141	0.1117
47.334	0.1026	0.08145	0.12345	0.11485	0.1124
47.359	0.1032	0.08205	0.12425	0.1156	0.11315
47.385	0.1038	0.08265	0.125	0.11635	0.1139
47.41	0.10435	0.08325	0.1258	0.1171	0.11465
47.435	0.10495	0.08385	0.12655	0.1179	0.11545
47.46	0.10555	0.08445	0.12735	0.11865	0.1162
47.485	0.10615	0.0851	0.1281	0.11945	0.11695
47.51	0.10675	0.0857	0.1289	0.1202	0.11775
47.535	0.10735	0.0863	0.1297	0.121	0.1185
47.56	0.10795	0.08695	0.13045	0.1218	0.1193
47.585	0.1086	0.08755	0.13125	0.1226	0.12005
47.61	0.1092	0.0882	0.13205	0.1234	0.12085
47.636	0.1098	0.0888	0.13285	0.12425	0.12165
47.661	0.11045	0.08945	0.1336	0.12505	0.12245
47.686	0.11105	0.09005	0.1344	0.1259	0.12325
47.711	0.1117	0.0907	0.1352	0.1267	0.12405
47.736	0.1123	0.09135	0.136	0.12755	0.12485
47.761	0.11295	0.092	0.1368	0.1284	0.1257
47.786	0.1136	0.0926	0.1376	0.12925	0.1265
47.811	0.11425	0.09325	0.1384	0.1301	0.12735
47.836	0.1149	0.0939	0.1392	0.131	0.12815
47.861	0.1155	0.09455	0.14	0.13185	0.129
47.887	0.11615	0.0952	0.14085	0.13275	0.1298
47.912	0.11685	0.09585	0.14165	0.1336	0.13065
47.937	0.1175	0.0965	0.14245	0.1345	0.1315
47.962	0.11815	0.09715	0.1433	0.1354	0.13235
47.987	0.1188	0.09785	0.1441	0.1363	0.1332
48.012	0.1195	0.0985	0.14495	0.1372	0.13405
48.037	0.12015	0.09915	0.14575	0.13815	0.1349
48.062	0.12085	0.09985	0.1466	0.13905	0.1358
48.087	0.1215	0.1005	0.14745	0.14	0.13665
48.112	0.1222	0.1012	0.14825	0.1409	0.1375
48.138	0.1229	0.10185	0.1491	0.14185	0.1384
48.163	0.12355	0.10255	0.14995	0.1428	0.13925
48.188	0.12425	0.10325	0.1508	0.14375	0.14015
48.213	0.12495	0.10395	0.15165	0.1447	0.14105
48.238	0.12565	0.10465	0.1525	0.1457	0.14195
48.263	0.12635	0.10535	0.15335	0.14665	0.14285
48.288	0.1271	0.10605	0.15425	0.1476	0.14375
48.313	0.1278	0.10675	0.1551	0.1486	0.14465
48.338	0.1285	0.1075	0.156	0.1496	0.14555
48.363	0.12925	0.1082	0.15685	0.1506	0.14645
48.389	0.12995	0.10895	0.15775	0.15155	0.14735
48.414	0.1307	0.1097	0.1586	0.15255	0.1483
48.439	0.1314	0.1104	0.1595	0.1536	0.1492
48.464	0.13215	0.11115	0.1604	0.1546	0.15015
48.489	0.1329	0.1119	0.1613	0.1556	0.15105
48.514	0.13365	0.1127	0.1622	0.1566	0.152
48.539	0.1344	0.11345	0.1631	0.15765	0.15295
48.564	0.13515	0.1142	0.16405	0.15865	0.1539
48.589	0.1359	0.115	0.16495	0.1597	0.15485
48.614	0.13665	0.11575	0.1659	0.16075	0.1558
48.64	0.1374	0.11655	0.1668	0.16175	0.15675
48.665	0.1382	0.11735	0.16775	0.1628	0.1577
48.69	0.13895	0.11815	0.1687	0.16385	0.1587
48.715	0.13975	0.11895	0.16965	0.1649	0.15965
48.74	0.1405	0.1198	0.1706	0.16595	0.1606
48.765	0.1413	0.1206	0.17155	0.167	0.1616
48.79	0.1421	0.12145	0.1725	0.1681	0.1626
48.815	0.1429	0.12225	0.1735	0.16915	0.1636
48.84	0.14365	0.1231	0.17445	0.1702	0.16455
48.865	0.14445	0.12395	0.17545	0.17125	0.16555
48.891	0.14525	0.1248	0.1764	0.17235	0.16655
48.916	0.1461	0.1257	0.1774	0.1734	0.1676
48.941	0.1469	0.12655	0.1784	0.1745	0.1686
48.966	0.1477	0.12745	0.1794	0.17555	0.1696
48.991	0.1485	0.1283	0.1804	0.17665	0.17065
49.016	0.14935	0.1292	0.1814	0.1777	0.17165
49.041	0.15015	0.1301	0.18245	0.1788	0.1727
49.066	0.151	0.131	0.18345	0.1799	0.17375
49.091	0.15185	0.13195	0.1845	0.18095	0.1748
49.116	0.15265	0.13285	0.18555	0.18205	0.17585
49.142	0.1535	0.1338	0.18655	0.18315	0.1769
49.167	0.15435	0.13475	0.1876	0.1842	0.178
49.192	0.1552	0.1357	0.18865	0.1853	0.17905
49.217	0.15605	0.13665	0.1897	0.1864	0.18015
49.242	0.15695	0.1376	0.1908	0.1875	0.18125
49.267	0.1578	0.13855	0.19185	0.1886	0.1823
49.292	0.15865	0.13955	0.1929	0.1897	0.1834
49.317	0.15955	0.14055	0.194	0.1908	0.18455
49.342	0.1604	0.1415	0.19505	0.1919	0.18565
49.367	0.1613	0.1425	0.19615	0.193	0.18675
49.393	0.16215	0.1435	0.19725	0.1941	0.1879
49.418	0.16305	0.14455	0.19835	0.1952	0.18905
49.443	0.16395	0.14555	0.19945	0.1963	0.1902
49.468	0.16485	0.1466	0.20055	0.1974	0.19135
49.493	0.16575	0.14765	0.20165	0.1985	0.1925
49.518	0.16665	0.14865	0.2028	0.1996	0.19365
49.543	0.1676	0.1497	0.2039	0.2007	0.19485
49.568	0.1685	0.1508	0.20505	0.2018	0.196
49.593	0.1694	0.15185	0.20615	0.20295	0.1972
49.618	0.17035	0.1529	0.2073	0.20405	0.1984
49.644	0.1713	0.154	0.20845	0.20515	0.1996
49.669	0.1722	0.1551	0.2096	0.20625	0.20085
49.694	0.17315	0.15615	0.21075	0.2074	0.20205
49.719	0.1741	0.15725	0.2119	0.2085	0.2033
49.744	0.17505	0.15835	0.21305	0.20965	0.20455
49.769	0.176	0.1595	0.2142	0.21075	0.2058
49.794	0.17695	0.1606	0.2154	0.2119	0.20705
49.819	0.17795	0.16175	0.21655	0.213	0.2083
49.844	0.1789	0.16285	0.2177	0.21415	0.2096
49.869	0.1799	0.164	0.2189	0.21525	0.21085
49.895	0.18085	0.16515	0.2201	0.2164	0.21215
49.92	0.18185	0.1663	0.22125	0.21755	0.21345
49.945	0.18285	0.16745	0.22245	0.2187	0.2148
49.97	0.18385	0.1686	0.22365	0.21985	0.2161
49.995	0.18485	0.16975	0.22485	0.22095	0.21745
50.02	0.18585	0.17095	0.22605	0.2221	0.21875
50.045	0.18685	0.1721	0.22725	0.2233	0.2201
50.07	0.1879	0.1733	0.22845	0.22445	0.22145
50.095	0.1889	0.1745	0.22965	0.2256	0.22285
50.12	0.18995	0.1757	0.2309	0.22675	0.2242
50.146	0.19095	0.1769	0.2321	0.22795	0.2256
50.171	0.192	0.1781	0.2333	0.2291	0.227
50.196	0.19305	0.1793	0.23455	0.2303	0.2284
50.221	0.1941	0.1805	0.2358	0.2315	0.2298
50.246	0.1952	0.18175	0.237	0.2327	0.2312
50.271	0.19625	0.18295	0.23825	0.23385	0.23265
50.296	0.1973	0.1842	0.2395	0.2351	0.23405
50.321	0.1984	0.18545	0.24075	0.2363	0.2355
50.346	0.1995	0.18665	0.242	0.2375	0.23695
50.371	0.20055	0.1879	0.24325	0.2387	0.2384
50.397	0.20165	0.18915	0.2445	0.23995	0.23985
50.422	0.20275	0.1904	0.24575	0.2412	0.24135
50.447	0.2039	0.19165	0.247	0.2424	0.24285
50.472	0.205	0.19295	0.24825	0.24365	0.2443
50.497	0.2061	0.1942	0.24955	0.2449	0.2458
50.522	0.20725	0.19545	0.2508	0.24615	0.2473
50.547	0.2084	0.19675	0.2521	0.24745	0.24885
50.572	0.20955	0.198	0.2534	0.2487	0.25035
50.597	0.2107	0.1993	0.25465	0.25	0.2519
50.622	0.21185	0.2006	0.25595	0.2513	0.2534
50.648	0.213	0.20185	0.25725	0.2526	0.25495
50.673	0.2142	0.20315	0.25855	0.2539	0.2565
50.698	0.21535	0.20445	0.25985	0.2552	0.25805
50.723	0.21655	0.20575	0.26115	0.2565	0.2596
50.748	0.21775	0.20705	0.26245	0.25785	0.2612
50.773	0.21895	0.20835	0.2638	0.2592	0.26275
50.798	0.22015	0.2097	0.2651	0.26055	0.26435
50.823	0.2214	0.211	0.26645	0.2619	0.2659
50.848	0.2226	0.2123	0.26775	0.26325	0.2675
50.873	0.22385	0.21365	0.2691	0.2646	0.2691
50.899	0.2251	0.21495	0.27045	0.266	0.2707
50.924	0.22635	0.2163	0.2718	0.26735	0.27235
50.949	0.2276	0.2176	0.27315	0.26875	0.27395
50.974	0.22885	0.21895	0.2745	0.27015	0.27555
50.999	0.23015	0.2203	0.27585	0.2716	0.2772
51.024	0.2314	0.22165	0.27725	0.273	0.27885
51.049	0.2327	0.223	0.2786	0.27445	0.2805
51.074	0.234	0.22435	0.28	0.27585	0.2821
51.099	0.23535	0.2257	0.2814	0.2773	0.2838
51.124	0.23665	0.2271	0.2828	0.27875	0.28545
51.15	0.238	0.22845	0.28415	0.28025	0.2871
51.175	0.23935	0.2298	0.2856	0.2817	0.28875
51.2	0.2407	0.2312	0.287	0.2832	0.29045
51.225	0.24205	0.2326	0.2884	0.28465	0.29215
51.25	0.2434	0.23395	0.28985	0.28615	0.2938
51.275	0.2448	0.23535	0.29125	0.2877	0.2955
51.3	0.24615	0.23675	0.2927	0.2892	0.2972
51.325	0.24755	0.23815	0.29415	0.2907	0.2989
51.35	0.249	0.23955	0.2956	0.29225	0.30065
51.376	0.2504	0.241	0.2971	0.2938	0.30235
51.401	0.2518	0.2424	0.29855	0.29535	0.3041
51.426	0.25325	0.2438	0.30005	0.2969	0.3058
51.451	0.2547	0.24525	0.3015	0.29845	0.30755
51.476	0.25615	0.2467	0.303	0.30005	0.3093
51.501	0.25765	0.24815	0.3045	0.3016	0.31105
51.526	0.2591	0.2496	0.306	0.3032	0.3128
51.551	0.2606	0.25105	0.30755	0.3048	0.3146
51.576	0.2621	0.2525	0.30905	0.3064	0.31635
51.601	0.2636	0.25395	0.3106	0.30805	0.31815
51.627	0.2651	0.25545	0.31215	0.30965	0.31995
51.652	0.26665	0.2569	0.3137	0.3113	0.32175
51.677	0.2682	0.2584	0.31525	0.3129	0.32355
51.702	0.2697	0.2599	0.3168	0.31455	0.32535
51.727	0.2713	0.2614	0.3184	0.31625	0.3272
51.752	0.27285	0.2629	0.32	0.3179	0.329
51.777	0.2744	0.2644	0.32155	0.31955	0.33085
51.802	0.276	0.2659	0.3232	0.32125	0.3327
51.827	0.2776	0.26745	0.3248	0.32295	0.33455
51.852	0.2792	0.26895	0.3264	0.32465	0.33645
51.878	0.28085	0.2705	0.32805	0.32635	0.3383
51.903	0.28245	0.27205	0.32965	0.32805	0.3402
51.928	0.2841	0.2736	0.3313	0.32975	0.3421
51.953	0.28575	0.27515	0.333	0.3315	0.344
51.978	0.2874	0.27675	0.33465	0.3332	0.34595
52.003	0.28905	0.2783	0.3363	0.33495	0.34785
52.028	0.2907	0.2799	0.338	0.3367	0.3498
52.053	0.2924	0.28145	0.3397	0.3385	0.35175
52.078	0.2941	0.28305	0.3414	0.34025	0.3537
52.103	0.2958	0.28465	0.3431	0.34205	0.3557
52.129	0.2975	0.2863	0.3448	0.3438	0.35765
52.154	0.2992	0.2879	0.34655	0.3456	0.35965
52.179	0.30095	0.2895	0.3483	0.3474	0.36165
52.204	0.30265	0.29115	0.35005	0.3492	0.3637
52.229	0.3044	0.2928	0.3518	0.35105	0.3657
52.254	0.30615	0.29445	0.35355	0.35285	0.36775
52.279	0.3079	0.2961	0.3553	0.3547	0.3698
52.304	0.3097	0.29775	0.3571	0.35655	0.37185
52.329	0.31145	0.29945	0.3589	0.3584	0.37395
52.354	0.31325	0.3011	0.3607	0.36025	0.37605
52.38	0.31505	0.3028	0.3625	0.36215	0.37815
52.405	0.31685	0.3045	0.36435	0.36405	0.38025
52.43	0.31865	0.3062	0.36615	0.3659	0.3824
52.455	0.3205	0.3079	0.368	0.3678	0.38455
52.48	0.3223	0.30965	0.36985	0.36975	0.3867
52.505	0.32415	0.31135	0.3717	0.37165	0.38885
52.53	0.326	0.3131	0.3736	0.3736	0.39105
52.555	0.32785	0.31485	0.37545	0.37555	0.39325
52.58	0.3297	0.3166	0.37735	0.3775	0.39545
52.605	0.33155	0.31835	0.37925	0.37945	0.3977
52.631	0.33345	0.3201	0.38115	0.38145	0.39995
52.656	0.33535	0.3219	0.38305	0.3834	0.4022
52.681	0.33725	0.3237	0.385	0.3854	0.40445
52.706	0.33915	0.32545	0.38695	0.3874	0.40675
52.731	0.34105	0.32725	0.38885	0.38945	0.40905
52.756	0.34295	0.3291	0.39085	0.39145	0.41135
52.781	0.3449	0.3309	0.3928	0.3935	0.41365
52.806	0.34685	0.33275	0.39475	0.39555	0.416
52.831	0.3488	0.3346	0.39675	0.3976	0.41835
52.856	0.35075	0.33645	0.39875	0.39965	0.4207
52.882	0.3527	0.3383	0.40075	0.40175	0.4231
52.907	0.3547	0.34015	0.40275	0.40385	0.4255
52.932	0.35665	0.34205	0.4048	0.40595	0.4279
52.957	0.35865	0.3439	0.40685	0.40805	0.4303
52.982	0.36065	0.3458	0.4089	0.4102	0.43275
53.007	0.36265	0.3477	0.41095	0.4123	0.4352
53.032	0.36465	0.34965	0.413	0.41445	0.43765
53.057	0.3667	0.35155	0.4151	0.41665	0.44015
53.082	0.3687	0.3535	0.41715	0.4188	0.44265
53.107	0.37075	0.35545	0.41925	0.421	0.44515
53.133	0.3728	0.3574	0.42135	0.42315	0.44765
53.158	0.3749	0.35935	0.4235	0.4254	0.4502
53.183	0.37695	0.36135	0.4256	0.4276	0.45275
53.208	0.379	0.36335	0.42775	0.4298	0.4553
53.233	0.3811	0.36535	0.4299	0.43205	0.45785
53.258	0.3832	0.36735	0.43205	0.4343	0.46045
53.283	0.3853	0.36935	0.43425	0.43655	0.46305
53.308	0.3874	0.3714	0.4364	0.43885	0.46565
53.333	0.38955	0.37345	0.4386	0.4411	0.46825
53.358	0.39165	0.3755	0.4408	0.4434	0.4709
53.384	0.3938	0.37755	0.443	0.4457	0.47355
53.409	0.39595	0.3796	0.44525	0.44805	0.4762
53.434	0.39815	0.3817	0.4475	0.45035	0.4789
53.459	0.4003	0.3838	0.4497	0.4527	0.48155
53.484	0.40245	0.3859	0.452	0.45505	0.48425
53.509	0.40465	0.38805	0.45425	0.4574	0.487
53.534	0.40685	0.39015	0.45655	0.4598	0.4897
53.559	0.40905	0.3923	0.4588	0.46215	0.49245
53.584	0.4113	0.39445	0.4611	0.46455	0.49515
53.609	0.4135	0.39665	0.46345	0.46695	0.49795
53.635	0.41575	0.3988	0.46575	0.4694	0.5007
53.66	0.418	0.401	0.4681	0.4718	0.50345
53.685	0.42025	0.4032	0.47045	0.47425	0.50625
53.71	0.4225	0.4054	0.4728	0.4767	0.50905
53.735	0.4248	0.40765	0.47515	0.47915	0.51185
53.76	0.42705	0.40985	0.47755	0.4816	0.51465
53.785	0.42935	0.4121	0.4799	0.48405	0.5175
53.81	0.43165	0.4144	0.4823	0.48655	0.52035
53.835	0.434	0.41665	0.48475	0.48905	0.5232
53.86	0.4363	0.41895	0.48715	0.49155	0.52605
53.886	0.43865	0.42125	0.4896	0.49405	0.5289
53.911	0.44095	0.42355	0.49205	0.4966	0.53175
53.936	0.4433	0.42585	0.4945	0.4991	0.53465
53.961	0.4457	0.4282	0.49695	0.50165	0.53755
53.986	0.44805	0.43055	0.49945	0.5042	0.54045
54.011	0.4504	0.4329	0.50195	0.5068	0.54335
54.036	0.4528	0.43525	0.50445	0.50935	0.54625
54.061	0.4552	0.43765	0.507	0.5119	0.54915
54.086	0.4576	0.44005	0.5095	0.5145	0.5521
54.111	0.46	0.44245	0.51205	0.5171	0.555
54.137	0.46245	0.44485	0.5146	0.5197	0.55795
54.162	0.46485	0.44725	0.51715	0.5223	0.5609
54.187	0.4673	0.4497	0.51975	0.5249	0.56385
54.212	0.46975	0.45215	0.52235	0.52755	0.5668
54.237	0.4722	0.4546	0.52495	0.5302	0.56975
54.262	0.47465	0.4571	0.52755	0.5328	0.5727
54.287	0.4771	0.4596	0.5302	0.53545	0.5757
54.312	0.4796	0.4621	0.5328	0.5381	0.57865
54.337	0.48205	0.4646	0.53545	0.54075	0.58165
54.362	0.48455	0.4671	0.5381	0.54345	0.5846
54.388	0.48705	0.46965	0.5408	0.5461	0.5876
54.413	0.48955	0.47215	0.54345	0.5488	0.5906
54.438	0.49205	0.4747	0.54615	0.55145	0.59355
54.463	0.49455	0.4773	0.54885	0.55415	0.59655
54.488	0.49705	0.47985	0.5516	0.55685	0.59955
54.513	0.4996	0.48245	0.5543	0.55955	0.60255
54.538	0.5021	0.48505	0.55705	0.56225	0.60555
54.563	0.50465	0.48765	0.5598	0.56495	0.60855
54.588	0.5072	0.49025	0.56255	0.5677	0.61155
54.613	0.50975	0.49285	0.5653	0.5704	0.6145
54.639	0.51225	0.4955	0.5681	0.5731	0.6175
54.664	0.5148	0.49815	0.57085	0.57585	0.6205
54.689	0.51735	0.5008	0.57365	0.57855	0.6235
54.714	0.5199	0.50345	0.57645	0.5813	0.6265
54.739	0.5225	0.5061	0.5793	0.58405	0.6295
54.764	0.52505	0.5088	0.5821	0.58675	0.6325
54.789	0.5276	0.5115	0.58495	0.5895	0.6355
54.814	0.53015	0.5142	0.58775	0.59225	0.6385
54.839	0.5327	0.5169	0.5906	0.595	0.6415
54.864	0.5353	0.5196	0.5935	0.59775	0.64445
54.89	0.53785	0.5223	0.59635	0.6005	0.64745
54.915	0.5404	0.52505	0.5992	0.60325	0.65045
54.94	0.543	0.52775	0.6021	0.606	0.6534
54.965	0.54555	0.5305	0.60495	0.60875	0.6564
54.99	0.5481	0.53325	0.60785	0.6115	0.65935
55.015	0.55065	0.536	0.61075	0.61425	0.66235
55.04	0.5532	0.53875	0.61365	0.617	0.6653
55.065	0.5558	0.5415	0.61655	0.6197	0.6683
55.09	0.55835	0.5443	0.6195	0.62245	0.67125
55.115	0.5609	0.54705	0.6224	0.6252	0.6742
55.141	0.56345	0.54985	0.6253	0.62795	0.67715
55.166	0.566	0.5526	0.62825	0.6307	0.6801
55.191	0.56855	0.5554	0.6312	0.63345	0.68305
55.216	0.57105	0.5582	0.6341	0.6362	0.686
55.241	0.5736	0.561	0.63705	0.6389	0.6889
55.266	0.57615	0.5638	0.64	0.64165	0.69185
55.291	0.57865	0.5666	0.6429	0.64435	0.6948
55.316	0.5812	0.5694	0.64585	0.6471	0.6977
55.341	0.5837	0.5722	0.6488	0.6498	0.7006
55.366	0.5862	0.575	0.65175	0.65255	0.70355
55.392	0.5887	0.5778	0.6547	0.65525	0.70645
55.417	0.5912	0.5806	0.65765	0.65795	0.70935
55.442	0.5937	0.58345	0.66055	0.66065	0.71225
55.467	0.5962	0.58625	0.6635	0.66335	0.7151
55.492	0.59865	0.58905	0.66645	0.666	0.718
55.517	0.6011	0.59185	0.6694	0.6687	0.7209
55.542	0.6036	0.5947	0.6723	0.6714	0.72375
55.567	0.60605	0.5975	0.67525	0.67405	0.7266
55.592	0.6085	0.6003	0.67815	0.6767	0.72945
55.617	0.6109	0.6031	0.6811	0.67935	0.7323
55.643	0.61335	0.6059	0.684	0.682	0.73515
55.668	0.61575	0.60875	0.6869	0.68465	0.738
55.693	0.61815	0.61155	0.6898	0.68725	0.74085
55.718	0.62055	0.61435	0.6927	0.6899	0.74365
55.743	0.62295	0.61715	0.6956	0.6925	0.74645
55.768	0.62535	0.6199	0.6985	0.6951	0.74925
55.793	0.6277	0.6227	0.70135	0.6977	0.75205
55.818	0.63005	0.6255	0.70425	0.70025	0.75485
55.843	0.6324	0.6283	0.7071	0.70285	0.75765
55.868	0.63475	0.63105	0.70995	0.7054	0.7604
55.894	0.6371	0.63385	0.7128	0.70795	0.7632
55.919	0.6394	0.6366	0.7156	0.71045	0.76595
55.944	0.6417	0.63935	0.71845	0.71295	0.7687
55.969	0.644	0.64215	0.72125	0.7155	0.77145
55.994	0.6463	0.6449	0.72405	0.71795	0.77415
56.019	0.64855	0.64765	0.72685	0.72045	0.7769
56.044	0.6508	0.65035	0.7296	0.7229	0.7796
56.069	0.65305	0.6531	0.7324	0.72535	0.7823
56.094	0.6553	0.65585	0.73515	0.7278	0.78495
56.119	0.65755	0.65855	0.73785	0.7302	0.78765
56.145	0.65975	0.66125	0.7406	0.7326	0.7903
56.17	0.66195	0.66395	0.7433	0.735	0.79295
56.195	0.6641	0.66665	0.746	0.73735	0.7956
56.22	0.6663	0.66935	0.74865	0.7397	0.79825
56.245	0.66845	0.67205	0.75135	0.74205	0.80085
56.27	0.6706	0.6747	0.754	0.74435	0.80345
56.295	0.6727	0.67735	0.7566	0.74665	0.80605
56.32	0.67485	0.68	0.7592	0.74895	0.80865
56.345	0.67695	0.68265	0.7618	0.7512	0.8112
56.37	0.679	0.6853	0.7644	0.75345	0.81375
56.396	0.6811	0.6879	0.76695	0.75565	0.81625
56.421	0.68315	0.6905	0.7695	0.75785	0.8188
56.446	0.6852	0.6931	0.772	0.76005	0.8213
56.471	0.6872	0.6957	0.77455	0.7622	0.8238
56.496	0.6892	0.6983	0.777	0.7643	0.82625
56.521	0.6912	0.70085	0.7795	0.76645	0.8287
56.546	0.6932	0.7034	0.7819	0.76855	0.83115
56.571	0.69515	0.70595	0.78435	0.7706	0.83355
56.596	0.6971	0.7085	0.78675	0.77265	0.83595
56.621	0.69905	0.711	0.78915	0.77465	0.83835
56.647	0.70095	0.7135	0.7915	0.77665	0.8407
56.672	0.70285	0.716	0.79385	0.77865	0.84305
56.697	0.7047	0.71845	0.79615	0.7806	0.8454
56.722	0.7066	0.72095	0.79845	0.7825	0.8477
56.747	0.70845	0.7234	0.8007	0.7844	0.84995
56.772	0.71025	0.7258	0.80295	0.7863	0.85225
56.797	0.71205	0.72825	0.8052	0.78815	0.8545
56.822	0.71385	0.73065	0.8074	0.79	0.8567
56.847	0.7156	0.73305	0.8096	0.7918	0.8589
56.872	0.71735	0.7354	0.81175	0.79355	0.8611
56.898	0.7191	0.73775	0.81385	0.7953	0.86325
56.923	0.7208	0.7401	0.816	0.797	0.86535
56.948	0.7225	0.74245	0.81805	0.7987	0.8675
56.973	0.72415	0.74475	0.82015	0.80035	0.86955
56.998	0.7258	0.74705	0.82215	0.802	0.8716
57.023	0.72745	0.74935	0.82415	0.8036	0.87365
57.048	0.72905	0.7516	0.82615	0.8052	0.87565
57.073	0.73065	0.75385	0.8281	0.80675	0.87765
57.098	0.7322	0.75605	0.83005	0.80825	0.8796
57.123	0.73375	0.75825	0.83195	0.80975	0.88155
57.149	0.73525	0.76045	0.83385	0.81125	0.88345
57.174	0.73675	0.76265	0.8357	0.81265	0.8853
57.199	0.73825	0.7648	0.83755	0.81405	0.88715
57.224	0.7397	0.7669	0.83935	0.81545	0.889
57.249	0.74115	0.769	0.8411	0.8168	0.8908
57.274	0.74255	0.7711	0.84285	0.8181	0.89255
57.299	0.7439	0.7732	0.8446	0.8194	0.8943
57.324	0.7453	0.77525	0.8463	0.82065	0.896
57.349	0.7466	0.77725	0.84795	0.82185	0.89765
57.374	0.7479	0.77925	0.8496	0.82305	0.8993
57.4	0.7492	0.78125	0.8512	0.8242	0.9009
57.425	0.75045	0.7832	0.85275	0.82535	0.9025
57.45	0.7517	0.78515	0.8543	0.82645	0.90405
57.475	0.7529	0.78705	0.85585	0.8275	0.90555
57.5	0.7541	0.78895	0.85735	0.82855	0.90705
57.525	0.75525	0.79085	0.8588	0.82955	0.9085
57.55	0.75635	0.79265	0.86025	0.8305	0.9099
57.575	0.7575	0.7945	0.86165	0.83145	0.9113
57.6	0.75855	0.7963	0.863	0.83235	0.91265
57.626	0.7596	0.79805	0.86435	0.83325	0.91395
57.651	0.7606	0.7998	0.86565	0.83405	0.91525
57.676	0.7616	0.80155	0.86695	0.8349	0.9165
57.701	0.7626	0.80325	0.8682	0.83565	0.9177
57.726	0.7635	0.8049	0.8694	0.8364	0.9189
57.751	0.76445	0.80655	0.8706	0.8371	0.92
57.776	0.7653	0.80815	0.87175	0.8378	0.92115
57.801	0.76615	0.80975	0.87285	0.83845	0.9222
57.826	0.767	0.8113	0.87395	0.83905	0.92325
57.851	0.76775	0.81285	0.875	0.8396	0.92425
57.877	0.76855	0.81435	0.87605	0.84015	0.9252
57.902	0.76925	0.81585	0.877	0.84065	0.9261
57.927	0.76995	0.8173	0.878	0.84115	0.927
57.952	0.77065	0.8187	0.8789	0.8416	0.92785
57.977	0.7713	0.8201	0.8798	0.842	0.9287
58.002	0.7719	0.82145	0.88065	0.84235	0.92945
58.027	0.77245	0.8228	0.88145	0.8427	0.9302
58.052	0.773	0.8241	0.8822	0.843	0.9309
58.077	0.77355	0.82535	0.88295	0.8433	0.93155
58.102	0.774	0.8266	0.88365	0.84355	0.9322
58.128	0.77445	0.8278	0.88435	0.84375	0.9328
58.153	0.77485	0.82895	0.88495	0.8439	0.93335
58.178	0.77525	0.8301	0.88555	0.84405	0.93385
58.203	0.7756	0.8312	0.8861	0.84415	0.9343
58.228	0.77595	0.83225	0.8866	0.84425	0.93475
58.253	0.7762	0.8333	0.8871	0.84425	0.93515
58.278	0.77645	0.8343	0.88755	0.84425	0.9355
58.303	0.7767	0.8353	0.88795	0.84425	0.93585
58.328	0.77685	0.8362	0.8883	0.84415	0.9361
58.353	0.777	0.83715	0.88865	0.84405	0.93635
58.379	0.7771	0.838	0.8889	0.84395	0.93655
58.404	0.7772	0.83885	0.88915	0.84375	0.9367
58.429	0.77725	0.83965	0.88935	0.84355	0.93685
58.454	0.77725	0.8404	0.8895	0.8433	0.93695
58.479	0.7772	0.8411	0.88965	0.84305	0.937
58.504	0.77715	0.8418	0.8897	0.84275	0.937
58.529	0.77705	0.84245	0.88975	0.8424	0.93695
58.554	0.7769	0.8431	0.88975	0.842	0.9369
58.579	0.77675	0.84365	0.8897	0.8416	0.9368
58.604	0.7765	0.8442	0.8896	0.84115	0.93665
58.63	0.77625	0.8447	0.8895	0.84065	0.93645
58.655	0.776	0.8452	0.8893	0.84015	0.9362
58.68	0.77565	0.84565	0.8891	0.8396	0.93595
58.705	0.7753	0.84605	0.88885	0.839	0.93565
58.73	0.7749	0.8464	0.88855	0.83835	0.9353
58.755	0.7745	0.8467	0.8882	0.8377	0.9349
58.78	0.774	0.847	0.8878	0.837	0.9345
58.805	0.7735	0.84725	0.88735	0.83625	0.93405
58.83	0.77295	0.84745	0.8869	0.8355	0.93355
58.855	0.7724	0.84765	0.8864	0.8347	0.933
58.881	0.77175	0.8478	0.8858	0.83385	0.9324
58.906	0.7711	0.8479	0.8852	0.833	0.9318
58.931	0.7704	0.84795	0.88455	0.8321	0.93115
58.956	0.7697	0.84795	0.88385	0.83115	0.93045
58.981	0.7689	0.84795	0.8831	0.83015	0.9297
59.006	0.7681	0.8479	0.88235	0.82915	0.9289
59.031	0.76725	0.8478	0.8815	0.8281	0.9281
59.056	0.76635	0.8477	0.88065	0.827	0.92725
59.081	0.76545	0.84755	0.8797	0.82585	0.92635
59.106	0.7645	0.84735	0.87875	0.8247	0.9254
59.132	0.7635	0.8471	0.87775	0.8235	0.92445
59.157	0.76245	0.8468	0.8767	0.8223	0.9234
59.182	0.7614	0.8465	0.8756	0.821	0.92235
59.207	0.7603	0.84615	0.87445	0.8197	0.92125
59.232	0.75915	0.84575	0.8733	0.81835	0.92015
59.257	0.75795	0.84535	0.87205	0.817	0.91895
59.282	0.75675	0.84485	0.87075	0.81555	0.91775
59.307	0.7555	0.84435	0.86945	0.8141	0.9165
59.332	0.7542	0.84385	0.8681	0.81265	0.9152
59.357	0.75285	0.84325	0.8667	0.8111	0.91385
59.383	0.7515	0.84265	0.86525	0.80955	0.9125
59.408	0.7501	0.842	0.86375	0.80795	0.91105
59.433	0.74865	0.8413	0.8622	0.8063	0.9096
59.458	0.74715	0.8406	0.8606	0.80465	0.9081
59.483	0.74565	0.83985	0.859	0.80295	0.9066
59.508	0.7441	0.83905	0.8573	0.8012	0.905
59.533	0.7425	0.8382	0.8556	0.7994	0.9034
59.558	0.7409	0.8373	0.85385	0.7976	0.90175
59.583	0.73925	0.8364	0.85205	0.79575	0.90005
59.608	0.73755	0.83545	0.8502	0.79385	0.8983
59.634	0.7358	0.8345	0.8483	0.79195	0.8965
59.659	0.73405	0.83345	0.8464	0.78995	0.8947
59.684	0.73225	0.8324	0.84445	0.78795	0.89285
59.709	0.7304	0.83135	0.8424	0.7859	0.89095
59.734	0.72855	0.8302	0.8404	0.78385	0.889
59.759	0.72665	0.82905	0.8383	0.78175	0.887
59.784	0.72475	0.82785	0.83615	0.7796	0.885
59.809	0.72275	0.8266	0.834	0.7774	0.88295
59.834	0.72075	0.82535	0.83175	0.7752	0.88085
59.859	0.71875	0.82405	0.8295	0.77295	0.8787
59.885	0.71665	0.8227	0.82725	0.77065	0.8765
59.91	0.71455	0.82135	0.8249	0.76835	0.8743
59.935	0.71245	0.81995	0.82255	0.766	0.872
59.96	0.7103	0.8185	0.82015	0.7636	0.8697
59.985	0.7081	0.817	0.8177	0.76115	0.8674
60.01	0.7059	0.8155	0.8152	0.7587	0.865
60.035	0.70365	0.81395	0.8127	0.7562	0.8626
60.06	0.70135	0.81235	0.81015	0.7537	0.8601
60.085	0.69905	0.81075	0.80755	0.75115	0.8576
60.11	0.6967	0.8091	0.80495	0.74855	0.8551
60.136	0.6943	0.8074	0.80225	0.7459	0.8525
60.161	0.6919	0.8057	0.7996	0.74325	0.8499
60.186	0.6895	0.80395	0.79685	0.74055	0.84725
60.211	0.68705	0.80215	0.7941	0.73785	0.84455
60.236	0.68455	0.8003	0.7913	0.7351	0.84185
60.261	0.68205	0.79845	0.78845	0.7323	0.83905
60.286	0.6795	0.7966	0.7856	0.7295	0.83625
60.311	0.67695	0.79465	0.7827	0.72665	0.8334
60.336	0.67435	0.7927	0.7798	0.72375	0.83055
60.361	0.6717	0.7907	0.7768	0.72085	0.82765
60.387	0.6691	0.7887	0.77385	0.7179	0.8247
60.412	0.6664	0.78665	0.7708	0.71495	0.8217
60.437	0.6637	0.78455	0.7678	0.71195	0.81865
60.462	0.661	0.78245	0.7647	0.70895	0.8156
60.487	0.65825	0.7803	0.7616	0.7059	0.8125
60.512	0.65545	0.7781	0.75845	0.70285	0.8094
60.537	0.65265	0.7759	0.7553	0.69975	0.80625
60.562	0.64985	0.77365	0.75215	0.6966	0.80305
60.587	0.647	0.7714	0.7489	0.69345	0.7998
60.612	0.64415	0.7691	0.7457	0.6903	0.79655
60.638	0.64125	0.76675	0.74245	0.6871	0.79325
60.663	0.63835	0.7644	0.73915	0.68385	0.78995
60.688	0.6354	0.762	0.73585	0.6806	0.78655
60.713	0.63245	0.75955	0.7325	0.67735	0.7832
60.738	0.62945	0.7571	0.72915	0.67405	0.77975
60.763	0.62645	0.7546	0.7258	0.67075	0.7763
60.788	0.62345	0.7521	0.7224	0.6674	0.77285
60.813	0.6204	0.74955	0.71895	0.66405	0.7693
60.838	0.61735	0.747	0.7155	0.6607	0.7658
60.863	0.61425	0.7444	0.71205	0.6573	0.7622
60.889	0.61115	0.74175	0.7086	0.65385	0.7586
60.914	0.60805	0.7391	0.7051	0.65045	0.755
60.939	0.6049	0.73645	0.70155	0.647	0.75135
60.964	0.60175	0.73375	0.69805	0.64355	0.74765
60.989	0.59855	0.731	0.69445	0.64005	0.74395
61.014	0.59535	0.72825	0.6909	0.63655	0.74025
61.039	0.59215	0.72545	0.6873	0.63305	0.73645
61.064	0.5889	0.72265	0.6837	0.6295	0.7327
61.089	0.58565	0.7198	0.6801	0.62595	0.7289
61.114	0.5824	0.71695	0.67645	0.6224	0.72505
61.14	0.57915	0.71405	0.6728	0.61885	0.7212
61.165	0.57585	0.71115	0.66915	0.61525	0.71735
61.19	0.5725	0.7082	0.66545	0.61165	0.71345
61.215	0.5692	0.70525	0.66175	0.60805	0.70955
61.24	0.56585	0.7023	0.65805	0.6044	0.7056
61.265	0.5625	0.6993	0.6543	0.6008	0.70165
61.29	0.5591	0.69625	0.6506	0.59715	0.69765
61.315	0.5557	0.6932	0.64685	0.5935	0.69365
61.34	0.5523	0.69015	0.6431	0.58985	0.68965
61.365	0.5489	0.68705	0.6393	0.5862	0.68565
61.391	0.54545	0.68395	0.63555	0.5825	0.6816
61.416	0.54205	0.6808	0.63175	0.57885	0.6775
61.441	0.53855	0.67765	0.62795	0.57515	0.67345
61.466	0.5351	0.67445	0.62415	0.57145	0.66935
61.491	0.5316	0.6713	0.6203	0.56775	0.66525
61.516	0.52815	0.66805	0.6165	0.56405	0.6611
61.541	0.52465	0.66485	0.61265	0.56035	0.65695
61.566	0.5211	0.6616	0.6088	0.5566	0.6528
61.591	0.5176	0.6583	0.60495	0.5529	0.64865
61.616	0.51405	0.65505	0.6011	0.5492	0.6445
61.642	0.5105	0.65175	0.59725	0.54545	0.6403
61.667	0.50695	0.6484	0.59335	0.54175	0.6361
61.692	0.5034	0.64505	0.5895	0.538	0.6319
61.717	0.49985	0.6417	0.5856	0.53425	0.6277
61.742	0.49625	0.63835	0.5817	0.53055	0.62345
61.767	0.49265	0.63495	0.5778	0.5268	0.61925
61.792	0.48905	0.63155	0.57395	0.5231	0.615
61.817	0.48545	0.62815	0.57	0.51935	0.61075
61.842	0.48185	0.62475	0.5661	0.51565	0.6065
61.867	0.47825	0.6213	0.5622	0.5119	0.6022
61.893	0.47465	0.61785	0.5583	0.5082	0.59795
61.918	0.471	0.61435	0.5544	0.50445	0.5937
61.943	0.4674	0.6109	0.55045	0.50075	0.5894
61.968	0.46375	0.6074	0.54655	0.49705	0.58515
61.993	0.4601	0.6039	0.54265	0.4933	0.58085
62.018	0.45645	0.6004	0.5387	0.4896	0.57655
62.043	0.4528	0.59685	0.5348	0.4859	0.57225
62.068	0.44915	0.59335	0.53085	0.4822	0.568
62.093	0.4455	0.5898	0.52695	0.4785	0.5637
62.118	0.44185	0.58625	0.523	0.47485	0.5594
62.144	0.4382	0.58265	0.5191	0.47115	0.5551
62.169	0.43455	0.5791	0.51515	0.4675	0.5508
62.194	0.4309	0.5755	0.51125	0.4638	0.5465
62.219	0.42725	0.57195	0.5073	0.46015	0.5422
62.244	0.4236	0.56835	0.5034	0.4565	0.5379
62.269	0.41995	0.56475	0.49945	0.45285	0.53365
62.294	0.4163	0.5611	0.49555	0.4492	0.52935
62.319	0.41265	0.5575	0.49165	0.4456	0.52505
62.344	0.409	0.5539	0.4877	0.44195	0.52075
62.369	0.4054	0.55025	0.4838	0.43835	0.5165
62.395	0.40175	0.54665	0.4799	0.43475	0.5122
62.42	0.3981	0.543	0.476	0.43115	0.50795
62.445	0.3945	0.53935	0.4721	0.42755	0.50365
62.47	0.39085	0.5357	0.4682	0.424	0.4994
62.495	0.38725	0.5321	0.4643	0.4204	0.49515
62.52	0.38365	0.52845	0.46045	0.41685	0.4909
62.545	0.38005	0.5248	0.45655	0.4133	0.48665
62.57	0.37645	0.52115	0.45265	0.40975	0.4824
62.595	0.37285	0.5175	0.4488	0.40625	0.4782
62.62	0.3693	0.51385	0.44495	0.40275	0.47395
62.646	0.3657	0.5102	0.4411	0.3992	0.46975
62.671	0.36215	0.50655	0.43725	0.3957	0.4655
62.696	0.3586	0.5029	0.4334	0.39225	0.4613
62.721	0.35505	0.49925	0.42955	0.38875	0.45715
62.746	0.35155	0.4956	0.42575	0.3853	0.45295
62.771	0.348	0.49195	0.42195	0.38185	0.44875
62.796	0.3445	0.4883	0.41815	0.3784	0.4446
62.821	0.34105	0.48465	0.41435	0.37495	0.44045
62.846	0.33755	0.481	0.41055	0.37155	0.4363
62.871	0.3341	0.47735	0.40675	0.36815	0.43215
62.897	0.33065	0.47375	0.403	0.36475	0.42805
62.922	0.3272	0.4701	0.39925	0.36135	0.42395
62.947	0.3238	0.46645	0.3955	0.358	0.41985
62.972	0.3204	0.46285	0.3918	0.3546	0.41575
62.997	0.317	0.4592	0.38805	0.35125	0.41165
63.022	0.3136	0.4556	0.38435	0.34795	0.4076
63.047	0.31025	0.452	0.38065	0.3446	0.40355
63.072	0.30695	0.4484	0.377	0.3413	0.39955
63.097	0.3036	0.4448	0.37335	0.338	0.3955
63.122	0.3003	0.4412	0.3697	0.3347	0.3915
63.148	0.29705	0.4376	0.36605	0.33145	0.38755
63.173	0.2938	0.43405	0.36245	0.32815	0.38355
63.198	0.29055	0.43045	0.3588	0.3249	0.3796
63.223	0.2873	0.4269	0.35525	0.3217	0.37565
63.248	0.2841	0.42335	0.35165	0.31845	0.37175
63.273	0.28095	0.4198	0.3481	0.31525	0.36785
63.298	0.2778	0.41625	0.3446	0.31205	0.36395
63.323	0.27465	0.4127	0.34105	0.3089	0.3601
63.348	0.2715	0.4092	0.33755	0.3057	0.35625
63.373	0.26845	0.40565	0.3341	0.30255	0.35245
63.399	0.26535	0.40215	0.33065	0.29945	0.3486
63.424	0.2623	0.39865	0.3272	0.2963	0.34485
63.449	0.2593	0.39515	0.32375	0.2932	0.34105
63.474	0.2563	0.3917	0.32035	0.2901	0.33735
63.499	0.2533	0.38825	0.317	0.28705	0.3336
63.524	0.25035	0.38475	0.31365	0.284	0.3299
63.549	0.2474	0.3813	0.3103	0.28095	0.32625
63.574	0.2445	0.3779	0.307	0.27795	0.32255
63.599	0.24165	0.37445	0.3037	0.2749	0.31895
63.624	0.2388	0.37105	0.30045	0.27195	0.31535
63.65	0.23595	0.36765	0.2972	0.26895	0.31175
63.675	0.23315	0.36425	0.294	0.266	0.3082
63.7	0.23035	0.3609	0.2908	0.26305	0.30465
63.725	0.2276	0.35755	0.2876	0.26015	0.3011
63.75	0.22485	0.3542	0.2845	0.25725	0.29765
63.775	0.22215	0.35085	0.28135	0.25435	0.29415
63.8	0.2195	0.3475	0.27825	0.2515	0.2907
63.825	0.2168	0.3442	0.2752	0.24865	0.2873
63.85	0.2142	0.3409	0.27215	0.2458	0.2839
63.876	0.2116	0.33765	0.26915	0.243	0.28055
63.901	0.209	0.33435	0.26615	0.2402	0.2772
63.926	0.20645	0.3311	0.2632	0.23745	0.2739
63.951	0.20395	0.32785	0.26025	0.2347	0.27065
63.976	0.20145	0.32465	0.25735	0.23195	0.26735
64.001	0.19895	0.32145	0.2545	0.22925	0.26415
64.026	0.1965	0.31825	0.25165	0.22655	0.26095
64.051	0.1941	0.31505	0.2488	0.2239	0.25775
64.076	0.1917	0.3119	0.246	0.22125	0.2546
64.101	0.1893	0.30875	0.24325	0.2186	0.2515
64.127	0.18695	0.3056	0.2405	0.216	0.2484
64.152	0.18465	0.3025	0.2378	0.2134	0.24535
64.177	0.18235	0.2994	0.2351	0.21085	0.24235
64.202	0.18005	0.2963	0.23245	0.2083	0.23935
64.227	0.1778	0.29325	0.2298	0.2058	0.23635
64.252	0.1756	0.2902	0.2272	0.2033	0.2334
64.277	0.1734	0.28715	0.22465	0.20085	0.2305
64.302	0.1712	0.28415	0.2221	0.1984	0.22765
64.327	0.16905	0.28115	0.2196	0.19595	0.2248
64.352	0.16695	0.27815	0.2171	0.19355	0.22195
64.378	0.16485	0.2752	0.21465	0.1912	0.21915
64.403	0.16275	0.27225	0.21225	0.1888	0.2164
64.428	0.1607	0.2693	0.20985	0.1865	0.2137
64.453	0.15865	0.2664	0.2075	0.1842	0.211
64.478	0.15665	0.2635	0.20515	0.1819	0.2083
64.503	0.15465	0.26065	0.20285	0.17965	0.2057
64.528	0.1527	0.2578	0.20055	0.1774	0.20305
64.553	0.15075	0.25495	0.1983	0.1752	0.2005
64.578	0.1488	0.25215	0.19605	0.173	0.19795
64.603	0.1469	0.24935	0.19385	0.1708	0.19545
64.629	0.14505	0.24655	0.1917	0.1687	0.19295
64.654	0.14315	0.2438	0.18955	0.16655	0.1905
64.679	0.1413	0.2411	0.18745	0.16445	0.18805
64.704	0.1395	0.23835	0.18535	0.1624	0.18565
64.729	0.1377	0.2357	0.1833	0.16035	0.1833
64.754	0.1359	0.233	0.1813	0.15835	0.18095
64.779	0.13415	0.23035	0.17925	0.15635	0.17865
64.804	0.1324	0.22775	0.1773	0.1544	0.1764
64.829	0.1307	0.22515	0.17535	0.15245	0.17415
64.854	0.129	0.22255	0.1734	0.1505	0.1719
64.88	0.1273	0.22	0.17155	0.1486	0.1697
64.905	0.12565	0.21745	0.16965	0.14675	0.16755
64.93	0.124	0.2149	0.1678	0.1449	0.16545
64.955	0.12235	0.2124	0.166	0.14305	0.1633
64.98	0.12075	0.20995	0.1642	0.1413	0.16125
65.005	0.11915	0.2075	0.1624	0.1395	0.1592
65.03	0.1176	0.20505	0.1607	0.13775	0.1572
65.055	0.11605	0.20265	0.15895	0.13605	0.1552
65.08	0.1145	0.2003	0.15725	0.13435	0.1532
65.105	0.113	0.1979	0.1556	0.13265	0.1513
65.131	0.1115	0.1956	0.15395	0.131	0.14935
65.156	0.11	0.19325	0.1523	0.1294	0.1475
65.181	0.10855	0.19095	0.1507	0.12775	0.1456
65.206	0.1071	0.1887	0.1491	0.1262	0.1438
65.231	0.10565	0.18645	0.14755	0.12465	0.142
65.256	0.1042	0.18425	0.14605	0.1231	0.1402
65.281	0.1028	0.18205	0.1445	0.1216	0.13845
65.306	0.10145	0.17985	0.143	0.1201	0.1367
65.331	0.10005	0.1777	0.14155	0.11865	0.135
65.356	0.0987	0.1756	0.1401	0.11725	0.13335
65.382	0.0974	0.1735	0.13865	0.1158	0.13165
65.407	0.09605	0.1714	0.13725	0.11445	0.13005
65.432	0.09475	0.16935	0.13585	0.11305	0.12845
65.457	0.09345	0.16735	0.1345	0.1117	0.12685
65.482	0.0922	0.16535	0.13315	0.1104	0.1253
65.507	0.09095	0.16335	0.1318	0.1091	0.12375
65.532	0.0897	0.1614	0.1305	0.10785	0.1222
65.557	0.08845	0.1595	0.1292	0.1066	0.12075
65.582	0.08725	0.15755	0.1279	0.10535	0.11925
65.607	0.08605	0.1557	0.12665	0.10415	0.1178
65.633	0.0849	0.15385	0.1254	0.10295	0.11635
65.658	0.0837	0.152	0.12415	0.1018	0.11495
65.683	0.08255	0.1502	0.12295	0.10065	0.11355
65.708	0.08145	0.1484	0.12175	0.09955	0.1122
65.733	0.0803	0.14665	0.12055	0.09845	0.11085
65.758	0.0792	0.1449	0.1194	0.09735	0.1095
65.783	0.07815	0.1432	0.11825	0.0963	0.1082
65.808	0.07705	0.14155	0.1171	0.0953	0.1069
65.833	0.076	0.13985	0.116	0.09425	0.10565
65.858	0.07495	0.1382	0.11485	0.09325	0.1044
65.884	0.07395	0.1366	0.11375	0.0923	0.10315
65.909	0.0729	0.135	0.1127	0.09135	0.10195
65.934	0.0719	0.13345	0.1116	0.0904	0.10075
65.959	0.07095	0.1319	0.11055	0.08945	0.09955
65.984	0.06995	0.13035	0.1095	0.08855	0.0984
66.009	0.069	0.12885	0.1085	0.08765	0.09725
66.034	0.0681	0.1274	0.10745	0.0868	0.0961
66.059	0.06715	0.12595	0.10645	0.08595	0.095
66.084	0.06625	0.1245	0.10545	0.0851	0.0939
66.109	0.06535	0.12305	0.1045	0.0843	0.0928
66.135	0.0645	0.1217	0.1035	0.0835	0.09175
66.16	0.0636	0.1203	0.10255	0.0827	0.0907
66.185	0.06275	0.11895	0.1016	0.0819	0.08965
66.21	0.0619	0.1176	0.1007	0.08115	0.08865
66.235	0.0611	0.1163	0.09975	0.0804	0.08765
66.26	0.0603	0.115	0.09885	0.07965	0.08665
66.285	0.0595	0.11375	0.09795	0.07895	0.0857
66.31	0.0587	0.11245	0.09705	0.0782	0.08475
66.335	0.05795	0.11125	0.0962	0.0775	0.0838
66.36	0.0572	0.11	0.0953	0.07685	0.08285
66.386	0.05645	0.1088	0.09445	0.07615	0.08195
66.411	0.0557	0.1076	0.0936	0.0755	0.08105
66.436	0.055	0.10645	0.0928	0.07485	0.08015
66.461	0.05425	0.1053	0.09195	0.0742	0.0793
66.486	0.0536	0.10415	0.09115	0.07355	0.0784
66.511	0.0529	0.10305	0.09035	0.0729	0.0776
66.536	0.0522	0.10195	0.08955	0.0723	0.07675
66.561	0.05155	0.10085	0.08875	0.0717	0.0759
66.586	0.0509	0.0998	0.088	0.0711	0.0751
66.611	0.0503	0.09875	0.08725	0.0705	0.07435
66.637	0.04965	0.0977	0.0865	0.0699	0.07355
66.662	0.04905	0.0967	0.08575	0.0693	0.0728
66.687	0.04845	0.09565	0.08505	0.06875	0.072
66.712	0.04785	0.09465	0.08435	0.0682	0.0713
66.737	0.04725	0.0937	0.08365	0.0676	0.07055
66.762	0.0467	0.0927	0.08295	0.06705	0.06985
66.787	0.0461	0.09175	0.08225	0.0665	0.0691
66.812	0.04555	0.0908	0.0816	0.06595	0.0684
66.837	0.045	0.0899	0.0809	0.0654	0.06775
66.862	0.0445	0.08895	0.0803	0.0649	0.06705
66.888	0.04395	0.08805	0.07965	0.06435	0.0664
66.913	0.04345	0.08715	0.079	0.0638	0.06575
66.938	0.0429	0.0863	0.0784	0.0633	0.0651
66.963	0.0424	0.0854	0.0778	0.06275	0.0645
66.988	0.0419	0.08455	0.0772	0.06225	0.06385
67.013	0.04145	0.0837	0.0766	0.06175	0.06325
67.038	0.04095	0.08285	0.07605	0.06125	0.06265
67.063	0.04045	0.082	0.07545	0.0607	0.06205
67.088	0.04	0.0812	0.0749	0.0602	0.0615
67.113	0.03955	0.08035	0.0744	0.0597	0.0609
67.139	0.0391	0.07955	0.07385	0.0592	0.06035
67.164	0.03865	0.0788	0.07335	0.0587	0.0598
67.189	0.0382	0.078	0.0728	0.0582	0.05925
67.214	0.03775	0.0772	0.0723	0.0577	0.0587
67.239	0.0373	0.07645	0.07185	0.05725	0.0582
67.264	0.0369	0.0757	0.07135	0.05675	0.05765
67.289	0.03645	0.07495	0.0709	0.05625	0.05715
67.314	0.03605	0.0742	0.07045	0.05575	0.05665
67.339	0.03565	0.07345	0.07	0.0553	0.05615
67.364	0.0352	0.07275	0.06955	0.0548	0.0557
67.39	0.0348	0.072	0.0691	0.0543	0.0552
67.415	0.0344	0.0713	0.0687	0.05385	0.05475
67.44	0.034	0.0706	0.0683	0.05335	0.0543
67.465	0.0336	0.0699	0.0679	0.0529	0.05385
67.49	0.0332	0.06925	0.0675	0.0524	0.0534
67.515	0.03285	0.06855	0.0671	0.05195	0.05295
67.54	0.03245	0.0679	0.06675	0.0515	0.0525
67.565	0.03205	0.0672	0.0664	0.051	0.0521
67.59	0.0317	0.06655	0.06605	0.05055	0.05165
67.615	0.0313	0.0659	0.0657	0.0501	0.05125
67.641	0.03095	0.06525	0.06535	0.04965	0.05085
67.666	0.03055	0.06465	0.06505	0.0492	0.05045
67.691	0.0302	0.064	0.0647	0.04875	0.05005
67.716	0.0298	0.0634	0.0644	0.0483	0.0497
67.741	0.02945	0.06275	0.0641	0.04785	0.0493
67.766	0.0291	0.06215	0.0638	0.0474	0.04895
67.791	0.0287	0.06155	0.0635	0.04695	0.04855
67.816	0.02835	0.061	0.0632	0.0465	0.0482
67.841	0.028	0.0604	0.06295	0.0461	0.04785
67.866	0.02765	0.0598	0.06265	0.04565	0.0475
67.892	0.0273	0.05925	0.0624	0.04525	0.04715
67.917	0.02695	0.0587	0.06215	0.0448	0.0468
67.942	0.0266	0.05815	0.0619	0.0444	0.0465
67.967	0.02625	0.0576	0.06165	0.044	0.04615
67.992	0.0259	0.05705	0.0614	0.0436	0.0458
68.017	0.0255	0.0565	0.06115	0.0432	0.0455
68.042	0.02515	0.056	0.06095	0.0428	0.0452
68.067	0.02485	0.05545	0.0607	0.0424	0.04485
68.092	0.0245	0.05495	0.0605	0.042	0.04455
68.117	0.02415	0.05445	0.0603	0.04165	0.04425
68.143	0.0238	0.05395	0.06005	0.04125	0.04395
68.168	0.02345	0.05345	0.05985	0.0409	0.04365
68.193	0.0231	0.05295	0.05965	0.0405	0.04335
68.218	0.02275	0.0525	0.05945	0.04015	0.04305
68.243	0.0224	0.05205	0.05925	0.0398	0.04275
68.268	0.02205	0.05155	0.05905	0.03945	0.04245
68.293	0.0217	0.0511	0.05885	0.0391	0.0422
68.318	0.02135	0.05065	0.05865	0.03875	0.0419
68.343	0.02105	0.0502	0.0585	0.0384	0.0416
68.368	0.0207	0.0498	0.0583	0.0381	0.04135
68.394	0.02035	0.04935	0.0581	0.03775	0.04105
68.419	0.02	0.04895	0.05795	0.03745	0.04075
68.444	0.01965	0.04855	0.05775	0.0371	0.0405
68.469	0.0193	0.04815	0.05755	0.0368	0.0402
68.494	0.019	0.04775	0.0574	0.0365	0.03995
68.519	0.01865	0.04735	0.0572	0.0362	0.03965
68.544	0.0183	0.04695	0.05705	0.0359	0.0394
68.569	0.01795	0.0466	0.05685	0.03565	0.0391
68.594	0.0176	0.0462	0.0567	0.03535	0.03885
68.619	0.0173	0.04585	0.0565	0.03505	0.03855
68.645	0.01695	0.0455	0.05635	0.0348	0.0383
68.67	0.0166	0.04515	0.05615	0.0345	0.038
68.695	0.01625	0.0448	0.056	0.03425	0.03775
68.72	0.01595	0.04445	0.0558	0.034	0.03745
68.745	0.0156	0.0441	0.05565	0.03375	0.0372
68.77	0.01525	0.0438	0.05545	0.0335	0.0369
68.795	0.0149	0.0435	0.05525	0.03325	0.03665
68.82	0.0146	0.04315	0.0551	0.033	0.03635
68.845	0.01425	0.04285	0.0549	0.03275	0.0361
68.87	0.0139	0.04255	0.0547	0.0325	0.0358
68.896	0.0136	0.04225	0.05455	0.0323	0.03555
68.921	0.01325	0.04195	0.05435	0.03205	0.03525
68.946	0.0129	0.0417	0.05415	0.03185	0.035
68.971	0.0126	0.0414	0.05395	0.0316	0.0347
68.996	0.01225	0.0411	0.05375	0.0314	0.03445
69.021	0.01195	0.04085	0.05355	0.03115	0.03415
69.046	0.0116	0.0406	0.05335	0.03095	0.0339
69.071	0.01125	0.0403	0.05315	0.03075	0.0336
69.096	0.01095	0.04005	0.05295	0.0305	0.03335
69.121	0.01065	0.0398	0.05275	0.0303	0.03305
69.147	0.0103	0.03955	0.05255	0.0301	0.03275
69.172	0.01	0.0393	0.0523	0.0299	0.0325
69.197	0.00965	0.03905	0.0521	0.02965	0.0322
69.222	0.00935	0.0388	0.0519	0.02945	0.03195
69.247	0.00905	0.03855	0.05165	0.02925	0.03165
69.272	0.0087	0.0383	0.05145	0.02905	0.0314
69.297	0.0084	0.03805	0.0512	0.02885	0.0311
69.322	0.0081	0.0378	0.05095	0.02865	0.03085
69.347	0.0078	0.03755	0.05075	0.0284	0.03055
69.372	0.0075	0.0373	0.0505	0.0282	0.0303
69.398	0.0072	0.03705	0.05025	0.028	0.03
69.423	0.0069	0.0368	0.05	0.0278	0.02975
69.448	0.0066	0.03655	0.0498	0.0276	0.02945
69.473	0.0063	0.0363	0.04955	0.0274	0.0292
69.498	0.006	0.03605	0.0493	0.02715	0.0289
69.523	0.00575	0.0358	0.04905	0.02695	0.02865
69.548	0.00545	0.03555	0.04875	0.02675	0.0284
69.573	0.00515	0.0353	0.0485	0.0265	0.0281
69.598	0.0049	0.03505	0.04825	0.0263	0.02785
69.623	0.00465	0.0348	0.048	0.0261	0.0276
69.649	0.00435	0.03455	0.0477	0.02585	0.0273
69.674	0.0041	0.0343	0.04745	0.02565	0.02705
69.699	0.00385	0.034	0.0472	0.0254	0.0268
69.724	0.00355	0.03375	0.0469	0.0252	0.02655
69.749	0.0033	0.03345	0.04665	0.02495	0.0263
69.774	0.00305	0.0332	0.04635	0.0247	0.02605
69.799	0.0028	0.0329	0.0461	0.02445	0.0258
69.824	0.0026	0.0326	0.0458	0.02425	0.02555
69.849	0.00235	0.03235	0.0455	0.024	0.0253
69.874	0.0021	0.03205	0.04525	0.02375	0.02505
69.9	0.00185	0.03175	0.04495	0.0235	0.0248
69.925	0.00165	0.03145	0.04465	0.0232	0.02455
69.95	0.0014	0.0311	0.0444	0.02295	0.0243
69.975	0.0012	0.0308	0.0441	0.0227	0.0241
70	0.00095	0.0305	0.0438	0.02245	0.02385
70.025	0.00075	0.0302	0.0435	0.02215	0.0236
70.05	0.00055	0.02985	0.0432	0.0219	0.0234
70.075	0.00035	0.02955	0.04295	0.0216	0.02315
70.1	0.0001	0.0292	0.04265	0.02135	0.02295
70.126	-0.0001	0.02885	0.04235	0.02105	0.0227
70.151	-0.0003	0.0285	0.04205	0.02075	0.0225
[truncated: 990 more rows]

## Sheet: c. fraction binding
	GP		GP-2D		GP-4D		GP-8D		GP-12D
mAb114	1	1	0.906408	0.89882	0.929806	0.920461	0.889923	0.910343	0.882478	0.912872
c13C6	1	1	0.877965	0.87246	0.895625	0.899266	0.866368	0.904063	0.874012	0.910835
ADI-15742	1	1	0.88323	0.857844	0.891204	0.872821	0.88786	0.85809	0.889146	0.831819
KZ52	1	1	0.884503	0.870743	0.91067	0.876884	0.864877	0.898939	0.842319	0.896147
ADI-16061	1	1	0.917675	0.915544	0.927667	0.913056	0.857867	0.883782	0.857585	0.84353

## Sheet: e. alum binding
GP	GP-2D	GP-4D	GP-8D	GP-12D
0.186002	0.226132	0.601073	1	0.997853
0.138711	0.304101	0.613646	1	1
0.21079	0.418427	0.429503	1	0.995837

## Sheet: g. IgG titers
Time (week)	GP						GP-12D								GP						GP-12D
0	50	50	50	50	50	50	50	50	50	50	50	50		Week 6	508.9	393.8	1488	968.8	2926	11578	19091	10352	7898	13343	7272	5702
2	105	79.44	127.2	109.5	174.5	694	617.4	357.7	479.4	134.6	153.7	53.24		Week 12	565	2916	1595	3939	3799	5554	38973	35794	13879	46965	15262	45519
3	195.8	94.31	333.9	329.5	644.9	742.8	2614	1374	2818	804	1098	184.5
4	232.4	102.1	1022	355.3	1115	1232	5459	2701	5493	1833	2439	308.3
5	390.5	178.5	1463	592.2	1673	2911	9824	4088	5579	5408	5733	2261
6	508.9	393.8	1488	968.8	2926	11578	19091	10352	7898	13343	7272	5702
8	712.8	3095	3633	2489	4552	14238	38745	23918	10791	46433	13232	44202
10	917	2778	4068	3462	4575	3658	38129	31543	11922	44008	12003	40659
12	565	2916	1595	3939	3799	5554	38973	35794	13879	46965	15262	45519

## Sheet: h. NT50
Time (weeks)	GP						GP-12D								GP						GP-12D
0	50	50	50	50	50	50	50	50	50	50	50	50		Week 6	118.4	50	50.14	50	170.6	184.9	479.1	407.9	498.1	874.7	637.2	102.2
3	50	50	50	50	50	50	50	114.4	66.88	50	166.2	50		Week 12	280.1	50	280.1	439.6	251.4	646.8	678.5	345.3	1262	3738	956.2	163.1
4	52.18	50	50	50	81.25	50	50	167.8	102.2	50	263.1	50
6	118.4	50	50.14	50	170.6	184.9	479.1	407.9	498.1	874.7	637.2	102.2
8	279.1	50	981.5	454	355.9	752.3	951.9	377.3	1322	6311	1923	154
10	318.2	50	583.9	352.3	219.3	404.8	753.2	364.8	1328	2735	782.2	160.9
12	280.1	50	280.1	439.6	251.4	646.8	678.5	345.3	1262	3738	956.2	163.1
