# Supplementary material for: Vaccine design via antigen reorientation
Source: Nat Chem Biol. 2024 Jan 15;20(8):1012–21. doi: 10.1038/s41589-023-01529-6 (PMC11247139; doi:10.1038/s41589-023-01529-6)
Supplement: Supplementary file 5 — Statistical source data [file 41589_2023_1529_MOESM5_ESM.xlsx]

## Sheet: b. IgG1 titers
	naïve mice										GP										GP-12D
0	20	20	20	20	20	20	20	20	20	20
7											20	21.55	20	20	20	20	20	20	25.06	20	191.9	20	20	20	20	20	20	20	20	20
14											357.3	134.9	137.6	154.6	228.1	554.6	87.84	70.54	152.2	34.39	1419	1985	162	286.7	1154	1257	280	188	1324	316.8
21											198.7	1094	303.8	577	495.7	187.6	1204	407	275.5	731.6	3206	535.3	902.3	727.7	823.5	1068	599.9	954.6	1008	455.4

## Sheet: c. GC B
	naïve mice										GP										GP-12D
0	0.148	0.592	0.809	0.354	0.274	0.423	0.843	0.221	3.774	0.128
7											0.237	7.042	0.171	1.171	0.921	1.823	2.978	0.515	6.966	0.815	4.771	0.965	7.535	0.172	0.557	0.417	0.583	3.451	0.924	0.533
14											3.233	0.199	3.047	6.28	0.116	0.138	7.348	4.62	0.779	1.924	0.504	7.515	5.895	12.64	7.435	5.878	6.016	9.378	9.39	5.173
21											2.095	3.883	1.67	3.543	1.12	0.518	0.91	1.282	1.638	1.434	0.566	2.294	6.94	1.27	5.246	4.307	3.969	4.385	3.946	1.938

## Sheet: d. TFH
	naïve mice										GP										GP-12D
0	0.031	0.036	0.055	0.055	0.032	0.037	0.054	0.038	0.141	0.03
7											0.029	0.252	0.034	0.095	0.213	0.051	0.486	0.044	0.314	0.069	0.386	0.063	0.333	0.045	0.059	0.07	0.218	0.112	0.107	0.114
14											0.09	0.029	0.032	0.093	0.048	0.073	0.138	0.197	0.049	0.061	0.051	0.3	0.157	0.232	0.206	0.104	0.218	0.264	0.256	0.158
21											0.042	0.146	0.11	0.158	0.051	0.03	0.048	0.045	0.069	0.189	0.065	0.06	0.264	0.074	0.192	0.105	0.171	0.109	0.172	0.106
