# Supplementary material for: Vaccine design via antigen reorientation
Source: Nat Chem Biol. 2024 Jan 15;20(8):1012–21. doi: 10.1038/s41589-023-01529-6 (PMC11247139; doi:10.1038/s41589-023-01529-6)
Supplement: Supplementary file 6 — Statistical source data [file 41589_2023_1529_MOESM6_ESM.xlsx]

## Sheet: b. octet
	ACE2-Fc			COVA2-15			CB6			CR3022
spike	1	1	1	1	1	1	1	1	1	1	1	1
spike-12D	1.07788	1.01167	0.984235	1.03869	1.00645	1.00241	1.0455	0.999667	1.01287	1.07826	1.07859	1.08374

## Sheet: d. spike titers
Time (weeks)	spike										spike-12D
0	50	50	50	50	50	50	50	50	50	50	50	50	50	50	50	50	50	50	50	50
3	226.767	132.513	59.3759	139.048	72.9006	107.474	55.8928	91.7307	60.6012	74.5045	1221.94	497.642	224.978	364.984	350.42	555.075	467.481	408.87	189.428	142.379
4	4901.34	3788.64	8086.83	4184.33	3303.66	2820.09	2228.8	4090.65	2369.57	2445.39	6880.86	6772.46	4257.9	6913.52	7402.19	8991.01	7498.78	11600.5	3754.85	1446.82
6	7811.15	5594.73	8665.72	5265.02	2233.77	2903.45	2500.03	5844.52	2642.32	2660.2	24584.9	12845.1	7030.19	12210.6	12366.2	9818.5	12252.6	7798.32	2843.67	2872.84
9	16908.3	12141.7	8458.41	10825.6	8669.99	4751.44	11625	11217.4	6579.79	12964.7	26626.3	13437.3	10236.1	25179.6	18983.4	24387.3	20469.6	18889	11592.2	18432.6

## Sheet: e. RBD titers
Time (weeks)	spike										spike-12D
0	50	50	50	50	50	50	50	50	50	50	50	50	50	50	50	50	50	50	50	50
3	144.195	132.818	82.9458	123.226	93.5949	115.118	58.9915	68.6076	63.3285	53.9722	972.633	323.788	199.925	142.144	168.606	168.586	516.612	163.815	175.994	50
4	5119.47	4827.42	7887.28	1698.41	1742.61	3125.73	2148.94	2610.28	3365.93	2607.58	6229.55	6579.44	4288.55	5440.96	5532.78	5879.3	5334.78	6276.7	4798.41	1205.06
6	9171.38	9574.35	7278.8	3878.5	3133.54	3473.56	2713.02	4348.32	3534.77	3988.26	28547.8	9251.76	6957.35	8923.92	11004.4	8318.62	8457.04	4969.58	3573.56	1567.66
9	15049.6	14226.1	8588.67	10417.8	8812.15	4899.28	11044.9	9701.81	5831.04	12138.6	28961.8	16294.8	11781.9	25442.1	17843.4	14328.5	16026.2	16974.3	11835.8	10031.7

## Sheet: f. NT50
Time (weeks)	spike										spike-12D
0	50	50	50	50	50	50	50	50	50	50	50	50	50	50	50	50	50	50	50	50
3	50	50	50	50	50	50	50	50	50	50	50	50	50	50	50	50	50	50	50	50
4	50	50	50	308.6	114.6	50	50	50	56.14	50	872.5	2853	437.3	400.3	439.4	607.7	73.37	1581	50	50
6	114.3	154.5	334.7	996.3	162.6	50	54.4	72.05	141.9	102.5	2413	4185	456.3	753.2	1161	734.8	144.5	1089	56.66	50
9	1628	820	228.3	1883	1459	80.6	71.78	973.4	1026	1119	3439	4014	857.5	1560	2589	3408	2847	9997	5289	7220

## Sheet: g. NT50, VOC
Beta			Delta			BA.1			BA.2
spike	spike-12D		spike	spike-12D		spike	spike-12D		spike	spike-12D
146.3	526.6		216.8	8653		20	7282		20	2383
576.1	200.1		298.2	239.4		37.34	20		25.29	20
83.05	711.6		93.98	98.21		20	50.72		26.83	51.84
99.66	128.3		780.3	385.6		20	24.39		20	39.93
159	465.1		398.9	318.8		436	30.44		221	51.42
50	831.1		53.91	1414		20	64.56		20	56.64
50	682.5		50	805.8		20	223		20	259.6
136.7	1651		95.74	159.7		20	126.4		36.04	297.4
50	2013		996.4	3991		20	96.75		20	252.1
280.6	1009		789.2	2211		44.08	37.9		31.22	33.4
