# Supplementary material for: Vaccine design via antigen reorientation
Source: Nat Chem Biol. 2024 Jan 15;20(8):1012–21. doi: 10.1038/s41589-023-01529-6 (PMC11247139; doi:10.1038/s41589-023-01529-6)
Supplement: Supplementary file 7 — Statistical source data [file 41589_2023_1529_MOESM7_ESM.xlsx]

## Sheet: b. octet
	CH65		H2897		6649		MEDI8852		CR9114		FI6v3
H1 HA	1	1	1	1	1	1	1	1	1	1	1	1
H1 HA-12D	0.886937	0.968981	0.893665	0.964068	0.834895	0.967888	0.840086	0.899658	0.844832	0.912983	0.813596	0.946445

## Sheet: d. IgG titers
Time (weeks)	H1 HA										H1 HA-12D
0	50	50	50	50	50	50	50	50	50	50	50	50	50	50	50	50	50	50	50	50
2	118.1	504.2	50	50	175.6	129.1	50	50	50	138.7	855.1	447.1	270.9	212.1	276.5	1049	403.5	2052	412.6	2750
4	6016	10476	710.5	999.3	1371	1283	887.6	665.1	1561	767.9	8018	3775	3633	5409	2430	5911	4147	16620	7714	10226
6	11583	17071	1754	1027	1470	6870	498.1	2300	1116	720.9	89396	25355	6155	41642	3684	28348	8470	90490	76238	63181
8	12391	27411	4060	2659	2285	12099	13388	30159	8787	1973	94940	63419	39935	89231	4235	117195	27519	192421	135873	126018
10	33046	22542	9434	7228	5325	23372	21525	37718	15034	8130	97002	107046	165176	83623	11223	155564	58468	169435	113082	103430
12	41844	29008	6186	14323	19870	77812	30540	53669	9782	9762	63677	145804	190390	115233	21766	168062	54458	199981	93977	86799
14	8402	29120	7212	21262	19974	112123	25662	39394	10662	8438	131067	125784	173591	89428	18489	146804	52679	233592	91687	86206

## Sheet: e. NT50
Week of immunization	H1 HA										H1 HA-12D
0	150	150	150	150	150	150	150	150	150	150	150	150	150	150	150	150	150	150	150	150
4	204.2	211.7	322	269.4	199.1	258.5	216.1	226	217	164.8	225.7	150	150	150	150	153.1	150	581.7	150	462.2
8	150	2320	175.6	189.3	150	465.2	512.9	418.2	150	150	2041	1849	1503	3445	150	4836	1383	6056	1362	5410
14	310.2	872.1	237.5	398	1497	5829	1215	554	210.7	275.6	9097	5604	9021	1405	558.4	6539	2975	8262	1668	4392

## Sheet: f. competition ELISA
	H1 HA						H1 HA-12D
competing mAbs	-	H2897	6649	MEDI8852	CR9114		-	H2897	6649	MEDI8852	CR9114
	7680	2637	1495	4311	6287		29642	12329	7811	29150	28973
	16115	5058	4614	8401	10909		45446	9589	3666	42325	45133
	3215	1024	794.8	1424	1722		42163	16198	5527	35280	36816
	15678	4376	3807	12599	15028		38553	17049	15102	31352	20237
	9560	2843	1921	6441	6620		6461	1698	985.9	4861	5450
	62203	26169	13269	51253	50875		38007	11908	8949	31044	33268
	10228	1576	1480	8499	9249		11660	4020	1815	10580	11885
	14546	1900	7882	11699	11963		55675	17393	6006	43800	50224
	4965	2040	1030	3157	3157		23178	8742	8531	18345	16550
	3885	2259	1458	1623	1742		24178	4443	1598	24406	21435
