# Supplementary material for: Vaccine design via antigen reorientation
Source: Nat Chem Biol. 2024 Jan 15;20(8):1012–21. doi: 10.1038/s41589-023-01529-6 (PMC11247139; doi:10.1038/s41589-023-01529-6)
Supplement: Supplementary file 8 — Statistical source data [file 41589_2023_1529_MOESM8_ESM.xlsx]

## Sheet: b. octet
	MEDI8852		CR9114		FI6v3
H2 HA	1	1	1	1	1	1
reoH2HA	1.01778	1.01183	1.03179	0.9124	0.980985	0.970344

## Sheet: c,d. ELISA
reoH2HA on streptavidin
mAb (nM)	8F8				8M2				MEDI8852				FI6v3				2nd only
20	0.481	0.474	0.5	0.502	0.493	0.488	0.518	0.506	0.518	0.504	0.517	0.519	0.495	0.512	0.524	0.523	0.031	0.034	0.033	0.034
2	0.465	0.479	0.493	0.507	0.473	0.473	0.482	0.497	0.483	0.472	0.5	0.494	0.478	0.458	0.489	0.498	0.034	0.033	0.034	0.031
0.2	0.386	0.414	0.395	0.428	0.31	0.303	0.292	0.304	0.354	0.387	0.38	0.401	0.319	0.329	0.347	0.347	0.032	0.033	0.031	0.033
0.02	0.143	0.153	0.153	0.16	0.085	0.094	0.091	0.098	0.131	0.128	0.135	0.136	0.097	0.095	0.098	0.097	0.034	0.033	0.034	0.033
0.002	0.048	0.045	0.051	0.047	0.037	0.038	0.038	0.041	0.043	0.041	0.044	0.041	0.037	0.038	0.036	0.038	0.032	0.032	0.032	0.033
0.0002	0.038	0.038	0.037	0.037	0.037	0.035	0.037	0.036	0.036	0.035	0.036	0.035	0.034	0.035	0.034	0.035	0.033	0.034	0.034	0.035
2e-05	0.037	0.036	0.036	0.037	0.036	0.035	0.036	0.037	0.036	0.034	0.036	0.034	0.034	0.032	0.033	0.035	0.033	0.033	0.035	0.036
reoH2HA on alum
mAb (nM)	8F8				8M2				MEDI8852				FI6v3				2nd only
20	0.059	0.057	0.061	0.059	0.135	0.127	0.13	0.137	0.469	0.47	0.48	0.467	0.461	0.477	0.462	0.467	0.037	0.039	0.039	0.041
2	0.046	0.047	0.048	0.047	0.056	0.055	0.056	0.055	0.422	0.432	0.419	0.413	0.415	0.43	0.409	0.414	0.039	0.04	0.041	0.041
0.2	0.042	0.04	0.043	0.042	0.041	0.042	0.044	0.043	0.216	0.242	0.24	0.253	0.194	0.207	0.198	0.209	0.037	0.04	0.039	0.04
0.02	0.043	0.041	0.044	0.043	0.042	0.045	0.045	0.046	0.069	0.075	0.073	0.076	0.061	0.06	0.065	0.065	0.038	0.04	0.04	0.041
0.002	0.041	0.04	0.043	0.041	0.04	0.04	0.041	0.043	0.043	0.039	0.043	0.042	0.038	0.039	0.039	0.04	0.038	0.04	0.039	0.04
0.0002	0.042	0.043	0.044	0.043	0.042	0.042	0.043	0.042	0.04	0.039	0.042	0.043	0.039	0.04	0.041	0.042	0.039	0.04	0.041	0.041
2e-05	0.041	0.04	0.041	0.042	0.042	0.039	0.042	0.041	0.039	0.039	0.041	0.043	0.037	0.038	0.038	0.041	0.04	0.04	0.041	0.042

## Sheet: f. H2 titers
Time (weeks)	H2 HA										reoH2HA
0	50	50	50	50	50	50	50	50	50	50	50	50	50	50	50	50	50	50	50	50
3	1050	2675	4651	4125	8077	2961	24047	8918	1941	6480	3581	15418	8401	30028	5040	2414	2061	5494	2526	6655
5	4318	46320	28080	65310	38765	60858	158703	86708	36453	55945	34290	90114	51834	92519	19273	19610	18793	81382	73400	32144
7	28219	92110	78050	123732	75763	126059	106203	117266	36949	84674	81997	109896	58802	151444	59747	62624	65105	128614	58387	59121
12	21318	77171	78252	53032	86846	69185	128093	136455	160428	99956	67714	65322	24630	59039	41127	26735	87626	89748	116423	103391

## Sheet: g. H1-SS titers
Time (weeks)	H2 HA										reoH2HA
0	20	20	20	20	20	20	20	20	20	20	20	20	20	20	20	20	20	20	20	20
3	21.25	20	20	58.22	20	71.44	112.4	157.9	20	20	51.45	79.74	69.89	114.9	178.6	116.8	108.9	639.6	137.1	99.79
5	37.15	184.9	80.15	375	58.93	414.2	196.9	118.5	34.24	316.9	206.8	746.7	84.88	443.9	1864	211.7	189	3411	506.8	164.2
7	210.1	277	230	311.6	133	231.3	185.3	72.29	162.9	77.56	2175	10973	879.5	3362	3154	935	719.3	2843	466.2	441.6
12	20	145.8	145	174.5	170.4	74.23	96.51	145.9	458.3	323.6	2130	3185	498.1	648.6	319.8	3200	2134	438.2	1836	1955

## Sheet: h. cross-binding titers
	H2 HA										reoH2HA
H1 NC/99	20	20	245.7	100.7	141.6	20	20	20	195.9	183.5	1401	1507	402.1	310.2	579.6	1634	1348	336.7	853.2	891.7
H1 CA/09	560.1	1172	2070	2084	1988	774.6	2539	2020	781.5	810.9	461.5	6272	933.2	1737	1598	5518	3444	6593	2162	4524
H5 VT/04	381.8	2108	2114	1382	1719	716.5	1394	672.6	2422	1048	3251	5972	435.8	2221	517.3	8343	18444	8741	4434	8251
H3 VC/75	20	20	20	82.71	20	20	20	20	371.6	20	20	184.2	20	191.4	50.33	248.5	298.5	177.6	182.5	476.7
H7 NT/27	20	20	20	20	1113	20	20	20	250.3	121	1873	372.5	264.7	287	100.1	535.7	676.5	189.1	776.6	1007
H7 SH/13	20	133.6	20	20	1441	36.61	117.6	373.8	164.1	392.1	359.5	40.97	167.8	135.9	52.39	344.4	867.5	645.8	343.9	380.4

## Sheet: i. MEDI competition
	H2 HA										H2 HA + MEDI8852
H1 NC/99	20	20	245.7	100.7	141.6	20	20	20	195.9	183.5	20	20	20	69.78	20	20	20	20	20	20
H1 CA/09	560.1	1172	2070	2084	1988	774.6	2539	2020	781.5	810.9	303.5	991.6	1403	423.4	1703	373.4	1737	1256	200.8	480
H5 VT/04	381.8	2108	2114	1382	1719	716.5	1394	672.6	2422	1048	311.6	2312	1440	636.1	1670	499.3	997.9	457.1	1687	665.2
H3 VC/75	20	20	20	82.71	20	20	20	20	371.6	20	20	20	20	53.86	35.08	36.61	20	20	35.58	20
H7 NT/27	20	20	20	20	1113	20	20	20	250.3	121	20	20	20	20	683	20	20	20	140.5	66.25
H7 SH/13	20	133.6	20	20	1441	36.61	117.6	373.8	164.1	392.1	20	128.7	20	80.22	1247	71.97	63.66	309.9	20	320.7
	reoH2HA										reoH2HA + MEDI8852
H1 NC/99	1401	1507	402.1	310.2	579.6	1634	1348	336.7	853.2	891.7	531.9	401.6	53.54	144.6	248.5	572.9	402.4	106.2	298.8	364
H1 CA/09	461.5	6272	933.2	1737	1598	5518	3444	6593	2162	4524	266.4	2118	598.8	896.7	1190	1481	702.5	3828	858.8	1974
H5 VT/04	3251	5972	435.8	2221	517.3	8343	18444	8741	4434	8251	897	1422	276	1155	92.64	2231	4731	7542	1051	5175
H3 VC/75	20	184.2	20	191.4	50.33	248.5	298.5	177.6	182.5	476.7	20	20	20	62.18	26.61	222.8	162.2	20	87.38	204.5
H7 NT/27	1873	372.5	264.7	287	100.1	535.7	676.5	189.1	776.6	1007	608.9	97.11	156.6	109.1	36.26	180.7	298.7	92.16	190.2	218.1
H7 SH/13	359.5	40.97	167.8	135.9	52.39	344.4	867.5	645.8	343.9	380.4	126.9	63.25	144	86.48	24.09	140.6	682.3	461.7	130.7	153.1
