# Supplementary material for: Vaccine design via antigen reorientation
Source: Nat Chem Biol. 2024 Jan 15;20(8):1012–21. doi: 10.1038/s41589-023-01529-6 (PMC11247139; doi:10.1038/s41589-023-01529-6)
Supplement: Supplementary file 9 — Statistical source data [file 41589_2023_1529_MOESM9_ESM.xlsx]

## Sheet: b. H1-SS titers
Time (weeks)	H2 HA										reoH2HA
0	20	20	20	20	20	20	20	20	20	20	20	20	20	20	20	20	20	20	20	20
3	20	20	40.24	20	20	25.75	20	20	20	85.53	657.3	173.5	480.8	73.84	283.5	3645	561.2	215.8	75.61	146.2
5	227.5	34.61	20	20	243.3	20	38.03	191	248.2	315.3	3027	334.8	2740	8918	2569	1895	380.1	499.1	357.8	225.2
7	649.5	20	100.8	20	591.6	1134	243.1	177.9	272.6	553.2	4216	723	6856	20293	8087	1476	714.2	2871	3859	645.8
12	1418	20	840	20	931.4	1092	441	71.91	138.7	1111	5768	312.1	2698	3085	2369	273.1	167.8	1302	2827	223.1

## Sheet: c. cross-binding titers
	H2 HA										reoH2HA
H1 NC/99	110.3	131.4	195.8	267.9	1527	382.3	904.2	72.61	83.07	50	566.6	524.7	507.9	331.4	989.1	846.5	390.5	1024	9216	759.6
H1 CA/09	1794	4688	1928	1100	8379	1703	9052	208.1	1526	2781	7536	4758	8192	19384	19028	3162	5108	11545	64357	16256
H1-SS	1709	223.6	230.1	243.1	785.5	789.1	215.9	128.7	50	892.3	1907	678.3	2223	3434	839.6	3532	718.8	4967	13970	4732
H5 VT/04	2065	1140	497.4	1492	3707	1926	2853	223.3	1779	2727	7802	6576	9598	11964	7508	34213	8855	25223	6157	38132
H3 VC/75	236.2	885.8	100.5	538.2	51.45	191	235.2	108.5	77.67	214.2	1518	979.7	1509	919.3	618.6	1350	962.8	1198	1151	2842
H7 NT/27	50	249.3	103.4	132.4	196.7	163.2	1038	109.7	50	272.5	276	144.3	969.3	1127	655.4	855.5	365.4	2553	788.5	2412
H7 SH/13	1653	420.9	124.4	983.3	334.5	123	2208	180.4	56.15	689	1981	531.7	1330	619.8	2641	1912	397.9	1787	8329	1212
