# Supplementary material for: Vaccine design via antigen reorientation
Source: Nat Chem Biol. 2024 Jan 15;20(8):1012–21. doi: 10.1038/s41589-023-01529-6 (PMC11247139; doi:10.1038/s41589-023-01529-6)
Supplement: Supplementary file 10 — Statistical source data [file 41589_2023_1529_MOESM10_ESM.xlsx]

## Sheet: a. gel filtration
Volume (mL)	GP	GP-2D	GP-4D	GP-8D	GP-12D
-0.007085	0.000553057	0.0109936	0.0310392	0.00542406	0.0339757
-0.006253	0.00318049	0.0256295	0.0775281	0.00929711	0.036793
-0.005421	0.00331621	0.0264132	0.0800296	0.00965059	0.0369606
-0.00459	0.00341871	0.0270371	0.0819646	0.00989977	0.0370893
-0.003758	0.00350653	0.0275508	0.0835742	0.0100881	0.0372209
-0.002926	0.00358472	0.0280015	0.0849808	0.0102809	0.0373373
-0.002094	0.00365354	0.0284096	0.0862666	0.0104289	0.0374323
-0.001262	0.0037174	0.0287998	0.0874741	0.0106033	0.0375166
-0.00043	0.00374882	0.0291937	0.0886835	0.0107534	0.0375791
0.000402	0.00373878	0.0294198	0.0893969	0.0108889	0.0376276
0.001233	0.00372549	0.029466	0.0894804	0.0110721	0.0376839
0.002065	0.00371322	0.0295101	0.0895428	0.0112584	0.0377338
0.002897	0.00370072	0.0295535	0.0896167	0.0114399	0.0377733
0.003729	0.00368781	0.0296043	0.0896868	0.0116277	0.0378213
0.004561	0.00367506	0.0296549	0.0897568	0.0118215	0.0378661
0.005393	0.00366055	0.029701	0.0898301	0.0120051	0.0379008
0.006225	0.00364501	0.0297409	0.0899091	0.012211	0.0379463
0.007056	0.00363009	0.0297817	0.0900013	0.0124186	0.0379969
0.007888	0.00361856	0.029824	0.0900738	0.012599	0.0380251
0.00872	0.003609	0.0298534	0.0900736	0.0127279	0.0380244
0.009552	0.00359864	0.0298567	0.0900188	0.0127454	0.0380252
0.010384	0.00359075	0.0298302	0.0899879	0.0127242	0.0380286
0.011216	0.00358121	0.029832	0.0899901	0.0127145	0.0380305
0.012048	0.00357078	0.0298287	0.0899871	0.0127394	0.0380361
0.01288	0.00356694	0.0298138	0.0899922	0.0127463	0.0380283
0.013711	0.0035631	0.0298006	0.0899866	0.0127607	0.0380163
0.014543	0.00356058	0.0297962	0.0899735	0.0128054	0.0380187
0.015375	0.00356275	0.0297988	0.0899565	0.01282	0.0380218
0.016207	0.00356425	0.0297933	0.0899318	0.0128347	0.0380283
0.017039	0.00356303	0.0297785	0.0899297	0.0128385	0.0380475
0.017871	0.00356303	0.0297666	0.0899414	0.0128373	0.0380662
0.018703	0.00356267	0.0297403	0.089979	0.0128567	0.0380731
0.019534	0.00356064	0.0297142	0.0900112	0.0128896	0.0380803
0.020366	0.00355809	0.0297016	0.0900246	0.0129263	0.0380931
0.021198	0.00355867	0.0296867	0.090034	0.0129457	0.0380938
0.02203	0.00355917	0.0296781	0.0900542	0.0129567	0.0380966
0.022862	0.00355575	0.0296702	0.090067	0.0129847	0.0381102
0.023694	0.00355105	0.0296614	0.0900792	0.013015	0.0381195
0.024526	0.00354853	0.0296652	0.0900931	0.0130516	0.0381278
0.025357	0.00355057	0.0296542	0.0900765	0.0130735	0.0381331
0.026189	0.00355042	0.0296245	0.0900864	0.0130882	0.0381269
0.027021	0.00354388	0.0295956	0.0901058	0.0131148	0.0381163
0.027853	0.0035383	0.0295753	0.0901012	0.0131563	0.0381107
0.028685	0.00353582	0.0295497	0.0901145	0.0132022	0.0381092
0.029517	0.00353243	0.029524	0.0901284	0.0132405	0.0381206
0.030349	0.0035298	0.0294976	0.0901274	0.0132561	0.0381184
0.03118	0.00352447	0.0294812	0.0901295	0.0132821	0.0381235
0.032012	0.00351905	0.0294611	0.0901344	0.0133257	0.0381197
0.032844	0.00351687	0.029444	0.0901472	0.0133336	0.0381219
0.033676	0.00351451	0.0294142	0.0901648	0.0133306	0.0381276
0.034508	0.0035131	0.029394	0.0901678	0.0133105	0.0381297
0.03534	0.0035138	0.0293763	0.0902179	0.0132885	0.0381324
0.036172	0.00351545	0.0293646	0.090213	0.0132924	0.0381345
0.037003	0.00351397	0.0293362	0.0902088	0.0132994	0.0381241
0.037835	0.00351103	0.0293202	0.0902102	0.0132697	0.0381069
0.038667	0.00351143	0.0293051	0.0902329	0.0132595	0.0380872
0.039499	0.00351438	0.0292821	0.0902686	0.0132723	0.0380784
0.040331	0.00351597	0.0292674	0.0903095	0.0132456	0.0380698
0.041163	0.00351566	0.0292398	0.0903232	0.013215	0.0380692
0.041995	0.00351818	0.0292205	0.0902888	0.0132202	0.0380689
0.042826	0.00352043	0.02922	0.0903018	0.0132203	0.0380622
0.043658	0.00352098	0.0292092	0.0903455	0.0132261	0.038055
0.04449	0.00351928	0.0292157	0.0903806	0.0132452	0.0380655
0.045322	0.00351872	0.0292835	0.0903974	0.0132807	0.0380829
0.046154	0.00351938	0.0294343	0.0904354	0.0132589	0.0380878
0.046986	0.0035193	0.0295521	0.0904821	0.0132734	0.0381015
0.047818	0.00351744	0.0297561	0.0905241	0.0132835	0.0381006
0.04865	0.00351871	0.029901	0.0905168	0.0132425	0.0381013
0.049481	0.00351961	0.0299488	0.0905339	0.0132788	0.038101
0.050313	0.00351683	0.0299899	0.0905185	0.0132834	0.0381052
0.051145	0.0035155	0.0300458	0.0905192	0.0132996	0.0381014
0.051977	0.00351653	0.030075	0.0905413	0.0133003	0.0380954
0.052809	0.00351386	0.0300795	0.0905498	0.0132846	0.0380943
0.053641	0.00351543	0.0300656	0.0905601	0.0132659	0.0380873
0.054473	0.00351437	0.0300622	0.0905798	0.013291	0.0380895
0.055304	0.00351188	0.0300365	0.0905798	0.0133118	0.0380986
0.056136	0.00351164	0.0300119	0.0905774	0.0132996	0.0381076
0.056968	0.00350741	0.0300169	0.0905817	0.0133005	0.0381115
0.0578	0.00350291	0.0300053	0.0905892	0.0133041	0.0381157
0.058632	0.00350055	0.0299519	0.0905675	0.0132949	0.0381125
0.059464	0.00349752	0.029926	0.090564	0.0132723	0.0381019
0.060296	0.00349276	0.029964	0.0905489	0.0132442	0.0381013
0.061127	0.00349087	0.029878	0.0905257	0.0132005	0.0381004
0.061959	0.00349085	0.0297772	0.0905189	0.0131681	0.0380918
0.062791	0.00348882	0.0297329	0.0905339	0.0131641	0.0380915
0.063623	0.00348385	0.0297953	0.0905126	0.0131624	0.0381047
0.064455	0.00348403	0.0296491	0.0905194	0.0131403	0.0380936
0.065287	0.00348547	0.0295155	0.0905205	0.0131017	0.0380894
0.066119	0.00348517	0.0293058	0.0905201	0.0130646	0.0380946
0.06695	0.00348173	0.0291096	0.0905123	0.0130354	0.0380944
0.067782	0.00348099	0.0289251	0.0905252	0.0130313	0.0380965
0.068614	0.00348327	0.0287307	0.0905148	0.0130499	0.0381022
0.069446	0.00348619	0.0285227	0.0905295	0.0130491	0.0381067
0.070278	0.00349123	0.0283656	0.0905351	0.0130323	0.0381097
0.07111	0.00349222	0.0281654	0.0905229	0.0130239	0.0381025
0.071942	0.00349233	0.0279638	0.0904915	0.0130435	0.0380938
0.072773	0.00349428	0.0277749	0.0904831	0.0130377	0.0380843
0.073605	0.00349729	0.0276052	0.0904921	0.0130024	0.0380855
0.074437	0.00349478	0.0274635	0.090466	0.0129858	0.0380756
0.075269	0.00349416	0.0273301	0.0904424	0.0129594	0.038072
0.076101	0.00349092	0.0271848	0.0904458	0.0129483	0.0380779
0.076933	0.0034891	0.0270643	0.0904323	0.0129337	0.0380725
0.077765	0.00348484	0.0269295	0.0904579	0.012904	0.0380707
0.078597	0.00348379	0.026851	0.0904771	0.0128957	0.0380654
0.079428	0.00348551	0.0267805	0.0904594	0.0128736	0.0380573
0.08026	0.00348256	0.0267141	0.0904628	0.0128494	0.0380559
0.081092	0.00347788	0.0266381	0.0904636	0.0128443	0.0380505
0.081924	0.00347426	0.0265552	0.0904484	0.0128467	0.0380609
0.082756	0.00347598	0.0264821	0.0904722	0.0128505	0.0380715
0.083588	0.00347169	0.0264197	0.0904993	0.012833	0.0380683
0.08442	0.00346728	0.0263944	0.0904811	0.0128194	0.0380561
0.085251	0.00346234	0.0263257	0.0905026	0.0128255	0.0380574
0.086083	0.00345886	0.0262429	0.0904985	0.012792	0.0380546
0.086915	0.00345693	0.0261036	0.0905028	0.0127472	0.0380356
0.087747	0.00345334	0.0258756	0.0905012	0.0127539	0.0380212
0.088579	0.00345277	0.0257003	0.0904942	0.0127389	0.0380248
0.089411	0.00345443	0.0254398	0.0904706	0.0127227	0.0380354
0.090243	0.00345322	0.0252411	0.0905225	0.0127033	0.038034
0.091074	0.00345057	0.0251654	0.0904922	0.012684	0.03803
0.091906	0.00345083	0.0251181	0.0905067	0.0126834	0.0380312
0.092738	0.00345183	0.025005	0.0905185	0.012665	0.0380356
0.09357	0.00345456	0.0249228	0.0905042	0.0126827	0.0380337
0.094402	0.00346911	0.0248634	0.090493	0.0127129	0.038033
0.095234	0.00349624	0.0248407	0.0904912	0.0127023	0.0380358
0.096066	0.00350929	0.024817	0.0904744	0.0126671	0.038032
0.096897	0.00352935	0.0248092	0.0904749	0.0126427	0.0380301
0.097729	0.00356328	0.0247913	0.0904704	0.012629	0.0380249
0.098561	0.00360701	0.0247277	0.0904813	0.0126164	0.0380237
0.099393	0.0036616	0.0246995	0.0904939	0.012601	0.0380129
0.100225	0.00371335	0.0247069	0.0905273	0.0125727	0.0380055
0.101057	0.00377246	0.024717	0.0905419	0.0125793	0.0380071
0.101889	0.00382517	0.0246553	0.0905345	0.0125879	0.0379999
0.10272	0.00386216	0.0247336	0.090563	0.0126013	0.0379916
0.103552	0.00389437	0.0248188	0.0905853	0.0126168	0.0379896
0.104384	0.00392448	0.024868	0.0905827	0.0126114	0.0379827
0.105216	0.00396001	0.0247799	0.0905875	0.0126128	0.0379668
0.106048	0.00399894	0.0249015	0.090556	0.0126112	0.037971
0.10688	0.00403124	0.0250016	0.0905512	0.012616	0.0379642
0.107712	0.00406374	0.0251826	0.0905205	0.0126138	0.03795
0.108544	0.00409828	0.0253719	0.0905223	0.0126156	0.0379586
0.109375	0.00412795	0.0255574	0.0905015	0.0126006	0.0379734
0.110207	0.0041482	0.0257533	0.0904636	0.0125376	0.0379769
0.111039	0.00416755	0.0259491	0.0904427	0.0124656	0.0379672
0.111871	0.00418663	0.0260981	0.0904632	0.0124148	0.0379631
0.112703	0.00422586	0.0262943	0.0904503	0.0123869	0.0379573
0.113535	0.00425208	0.0264863	0.0904585	0.0123687	0.0379485
0.114367	0.00426879	0.0266589	0.0904787	0.0123573	0.0379533
0.115198	0.00430186	0.0268399	0.0904746	0.0123732	0.037952
0.11603	0.00434366	0.0269854	0.0904598	0.0123725	0.0379461
0.116862	0.00437127	0.0271371	0.0904373	0.0123716	0.037939
0.117694	0.00438688	0.0272939	0.090391	0.0123706	0.0379305
0.118526	0.00440099	0.0274257	0.0903458	0.0123533	0.0379224
0.119358	0.0044111	0.0275721	0.0903142	0.0123363	0.0379167
0.12019	0.00442186	0.0276669	0.0902709	0.0123115	0.0379191
0.121021	0.00443137	0.027731	0.0902738	0.0123434	0.0379235
0.121853	0.00444842	0.0278021	0.0902281	0.0123769	0.0379254
0.122685	0.00445707	0.0278845	0.0901718	0.0123645	0.0379265
0.123517	0.00446864	0.0279691	0.0901349	0.0123622	0.0379242
0.124349	0.00447799	0.0280706	0.0901022	0.0123692	0.0379086
0.125181	0.00450365	0.0281512	0.0900945	0.012368	0.0379052
0.126013	0.00453682	0.0281783	0.0901338	0.0123606	0.037895
0.126844	0.00455574	0.0282811	0.0900887	0.012341	0.0378904
0.127676	0.00456816	0.0284032	0.0900957	0.0123276	0.0378889
0.128508	0.00457708	0.0285122	0.0901018	0.0123402	0.0378818
0.12934	0.00458966	0.0285826	0.0900838	0.0123221	0.0378748
0.130172	0.00459636	0.0286696	0.090008	0.0122971	0.0378562
0.131004	0.00460237	0.0287432	0.0899286	0.0123043	0.0378337
0.131836	0.00460951	0.0287951	0.0898076	0.0123222	0.0378133
0.132667	0.00461569	0.0288287	0.0897522	0.0123377	0.037809
0.133499	0.00462281	0.0288371	0.0896892	0.0123205	0.03779
0.134331	0.00462663	0.0288961	0.0896278	0.0122953	0.0377618
0.135163	0.00463043	0.0289701	0.0895613	0.0122459	0.0377589
0.135995	0.00462629	0.0290187	0.0895452	0.0121798	0.0377514
0.136827	0.00460231	0.0290459	0.0895333	0.0121678	0.0377398
0.137659	0.00459435	0.029082	0.0895537	0.0121513	0.0377325
0.13849	0.00458137	0.0291315	0.0895725	0.0121234	0.0377216
0.139322	0.00456308	0.0291806	0.0896553	0.0121151	0.0377115
0.140154	0.00452489	0.029244	0.0896956	0.0120897	0.03771
0.140986	0.00446958	0.0292952	0.0896692	0.0120805	0.0377323
0.141818	0.00442207	0.0293504	0.0896938	0.0121136	0.0377847
0.14265	0.00437149	0.0294059	0.0897021	0.0121121	0.0378373
0.143482	0.00432165	0.0294383	0.0897427	0.0120878	0.0378685
0.144314	0.00428991	0.02949	0.0897528	0.0120832	0.0378815
0.145145	0.0042584	0.0295269	0.0897003	0.0120395	0.0379341
0.145977	0.00423364	0.0295806	0.089661	0.0120255	0.0379595
0.146809	0.00420638	0.0296437	0.0896653	0.011997	0.0379749
0.147641	0.00417309	0.0296855	0.0896483	0.0119696	0.0379794
0.148473	0.00414123	0.0297295	0.0895715	0.0119258	0.0380159
0.149305	0.00410963	0.0297663	0.0896032	0.0118918	0.0380396
0.150137	0.0040795	0.0298138	0.0896256	0.0118895	0.0380467
0.150968	0.00405477	0.0298514	0.0896783	0.0118774	0.0380373
0.1518	0.00404013	0.0298888	0.0897361	0.011871	0.0380981
0.152632	0.00402456	0.0299202	0.0897393	0.0118725	0.0382696
0.153464	0.00401258	0.0299585	0.089727	0.0119021	0.0382773
0.154296	0.00397987	0.0300047	0.0897903	0.0118997	0.0382804
0.155128	0.00396117	0.030058	0.0898013	0.0118792	0.0382796
0.15596	0.00395667	0.0301112	0.0898084	0.0118635	0.0382735
0.156791	0.00393385	0.0301531	0.0897203	0.0118422	0.0382677
0.157623	0.0039054	0.0302115	0.0897557	0.0118077	0.0383043
0.158455	0.00388506	0.0302622	0.0898127	0.0117883	0.0383894
0.159287	0.00387883	0.0303138	0.0897826	0.0117308	0.038516
0.160119	0.00387328	0.0303506	0.0897977	0.01172	0.0384865
0.160951	0.00387153	0.0303876	0.0897766	0.0117175	0.0384682
0.161783	0.00386856	0.0304215	0.0897632	0.0117229	0.0385034
0.162614	0.00386578	0.03046	0.0897565	0.0116721	0.0384759
0.163446	0.00385204	0.0304915	0.0897729	0.0116182	0.0384436
0.164278	0.00385089	0.030558	0.0897646	0.0115797	0.0384323
0.16511	0.0038471	0.0306117	0.0897545	0.0115492	0.0383816
0.165942	0.00384018	0.0306574	0.0897349	0.0115077	0.0383174
0.166774	0.00382195	0.0306975	0.0896912	0.0114815	0.0382394
0.167606	0.00381278	0.0307268	0.0895949	0.0114702	0.0381901
0.168437	0.00385322	0.0307414	0.0895935	0.0114197	0.0381256
0.169269	0.00387895	0.0307419	0.089556	0.01138	0.0380673
0.170101	0.00387438	0.0307517	0.0895561	0.0113483	0.0380125
0.170933	0.00386946	0.0307755	0.0899261	0.0113184	0.0379872
0.171765	0.00386813	0.0308184	0.0899614	0.0112949	0.0380164
0.172597	0.0038738	0.030841	0.0899989	0.0112682	0.0380157
0.173429	0.00387428	0.0308774	0.0900288	0.0112098	0.0379995
0.174261	0.0038775	0.0309153	0.0900269	0.0111595	0.0379348
0.175092	0.00387757	0.030962	0.0900593	0.0111062	0.0378917
0.175924	0.00387984	0.0309978	0.090035	0.011109	0.0378578
0.176756	0.00387815	0.0310454	0.0900637	0.011099	0.0377983
0.177588	0.00387524	0.0310788	0.0900239	0.0111492	0.0377702
0.17842	0.0038775	0.0311283	0.0899866	0.0111826	0.0377842
0.179252	0.00387875	0.0311585	0.0899133	0.0112805	0.0377387
0.180084	0.00387924	0.0311875	0.0898336	0.0113927	0.0376894
0.180915	0.00387102	0.0312308	0.089719	0.0114637	0.0376561
0.181747	0.00387454	0.0312482	0.0896279	0.0115503	0.0375924
0.182579	0.00388353	0.0312747	0.0895979	0.0116538	0.0375377
0.183411	0.00388334	0.0313059	0.0895044	0.011777	0.0374592
0.184243	0.00388469	0.031314	0.0894492	0.0118717	0.0373765
0.185075	0.00389138	0.0313503	0.089349	0.0120396	0.0373132
0.185907	0.00389517	0.031376	0.0892835	0.0121976	0.0372995
0.186738	0.00389959	0.0314282	0.0892513	0.0124728	0.0372132
0.18757	0.00390419	0.031435	0.0892183	0.0127647	0.0371376
0.188402	0.00390831	0.0314333	0.0891682	0.0130143	0.0370892
0.189234	0.00391441	0.0314693	0.0892409	0.0132426	0.0370681
0.190066	0.00392386	0.0315019	0.0893378	0.0135014	0.0370251
0.190898	0.0039316	0.0315448	0.0893899	0.0137731	0.0371369
0.19173	0.00394056	0.0315582	0.0893434	0.0140079	0.0371557
0.192561	0.00396682	0.0315808	0.0892745	0.0142623	0.0371137
0.193393	0.00402518	0.0316166	0.0891617	0.0145163	0.0370264
0.194225	0.00410233	0.0316706	0.089096	0.0147578	0.0368107
0.195057	0.00418112	0.0319515	0.0890278	0.0150269	0.0367771
0.195889	0.00424313	0.0325476	0.0889337	0.0152704	0.0367313
0.196721	0.0042825	0.0325783	0.0888489	0.0154966	0.03674
0.197553	0.00430561	0.0326008	0.0887698	0.0157257	0.0367156
0.198384	0.00431547	0.0326193	0.0887661	0.0159437	0.0366976
0.199216	0.00431703	0.0326151	0.088731	0.0162264	0.0366487
0.200048	0.00432301	0.0326111	0.0886598	0.0164426	0.0365396
0.20088	0.0043235	0.0326246	0.0886471	0.0167082	0.0363611
0.201712	0.00432561	0.0326508	0.0885933	0.016895	0.0363702
0.202544	0.00432615	0.0326549	0.0885832	0.017112	0.0364298
0.203376	0.00432974	0.0326926	0.0885781	0.0173467	0.0363984
0.204208	0.00432766	0.0327943	0.0885508	0.0175839	0.0363831
0.205039	0.00433263	0.0328867	0.088513	0.0178235	0.0363931
0.205871	0.0043357	0.032879	0.0885033	0.018072	0.0363716
0.206703	0.00434147	0.032885	0.0884692	0.0182893	0.0363913
0.207535	0.00434519	0.0328874	0.0884319	0.0185215	0.0364335
0.208367	0.00435262	0.0329087	0.0884153	0.0187643	0.036466
0.209199	0.00434382	0.032926	0.088438	0.0190185	0.0364938
0.210031	0.00429458	0.0329582	0.0883892	0.0192535	0.0365097
0.210862	0.00426541	0.03299	0.0883546	0.0194982	0.0365274
0.211694	0.00427273	0.0330222	0.0883079	0.0197565	0.0365759
0.212526	0.00427843	0.033039	0.087854	0.0200042	0.0365769
0.213358	0.00428416	0.0330444	0.0877866	0.0202242	0.0365222
0.21419	0.00428683	0.0330615	0.0877371	0.0204383	0.0364981
0.215022	0.00428931	0.0330917	0.0877251	0.0206677	0.0364892
0.215854	0.00429132	0.0331021	0.0877349	0.0208519	0.0365193
0.216685	0.00429103	0.0331057	0.0877031	0.0210697	0.0365465
0.217517	0.00429556	0.033116	0.0876912	0.0213053	0.0365631
0.218349	0.00430362	0.0331052	0.0876312	0.0215313	0.0366043
0.219181	0.00430579	0.0331287	0.0876192	0.0216772	0.0365996
0.220013	0.00431104	0.0331478	0.0876057	0.0218377	0.0365682
0.220845	0.00431346	0.0331705	0.087551	0.021921	0.0365878
0.221677	0.00431505	0.0331883	0.0874794	0.0220371	0.0366061
0.222508	0.00432155	0.0331917	0.0874537	0.0221448	0.0366203
0.22334	0.00432553	0.0332019	0.087409	0.0222254	0.0366473
0.224172	0.00432753	0.0332112	0.0873378	0.0222996	0.0366661
0.225004	0.00433769	0.0332269	0.0873263	0.0223298	0.036679
0.225836	0.00434161	0.0332457	0.0872722	0.0223984	0.0366658
0.226668	0.00434338	0.0332642	0.0872853	0.0223948	0.0366661
0.2275	0.00434588	0.0332883	0.0872586	0.0223707	0.0366378
0.228331	0.00435061	0.0333048	0.0872504	0.0223246	0.0366349
0.229163	0.00435196	0.0333337	0.0871893	0.0222673	0.036657
0.229995	0.00435649	0.0333529	0.0872014	0.0232507	0.0366602
0.230827	0.00435925	0.0333766	0.0870709	0.0267754	0.036642
0.231659	0.00436246	0.0334088	0.0869639	0.0266854	0.036602
0.232491	0.00436452	0.0334258	0.0867749	0.0265998	0.0364629
0.233323	0.00436807	0.033425	0.0867386	0.0265309	0.0364086
0.234154	0.00435094	0.0334489	0.0866943	0.0264677	0.0364225
0.234986	0.0043067	0.0334539	0.086687	0.0263685	0.0364239
0.235818	0.00424211	0.0334589	0.086691	0.0263181	0.0364378
0.23665	0.00416674	0.033256	0.0866447	0.0262271	0.0364298
0.237482	0.00410462	0.032727	0.0865898	0.0261775	0.0364431
0.238314	0.00406888	0.0326685	0.0865467	0.026101	0.0364235
0.239146	0.00404885	0.032686	0.0865444	0.0260379	0.0364287
0.239978	0.00404246	0.0326985	0.0865234	0.0259701	0.0364247
0.240809	0.00404191	0.032715	0.0864776	0.0259478	0.0364251
0.241641	0.00404566	0.032728	0.0864323	0.0260552	0.0364238
0.242473	0.00404713	0.0327385	0.086422	0.0259852	0.0364226
0.243305	0.00405141	0.0327617	0.0864141	0.0259754	0.0364298
0.244137	0.00405643	0.0327829	0.0863375	0.0259112	0.0363771
0.244969	0.00406073	0.0327775	0.0863097	0.0258191	0.0363436
0.245801	0.00407004	0.0327086	0.0862466	0.0257627	0.0363719
0.246632	0.00407394	0.0326645	0.0861864	0.0257324	0.0363781
0.247464	0.00407574	0.0326811	0.0861243	0.025777	0.0363879
0.248296	0.00407988	0.0327205	0.0861066	0.0258416	0.0363827
0.249128	0.00408757	0.0327445	0.086119	0.0258005	0.0363792
0.24996	0.00409271	0.0327669	0.0861143	0.0257492	0.0363962
0.250792	0.00409789	0.0327971	0.0860789	0.0256932	0.036409
0.251624	0.00410387	0.0328202	0.0860332	0.0256584	0.0364359
0.252455	0.00410694	0.0328403	0.0859862	0.0255985	0.0364562
0.253287	0.00411395	0.0328589	0.0859533	0.025573	0.0364577
0.254119	0.00411669	0.032918	0.0859296	0.0255441	0.0364661
0.254951	0.0041202	0.0329502	0.0858812	0.0255052	0.0364779
0.255783	0.0041238	0.032995	0.0858458	0.0254793	0.0364925
0.256615	0.00412951	0.0330386	0.0858016	0.0254206	0.0365017
0.257447	0.0041315	0.033081	0.0857706	0.0254381	0.0365129
0.258278	0.00413677	0.0331254	0.0857273	0.0254134	0.0365168
0.25911	0.00414323	0.033182	0.0856986	0.0253247	0.0365256
0.259942	0.00414302	0.0332614	0.0856673	0.02527	0.0365038
0.260774	0.00415122	0.0333082	0.0856589	0.0252617	0.036524
0.261606	0.00415616	0.0333788	0.0856123	0.0252257	0.0365161
0.262438	0.00415982	0.0334477	0.0855991	0.0251581	0.0365243
0.26327	0.00416469	0.0335192	0.0855977	0.0250673	0.0365402
0.264102	0.0041682	0.0335913	0.0855692	0.0250568	0.0365422
0.264933	0.00417324	0.033668	0.0855598	0.0250388	0.0365549
0.265765	0.0041779	0.0337501	0.085548	0.0250143	0.0365341
0.266597	0.00418094	0.0338248	0.085516	0.0249852	0.0365258
0.267429	0.00418375	0.0339114	0.0854932	0.024971	0.0365371
0.268261	0.0041878	0.0340065	0.085439	0.0249516	0.0365384
0.269093	0.00419401	0.0340833	0.0853901	0.0249823	0.0365328
0.269925	0.00419734	0.0341852	0.0853362	0.0249582	0.0365409
0.270756	0.00420474	0.0343039	0.0853179	0.0249339	0.0365473
0.271588	0.00420562	0.0344494	0.0852677	0.0242559	0.0365585
0.27242	0.00421002	0.0345984	0.0852528	0.0202151	0.0365725
0.273252	0.00421076	0.0347804	0.0852332	0.0202171	0.0365691
0.274084	0.00421371	0.0349786	0.0852231	0.0201982	0.0365612
0.274916	0.00421556	0.035193	0.0851928	0.0201512	0.0365499
0.275748	0.00421959	0.0354168	0.0851847	0.0201144	0.0365316
0.276579	0.00421676	0.0357083	0.0851678	0.0201467	0.0365378
0.277411	0.0042138	0.0360352	0.0851316	0.0201441	0.0365178
0.278243	0.00421462	0.0363859	0.0851163	0.0201403	0.0365217
0.279075	0.00421736	0.0367653	0.0851033	0.020095	0.0365169
0.279907	0.00421524	0.0371672	0.0850896	0.0201037	0.0365104
0.280739	0.00421745	0.0375937	0.0850176	0.0201061	0.0364961
0.281571	0.00421767	0.0380635	0.0849725	0.0201239	0.0365035
0.282402	0.0042232	0.0385733	0.0849959	0.0200816	0.0364965
0.283234	0.00422174	0.0391179	0.084972	0.0198738	0.0365063
0.284066	0.00422961	0.0397001	0.0849335	0.0198936	0.0365058
0.284898	0.00423658	0.0403109	0.0848989	0.0198719	0.0365148
0.28573	0.0042471	0.0409579	0.0848934	0.0198653	0.036508
0.286562	0.00425214	0.0416348	0.0848221	0.0198804	0.036506
0.287394	0.00425568	0.0423697	0.0848038	0.0198977	0.0364881
0.288225	0.00426899	0.0431418	0.0847883	0.0198867	0.0364819
0.289057	0.00428062	0.0439472	0.0847547	0.0197724	0.0364969
0.289889	0.00429248	0.0447881	0.0847092	0.0196208	0.0365059
0.290721	0.00430734	0.045697	0.0846607	0.0195809	0.0365089
0.291553	0.00432211	0.0466457	0.0846067	0.0195401	0.0365047
0.292385	0.00433303	0.0476177	0.084564	0.0195135	0.0365066
0.293217	0.00434852	0.0486368	0.0845323	0.0195107	0.0365105
0.294048	0.00436599	0.0497055	0.084473	0.019513	0.0364968
0.29488	0.00438502	0.0508078	0.0844199	0.0194516	0.0364906
0.295712	0.00440558	0.0519393	0.0843409	0.0194055	0.0364842
0.296544	0.00442684	0.0531363	0.0842958	0.019414	0.0364865
0.297376	0.00444388	0.0543783	0.0842724	0.0193578	0.0364781
0.298208	0.00446946	0.0556385	0.0842405	0.0193357	0.0364772
0.29904	0.00449603	0.0569463	0.0841823	0.0192926	0.0364871
0.299872	0.00452468	0.0583215	0.0841275	0.0192933	0.0364936
0.300703	0.00455011	0.0597608	0.084092	0.0192764	0.0364873
0.301535	0.00458518	0.0612208	0.0840628	0.0192638	0.0364987
0.302367	0.00461043	0.0627058	0.0839995	0.0192627	0.0364952
0.303199	0.00464427	0.0642317	0.0839517	0.0192372	0.0365057
0.304031	0.00468164	0.0657709	0.0839212	0.0192597	0.0365227
0.304863	0.0047207	0.0673605	0.0838942	0.0192608	0.0365373
0.305695	0.00476463	0.06898	0.0838692	0.0192398	0.0365348
0.306526	0.00480703	0.070662	0.0838144	0.019261	0.0365162
0.307358	0.00485186	0.072372	0.0837685	0.0192524	0.0365272
0.30819	0.00490296	0.0740729	0.0837394	0.0192457	0.0365217
0.309022	0.00496316	0.0758147	0.0836951	0.0192294	0.036519
0.309854	0.00503386	0.0775996	0.0836648	0.0192195	0.0365345
0.310686	0.00510885	0.0794139	0.0836424	0.0191798	0.0365492
0.311518	0.00519276	0.0812381	0.0836062	0.0191351	0.0365494
0.312349	0.00528643	0.0830578	0.0835628	0.0191108	0.0365396
0.313181	0.00539047	0.0848813	0.0835404	0.0190579	0.0365332
0.314013	0.0054945	0.0867363	0.0835305	0.0190104	0.0365204
0.314845	0.00561228	0.0885831	0.0835183	0.0190002	0.0365349
0.315677	0.00574018	0.0904196	0.0834987	0.0189822	0.036538
0.316509	0.0058765	0.0922542	0.0834754	0.0189941	0.0365421
0.317341	0.00602232	0.0940839	0.0834494	0.0189603	0.0365524
0.318172	0.00617766	0.0958609	0.0834367	0.0189143	0.0365613
0.319004	0.0063407	0.097582	0.0834091	0.0188894	0.0365832
0.319836	0.00651262	0.0993063	0.0834193	0.0188571	0.0365822
0.320668	0.00668826	0.101036	0.0834535	0.018841	0.0365755
0.3215	0.00687742	0.102719	0.0834816	0.0188508	0.0365795
0.322332	0.00707385	0.104396	0.0835458	0.0188209	0.0366074
0.323164	0.00727693	0.106048	0.0836035	0.0187762	0.036601
0.323995	0.0074878	0.107675	0.0835852	0.0187308	0.0365875
0.324827	0.00771301	0.109234	0.0835935	0.0187143	0.0365813
0.325659	0.00794705	0.110763	0.0836309	0.0186645	0.0365926
0.326491	0.00819129	0.112252	0.0836576	0.018593	0.036574
0.327323	0.00844392	0.113668	0.0837235	0.0185629	0.0365776
0.328155	0.00870847	0.114955	0.0838101	0.0185335	0.0365693
0.328987	0.0089797	0.116221	0.0838953	0.0184981	0.0365591
0.329819	0.00925616	0.117536	0.0839749	0.0184909	0.0365549
0.33065	0.0095448	0.118861	0.0840906	0.0184727	0.0365381
0.331482	0.00984631	0.120143	0.0842096	0.0184311	0.036544
0.332314	0.0101532	0.121366	0.0843206	0.0184195	0.0365513
0.333146	0.0104766	0.122519	0.0844545	0.0183828	0.0365573
0.333978	0.010816	0.123645	0.0846012	0.0183778	0.0365574
0.33481	0.011166	0.124726	0.084808	0.0183369	0.0365549
0.335642	0.0115281	0.125747	0.0850403	0.0183102	0.0365647
0.336473	0.0118913	0.126741	0.0852846	0.0183208	0.0365464
0.337305	0.0122653	0.12767	0.0855815	0.0183224	0.0365543
0.338137	0.0126546	0.128545	0.085909	0.0182749	0.0365523
0.338969	0.0130526	0.129401	0.0863104	0.0182789	0.0365645
0.339801	0.0134527	0.130204	0.0867721	0.0182892	0.0365587
0.340633	0.0138661	0.130933	0.0872882	0.0182916	0.0365514
0.341465	0.0142946	0.131583	0.0878547	0.0182363	0.03654
0.342296	0.0147223	0.132177	0.0884708	0.0182394	0.0365576
0.343128	0.0151635	0.132714	0.0891374	0.0182259	0.0365655
0.34396	0.015617	0.13324	0.0899082	0.0182232	0.0365568
0.344792	0.0160761	0.133707	0.0906975	0.0181761	0.0365445
0.345624	0.0165421	0.134119	0.0915542	0.0182012	0.036522
0.346456	0.0170063	0.134485	0.0924786	0.0181789	0.0365196
0.347288	0.0174641	0.134812	0.093475	0.0181459	0.036522
0.348119	0.0179261	0.135083	0.0945892	0.0181118	0.0365331
0.348951	0.0183932	0.135344	0.0957418	0.0180982	0.0365424
0.349783	0.0188781	0.135556	0.0969879	0.0180609	0.0365498
0.350615	0.0193615	0.135705	0.0982679	0.0180143	0.0365529
0.351447	0.0198356	0.13578	0.0995473	0.0179959	0.0365338
0.352279	0.0203128	0.135827	0.100799	0.0180019	0.0365217
0.353111	0.0207908	0.135875	0.102173	0.0179804	0.0365166
0.353942	0.0212498	0.135892	0.103721	0.0179865	0.0365227
0.354774	0.0217086	0.135882	0.105381	0.0179876	0.0365192
0.355606	0.0221711	0.135809	0.107104	0.0179457	0.0365284
0.356438	0.0226316	0.135694	0.10888	0.0179476	0.0365269
0.35727	0.0230834	0.135602	0.110752	0.0179611	0.0365332
0.358102	0.0235266	0.135461	0.112731	0.0179327	0.0365355
0.358934	0.0239595	0.135282	0.114801	0.0179423	0.03656
0.359765	0.0243585	0.135094	0.116954	0.0179336	0.0365788
0.360597	0.0247375	0.134932	0.119204	0.0179132	0.0365822
0.361429	0.0251279	0.13474	0.12152	0.017985	0.0366037
0.362261	0.0255341	0.134524	0.123895	0.0180216	0.0366457
0.363093	0.0259334	0.1343	0.126394	0.0180422	0.0366592
0.363925	0.026331	0.134028	0.128975	0.0181107	0.0366777
0.364757	0.0267277	0.133735	0.131629	0.0182101	0.0367155
0.365589	0.0271103	0.133443	0.134367	0.0183221	0.0367642
0.36642	0.0274839	0.133192	0.137143	0.0184529	0.036805
0.367252	0.0278478	0.132909	0.139977	0.0186221	0.0368385
0.368084	0.0281998	0.132596	0.142921	0.0187952	0.0368781
0.368916	0.0285412	0.132265	0.145948	0.0189729	0.0369291
0.369748	0.0288674	0.131907	0.14905	0.0191566	0.0369827
0.37058	0.0291796	0.131598	0.152218	0.0193368	0.0370325
0.371412	0.0294849	0.131271	0.155426	0.019551	0.0371005
0.372243	0.0297812	0.130931	0.158644	0.0197721	0.0371639
0.373075	0.0300693	0.130533	0.161942	0.0200702	0.0372341
0.373907	0.0303418	0.130106	0.16534	0.0203735	0.0373037
0.374739	0.0305925	0.129745	0.168762	0.0207042	0.037375
0.375571	0.0308249	0.129341	0.172212	0.0210155	0.0374656
0.376403	0.0310476	0.128923	0.175647	0.0213514	0.0375642
0.377235	0.0312551	0.128491	0.17913	0.0217286	0.0376776
0.378066	0.0314548	0.128027	0.182678	0.0221202	0.0378076
0.378898	0.0316507	0.127598	0.186242	0.0225532	0.0379356
0.37973	0.0318275	0.12716	0.18987	0.0230396	0.0380767
0.380562	0.0319845	0.126706	0.193437	0.0235607	0.0382362
0.381394	0.0321362	0.126303	0.196943	0.0241348	0.0384268
0.382226	0.0322714	0.125908	0.200378	0.0247161	0.0386395
0.383058	0.0323804	0.12548	0.2038	0.0253965	0.0388757
0.383889	0.0324907	0.125029	0.207177	0.0261477	0.039134
0.384721	0.0325915	0.124591	0.210509	0.0269692	0.0394124
0.385553	0.032684	0.124147	0.213785	0.0278269	0.0397159
0.386385	0.0327666	0.123702	0.217033	0.0287723	0.0400427
0.387217	0.0328316	0.123293	0.220296	0.0297405	0.0403988
0.388049	0.0328921	0.122883	0.223529	0.0308008	0.0407574
0.388881	0.0329519	0.122438	0.226694	0.0319717	0.0411476
0.389712	0.0330038	0.121966	0.229778	0.0331812	0.0415831
0.390544	0.0330432	0.121464	0.232732	0.0345251	0.0420385
0.391376	0.0330658	0.120993	0.235588	0.0359618	0.0425358
0.392208	0.0330779	0.120569	0.238449	0.0374848	0.0430647
0.39304	0.0330915	0.120165	0.241264	0.0390929	0.043624
0.393872	0.0330902	0.11976	0.243993	0.0408044	0.044183
0.394704	0.0330747	0.119331	0.246582	0.0425759	0.0447626
0.395536	0.03306	0.118905	0.249071	0.0444733	0.0453809
0.396367	0.0330403	0.118475	0.251518	0.0464973	0.046038
0.397199	0.0330157	0.118038	0.253891	0.0485962	0.0467154
0.398031	0.0329772	0.117604	0.256252	0.0507878	0.0474301
0.398863	0.0329233	0.117139	0.258471	0.0531225	0.048109
0.399695	0.0328746	0.116682	0.26056	0.0555879	0.0488269
0.400527	0.032828	0.116224	0.26259	0.0581164	0.0495962
0.401359	0.032777	0.115768	0.264561	0.0607582	0.0504214
0.40219	0.0327076	0.115333	0.266421	0.0634429	0.0512948
0.403022	0.0326295	0.114882	0.268186	0.0661648	0.0522044
0.403854	0.0325566	0.114395	0.269815	0.0690606	0.0531439
0.404686	0.0324908	0.113898	0.271294	0.0720377	0.0541437
0.405518	0.032415	0.113437	0.272573	0.0750657	0.0551763
0.40635	0.0323269	0.11298	0.273743	0.0782274	0.056226
0.407182	0.0322484	0.112499	0.2749	0.0815262	0.0573052
0.408013	0.0321701	0.11201	0.276072	0.084889	0.0584279
0.408845	0.0320795	0.111548	0.277211	0.0883119	0.0595785
0.409677	0.0319878	0.111104	0.278192	0.0918933	0.0607592
0.410509	0.0318977	0.110654	0.27904	0.0955458	0.061951
0.411341	0.0318149	0.110217	0.27982	0.0992904	0.0631771
0.412173	0.0317354	0.109735	0.280464	0.103172	0.0644361
0.413005	0.0316427	0.109214	0.281115	0.107041	0.065714
0.413836	0.0315549	0.108704	0.281766	0.110993	0.0670042
0.414668	0.0314632	0.108225	0.282262	0.114733	0.0683202
0.4155	0.0313647	0.107773	0.282632	0.118466	0.0696399
0.416332	0.0312706	0.107293	0.282948	0.122489	0.070992
0.417164	0.0311799	0.106823	0.283177	0.126771	0.0723468
0.417996	0.0310843	0.106358	0.283348	0.131183	0.0737072
0.418828	0.0309809	0.105888	0.283489	0.13563	0.0751
0.419659	0.0308769	0.105425	0.283472	0.140079	0.0765142
0.420491	0.0307688	0.104972	0.283358	0.144553	0.0779379
0.421323	0.0306601	0.104517	0.283188	0.149074	0.0793465
0.422155	0.0305584	0.104062	0.282953	0.153693	0.0807405
0.422987	0.0304587	0.103585	0.282656	0.158339	0.0821332
0.423819	0.0303499	0.103136	0.28232	0.16296	0.0835323
0.424651	0.0302436	0.102705	0.281995	0.167616	0.0849129
0.425483	0.0301441	0.102245	0.281601	0.172266	0.0862704
0.426314	0.0300425	0.101755	0.281182	0.176851	0.087615
0.427146	0.0299403	0.101247	0.280746	0.181387	0.0889624
0.427978	0.0298352	0.100728	0.280306	0.185998	0.0902885
0.42881	0.0297342	0.100211	0.279765	0.190618	0.0916179
0.429642	0.0296366	0.0997183	0.279178	0.195165	0.0929482
0.430474	0.0295375	0.0992452	0.278583	0.199632	0.0942764
0.431306	0.0294389	0.0987845	0.277919	0.204085	0.0955649
0.432137	0.0293394	0.0983282	0.277324	0.208377	0.0968248
0.432969	0.0292379	0.0978406	0.276757	0.212688	0.098045
0.433801	0.029129	0.0973316	0.276087	0.217016	0.0992434
0.434633	0.0290167	0.0968497	0.275457	0.221265	0.100401
0.435465	0.0289075	0.0963682	0.274848	0.225455	0.101584
0.436297	0.0288007	0.0958545	0.274176	0.229553	0.102743
0.437129	0.0286968	0.095306	0.273544	0.233503	0.103855
0.43796	0.0285976	0.0947513	0.272878	0.23738	0.104939
0.438792	0.0284917	0.0942245	0.272065	0.241172	0.106008
0.439624	0.0283783	0.0936974	0.271166	0.244905	0.107031
0.440456	0.0282763	0.0931848	0.270305	0.248509	0.108015
0.441288	0.0281733	0.0926657	0.269526	0.251945	0.108939
0.44212	0.0280662	0.0921396	0.268719	0.255269	0.109839
0.442952	0.0279642	0.0916248	0.267868	0.258518	0.110707
0.443783	0.0278653	0.0910748	0.26697	0.261701	0.111547
0.444615	0.0277686	0.0905223	0.266058	0.264828	0.11232
0.445447	0.027668	0.0899774	0.265192	0.267838	0.113097
0.446279	0.0275605	0.0894389	0.264342	0.270775	0.113785
0.447111	0.0274461	0.088909	0.263482	0.273632	0.114444
0.447943	0.0273362	0.0883727	0.262644	0.276296	0.115085
0.448775	0.0272274	0.0878342	0.261849	0.278829	0.115702
0.449606	0.0271175	0.0872864	0.261025	0.281246	0.116254
0.450438	0.0270121	0.0867259	0.260157	0.283534	0.116775
0.45127	0.0269032	0.0861693	0.259317	0.285651	0.117247
0.452102	0.0267873	0.0856116	0.258445	0.287703	0.117672
0.452934	0.0266677	0.0850425	0.2576	0.289639	0.118057
0.453766	0.0265488	0.0844759	0.256761	0.291421	0.118432
0.454598	0.0264366	0.08392	0.255864	0.293168	0.118796
0.455429	0.0263198	0.0833861	0.254957	0.294847	0.119124
0.456261	0.0262	0.0828535	0.254084	0.29632	0.119415
0.457093	0.0260862	0.082321	0.253231	0.29758	0.119693
0.457925	0.0259678	0.0817886	0.252339	0.298783	0.119941
0.458757	0.0258436	0.0812482	0.251503	0.299888	0.120155
0.459589	0.0257239	0.0807268	0.250724	0.300881	0.120362
0.460421	0.0256135	0.0802304	0.249888	0.301778	0.120538
0.461253	0.025501	0.079731	0.24902	0.30258	0.12065
0.462084	0.0253884	0.0792155	0.248236	0.303313	0.12075
0.462916	0.0252772	0.0786818	0.247419	0.303928	0.120867
0.463748	0.0251549	0.0781456	0.246532	0.304345	0.120972
0.46458	0.0250268	0.0776204	0.245667	0.304739	0.121041
0.465412	0.024911	0.0770967	0.244863	0.30515	0.121062
0.466244	0.0248012	0.0765745	0.244038	0.305372	0.121055
0.467076	0.0246895	0.0760626	0.243185	0.30547	0.12105
0.467907	0.0245731	0.075554	0.242366	0.305552	0.121028
0.468739	0.0244485	0.0750612	0.241569	0.305655	0.120991
0.469571	0.0243183	0.074564	0.240722	0.30573	0.120959
0.470403	0.0241836	0.0740644	0.239894	0.305689	0.120874
0.471235	0.0240461	0.0735561	0.239061	0.305562	0.120732
0.472067	0.023907	0.073057	0.238157	0.305378	0.120571
0.472899	0.0237628	0.0725768	0.237267	0.305119	0.120418
0.47373	0.0236223	0.0720947	0.2364	0.304831	0.120251
0.474562	0.0234856	0.0716252	0.23549	0.304437	0.120083
0.475394	0.023354	0.071172	0.234616	0.303913	0.119888
0.476226	0.023222	0.0707002	0.233698	0.303326	0.119709
0.477058	0.0230851	0.0702365	0.232759	0.30268	0.119522
0.47789	0.0229531	0.0697836	0.231885	0.302036	0.119348
0.478722	0.0228171	0.0693233	0.230934	0.30142	0.119172
0.479553	0.0226787	0.0688671	0.229932	0.30076	0.118964
0.480385	0.0225378	0.0684049	0.229041	0.300089	0.118726
0.481217	0.0224006	0.0679439	0.228176	0.299354	0.11848
0.482049	0.0222622	0.0674829	0.22731	0.298588	0.118233
0.482881	0.0221242	0.0670343	0.226426	0.297878	0.118006
0.483713	0.0219884	0.0665925	0.225541	0.29715	0.117779
0.484545	0.0218439	0.0661497	0.224625	0.296414	0.117541
0.485377	0.0216975	0.0657079	0.223774	0.295663	0.1173
0.486208	0.0215535	0.0652747	0.222926	0.294849	0.117068
0.48704	0.0214084	0.0648801	0.222007	0.293974	0.11678
0.487872	0.0212648	0.0645179	0.221066	0.293056	0.1165
0.488704	0.0211277	0.0641654	0.220141	0.292122	0.116218
0.489536	0.0209914	0.0638043	0.21926	0.291181	0.115928
0.490368	0.0208511	0.0634082	0.218314	0.290214	0.115617
0.4912	0.0207094	0.0629931	0.217383	0.289283	0.115313
0.492031	0.0205651	0.062604	0.216448	0.288436	0.115007
0.492863	0.0204218	0.0622039	0.215497	0.287571	0.114698
0.493695	0.0202775	0.0618063	0.214532	0.286558	0.114379
0.494527	0.0201404	0.0614472	0.213552	0.28552	0.114063
0.495359	0.0200003	0.0610951	0.21261	0.284546	0.113764
0.496191	0.0198589	0.0607449	0.211731	0.283473	0.113466
0.497023	0.0197264	0.0603878	0.210767	0.282288	0.113163
0.497854	0.0195962	0.0600311	0.209786	0.281141	0.112854
0.498686	0.0194608	0.0596789	0.2088	0.280088	0.112549
0.499518	0.0193272	0.059316	0.207816	0.279011	0.112244
0.50035	0.0191962	0.0589521	0.206904	0.277941	0.111922
0.501182	0.0190637	0.0586104	0.205943	0.276896	0.111575
0.502014	0.0189247	0.0582516	0.204991	0.275823	0.111221
0.502846	0.0187833	0.0578959	0.204054	0.274765	0.110895
0.503677	0.0186513	0.0575531	0.203091	0.273721	0.110524
0.504509	0.0185193	0.0572203	0.202102	0.272671	0.110132
0.505341	0.018389	0.0568813	0.20114	0.271606	0.109773
0.506173	0.0182627	0.0565277	0.200201	0.270516	0.109432
0.507005	0.0181402	0.056176	0.199216	0.269415	0.109083
0.507837	0.0180164	0.0558237	0.198184	0.268286	0.108743
0.508669	0.0178905	0.0555016	0.197211	0.267182	0.108414
0.5095	0.0177646	0.0552042	0.196204	0.26608	0.108066
0.510332	0.0176356	0.0548838	0.195174	0.264892	0.107723
0.511164	0.0175061	0.0545793	0.194156	0.263654	0.107364
0.511996	0.017381	0.0542876	0.193189	0.262426	0.106991
0.512828	0.0172572	0.0539823	0.192291	0.261267	0.10664
0.51366	0.0171343	0.0536797	0.191372	0.260143	0.106286
0.514492	0.0170162	0.0533674	0.19041	0.25896	0.105922
0.515323	0.0168968	0.0530597	0.189373	0.257816	0.105567
0.516155	0.0167728	0.0527494	0.188368	0.256655	0.105215
0.516987	0.0166498	0.0524377	0.187372	0.255523	0.104868
0.517819	0.0165328	0.0521492	0.186386	0.254475	0.104522
0.518651	0.0164209	0.0518704	0.185365	0.253418	0.104143
0.519483	0.0163109	0.0515837	0.184314	0.252307	0.103751
0.520315	0.0162065	0.0512969	0.183351	0.251169	0.103353
0.521147	0.0161047	0.051029	0.182351	0.250058	0.102978
0.521978	0.016003	0.0507711	0.181425	0.248981	0.102612
0.52281	0.0158979	0.050507	0.180528	0.247928	0.10221
0.523642	0.0157921	0.0502341	0.179623	0.246804	0.101807
0.524474	0.0156869	0.0499625	0.178662	0.245554	0.101414
0.525306	0.0155788	0.0497156	0.177681	0.24438	0.101001
0.526138	0.0154777	0.0494699	0.176681	0.243174	0.100606
0.52697	0.0153785	0.049207	0.175704	0.24189	0.100232
0.527801	0.0152825	0.0489562	0.174635	0.240643	0.0998385
0.528633	0.0151823	0.0487107	0.17369	0.23941	0.0994492
0.529465	0.0150881	0.0484601	0.172749	0.238215	0.0990686
0.530297	0.0149933	0.0482123	0.171867	0.236939	0.0986831
0.531129	0.0148943	0.047947	0.170915	0.235689	0.0982954
0.531961	0.0147994	0.047712	0.169945	0.234526	0.0979149
0.532793	0.0147003	0.0474851	0.168941	0.233308	0.0975342
0.533624	0.0146059	0.0472406	0.167944	0.231949	0.097154
0.534456	0.0145135	0.0470274	0.167026	0.230594	0.0967838
0.535288	0.0144224	0.0468151	0.166131	0.229382	0.0964173
0.53612	0.0143286	0.0465918	0.165226	0.228173	0.0960352
0.536952	0.0142436	0.0463803	0.164312	0.22686	0.0956252
0.537784	0.0141619	0.0461668	0.163369	0.225521	0.0952034
0.538616	0.0140783	0.045947	0.162409	0.224258	0.094803
0.539447	0.013995	0.0457252	0.161577	0.222989	0.0944093
0.540279	0.0139166	0.0455009	0.160662	0.221657	0.0939946
0.541111	0.0138366	0.0453109	0.159782	0.220349	0.0935958
0.541943	0.0137547	0.0451401	0.158899	0.21898	0.0932165
0.542775	0.0136729	0.0449308	0.15804	0.217566	0.0928342
0.543607	0.0135973	0.0447261	0.157184	0.216117	0.0924618
0.544439	0.0135245	0.0445186	0.156313	0.214713	0.0920905
0.545271	0.0134436	0.044324	0.155425	0.213363	0.0917179
0.546102	0.01336	0.0441255	0.154516	0.212024	0.0913397
0.546934	0.0132839	0.0439347	0.153632	0.210732	0.0909762
0.547766	0.0132136	0.0437467	0.152792	0.209448	0.0906262
0.548598	0.0131361	0.0435513	0.151991	0.208076	0.0902605
0.54943	0.0130614	0.0433743	0.151225	0.206722	0.0898599
0.550262	0.0129876	0.0431822	0.150451	0.205378	0.0894437
0.551094	0.0129191	0.0429911	0.149705	0.203995	0.0890453
0.551925	0.0128558	0.0428257	0.148952	0.202674	0.0886359
0.552757	0.0127917	0.0426539	0.148203	0.201339	0.088253
0.553589	0.0127315	0.0424711	0.147441	0.199971	0.0878838
0.554421	0.0126661	0.042267	0.146714	0.198599	0.0875291
0.555253	0.0126059	0.0420628	0.14597	0.197217	0.0871727
0.556085	0.012544	0.041886	0.145264	0.195863	0.0867968
0.556917	0.0124808	0.0417185	0.144618	0.19451	0.0864158
0.557748	0.0124181	0.0415452	0.143943	0.193153	0.0860251
0.55858	0.0123536	0.0413686	0.143223	0.191766	0.0856577
0.559412	0.0122918	0.0411923	0.142493	0.190299	0.0853172
0.560244	0.0122272	0.0410327	0.141805	0.188845	0.0849736
0.561076	0.0121626	0.040847	0.141145	0.187455	0.0845989
0.561908	0.0121053	0.0406969	0.140504	0.186043	0.0842058
0.56274	0.0120447	0.0405351	0.13986	0.184628	0.0838123
0.563571	0.0119821	0.0403548	0.13919	0.183252	0.0834122
0.564403	0.0119247	0.0402029	0.138487	0.181854	0.0830386
0.565235	0.0118702	0.0400426	0.137854	0.180457	0.0826731
0.566067	0.011817	0.0398891	0.137239	0.179016	0.0822964
0.566899	0.0117611	0.0397218	0.13661	0.177527	0.0819197
0.567731	0.0117011	0.0395436	0.136006	0.176098	0.0815431
0.568563	0.0116462	0.039387	0.135411	0.174712	0.0811424
0.569394	0.0115974	0.0392305	0.134919	0.173344	0.080754
0.570226	0.011548	0.0390585	0.134307	0.171961	0.0803802
0.571058	0.0114948	0.0388988	0.133689	0.170531	0.0800119
0.57189	0.0114475	0.0387414	0.133051	0.169137	0.0796481
0.572722	0.0114048	0.038604	0.132439	0.167734	0.079288
0.573554	0.0113653	0.0384679	0.131855	0.166274	0.0789084
0.574386	0.011326	0.0383221	0.131333	0.164904	0.0785287
0.575217	0.0112811	0.038208	0.130823	0.16369	0.0781536
0.576049	0.0112339	0.0380714	0.130278	0.162505	0.0777775
0.576881	0.0111938	0.0379361	0.129703	0.161173	0.0773971
0.577713	0.0111507	0.0378118	0.129223	0.159777	0.077023
0.578545	0.0111024	0.0376768	0.128727	0.158464	0.0766732
0.579377	0.0110585	0.037544	0.128152	0.157168	0.0763342
0.580209	0.0110161	0.0374099	0.127657	0.155891	0.0759818
0.581041	0.0109704	0.0372622	0.127151	0.154649	0.0756356
0.581872	0.0109232	0.0371329	0.12662	0.15344	0.0752945
0.582704	0.0108733	0.0369854	0.126151	0.152153	0.0749235
0.583536	0.0108265	0.0368444	0.125658	0.150876	0.074547
0.584368	0.0107818	0.0367226	0.125204	0.149637	0.0741847
0.5852	0.0107383	0.0366056	0.124704	0.148457	0.0738185
0.586032	0.0106922	0.0364861	0.124196	0.147298	0.0734365
0.586864	0.010647	0.0363518	0.12375	0.146095	0.0730727
0.587695	0.0106044	0.0362302	0.12334	0.144829	0.07275
0.588527	0.0105633	0.0360923	0.122881	0.143557	0.0724147
0.589359	0.0105217	0.035967	0.122427	0.142267	0.0720606
0.590191	0.0104849	0.0358495	0.121984	0.14102	0.0717324
0.591023	0.0104466	0.0357324	0.121543	0.13983	0.0714135
0.591855	0.0104143	0.0356105	0.121117	0.138625	0.0711093
0.592687	0.0103733	0.0354652	0.12068	0.137451	0.0707994
0.593518	0.0103322	0.0353318	0.120297	0.13626	0.0704792
0.59435	0.0102907	0.0352164	0.119864	0.135081	0.0701592
0.595182	0.0102468	0.0351046	0.11948	0.133968	0.0698385
0.596014	0.010212	0.0350044	0.119069	0.132866	0.0695197
0.596846	0.0101793	0.0349186	0.118719	0.131722	0.0691984
0.597678	0.010143	0.0348234	0.118316	0.130616	0.0688898
0.59851	0.0101094	0.0346927	0.117871	0.12954	0.0685824
0.599341	0.0100777	0.0345746	0.117451	0.128493	0.0682833
0.600173	0.0100482	0.0344657	0.117103	0.127505	0.0679826
0.601005	0.0100212	0.03436	0.116756	0.126485	0.0676544
0.601837	0.00998914	0.0342278	0.116403	0.125451	0.06734
0.602669	0.00996463	0.0341324	0.116025	0.124392	0.067064
0.603501	0.00993305	0.0340246	0.115636	0.123381	0.066796
0.604333	0.00990714	0.033926	0.115295	0.122441	0.0665152
0.605164	0.00987755	0.03384	0.114916	0.121462	0.0662462
0.605996	0.00984919	0.0337327	0.114611	0.120525	0.0659983
0.606828	0.00981943	0.0336315	0.114209	0.119581	0.0657416
0.60766	0.00978905	0.0335263	0.1139	0.118683	0.0654785
0.608492	0.00975321	0.0333949	0.113628	0.117811	0.0652242
0.609324	0.00972235	0.0332852	0.113335	0.116866	0.0649728
0.610156	0.00969509	0.0331976	0.112935	0.115943	0.0647186
0.610987	0.00966265	0.0331087	0.112584	0.114986	0.0644718
0.611819	0.00963453	0.0330214	0.112307	0.113969	0.0642399
0.612651	0.00960624	0.0329291	0.112012	0.112992	0.0640251
0.613483	0.00957015	0.0328331	0.111701	0.112108	0.0638162
0.614315	0.00953066	0.0327383	0.11143	0.111246	0.0635905
0.615147	0.00949622	0.0326337	0.111137	0.110407	0.0633729
0.615979	0.00946726	0.0325458	0.110773	0.109543	0.0631556
0.616811	0.00943996	0.0324479	0.110476	0.108689	0.0629489
0.617642	0.00941507	0.0323476	0.110166	0.107821	0.0627443
0.618474	0.00938747	0.0322511	0.109905	0.106991	0.0625395
0.619306	0.00936521	0.0321476	0.109625	0.106157	0.0623375
0.620138	0.00934071	0.0320263	0.10934	0.10529	0.0621255
0.62097	0.00931891	0.0319122	0.109066	0.104466	0.0619076
0.621802	0.00929217	0.0318106	0.108796	0.103649	0.0617092
0.622634	0.00926548	0.0317292	0.108487	0.102769	0.0614873
0.623465	0.00924276	0.0316355	0.108234	0.101946	0.061275
0.624297	0.00921858	0.0315611	0.107975	0.101197	0.061095
0.625129	0.00919511	0.0314611	0.107683	0.100489	0.0609121
0.625961	0.00917325	0.0313589	0.107386	0.0997722	0.0607282
0.626793	0.00915254	0.0312537	0.107107	0.0990187	0.0605482
0.627625	0.0091304	0.0311464	0.106899	0.098306	0.0603832
0.628457	0.00911307	0.0310433	0.10663	0.0976629	0.0602194
0.629288	0.00909399	0.030952	0.10638	0.0970452	0.0600438
0.63012	0.00907245	0.030865	0.10618	0.0964202	0.059871
0.630952	0.00904884	0.0307868	0.105985	0.0957731	0.0597145
0.631784	0.00902394	0.0306999	0.105742	0.0951053	0.0595421
0.632616	0.008999	0.0306073	0.105502	0.0944496	0.0593705
0.633448	0.00897084	0.0305115	0.105267	0.0937907	0.0591975
0.63428	0.00894964	0.0304364	0.105019	0.0932039	0.059025
0.635111	0.00892863	0.0303544	0.104772	0.0926403	0.0588638
0.635943	0.00890854	0.0302575	0.104566	0.0920137	0.0587031
0.636775	0.00889195	0.0301769	0.104343	0.0913247	0.0585306
0.637607	0.00886686	0.030111	0.104098	0.0906253	0.0583628
0.638439	0.00884248	0.0300346	0.10384	0.0899819	0.0581922
0.639271	0.00882449	0.0299526	0.103615	0.0893656	0.0580401
0.640103	0.00880273	0.0298758	0.103387	0.08876	0.05789
0.640934	0.00878689	0.0297864	0.103127	0.0880778	0.0577418
0.641766	0.00876761	0.0297117	0.102892	0.0874307	0.0576052
0.642598	0.00874267	0.0296277	0.102695	0.0868806	0.0574879
0.64343	0.00872729	0.0295531	0.102478	0.0863334	0.0573685
0.644262	0.00870637	0.0294626	0.102252	0.0857371	0.0572193
0.645094	0.00868432	0.0293699	0.102061	0.0851796	0.0570764
0.645926	0.00865942	0.0292681	0.101872	0.084584	0.0569492
0.646757	0.00864129	0.0291684	0.101654	0.0840369	0.0568174
0.647589	0.00862172	0.02909	0.101424	0.0834252	0.0566643
0.648421	0.00860518	0.0290149	0.101255	0.0828265	0.0565221
0.649253	0.00858945	0.0289432	0.101066	0.0823008	0.0563983
0.650085	0.00857422	0.0288804	0.100842	0.08175	0.0562687
0.650917	0.0085618	0.0288312	0.100624	0.0812246	0.0561448
0.651749	0.00854296	0.0287567	0.10045	0.0807029	0.0560242
0.65258	0.00852668	0.0286637	0.100241	0.0802394	0.0559025
0.653412	0.00851217	0.0285897	0.100027	0.0797858	0.0557737
0.654244	0.00849883	0.0285152	0.0998915	0.0793608	0.0556444
0.655076	0.00848823	0.0284382	0.099712	0.078848	0.0555108
0.655908	0.00847541	0.0283683	0.0995045	0.0783179	0.0553822
0.65674	0.00845876	0.0283044	0.0992784	0.0778168	0.0552623
0.657572	0.00844202	0.0282197	0.0991249	0.0773213	0.0551522
0.658404	0.00842923	0.0281209	0.0989567	0.0768355	0.0550374
0.659235	0.00841679	0.0280583	0.0987744	0.0763566	0.0549103
0.660067	0.00840257	0.0279726	0.0986204	0.0758508	0.0547828
0.660899	0.00838364	0.0278803	0.0984119	0.0753695	0.0546734
0.661731	0.00836477	0.0278138	0.0982564	0.0749142	0.0545748
0.662563	0.0083501	0.0277344	0.0981416	0.0744814	0.0544685
0.663395	0.00833686	0.0276671	0.0979761	0.0740274	0.0543654
0.664227	0.00832403	0.0275893	0.097823	0.0736128	0.0542714
0.665058	0.0083084	0.0275311	0.0976711	0.0731871	0.0541717
0.66589	0.00829952	0.0274659	0.0974876	0.0727144	0.0540835
0.666722	0.0082861	0.0274025	0.0973524	0.072279	0.053996
0.667554	0.00827441	0.0273417	0.0972048	0.0718107	0.0539033
0.668386	0.00825722	0.0272643	0.0970251	0.071372	0.0537866
0.669218	0.00824276	0.0272015	0.0968421	0.0709422	0.0536773
0.67005	0.00822581	0.0271614	0.0967328	0.0704515	0.0535849
0.670881	0.00821205	0.0270797	0.0965777	0.06998	0.0534791
0.671713	0.00819916	0.0270039	0.0964227	0.0695156	0.0533845
0.672545	0.00818987	0.0269347	0.0962625	0.069086	0.0532723
0.673377	0.00818083	0.0268742	0.0961517	0.0686468	0.0531493
0.674209	0.00817471	0.0268096	0.0960054	0.0682245	0.0530518
0.675041	0.00816465	0.0267405	0.0958562	0.0678586	0.0529539
0.675873	0.00815171	0.0266656	0.0957385	0.0674556	0.0528636
0.676704	0.00813683	0.0265942	0.0955779	0.0670229	0.0527752
0.677536	0.00812985	0.0265467	0.0954457	0.0666501	0.0526726
0.678368	0.00811655	0.0264866	0.0953274	0.0663278	0.0525882
0.6792	0.0081071	0.0264076	0.0951966	0.0660209	0.0525096
0.680032	0.00809722	0.026324	0.095069	0.0656683	0.052431
0.680864	0.00808848	0.0262315	0.0949499	0.0653222	0.052344
0.681696	0.00807699	0.0261785	0.0948475	0.0649882	0.0522661
0.682528	0.00806157	0.0261067	0.0947312	0.0647419	0.0521853
0.683359	0.00804994	0.0260445	0.0946063	0.0644044	0.0521161
0.684191	0.00804375	0.0259992	0.0945158	0.0640414	0.0520487
0.685023	0.00803205	0.0259229	0.0944157	0.0636818	0.0519626
0.685855	0.0080188	0.02586	0.0942999	0.0633537	0.051895
0.686687	0.00801141	0.0258052	0.0941853	0.0629937	0.0518208
0.687519	0.00800473	0.0257614	0.0940708	0.0626588	0.0517521
0.688351	0.00799573	0.0257121	0.0940149	0.062312	0.0516775
0.689182	0.00798387	0.0256374	0.0939309	0.0620046	0.0516114
0.690014	0.00797145	0.0255678	0.0938508	0.0616507	0.0515511
0.690846	0.00796172	0.0255027	0.0937527	0.0612869	0.051479
0.691678	0.00794893	0.025458	0.0936606	0.060928	0.0514244
0.69251	0.00793771	0.0253872	0.0935596	0.0606119	0.0513619
0.693342	0.00792556	0.0253234	0.0934553	0.0602976	0.051302
0.694174	0.00791665	0.0252834	0.0933641	0.05996	0.0512331
0.695005	0.00790449	0.025235	0.0932343	0.0596679	0.0511629
0.695837	0.00789029	0.0251677	0.0930732	0.0593881	0.0510958
0.696669	0.00787447	0.0251004	0.0929762	0.0590954	0.0510346
0.697501	0.00786583	0.025023	0.0928912	0.0588154	0.0509786
0.698333	0.00785885	0.0249563	0.0928177	0.0585101	0.0509167
0.699165	0.00785026	0.0249056	0.0927457	0.0582176	0.0508531
0.699997	0.00784306	0.0248599	0.0926729	0.0578985	0.0507886
0.700828	0.00783218	0.0247859	0.0925814	0.0575983	0.0507482
0.70166	0.00782042	0.0247517	0.0924803	0.0573681	0.0507009
0.702492	0.00781176	0.0246985	0.0924097	0.0570886	0.0506414
0.703324	0.00780366	0.0246571	0.0923386	0.0568523	0.0505836
0.704156	0.00778843	0.0246065	0.0922199	0.0565958	0.0505233
0.704988	0.00777611	0.024547	0.0921178	0.0563438	0.0504568
0.70582	0.00776784	0.0245003	0.0920093	0.0560676	0.0503952
0.706652	0.00775554	0.0244424	0.0918994	0.0557924	0.0503408
0.707483	0.00774007	0.0243699	0.0918248	0.0555438	0.0502786
0.708315	0.00772814	0.0243141	0.0917336	0.0552648	0.0502163
0.709147	0.00771384	0.024262	0.0916742	0.0550688	0.0501598
0.709979	0.00770485	0.0242165	0.0916176	0.0548355	0.0501239
0.710811	0.00769932	0.0241648	0.0915558	0.0545943	0.0500773
0.711643	0.00768925	0.0241007	0.091482	0.0543664	0.0500311
0.712475	0.00768117	0.0240487	0.0914154	0.0541468	0.0499952
0.713306	0.00767843	0.0239985	0.0913394	0.0539351	0.0499439
0.714138	0.00766713	0.0239416	0.0912487	0.0537044	0.0499068
0.71497	0.00765449	0.0238783	0.0911673	0.0534816	0.0498842
0.715802	0.00764339	0.0238221	0.0911389	0.0532213	0.0498478
0.716634	0.00763749	0.0237706	0.0910648	0.0529046	0.049809
0.717466	0.00763049	0.0237133	0.0909564	0.0526188	0.0497708
0.718298	0.00762367	0.023665	0.0908851	0.0523841	0.0497359
0.719129	0.00761164	0.0235903	0.0908063	0.0521214	0.0497021
0.719961	0.00760676	0.0235265	0.0907024	0.051852	0.0496532
0.720793	0.00759646	0.0234695	0.0906291	0.0515835	0.0496072
0.721625	0.00758124	0.0234146	0.090552	0.0513457	0.0495725
0.722457	0.00757062	0.0233699	0.0904707	0.0511247	0.049546
0.723289	0.00756709	0.0232901	0.0904025	0.0508927	0.0495149
0.724121	0.00756136	0.023245	0.090367	0.0506405	0.049477
0.724952	0.00755284	0.0231903	0.0903115	0.0504196	0.0494319
0.725784	0.0075402	0.0231089	0.0902266	0.0501825	0.0493787
0.726616	0.00753476	0.02307	0.0901857	0.0499489	0.0493454
0.727448	0.0075275	0.0230334	0.0901283	0.0497215	0.0493146
0.72828	0.0075192	0.022988	0.0900294	0.0495225	0.0492892
0.729112	0.00751241	0.0229315	0.0899301	0.0492974	0.0492396
0.729944	0.00750176	0.0228762	0.0898311	0.0490693	0.0492018
0.730775	0.00749502	0.0228377	0.0897543	0.0488219	0.0491681
0.731607	0.00748698	0.0228015	0.0896801	0.0486617	0.0491376
0.732439	0.00747532	0.0227443	0.0896125	0.0484606	0.0491047
0.733271	0.00747483	0.0226838	0.0895293	0.0483118	0.0490682
0.734103	0.00746853	0.022634	0.0894633	0.0480896	0.0490355
0.734935	0.00746461	0.0225717	0.0894236	0.0479329	0.048988
0.735767	0.0074574	0.0225142	0.0893793	0.0477868	0.0489466
0.736598	0.00745109	0.0224707	0.0893379	0.0476214	0.0489293
0.73743	0.00744578	0.0224513	0.0892973	0.0473845	0.0489011
0.738262	0.00744473	0.0224103	0.0892507	0.0472121	0.0488889
0.739094	0.00744046	0.0223579	0.0892019	0.0470329	0.0488572
0.739926	0.0074371	0.0222935	0.0891473	0.0468291	0.0488226
0.740758	0.00742956	0.0222569	0.0890844	0.046639	0.0487721
0.74159	0.00741764	0.0222048	0.0890055	0.0464743	0.0487422
0.742422	0.00740289	0.0221572	0.0889559	0.046314	0.0486907
0.743253	0.00739299	0.0220871	0.0889191	0.0461295	0.0486635
0.744085	0.00738207	0.022045	0.0888731	0.0459574	0.0486319
0.744917	0.00737333	0.0219934	0.0888155	0.0457748	0.0485953
0.745749	0.00736555	0.0219581	0.0887756	0.0456222	0.0485657
0.746581	0.00735767	0.0219176	0.0887301	0.0454475	0.0485351
0.747413	0.00735197	0.0218526	0.0886941	0.0452612	0.0485047
0.748245	0.00734865	0.0218051	0.0886456	0.0450861	0.0484774
0.749076	0.0073431	0.0217727	0.0885877	0.0449222	0.0484583
0.749908	0.00733629	0.0217234	0.0885463	0.0447453	0.048438
0.75074	0.00733492	0.0216846	0.0884796	0.0445576	0.048428
0.751572	0.0073333	0.0216462	0.0884243	0.0443447	0.0484205
0.752404	0.0073254	0.0215981	0.0883818	0.0441203	0.048397
0.753236	0.00731673	0.0215577	0.0883144	0.0439525	0.048372
0.754068	0.00730712	0.0215176	0.0882682	0.0437547	0.0483445
0.754899	0.00729411	0.0214799	0.0882333	0.0435726	0.0483252
0.755731	0.00728534	0.0214383	0.0881856	0.043392	0.0483134
0.756563	0.00728233	0.0213941	0.0881502	0.0432205	0.048289
0.757395	0.0072756	0.0213532	0.0881042	0.0430652	0.0482675
0.758227	0.00726951	0.0213188	0.0880623	0.0429355	0.0482568
0.759059	0.0072639	0.0212854	0.0880607	0.0428187	0.0482374
0.759891	0.00725758	0.0212525	0.0880596	0.0426501	0.0482212
0.760722	0.00725073	0.0212241	0.0880161	0.0425123	0.0482097
0.761554	0.00724245	0.0211941	0.0879587	0.0424114	0.0482161
0.762386	0.00723726	0.0211593	0.0879004	0.0423276	0.048204
0.763218	0.00723186	0.0211266	0.0878509	0.0421681	0.0481889
0.76405	0.0072198	0.0210807	0.0878107	0.0419718	0.0481551
0.764882	0.00721353	0.0210476	0.0877996	0.0418576	0.048121
0.765714	0.00720571	0.0210154	0.0877534	0.0417448	0.048096
0.766545	0.0071997	0.0209799	0.0876961	0.0416082	0.0480823
0.767377	0.00719214	0.0209584	0.087628	0.0414766	0.0480721
0.768209	0.00718114	0.0209281	0.0875612	0.0413695	0.0480688
0.769041	0.0071752	0.0208849	0.0875229	0.0412528	0.0480347
0.769873	0.0071688	0.0208385	0.0875331	0.0411146	0.0480056
0.770705	0.00715673	0.0207853	0.0875069	0.0409774	0.0479898
0.771537	0.00715033	0.0207462	0.0874625	0.0408683	0.0479885
0.772368	0.00714665	0.0207006	0.0874228	0.0408169	0.0479813
0.7732	0.00714391	0.0206498	0.0873845	0.0406776	0.0479604
0.774032	0.00713508	0.0206215	0.087338	0.0405699	0.0479458
0.774864	0.00712367	0.0205974	0.0873181	0.040418	0.0479193
0.775696	0.0071147	0.0205593	0.0872782	0.0403174	0.0478937
0.776528	0.00710817	0.0205299	0.0872304	0.0401776	0.0478802
0.77736	0.00710629	0.0204892	0.0871702	0.0400558	0.047867
0.778192	0.00709917	0.0204317	0.0871475	0.0399529	0.0478537
0.779023	0.0070894	0.0203715	0.0871266	0.0398558	0.0478442
0.779855	0.00707861	0.0203212	0.0871032	0.0397436	0.0478203
0.780687	0.00707124	0.0202944	0.0870558	0.0396607	0.0478004
0.781519	0.00706005	0.020282	0.0870021	0.0396212	0.0477842
0.782351	0.00705402	0.0202485	0.0869472	0.0395209	0.0477913
0.783183	0.00705224	0.0202135	0.0868967	0.0393724	0.0477723
0.784015	0.00705216	0.0201665	0.0868523	0.0392332	0.0477583
0.784846	0.00704708	0.0201315	0.0867955	0.0391232	0.0477412
0.785678	0.00704426	0.0200894	0.0867473	0.0389821	0.04773
0.78651	0.00704219	0.0200312	0.0867266	0.0388907	0.0477222
0.787342	0.00704105	0.0199874	0.0867024	0.0387821	0.0477078
0.788174	0.00703782	0.0199298	0.0866808	0.0387005	0.0476975
0.789006	0.00703089	0.0198931	0.0866672	0.0386098	0.0477077
0.789838	0.00702165	0.0198412	0.0866301	0.0385328	0.0477055
0.790669	0.007016	0.0197856	0.0865717	0.0384448	0.0476824
0.791501	0.00701313	0.0197384	0.0865247	0.038338	0.0476643
0.792333	0.00700892	0.0196892	0.0864982	0.038232	0.0476598
0.793165	0.00700604	0.0196456	0.0864329	0.0381828	0.0476424
0.793997	0.00700633	0.019607	0.0863597	0.038128	0.0476406
0.794829	0.00700623	0.0195612	0.0863321	0.0380405	0.0476217
0.795661	0.00700424	0.0195063	0.08631	0.0379471	0.0476129
0.796492	0.00699892	0.0194578	0.0862951	0.0378425	0.0475918
0.797324	0.0069966	0.0194178	0.0862764	0.0377415	0.0475786
0.798156	0.00699196	0.01938	0.0862299	0.037627	0.047575
0.798988	0.00698852	0.0193356	0.0862145	0.0375365	0.0475665
0.79982	0.00698246	0.0192835	0.0862114	0.0374657	0.0475388
0.800652	0.00697407	0.0192384	0.0861868	0.0373735	0.0475256
0.801484	0.00696993	0.0191966	0.0861403	0.0372921	0.047504
0.802315	0.00696441	0.0191649	0.0860629	0.0371772	0.0474865
0.803147	0.00696222	0.0191027	0.0860052	0.0370458	0.047469
0.803979	0.00695953	0.0190563	0.0859661	0.036942	0.0474669
0.804811	0.00695673	0.0190287	0.0859294	0.0368596	0.0474597
0.805643	0.00695835	0.0190105	0.0859003	0.0367806	0.047464
0.806475	0.00695332	0.0189703	0.0858484	0.0366615	0.0474669
0.807307	0.00694539	0.0189189	0.0858139	0.0365403	0.0474713
0.808138	0.00694174	0.0188809	0.085825	0.036411	0.0474672
0.80897	0.00693964	0.0188512	0.0858437	0.0363098	0.0474677
0.809802	0.00693811	0.0188162	0.0858205	0.0362075	0.0474622
0.810634	0.00693382	0.0187645	0.0857724	0.0361086	0.0474642
0.811466	0.00692723	0.018722	0.0857132	0.0359998	0.0474639
0.812298	0.0069243	0.0186976	0.0856839	0.0358888	0.0474596
0.81313	0.00692396	0.0186664	0.0856803	0.0357722	0.0474354
0.813962	0.00691851	0.0186332	0.0856642	0.0356473	0.0474216
0.814793	0.00691055	0.0185917	0.0856303	0.0355257	0.0474151
0.815625	0.00690887	0.0185447	0.0856034	0.0354027	0.0474093
0.816457	0.00690963	0.0185017	0.0855966	0.0353039	0.0474024
0.817289	0.00690737	0.0184612	0.0855992	0.0352206	0.047399
0.818121	0.0069004	0.0184219	0.0855824	0.0351512	0.0473828
0.818953	0.00689235	0.0183842	0.0856018	0.0350588	0.0473782
0.819785	0.00688948	0.0183561	0.0855925	0.0349553	0.0473717
0.820616	0.00688771	0.0183266	0.085555	0.0348928	0.0473626
0.821448	0.00688718	0.0182976	0.0855026	0.0348042	0.0473474
0.82228	0.00688741	0.0182674	0.0854705	0.03468	0.047337
0.823112	0.00688494	0.0182223	0.0854657	0.0345655	0.0473203
0.823944	0.00688111	0.0181723	0.0854779	0.0344862	0.0473051
0.824776	0.00687614	0.0181228	0.0854866	0.034418	0.0472969
0.825608	0.00686867	0.0180873	0.0854856	0.0343819	0.0472921
0.826439	0.00686576	0.0180418	0.0854767	0.0343058	0.0472858
0.827271	0.00686428	0.018006	0.0854497	0.0342494	0.0472798
0.828103	0.00686038	0.0179867	0.0853937	0.0341388	0.0472771
0.828935	0.00685417	0.0179561	0.0853579	0.0340255	0.0472854
0.829767	0.0068504	0.0179307	0.0853413	0.0339456	0.0472822
0.830599	0.00684909	0.0179127	0.0853233	0.0338843	0.0472559
0.831431	0.00684951	0.0178972	0.0853346	0.0338308	0.0472434
0.832262	0.00684973	0.0178684	0.0853615	0.0337418	0.047234
0.833094	0.0068489	0.0178436	0.0853464	0.0336773	0.0472383
0.833926	0.00684297	0.0178084	0.0853094	0.0335611	0.0472268
0.834758	0.00683592	0.0177599	0.0853079	0.0334454	0.0472139
0.83559	0.00682909	0.0177122	0.0853196	0.0333596	0.0472042
0.836422	0.00682702	0.0176793	0.0852935	0.0332664	0.0472105
0.837254	0.00682309	0.0176629	0.0852607	0.0332073	0.0471832
0.838086	0.00682186	0.017639	0.0852229	0.0331545	0.047173
0.838917	0.00681677	0.0176099	0.0852045	0.0330706	0.0471578
0.839749	0.00681387	0.0175754	0.0852057	0.0330315	0.0471467
0.840581	0.00680552	0.0175543	0.0851657	0.032948	0.0471335
0.841413	0.00679953	0.0175333	0.0850879	0.0328946	0.0471237
0.842245	0.00679551	0.0175096	0.0850436	0.0328274	0.0471087
0.843077	0.00678998	0.0174799	0.0849946	0.0327734	0.0470973
0.843909	0.00678582	0.0174409	0.0849937	0.0327251	0.0470954
0.84474	0.00678122	0.0174114	0.0850242	0.0326875	0.0470865
0.845572	0.00677372	0.0173876	0.085037	0.032618	0.0470754
0.846404	0.00676862	0.0173416	0.0850515	0.0325588	0.0470544
0.847236	0.00676432	0.0172923	0.0850349	0.0325181	0.0470385
0.848068	0.00675998	0.0172565	0.0850191	0.0324709	0.0470233
0.8489	0.00675951	0.0172204	0.0850024	0.0324056	0.0470194
0.849732	0.00675666	0.0171817	0.0849706	0.0323561	0.0470111
0.850563	0.0067529	0.0171262	0.0849394	0.0322767	0.0470054
0.851395	0.00674977	0.0170695	0.084911	0.0321808	0.0469719
0.852227	0.00674521	0.0170469	0.0848937	0.0321252	0.0469608
0.853059	0.00674408	0.0170152	0.0848883	0.0320802	0.0469506
0.853891	0.00674207	0.0169756	0.0848591	0.0320305	0.0469367
0.854723	0.00673701	0.0169426	0.0848227	0.0320078	0.0469378
0.855555	0.00673171	0.0169147	0.0847944	0.0319824	0.0469082
0.856386	0.00672802	0.0168899	0.0847876	0.0319403	0.0469021
0.857218	0.00672413	0.0168517	0.0847777	0.031886	0.0468784
0.85805	0.00671991	0.0168146	0.0847401	0.0318137	0.0468688
0.858882	0.00671717	0.0167845	0.0847061	0.0317456	0.0468421
0.859714	0.00671562	0.0167424	0.0846794	0.03167	0.0468459
0.860546	0.00671425	0.016709	0.0846419	0.0315876	0.0468498
0.861378	0.00671044	0.016677	0.0845902	0.0315084	0.0468368
0.862209	0.00670883	0.0166347	0.0845993	0.0314211	0.0468267
0.863041	0.00670411	0.0165937	0.0845973	0.0313673	0.0468123
0.863873	0.00669531	0.0165538	0.0845983	0.0313078	0.0468114
0.864705	0.00668893	0.0165185	0.0845766	0.0312104	0.0468244
0.865537	0.00668437	0.0164865	0.084549	0.0311357	0.0468139
0.866369	0.00668139	0.0164497	0.0845226	0.0310782	0.0468164
0.867201	0.00668297	0.0164221	0.0845129	0.0310041	0.0468202
0.868033	0.00668241	0.016416	0.0844895	0.0309413	0.0468033
0.868864	0.00667685	0.0164021	0.0844679	0.0308661	0.0467972
0.869696	0.00667141	0.0163622	0.0844511	0.0308267	0.0467989
0.870528	0.00666819	0.0163209	0.0844228	0.0307791	0.0467931
0.87136	0.00666368	0.0162865	0.0843842	0.0307029	0.0467782
0.872192	0.00665469	0.0162475	0.0843472	0.0306623	0.0467814
0.873024	0.00664667	0.0162066	0.0843112	0.030607	0.0467777
0.873856	0.00663755	0.0161741	0.0842768	0.0305474	0.0467728
0.874687	0.00662721	0.0161386	0.0842548	0.0304967	0.0467686
0.875519	0.00662213	0.0161183	0.0842355	0.030454	0.0467642
0.876351	0.00661892	0.0161064	0.0842299	0.0304177	0.0467524
0.877183	0.00661761	0.0160778	0.0842075	0.0304002	0.046758
0.878015	0.00661447	0.0160411	0.0841651	0.0303713	0.0467567
0.878847	0.0066107	0.0160004	0.0841466	0.0303339	0.0467694
0.879679	0.00660776	0.0159622	0.0841493	0.030297	0.0467772
0.88051	0.00660199	0.0159238	0.0841179	0.0302812	0.0467784
0.881342	0.00659657	0.0158968	0.084075	0.0302385	0.0467682
0.882174	0.00659444	0.0158649	0.0840644	0.0302108	0.0467701
0.883006	0.00659174	0.0158276	0.0840285	0.0301679	0.046765
0.883838	0.00658848	0.015786	0.0839861	0.030136	0.0467525
0.88467	0.00658527	0.0157432	0.0839965	0.0301091	0.046753
0.885502	0.00658532	0.0157065	0.083991	0.0300657	0.04676
0.886333	0.0065826	0.015685	0.0839617	0.0300016	0.0467551
0.887165	0.00657914	0.0156532	0.0839436	0.0299644	0.0467464
0.887997	0.00657558	0.0156216	0.0839243	0.0299089	0.0467437
0.888829	0.00657139	0.0156057	0.0839185	0.0298527	0.0467456
0.889661	0.00656797	0.0155838	0.0839024	0.0298006	0.0467444
0.890493	0.00656732	0.0155659	0.08388	0.0297869	0.0467357
0.891325	0.00656859	0.0155482	0.0838641	0.0297758	0.046723
0.892156	0.00656499	0.0155216	0.0838469	0.0297638	0.0467165
0.892988	0.00656314	0.0154945	0.0838234	0.029764	0.0467129
0.89382	0.00656383	0.0154684	0.0838026	0.0296962	0.0467157
0.894652	0.0065625	0.0154421	0.0837812	0.0296188	0.0467143
0.895484	0.00656007	0.0154162	0.0837698	0.029567	0.0467077
0.896316	0.00655828	0.0153943	0.0837484	0.0295251	0.0467105
0.897148	0.00655652	0.0153777	0.083725	0.0294677	0.0467223
0.897979	0.00655536	0.0153539	0.0836967	0.0294086	0.0467182
0.898811	0.00655226	0.0153302	0.0836722	0.0293909	0.0467349
0.899643	0.00654579	0.0153059	0.0836363	0.0293703	0.0467336
0.900475	0.00653969	0.0152826	0.0835865	0.0293151	0.046743
0.901307	0.0065342	0.0152705	0.08354	0.0292662	0.0467457
0.902139	0.00653054	0.0152502	0.0835185	0.0292414	0.0467343
0.902971	0.00652518	0.0152202	0.0835499	0.029215	0.0467365
0.903803	0.00651978	0.0151993	0.0835083	0.0291801	0.0467327
0.904634	0.00651566	0.0151782	0.0835078	0.0291309	0.0467224
0.905466	0.00651545	0.0151518	0.0835032	0.0290739	0.0467164
0.906298	0.00651223	0.0151291	0.0834737	0.0290468	0.0466967
0.90713	0.00650892	0.0151063	0.0834517	0.029037	0.0466918
0.907962	0.00650622	0.0150974	0.0834402	0.0290068	0.046691
0.908794	0.00650075	0.0150777	0.0833916	0.0289715	0.0466824
0.909626	0.0064974	0.0150367	0.0833585	0.0289149	0.0466851
0.910457	0.00649721	0.0150044	0.0833582	0.0288722	0.0466878
0.911289	0.00649325	0.014993	0.0833674	0.0288394	0.046671
0.912121	0.00648829	0.0149839	0.0833766	0.0287756	0.046656
0.912953	0.00648525	0.0149528	0.0833548	0.0287218	0.0466676
0.913785	0.00648466	0.0149175	0.083332	0.0286698	0.0466601
0.914617	0.00648256	0.0148969	0.0833155	0.0286125	0.0466635
0.915449	0.00647966	0.0148725	0.0832977	0.028576	0.0466548
0.91628	0.0064814	0.0148457	0.0832806	0.0285322	0.0466319
0.917112	0.00647853	0.0148189	0.0832879	0.0284849	0.0466291
0.917944	0.00647256	0.0147885	0.0832691	0.0284608	0.0466333
0.918776	0.00646499	0.0147703	0.0832653	0.0284354	0.0466014
0.919608	0.00645744	0.0147552	0.0832772	0.028394	0.0465869
0.92044	0.00645266	0.0147294	0.0832477	0.0283347	0.0465739
0.921272	0.00645072	0.0147021	0.0832007	0.0283039	0.0465621
0.922103	0.00645099	0.0146861	0.0831601	0.0282548	0.0465614
0.922935	0.00645012	0.0146688	0.0831695	0.0281901	0.0465663
0.923767	0.00644566	0.0146467	0.0831734	0.0281401	0.0465665
0.924599	0.00644351	0.0146193	0.0831877	0.0280605	0.0465795
0.925431	0.00644247	0.0145915	0.083196	0.0279746	0.0465822
0.926263	0.00644133	0.0145736	0.0831658	0.027924	0.0465835
0.927095	0.00643735	0.0145502	0.0831535	0.0278976	0.0465809
0.927926	0.00643149	0.0145161	0.0831524	0.0278481	0.0465926
0.928758	0.00643116	0.014484	0.083136	0.0277748	0.0465901
0.92959	0.00643162	0.0144635	0.0831163	0.0277262	0.046604
0.930422	0.00643099	0.0144381	0.0831	0.0277051	0.0465997
0.931254	0.00642982	0.014413	0.083056	0.0276763	0.0465794
0.932086	0.00642534	0.0143826	0.0830082	0.0276459	0.0465631
0.932918	0.00641742	0.0143495	0.0829606	0.0275907	0.0465693
0.933749	0.00640866	0.0143286	0.0829308	0.0275136	0.0465633
0.934581	0.0064019	0.0143162	0.0829375	0.0274357	0.0465646
0.935413	0.0063951	0.0142955	0.0829508	0.0273936	0.0465646
0.936245	0.00638746	0.0142746	0.0829636	0.0273856	0.046555
0.937077	0.00638345	0.0142583	0.0829759	0.0273642	0.0465443
0.937909	0.00638057	0.0142267	0.0829608	0.0273219	0.0465303
0.938741	0.00637368	0.0141718	0.082944	0.027291	0.04653
0.939573	0.00636579	0.0141319	0.0829434	0.0272685	0.046531
0.940404	0.0063613	0.0141097	0.0829253	0.0272244	0.0465231
0.941236	0.00635766	0.0140834	0.0829517	0.0272308	0.0465246
0.942068	0.00635324	0.0140533	0.0829386	0.0272563	0.0465167
0.9429	0.00635061	0.0140227	0.0829478	0.0272484	0.0465127
0.943732	0.0063481	0.0139897	0.0829517	0.0272115	0.0465291
0.944564	0.0063463	0.0139647	0.0829108	0.0271716	0.0465335
0.945396	0.00634285	0.0139496	0.0829099	0.0271318	0.0465325
0.946227	0.00633959	0.0139311	0.0828963	0.0270886	0.0465457
0.947059	0.00633815	0.0139128	0.082847	0.0270725	0.0465272
0.947891	0.00633801	0.0138916	0.0828267	0.0270549	0.0465205
0.948723	0.00633619	0.0138775	0.0828356	0.0270131	0.0465278
0.949555	0.006331	0.0138585	0.0828011	0.0269743	0.0465276
0.950387	0.00632642	0.0138315	0.0827934	0.0269526	0.0465251
0.951219	0.00632631	0.0138164	0.0827769	0.0269328	0.0465291
0.95205	0.00632335	0.0137896	0.0827765	0.0269157	0.0465298
0.952882	0.00632112	0.0137489	0.0827651	0.0268763	0.0465299
0.953714	0.00631832	0.0137036	0.0827275	0.0268657	0.0465367
0.954546	0.00631467	0.0136793	0.082713	0.0268647	0.0465438
0.955378	0.00631206	0.0136647	0.0827442	0.0268383	0.0465556
0.95621	0.00630911	0.0136367	0.082715	0.0267881	0.0465494
0.957042	0.00630817	0.0136222	0.0826834	0.0267436	0.0465717
0.957873	0.00630521	0.013616	0.0826917	0.0267043	0.0465818
0.958705	0.00630418	0.0135909	0.0826955	0.0266803	0.046576
0.959537	0.00630337	0.0135614	0.0826513	0.0266334	0.0465738
0.960369	0.00630162	0.013544	0.0826384	0.0266052	0.046579
0.961201	0.00629974	0.0135264	0.0826177	0.0265872	0.0465946
0.962033	0.00630007	0.0135038	0.0826407	0.0265892	0.0466005
0.962865	0.00629507	0.0134823	0.0826143	0.026546	0.0466027
0.963696	0.00629049	0.0134587	0.0826297	0.0264922	0.0465905
0.964528	0.00629018	0.0134303	0.0826388	0.0265001	0.0465874
0.96536	0.00628726	0.0134012	0.0826295	0.0264992	0.0465888
0.966192	0.00628412	0.0133797	0.0825825	0.0264748	0.0465784
0.967024	0.00628059	0.0133712	0.0825792	0.0264768	0.0465825
0.967856	0.00627888	0.0133576	0.0825787	0.0264341	0.046592
0.968688	0.00627669	0.0133397	0.0825374	0.0263977	0.0465788
0.969519	0.00627524	0.0133274	0.0825084	0.0263824	0.0465661
0.970351	0.00627098	0.0133171	0.0824758	0.026362	0.0465576
0.971183	0.00626361	0.013309	0.0824679	0.0263133	0.0465443
0.972015	0.00625918	0.0132871	0.0824327	0.0262494	0.0465449
0.972847	0.0062502	0.0132479	0.0824334	0.0261978	0.0465547
0.973679	0.00624505	0.0132315	0.0824566	0.0261408	0.046573
0.974511	0.00624191	0.0132165	0.0824797	0.0260844	0.0465642
0.975343	0.00624344	0.0132125	0.0824499	0.0261008	0.046551
0.976174	0.00624279	0.0132018	0.082401	0.0261059	0.0465439
0.977006	0.00623985	0.0131781	0.0823841	0.0260865	0.0465371
0.977838	0.00623699	0.0131565	0.0823782	0.0260564	0.0465419
0.97867	0.00623314	0.0131292	0.0823767	0.0260557	0.0465612
0.979502	0.00622638	0.0130991	0.0823675	0.0260373	0.0465618
0.980334	0.00622717	0.0130907	0.0823515	0.0260087	0.0465619
0.981166	0.00622733	0.0130785	0.0823455	0.0259711	0.0465721
0.981997	0.00622637	0.0130497	0.0823587	0.0259397	0.0465775
0.982829	0.00622521	0.013032	0.0823625	0.0258777	0.0465784
0.983661	0.00622549	0.0130098	0.0823531	0.0258045	0.0465887
0.984493	0.00622272	0.0129717	0.082316	0.0257709	0.0465799
0.985325	0.00621734	0.0129396	0.082296	0.0257439	0.0465642
0.986157	0.006211	0.0129095	0.0822822	0.0257198	0.0465523
0.986989	0.00620601	0.0128799	0.0822704	0.0256865	0.0465552
0.98782	0.00620239	0.0128604	0.0822407	0.0256774	0.0465512
0.988652	0.00619788	0.0128342	0.0822285	0.0256819	0.0465553
0.989484	0.00619279	0.0128052	0.082221	0.0256784	0.0465536
0.990316	0.00618883	0.0127772	0.0821956	0.0256716	0.0465481
0.991148	0.00618661	0.0127542	0.0821724	0.0256522	0.0465371
0.99198	0.00618145	0.0127405	0.0821464	0.0256325	0.0465285
0.992812	0.00617186	0.0127217	0.0821305	0.0256106	0.0465221
0.993643	0.00616628	0.0127136	0.082104	0.0255828	0.046516
0.994475	0.00616452	0.0127085	0.0820598	0.0255436	0.0465171
0.995307	0.00616289	0.0127039	0.0820618	0.0254976	0.0465105
0.996139	0.00615681	0.0126979	0.0820427	0.0254649	0.0464865
0.996971	0.00615319	0.0126701	0.0819786	0.0254345	0.0464602
0.997803	0.00615421	0.0126524	0.0819879	0.025406	0.0464455
0.998635	0.00615147	0.0126239	0.0819742	0.0253917	0.046423
0.999466	0.00614591	0.0126021	0.0819266	0.02539	0.0464104
1.0003	0.00614448	0.0125792	0.0818699	0.0253892	0.0464119
1.00113	0.00614348	0.0125587	0.0818604	0.0253739	0.0464132
1.00196	0.00614252	0.0125348	0.0818817	0.0253159	0.0464177
1.00279	0.00614245	0.0125129	0.0818473	0.0252544	0.0464087
1.00363	0.00613894	0.0124977	0.0817967	0.0252251	0.0464077
1.00446	0.00613741	0.0124788	0.0817612	0.0251738	0.0464086
1.00529	0.00613038	0.0124576	0.0816832	0.0251686	0.0464183
1.00612	0.00612255	0.0124429	0.0816563	0.0251308	0.0464161
1.00695	0.00612141	0.0124378	0.0815919	0.0250554	0.0464024
1.00778	0.00611614	0.0124268	0.0815935	0.0250474	0.0463958
1.00862	0.006111	0.0124068	0.0815638	0.0250361	0.0463833
1.00945	0.0061072	0.0123808	0.0814991	0.0250283	0.0463651
1.01028	0.00610262	0.0123637	0.081475	0.0249894	0.046367
1.01111	0.00610072	0.0123517	0.0814225	0.0249784	0.0463653
1.01194	0.00609638	0.0123289	0.0813824	0.0249839	0.0463703
1.01278	0.00609741	0.0122979	0.0813181	0.0250004	0.046371
1.01361	0.00609499	0.0122871	0.0812827	0.0250325	0.0463652
1.01444	0.00609999	0.0122765	0.081291	0.0250269	0.0463625
1.01527	0.00610158	0.0122617	0.0812563	0.0250417	0.0463528
1.0161	0.0060978	0.012246	0.0812422	0.0250359	0.0463531
1.01694	0.00609116	0.0122101	0.0812533	0.0250132	0.0463489
1.01777	0.0060861	0.0121826	0.0812687	0.025	0.0463372
1.0186	0.00608542	0.0121693	0.0812215	0.0249836	0.0463316
1.01943	0.00608369	0.0121436	0.081203	0.0249807	0.0463389
1.02026	0.00608137	0.0121301	0.0811112	0.0249401	0.0463383
1.0211	0.00608181	0.0121266	0.0811197	0.0249369	0.0463374
1.02193	0.00607728	0.0121019	0.0811163	0.0249243	0.0463316
1.02276	0.00607545	0.0120752	0.0810655	0.0249035	0.0463242
1.02359	0.00607681	0.0120719	0.0810244	0.0248919	0.0463203
1.02442	0.00607565	0.0120474	0.0809949	0.0248882	0.0463262
1.02525	0.00607134	0.0120269	0.0809564	0.0248592	0.046316
1.02609	0.00606655	0.0120267	0.080954	0.0248189	0.0463235
1.02692	0.00606284	0.0120131	0.0809242	0.0247826	0.0463135
1.02775	0.00606259	0.0120217	0.0809036	0.0248054	0.0463049
1.02858	0.00606004	0.0120085	0.0809022	0.0247858	0.0463106
1.02941	0.0060558	0.0119828	0.0808966	0.0247544	0.0463199
1.03025	0.00605314	0.0119735	0.0808761	0.0246916	0.0463335
1.03108	0.00604821	0.0119625	0.0808675	0.0246519	0.0463353
1.03191	0.00604539	0.0119477	0.0808433	0.0246038	0.046316
1.03274	0.00604176	0.0119268	0.0808831	0.0245779	0.0463169
1.03357	0.00603849	0.0119	0.0808716	0.024553	0.0463112
1.03441	0.00603985	0.0118709	0.0808564	0.0245486	0.046303
1.03524	0.00603767	0.0118398	0.0808505	0.0245506	0.0462935
1.03607	0.00603571	0.0118147	0.0808176	0.0245584	0.0462667
1.0369	0.00603169	0.0117904	0.0807766	0.0245617	0.0462587
1.03773	0.0060331	0.0117743	0.0807702	0.0245436	0.046269
1.03856	0.0060329	0.0117705	0.0807387	0.0245138	0.0462701
1.0394	0.00602553	0.0117562	0.0807007	0.0245019	0.0462736
1.04023	0.00602201	0.0117663	0.0806869	0.0244939	0.0462857
1.04106	0.00602054	0.0117551	0.0806781	0.0244629	0.0462894
1.04189	0.00601335	0.0117356	0.080669	0.0244388	0.0462758
1.04272	0.00600796	0.0117339	0.0806538	0.0244148	0.0462562
1.04356	0.00600416	0.0117206	0.0806069	0.0244025	0.0462343
1.04439	0.00600033	0.0117073	0.080607	0.0243979	0.0462188
1.04522	0.00599705	0.0116778	0.0805764	0.0244048	0.0462099
1.04605	0.00599627	0.0116757	0.0805935	0.0244352	0.046205
1.04688	0.00599841	0.0116588	0.0806111	0.0244383	0.0461958
1.04771	0.00599845	0.011642	0.0805987	0.0244529	0.046186
1.04855	0.00599749	0.0116178	0.0805581	0.0244578	0.0461802
1.04938	0.00599568	0.0116109	0.0805328	0.0244424	0.0461796
1.05021	0.00599647	0.0115959	0.0805212	0.0244227	0.0461852
1.05104	0.00599771	0.0115714	0.0805144	0.0244194	0.0461856
1.05187	0.00599029	0.0115451	0.0805065	0.024378	0.0461717
1.05271	0.00598644	0.0115301	0.0805306	0.0243157	0.0461552
1.05354	0.00598574	0.0115085	0.0805529	0.0242426	0.0461442
1.05437	0.00598014	0.0115051	0.0805699	0.0242108	0.0461322
1.0552	0.0059749	0.0114774	0.0805477	0.0241937	0.046126
1.05603	0.00596842	0.0114548	0.0805056	0.0241765	0.0461248
1.05686	0.0059656	0.0114333	0.0805006	0.0241487	0.0461157
1.0577	0.00596585	0.0114237	0.0804659	0.0241634	0.0461004
1.05853	0.00596479	0.0114318	0.0804101	0.0241597	0.0461016
1.05936	0.00596129	0.0114307	0.0803467	0.0241234	0.0461132
1.06019	0.00595599	0.0114118	0.0803203	0.0241087	0.0461159
1.06102	0.00595165	0.0113937	0.080243	0.0240565	0.0461051
1.06186	0.00594963	0.0113881	0.0802563	0.0240395	0.0460878
1.06269	0.00594386	0.0113715	0.0802239	0.0239883	0.0460678
1.06352	0.00593943	0.0113658	0.0801983	0.023963	0.0460531
1.06435	0.00593776	0.0113654	0.0801835	0.0239471	0.0460403
1.06518	0.0059327	0.011356	0.0801822	0.0239126	0.0460238
1.06601	0.00591996	0.0113534	0.0801315	0.0238653	0.0460033
1.06685	0.00591729	0.0113456	0.0801116	0.0238855	0.0459991
1.06768	0.00591317	0.0113456	0.0801044	0.0239083	0.0459923
1.06851	0.00591312	0.0113442	0.0800537	0.0239146	0.0459851
1.06934	0.00590908	0.0113349	0.0800172	0.0238391	0.0459769
1.07018	0.00590741	0.0113338	0.0799657	0.0238201	0.0459535
1.07101	0.00590679	0.0113357	0.0799386	0.0238166	0.0459429
1.07184	0.00590417	0.0113298	0.0799255	0.0238017	0.0459407
1.07267	0.00590199	0.0113306	0.079882	0.0237981	0.0459506
1.0735	0.00590263	0.0113306	0.079843	0.0237979	0.0459658
1.07433	0.00590123	0.0113273	0.0797597	0.0237817	0.0459698
1.07517	0.00590474	0.0113249	0.0797082	0.0238002	0.0459727
1.076	0.00589889	0.0113197	0.0797066	0.0237509	0.0459644
1.07683	0.00589895	0.0113279	0.0796668	0.0237305	0.0459572
1.07766	0.00589465	0.0113247	0.0796358	0.0237262	0.0459556
1.07849	0.00589253	0.0113229	0.0796179	0.0236981	0.0459415
1.07933	0.00588961	0.0113018	0.0796075	0.0236585	0.0459296
1.08016	0.00588649	0.0112838	0.0796206	0.0236706	0.0459208
1.08099	0.00588447	0.0112746	0.0795834	0.0236937	0.0459146
1.08182	0.00588166	0.0112476	0.0795649	0.0237104	0.0459005
1.08265	0.00587796	0.0112297	0.0795175	0.0237106	0.0459003
1.08348	0.00587462	0.0112222	0.0794722	0.0236994	0.0459062
1.08432	0.00586825	0.0112038	0.0794163	0.0236822	0.0459001
1.08515	0.00586319	0.0111933	0.0793487	0.0236501	0.0458978
1.08598	0.00585935	0.0111632	0.0793082	0.023675	0.0458954
1.08681	0.00585272	0.0111655	0.0793231	0.0236541	0.0458817
1.08764	0.00584644	0.0111387	0.0792718	0.0236219	0.0458754
1.08848	0.0058418	0.0111375	0.0792214	0.0236201	0.0458846
1.08931	0.00583549	0.0111384	0.0791881	0.0235611	0.0458896
1.09014	0.00582917	0.0111269	0.0791717	0.0235611	0.0458863
1.09097	0.0058278	0.0110932	0.0791489	0.0235397	0.045876
1.0918	0.0058244	0.0110706	0.0791019	0.0235148	0.0458667
1.09264	0.00581808	0.0110644	0.0790965	0.0234785	0.0458581
1.09347	0.00581844	0.0110663	0.0790643	0.0234752	0.0458512
1.0943	0.00581448	0.0110452	0.0789868	0.0234964	0.0458486
1.09513	0.00580814	0.0110658	0.0789407	0.0235257	0.0458482
1.09596	0.00580551	0.0110665	0.0788936	0.0235005	0.0458414
1.09679	0.00580242	0.0110623	0.0789067	0.0234604	0.045827
1.09763	0.0057983	0.0110608	0.0788852	0.0234321	0.0458134
1.09846	0.00579111	0.0110653	0.0788343	0.0234136	0.0458081
1.09929	0.00578015	0.0110449	0.0788128	0.0233756	0.0458032
1.10012	0.0057767	0.0110062	0.0787971	0.0233484	0.0457943
1.10095	0.00577493	0.0109946	0.0787732	0.0233309	0.0457887
1.10179	0.00576944	0.010983	0.0787763	0.0232942	0.0457897
1.10262	0.00576713	0.0109795	0.0787952	0.0232777	0.0457893
1.10345	0.00576173	0.0109738	0.0787573	0.0232871	0.0457816
1.10428	0.00575811	0.0109712	0.0786908	0.0232868	0.0457797
1.10511	0.00575276	0.0109649	0.0786465	0.0232395	0.0457769
1.10594	0.0057475	0.0109572	0.0786418	0.0232035	0.0457698
1.10678	0.00574141	0.0109408	0.0785875	0.0232041	0.0457696
1.10761	0.00573911	0.0109223	0.0785731	0.0232188	0.0457713
1.10844	0.00573685	0.0109214	0.0785558	0.0231787	0.0457616
1.10927	0.00573019	0.0109106	0.0785326	0.0231328	0.04574
1.1101	0.00572891	0.0108883	0.0785395	0.0230799	0.0457257
1.11094	0.00572582	0.0108763	0.0785128	0.0230839	0.0457296
1.11177	0.00572416	0.0108583	0.0784661	0.0230947	0.0457311
1.1126	0.00572176	0.0108313	0.0784037	0.023127	0.0457111
1.11343	0.00571748	0.0108103	0.0783633	0.0231182	0.045687
1.11426	0.00571438	0.0107883	0.0783739	0.0231246	0.0456738
1.11509	0.00571179	0.0107553	0.0783962	0.0230536	0.0456572
1.11593	0.00570305	0.0107389	0.078388	0.0230688	0.0456458
1.11676	0.00569423	0.0107292	0.0783638	0.0230145	0.0456409
1.11759	0.00569366	0.0107302	0.0783295	0.0229985	0.0456359
1.11842	0.0056861	0.010705	0.0783086	0.0229569	0.045627
1.11925	0.00568272	0.0106851	0.0783015	0.0228941	0.04562
1.12009	0.00568077	0.0106906	0.0782447	0.0228584	0.0456227
1.12092	0.00567431	0.0106888	0.0781911	0.0228302	0.0456198
1.12175	0.00566889	0.0106997	0.0781349	0.0228154	0.0456185
1.12258	0.00566208	0.0107148	0.0781127	0.0227508	0.0456157
1.12341	0.0056527	0.0107228	0.078081	0.0226939	0.045601
1.12425	0.00564781	0.010727	0.0780474	0.0226705	0.0455947
1.12508	0.00564977	0.0107318	0.0780262	0.0226309	0.0455903
1.12591	0.00565033	0.0107173	0.0780334	0.0226256	0.0455863
1.12674	0.00564997	0.0107137	0.0780382	0.0226429	0.0455967
1.12757	0.00564443	0.0107166	0.0779762	0.0225831	0.0456022
1.12841	0.00564195	0.0107161	0.077907	0.0225558	0.0455941
1.12924	0.00563412	0.0107204	0.0778879	0.0225612	0.0455839
1.13007	0.00562936	0.0107193	0.0778601	0.0224921	0.0455644
1.1309	0.00563099	0.0107189	0.0778504	0.0224845	0.0455461
1.13173	0.00562933	0.0107189	0.0778169	0.022454	0.0455368
1.13256	0.00562259	0.0107329	0.0778052	0.0224432	0.0455248
1.1334	0.00562349	0.0107567	0.0778074	0.0224345	0.0455094
1.13423	0.00561561	0.010764	0.0777883	0.0223811	0.0455031
1.13506	0.00561139	0.0107787	0.0777289	0.0223963	0.0454986
1.13589	0.00561016	0.0107986	0.0777222	0.0223986	0.0454832
1.13672	0.00560807	0.0107645	0.0776982	0.0223745	0.045459
1.13756	0.00560505	0.0107432	0.0776927	0.0223411	0.0454573
1.13839	0.00560345	0.010732	0.0776421	0.0223306	0.0454696
1.13922	0.00560338	0.0107478	0.0776064	0.0223452	0.045458
1.14005	0.00559847	0.0107483	0.0775572	0.0223189	0.0454465
1.14088	0.0056033	0.0107486	0.0775339	0.0223138	0.0454483
1.14172	0.00560571	0.0107611	0.0774985	0.0222707	0.0454393
1.14255	0.00560001	0.0107551	0.0774871	0.0222926	0.04542
1.14338	0.00560082	0.0107531	0.0774543	0.022323	0.0453942
1.14421	0.00559675	0.0107631	0.0774215	0.0223329	0.0453709
1.14504	0.00559458	0.0107583	0.0773909	0.0222966	0.045367
1.14587	0.00559297	0.0107421	0.0773574	0.0222836	0.0453683
1.14671	0.00559195	0.0107537	0.0773125	0.0222909	0.0453615
1.14754	0.00558955	0.0107595	0.0772443	0.0223203	0.0453421
1.14837	0.00559148	0.0107543	0.0772	0.0223121	0.0453149
1.1492	0.00559418	0.0107747	0.0771422	0.022259	0.0452937
1.15003	0.00559265	0.0107817	0.0770955	0.0222581	0.0452743
1.15087	0.00559991	0.0107796	0.0770371	0.022244	0.045271
1.1517	0.00559612	0.010789	0.0769756	0.022222	0.0452711
1.15253	0.00559417	0.0107819	0.0769477	0.0222001	0.0452607
1.15336	0.00558971	0.0107823	0.0769388	0.0221602	0.0452545
1.15419	0.00558845	0.0107983	0.0769372	0.0221222	0.0452598
1.15502	0.00558655	0.0107953	0.07691	0.0221173	0.0452683
1.15586	0.00558336	0.0108281	0.0768561	0.022054	0.0452576
1.15669	0.00558373	0.010829	0.0767947	0.022095	0.0452427
1.15752	0.00558443	0.0108241	0.0767273	0.0220509	0.0452298
1.15835	0.0055842	0.0108156	0.0766921	0.022032	0.0452095
1.15918	0.00557903	0.0108081	0.076647	0.0220042	0.0451983
1.16002	0.0055794	0.0108148	0.0765939	0.021995	0.0451895
1.16085	0.00557322	0.0108243	0.0765636	0.0220031	0.0451817
1.16168	0.00557072	0.0108034	0.0765444	0.022028	0.0451704
1.16251	0.00556946	0.0107948	0.0765118	0.0220298	0.0451568
1.16334	0.0055697	0.0107921	0.0764742	0.0220093	0.0451347
1.16417	0.00557003	0.0107685	0.0764419	0.0220196	0.0451275
1.16501	0.00557175	0.0107503	0.076412	0.0220245	0.0451332
1.16584	0.00557378	0.0107461	0.076383	0.0220247	0.0451274
1.16667	0.00557194	0.0107429	0.0763393	0.0219748	0.0451099
1.1675	0.00556902	0.0107523	0.0763	0.0219192	0.045105
1.16833	0.00556474	0.0107564	0.0762633	0.0219165	0.0450905
1.16917	0.00556578	0.0107691	0.0762506	0.0219059	0.0450696
1.17	0.00556427	0.0107686	0.0762464	0.0218904	0.0450636
1.17083	0.00556987	0.0107745	0.0762249	0.021864	0.0450641
1.17166	0.00557178	0.0107566	0.07621	0.0218665	0.0450649
1.17249	0.00556818	0.0107532	0.0761676	0.021854	0.0450609
1.17332	0.00556635	0.0107618	0.0761276	0.0218341	0.0450482
1.17416	0.00557034	0.0107638	0.0760545	0.0217904	0.0450337
1.17499	0.00556768	0.0107575	0.075966	0.0217868	0.0450237
1.17582	0.0055665	0.0107605	0.0759044	0.0217978	0.0450225
1.17665	0.0055679	0.0107646	0.0758699	0.021795	0.0450229
1.17748	0.00556487	0.0107591	0.0758193	0.0217436	0.0450281
1.17832	0.00556103	0.0107862	0.0757703	0.0217384	0.0450322
1.17915	0.00556129	0.0107916	0.0757127	0.021716	0.0450206
1.17998	0.00556171	0.0108008	0.0756708	0.0216702	0.0449965
1.18081	0.0055574	0.0107932	0.0756369	0.0216284	0.0449917
1.18164	0.00555905	0.0108073	0.0756056	0.0215961	0.0449922
1.18248	0.00555574	0.0108207	0.0755495	0.0215802	0.0449757
1.18331	0.00554981	0.0108225	0.075518	0.0215846	0.0449628
1.18414	0.00554808	0.0108308	0.075463	0.0215403	0.0449564
1.18497	0.00554352	0.0108469	0.0754064	0.0215042	0.0449444
1.1858	0.0055392	0.0108709	0.0753495	0.0214825	0.0449395
1.18664	0.00553946	0.0108807	0.0753003	0.0214609	0.0449379
1.18747	0.00553873	0.0108916	0.0752786	0.0214352	0.0449318
1.1883	0.00553794	0.0109002	0.0752585	0.0214226	0.0449333
1.18913	0.00553708	0.0108945	0.075249	0.0213808	0.0449378
1.18996	0.00553288	0.0109078	0.0752252	0.0213365	0.0449375
1.19079	0.00553001	0.0109122	0.0751605	0.0213596	0.0449408
1.19163	0.0055289	0.0109079	0.0751092	0.0212998	0.0449454
1.19246	0.00552459	0.0109067	0.0751062	0.0212752	0.044937
1.19329	0.00551776	0.0109272	0.0750792	0.0212938	0.0449148
1.19412	0.00551139	0.010959	0.0750172	0.0212933	0.0448966
1.19495	0.00550902	0.0109775	0.074955	0.0212692	0.0448848
1.19579	0.00550513	0.0109838	0.0749002	0.0212347	0.0448697
1.19662	0.00550275	0.011005	0.0748283	0.0212429	0.0448497
1.19745	0.00550262	0.0109833	0.0747682	0.0212386	0.0448449
1.19828	0.0054952	0.0110049	0.074714	0.0212223	0.044842
1.19911	0.00549276	0.0110278	0.0746928	0.0212298	0.0448256
1.19995	0.00549034	0.0110412	0.0746736	0.0211984	0.0448104
1.20078	0.00548755	0.0110552	0.0746723	0.0212096	0.0448004
1.20161	0.00548633	0.0110597	0.0746278	0.0211971	0.0447975
1.20244	0.00548347	0.0110493	0.0745533	0.0211778	0.0447832
1.20327	0.00548098	0.0110709	0.0745157	0.0211747	0.0447902
1.2041	0.00548066	0.0110964	0.0744964	0.0211785	0.0447895
1.20494	0.00547606	0.0111053	0.0744658	0.0211723	0.044782
1.20577	0.00547255	0.0111377	0.0744349	0.0211617	0.0447584
1.2066	0.00546873	0.0111586	0.0743733	0.0211545	0.0447407
1.20743	0.00546241	0.0111519	0.0743347	0.0211295	0.0447252
1.20826	0.00545615	0.0111535	0.0743124	0.0211718	0.0447127
1.2091	0.0054522	0.0111521	0.0742681	0.0211981	0.0447029
1.20993	0.0054482	0.0111644	0.0742312	0.021174	0.0446944
1.21076	0.00544488	0.0111722	0.0742067	0.0211564	0.0446767
1.21159	0.00544501	0.011189	0.0741514	0.0211797	0.0446651
1.21242	0.00544544	0.0111976	0.0740698	0.0211595	0.0446493
1.21325	0.00544238	0.0112253	0.0740193	0.0211496	0.0446283
1.21409	0.00543832	0.0112339	0.0739842	0.0211596	0.044622
1.21492	0.00543334	0.011239	0.0739291	0.0211379	0.0446223
1.21575	0.00542931	0.0112471	0.0738916	0.0211586	0.0446229
1.21658	0.00542587	0.0112579	0.0738583	0.0211416	0.0446145
1.21741	0.00542244	0.0112574	0.0738089	0.0211385	0.044593
1.21825	0.0054212	0.0112527	0.0737638	0.0211054	0.0445763
1.21908	0.00542067	0.0112544	0.0737362	0.0211	0.0445621
1.21991	0.00542174	0.011258	0.0737177	0.0210953	0.044556
1.22074	0.00541889	0.0112871	0.0736876	0.0211216	0.0445476
1.22157	0.00541632	0.0112941	0.0736544	0.0211742	0.0445351
1.2224	0.00541395	0.0112947	0.0736078	0.0212102	0.0445165
1.22324	0.00540797	0.0112935	0.0735607	0.0212242	0.0445017
1.22407	0.00540315	0.0113049	0.0735241	0.0212136	0.0444983
1.2249	0.00539995	0.0113118	0.0734658	0.0211942	0.0444909
1.22573	0.00539991	0.0113152	0.0734378	0.0211556	0.0444823
1.22656	0.00540213	0.0113245	0.0734137	0.0211324	0.0444799
1.2274	0.00540245	0.0113138	0.0733797	0.0211167	0.0444701
1.22823	0.0053994	0.0113322	0.0733726	0.02111	0.0444539
1.22906	0.00539502	0.011343	0.073349	0.0210996	0.0444352
1.22989	0.00539444	0.0113537	0.0732825	0.0210756	0.0444157
1.23072	0.00539334	0.0113815	0.0732172	0.0210587	0.0444032
1.23156	0.00539003	0.0113845	0.0731928	0.0210623	0.0443822
1.23239	0.00538739	0.0114	0.0731995	0.021043	0.0443663
1.23322	0.00538291	0.0114121	0.0732021	0.021077	0.0443613
1.23405	0.00537674	0.0114304	0.0731563	0.0211165	0.0443587
1.23488	0.00537554	0.011445	0.0731005	0.0211173	0.044356
1.23571	0.00537424	0.0114399	0.0730734	0.0211062	0.0443505
1.23655	0.00537272	0.0114421	0.0730228	0.0211028	0.0443343
1.23738	0.00537184	0.0114542	0.0729757	0.0211047	0.0443349
1.23821	0.00536893	0.0114612	0.0729543	0.0210757	0.0443268
1.23904	0.00536668	0.0114782	0.0729054	0.0210999	0.0443088
1.23987	0.00536649	0.0115047	0.0728395	0.0210973	0.0442851
1.24071	0.00536268	0.011518	0.0728143	0.021074	0.044288
1.24154	0.00535749	0.0115531	0.0727878	0.0210794	0.0442884
1.24237	0.00535423	0.0115771	0.0727168	0.0210906	0.0442771
1.2432	0.00534769	0.0115949	0.0726485	0.0211029	0.0442642
1.24403	0.0053473	0.0116333	0.0725822	0.0211055	0.0442517
1.24487	0.00534662	0.0116379	0.0725372	0.0210614	0.0442308
1.2457	0.00534441	0.0116345	0.0724858	0.0210367	0.0442132
1.24653	0.00534218	0.0116376	0.072412	0.0210217	0.0442059
1.24736	0.00534111	0.0116356	0.0723578	0.0210194	0.0441877
1.24819	0.00534024	0.0116341	0.072348	0.0210019	0.0441628
1.24903	0.00534148	0.0116674	0.07231	0.0209774	0.0441527
1.24986	0.00533902	0.0116934	0.0722552	0.0209857	0.0441459
1.25069	0.00533334	0.0117211	0.0722138	0.0209729	0.0441174
1.25152	0.00532666	0.0117275	0.0721303	0.020939	0.0440992
1.25235	0.00532157	0.0117392	0.0720622	0.0209424	0.0440925
1.25318	0.00531673	0.0117603	0.0720301	0.0209123	0.0440739
1.25402	0.00530983	0.0117815	0.0720074	0.0209	0.0440562
1.25485	0.00530539	0.0117954	0.0719334	0.0208882	0.0440383
1.25568	0.00530249	0.0118103	0.0718688	0.0208975	0.0440028
1.25651	0.00530033	0.0118301	0.0718469	0.0208996	0.043988
1.25734	0.00529804	0.0118482	0.0717969	0.0208803	0.0439745
1.25818	0.00529447	0.0118545	0.0717213	0.0208806	0.0439681
1.25901	0.00529469	0.0118773	0.071661	0.0208676	0.0439569
1.25984	0.00528992	0.0119048	0.0716176	0.0208667	0.0439422
1.26067	0.00528511	0.0119329	0.071578	0.0208864	0.0439166
1.2615	0.00528101	0.0119548	0.0715378	0.0208537	0.0438993
1.26233	0.00527791	0.0119691	0.0714877	0.0208503	0.0438838
1.26317	0.00527326	0.0119904	0.071411	0.0208102	0.0438947
1.264	0.00527257	0.012016	0.0713161	0.0207758	0.0438722
1.26483	0.00527414	0.0120406	0.0712492	0.0207696	0.043857
1.26566	0.00527278	0.0120614	0.0711968	0.0207618	0.0438408
1.26649	0.00527377	0.0120932	0.07115	0.020759	0.043836
1.26733	0.00526838	0.0121139	0.0710906	0.0208078	0.0438202
1.26816	0.00526484	0.0121308	0.07102	0.0207888	0.0437954
1.26899	0.00526493	0.0121467	0.0709663	0.0207552	0.0437846
1.26982	0.00526488	0.012175	0.0708873	0.0207468	0.043774
1.27065	0.00526392	0.0121895	0.0708131	0.020719	0.0437578
1.27148	0.00526193	0.0121848	0.0707683	0.020711	0.0437396
1.27232	0.00525835	0.0121961	0.0707336	0.0207405	0.0437212
1.27315	0.00525539	0.012223	0.0706561	0.0207484	0.0437274
1.27398	0.00525156	0.0122382	0.0705973	0.0207345	0.0437163
1.27481	0.00524911	0.0122605	0.0705252	0.0207054	0.0436945
1.27564	0.0052474	0.0122908	0.0704698	0.0206638	0.0436779
1.27648	0.00524622	0.0123158	0.0704168	0.0206462	0.0436635
1.27731	0.00524659	0.0123449	0.0703734	0.0206377	0.0436518
1.27814	0.00524368	0.012367	0.0703388	0.0206182	0.0436484
1.27897	0.00523942	0.0124058	0.0703055	0.0205914	0.0436314
1.2798	0.00523568	0.0124535	0.0702321	0.0205751	0.0436118
1.28063	0.00523363	0.0124824	0.0702113	0.0205285	0.0435993
1.28147	0.00523173	0.0124993	0.0701788	0.0204989	0.0435986
1.2823	0.0052305	0.0125254	0.0701221	0.0204987	0.0435959
1.28313	0.00522806	0.0125182	0.0700294	0.0204927	0.0435838
1.28396	0.00522489	0.0125394	0.0699639	0.0204579	0.0435683
1.28479	0.00522587	0.0125724	0.0699421	0.0204163	0.0435565
1.28563	0.00522604	0.012594	0.0699313	0.0204055	0.043557
1.28646	0.00522362	0.0126365	0.0698792	0.0204059	0.0435357
1.28729	0.00522095	0.012684	0.0698336	0.0204068	0.04352
1.28812	0.00521841	0.0127247	0.0698017	0.0204084	0.0435108
1.28895	0.00521508	0.0127521	0.0697566	0.0203968	0.0435178
1.28979	0.00521446	0.012788	0.0697182	0.0203848	0.0435158
1.29062	0.00521339	0.0128094	0.0696694	0.0203698	0.0435141
1.29145	0.00521127	0.0128294	0.0696315	0.0203228	0.0434993
1.29228	0.00521088	0.0128658	0.0695978	0.0202776	0.0434979
1.29311	0.00521357	0.0129215	0.0695768	0.020265	0.0434941
1.29394	0.0052124	0.012961	0.0695592	0.0202337	0.0434836
1.29478	0.00521124	0.0129831	0.0695099	0.0202236	0.0434798
1.29561	0.00521083	0.0130158	0.0694822	0.0202296	0.0434793
1.29644	0.00520991	0.0130586	0.0694744	0.0202247	0.0434765
1.29727	0.00521068	0.0131039	0.0694511	0.0201715	0.0434717
1.29811	0.00521039	0.0131462	0.0693788	0.020159	0.0434613
1.29894	0.00520925	0.0131867	0.069314	0.0201599	0.043459
1.29977	0.00520769	0.0132356	0.0692981	0.0201315	0.0434479
1.3006	0.00520629	0.0132799	0.0692842	0.0201081	0.0434408
1.30143	0.00520458	0.0133124	0.0692551	0.0201294	0.0434417
1.30226	0.0052026	0.0133421	0.0692092	0.0201286	0.0434404
1.3031	0.00520309	0.0133762	0.0691273	0.0201161	0.0434327
1.30393	0.00520383	0.0133992	0.0690603	0.0201145	0.0434314
1.30476	0.00520261	0.0134375	0.0690285	0.0201059	0.0434183
1.30559	0.00520001	0.0134819	0.0690108	0.0200976	0.0434282
1.30642	0.00519679	0.0135181	0.0690025	0.0200805	0.0434335
1.30726	0.00519654	0.0135545	0.0689857	0.0200704	0.043424
1.30809	0.00519306	0.0135849	0.0689505	0.0200517	0.043418
1.30892	0.00519207	0.0136187	0.0689124	0.0200438	0.0434175
1.30975	0.0051904	0.0136543	0.0688714	0.0200327	0.0434214
1.31058	0.00518635	0.0136984	0.0688116	0.0200529	0.0434076
1.31141	0.00518121	0.0137246	0.0687425	0.0200608	0.0434199
1.31225	0.0051768	0.0137542	0.0686778	0.0200872	0.0434085
1.31308	0.00517313	0.0138041	0.0686274	0.0201056	0.0434106
1.31391	0.00517094	0.0138428	0.0685905	0.0200875	0.0434035
1.31474	0.00516919	0.013882	0.0685754	0.0200658	0.043391
1.31557	0.00517362	0.0139205	0.0685099	0.0200417	0.0433751
1.31641	0.00517469	0.0139668	0.0684517	0.0200294	0.043362
1.31724	0.00517431	0.0140061	0.0683987	0.0200262	0.0433445
1.31807	0.00517355	0.0140276	0.0683028	0.0200055	0.0433429
1.3189	0.00517198	0.0140614	0.0682255	0.0199889	0.0433379
1.31973	0.00517225	0.0141099	0.0681961	0.0200037	0.0433187
1.32056	0.0051719	0.0141308	0.068146	0.0200222	0.0433043
1.3214	0.00517109	0.0141361	0.0681283	0.0200246	0.0433087
1.32223	0.00516868	0.0141737	0.0680468	0.0200336	0.0432922
1.32306	0.00516541	0.0142027	0.0680103	0.0200291	0.0432793
1.32389	0.00516453	0.014238	0.0679893	0.020012	0.0432408
1.32472	0.00516528	0.0142893	0.0679359	0.0200044	0.0432189
1.32556	0.00516541	0.0143302	0.0679156	0.0200058	0.0432137
1.32639	0.0051642	0.0143626	0.0678771	0.0200179	0.0432175
1.32722	0.00516263	0.0144085	0.0678112	0.0200117	0.0431852
1.32805	0.005163	0.0144572	0.0677823	0.0199861	0.0431886
1.32888	0.0051637	0.01449	0.0677412	0.02	0.0431801
1.32971	0.0051622	0.014527	0.0677126	0.0200207	0.0431686
1.33055	0.00516089	0.0145706	0.0676466	0.020042	0.0431397
1.33138	0.00515795	0.0146063	0.0675504	0.0200359	0.0431265
1.33221	0.00515267	0.0146563	0.0674695	0.0200363	0.0430898
1.33304	0.00515128	0.0146975	0.06741	0.0200713	0.0430627
1.33387	0.0051529	0.0147276	0.0673303	0.0201259	0.0430469
1.33471	0.0051527	0.0147451	0.0672876	0.0201511	0.0430319
1.33554	0.00515283	0.0147693	0.0672151	0.0201549	0.043014
1.33637	0.00515016	0.0148221	0.0671555	0.0201599	0.0429986
1.3372	0.00514586	0.0148609	0.0670512	0.0201292	0.0429816
1.33803	0.0051442	0.014884	0.0669773	0.0200984	0.0429749
1.33887	0.00514062	0.01492	0.0669125	0.0200958	0.0429668
1.3397	0.00513846	0.0149669	0.0668462	0.0200997	0.0429538
1.34053	0.00513818	0.0149987	0.0668128	0.0201092	0.0429103
1.34136	0.00513888	0.0150255	0.0667713	0.0201382	0.0429071
1.34219	0.0051396	0.015054	0.0667562	0.0201536	0.0428904
1.34302	0.00513765	0.0150762	0.0667036	0.0201682	0.0428706
1.34386	0.00513918	0.015107	0.0666317	0.0201605	0.0428569
1.34469	0.00514052	0.0151521	0.0665773	0.0201835	0.0428381
1.34552	0.00514036	0.0152064	0.066547	0.0202223	0.0428149
1.34635	0.00513997	0.0152514	0.0664733	0.0202228	0.042799
1.34718	0.00513872	0.0152937	0.0663802	0.0202069	0.0427657
1.34802	0.00513514	0.0153487	0.0663139	0.0201845	0.042738
1.34885	0.00513118	0.0153932	0.0662331	0.0201675	0.0427186
1.34968	0.005131	0.0154382	0.0662009	0.0201528	0.0426949
1.35051	0.00513242	0.0154969	0.0661515	0.0201205	0.0426813
1.35134	0.00513236	0.0155583	0.066121	0.0201052	0.0426572
1.35217	0.00513045	0.0156186	0.0660916	0.0201085	0.0426438
1.35301	0.00512987	0.0156719	0.0660953	0.0201029	0.042603
1.35384	0.00513092	0.0157291	0.0660725	0.0201091	0.0425833
1.35467	0.00512981	0.0157866	0.0660023	0.020073	0.0425518
1.3555	0.00512856	0.0158375	0.0659502	0.020032	0.0425318
1.35634	0.00513068	0.0158843	0.0658607	0.0200203	0.0425232
1.35717	0.00513169	0.015932	0.0657834	0.020035	0.0425027
1.358	0.00513066	0.0159765	0.0657425	0.0200387	0.042482
1.35883	0.00513147	0.0160175	0.065677	0.0200077	0.0424695
1.35966	0.00513173	0.0160664	0.0656716	0.0200047	0.0424606
1.36049	0.00513233	0.0161114	0.0656617	0.0200004	0.042445
1.36133	0.00513279	0.0161489	0.0655957	0.0199785	0.0424321
1.36216	0.00513389	0.0162014	0.0655065	0.019948	0.0424049
1.36299	0.0051378	0.0162577	0.0654245	0.0199153	0.0423708
1.36382	0.00513926	0.0163021	0.0653634	0.0199064	0.0423745
1.36465	0.00513814	0.0163523	0.0652932	0.0199114	0.0423603
1.36549	0.00513733	0.0164041	0.0652085	0.019894	0.0423597
1.36632	0.00513778	0.0164474	0.0651638	0.0198694	0.0423464
1.36715	0.00513963	0.0164941	0.065096	0.0198576	0.0423262
1.36798	0.0051395	0.0165456	0.0650172	0.0198397	0.0422953
1.36881	0.00513739	0.0165875	0.0649239	0.0198352	0.0423009
1.36965	0.00513519	0.0166326	0.0648634	0.0198268	0.0422854
1.37048	0.00513506	0.016687	0.0647719	0.0197822	0.0422703
1.37131	0.00513599	0.0167371	0.0646869	0.0197245	0.0422709
1.37214	0.00513483	0.0167892	0.0646447	0.0196862	0.0422599
1.37297	0.00513414	0.0168443	0.0645688	0.0196495	0.0422495
1.3738	0.00513517	0.0168925	0.0645303	0.0196031	0.0422559
1.37464	0.00513621	0.0169432	0.0644975	0.0195513	0.0422445
1.37547	0.00513713	0.0170003	0.0644624	0.019512	0.0422315
1.3763	0.00513709	0.0170586	0.0643875	0.0195111	0.0422182
1.37713	0.00513664	0.0171305	0.064316	0.0195215	0.0422092
1.37796	0.0051388	0.0171877	0.0642429	0.0195282	0.0422119
1.37879	0.00513765	0.0172346	0.0642329	0.0195295	0.0422113
1.37963	0.00513744	0.0172963	0.0641603	0.0195308	0.0421996
1.38046	0.00513916	0.0173539	0.064052	0.0195397	0.0421855
1.38129	0.00513958	0.0173975	0.0639965	0.0195435	0.0421666
1.38212	0.00513724	0.0174582	0.0639478	0.0195072	0.042183
1.38295	0.00513352	0.0175256	0.063879	0.0194897	0.0421546
1.38379	0.00512904	0.0175874	0.0637808	0.0195147	0.0421422
1.38462	0.00513004	0.0176502	0.0637146	0.0195018	0.0421398
1.38545	0.00513038	0.0177076	0.0636499	0.0194711	0.0421193
1.38628	0.0051282	0.0177603	0.0636077	0.0194272	0.0421097
1.38711	0.00512554	0.0178051	0.0635213	0.0193701	0.0420879
1.38795	0.00512603	0.0178626	0.0634876	0.0193436	0.0420505
1.38878	0.005125	0.0179159	0.0634933	0.0193231	0.0420516
1.38961	0.00512687	0.0179472	0.0634419	0.0193553	0.0420413
1.39044	0.00512856	0.017998	0.0634403	0.0193716	0.0420331
1.39127	0.00512692	0.0180602	0.0633415	0.0193636	0.0420251
1.3921	0.00512527	0.0181094	0.0632721	0.0193967	0.0420023
1.39294	0.00512681	0.0181521	0.0631569	0.0194124	0.0419883
1.39377	0.00512969	0.018195	0.0630921	0.0193947	0.0419589
1.3946	0.0051333	0.0182427	0.0629949	0.0193711	0.0419547
1.39543	0.00513625	0.0182856	0.0629013	0.0193521	0.0419601
1.39626	0.00513862	0.0183316	0.0628967	0.0193386	0.0419633
1.3971	0.00513912	0.0183903	0.0628467	0.01933	0.0419517
1.39793	0.00513691	0.0184546	0.0627863	0.0192959	0.0419295
1.39876	0.00513146	0.0185149	0.0627357	0.0192889	0.0419293
1.39959	0.00512854	0.0185793	0.0626518	0.019261	0.0419274
1.40042	0.00512698	0.0186428	0.0625685	0.019277	0.0419136
1.40125	0.00512304	0.0187023	0.0624467	0.0192646	0.0418832
1.40209	0.00511865	0.0187675	0.062344	0.0192669	0.0418762
1.40292	0.00511786	0.0188318	0.0622444	0.0192632	0.0418704
1.40375	0.0051175	0.0188879	0.0621914	0.0192677	0.0418657
1.40458	0.00511461	0.0189436	0.062124	0.0192788	0.0418452
1.40542	0.00511206	0.0190098	0.0620743	0.0192846	0.0418348
1.40625	0.00511099	0.0190677	0.0620015	0.0192712	0.0418175
1.40708	0.00511029	0.0191185	0.0619436	0.0192871	0.0418048
1.40791	0.005111	0.0191674	0.0618538	0.0193171	0.0417949
1.40874	0.00511024	0.0192211	0.0617872	0.0193318	0.0417902
1.40957	0.00510846	0.0192798	0.0617559	0.0193378	0.0417792
1.41041	0.00510907	0.0193471	0.0617014	0.019352	0.0417518
1.41124	0.00510955	0.0194101	0.0616579	0.0193577	0.0417294
1.41207	0.005107	0.0194573	0.0616104	0.0193774	0.0417141
1.4129	0.00510451	0.0195228	0.0615335	0.0193677	0.0416821
1.41373	0.00510315	0.0195897	0.0614664	0.0193476	0.0416703
1.41457	0.00510435	0.0196481	0.0614221	0.0193607	0.0416477
1.4154	0.00510365	0.0197105	0.0613468	0.019392	0.0416172
1.41623	0.00510294	0.019768	0.0612986	0.019399	0.041601
1.41706	0.00510192	0.019826	0.0612339	0.0194118	0.0415845
1.41789	0.00510227	0.0198913	0.0611231	0.0193967	0.0415774
1.41872	0.0051001	0.0199571	0.0610528	0.0193615	0.0415656
1.41956	0.00509766	0.0200157	0.060983	0.0193032	0.0415441
1.42039	0.0050964	0.0200791	0.0609105	0.0192537	0.0415181
1.42122	0.00509362	0.0201476	0.0608413	0.0192345	0.0414915
1.42205	0.00508936	0.0202074	0.0608207	0.0192019	0.04147
1.42288	0.00508401	0.020262	0.0607496	0.0191866	0.0414379
1.42372	0.00508275	0.0203211	0.0606781	0.019178	0.0414081
1.42455	0.00508432	0.0203828	0.0606023	0.0191495	0.0413892
1.42538	0.0050834	0.0204445	0.06054	0.0191257	0.0413833
1.42621	0.00508045	0.0205121	0.0604824	0.0190933	0.0413518
1.42704	0.00507622	0.0205881	0.0604274	0.0190797	0.0413367
1.42788	0.00507219	0.0206522	0.0603635	0.0190862	0.0413313
1.42871	0.00507015	0.020716	0.0602914	0.0190833	0.0413189
1.42954	0.00506689	0.020785	0.0602272	0.019078	0.0413098
1.43037	0.00506405	0.0208412	0.0601462	0.0191037	0.041291
1.4312	0.00506247	0.0209099	0.0600897	0.0191092	0.0412646
1.43203	0.00506236	0.0209771	0.0599651	0.019095	0.0412399
1.43287	0.00506085	0.0210309	0.059934	0.0190897	0.0412105
1.4337	0.00505833	0.021094	0.0598198	0.0190627	0.0411876
1.43453	0.00505247	0.0211617	0.0598046	0.0190528	0.0411676
1.43536	0.00504845	0.0212191	0.0597113	0.0190576	0.0411653
1.43619	0.00504423	0.0212869	0.0596427	0.019085	0.0411434
1.43702	0.00504123	0.0213618	0.0595978	0.0190637	0.0411186
1.43786	0.00503882	0.0214183	0.0594953	0.0190403	0.041115
1.43869	0.00503621	0.0214802	0.0594145	0.0190504	0.0411126
1.43952	0.00503519	0.0215443	0.0593752	0.0190732	0.0411009
1.44035	0.00503492	0.0216091	0.0593464	0.0190921	0.0410868
1.44118	0.00503348	0.0216685	0.0592432	0.0191059	0.0410722
1.44202	0.00503089	0.0217314	0.0592189	0.0191164	0.0410776
1.44285	0.00503157	0.0218021	0.0592241	0.0191249	0.0410785
1.44368	0.00503316	0.0218698	0.059175	0.0191026	0.041054
1.44451	0.0050341	0.0219395	0.0591376	0.0191149	0.0410362
1.44534	0.00502989	0.0220159	0.0590602	0.0190968	0.0410256
1.44618	0.00502941	0.0220974	0.0590035	0.0190854	0.0410231
1.44701	0.00502971	0.0221635	0.0589481	0.0190529	0.0409883
1.44784	0.00502935	0.0222308	0.0588864	0.0190456	0.040977
1.44867	0.00503167	0.0223089	0.0588241	0.0190293	0.0409583
1.4495	0.00503099	0.0223813	0.0587925	0.0190214	0.0409626
1.45033	0.00502778	0.0224466	0.0587482	0.0190131	0.0409452
1.45117	0.00502546	0.0224992	0.0586453	0.0189868	0.040939
1.452	0.00502489	0.022549	0.0586114	0.0189525	0.0409404
1.45283	0.00502287	0.0226083	0.0585375	0.0189602	0.0409353
1.45366	0.00502485	0.0226845	0.0584886	0.0189411	0.0409255
1.45449	0.00502282	0.0227459	0.0584404	0.0189547	0.040927
1.45533	0.00502441	0.0228026	0.0584001	0.0189573	0.0409115
1.45616	0.0050203	0.0228632	0.0583362	0.018945	0.040915
1.45699	0.00501585	0.0229305	0.0583063	0.018962	0.0409197
1.45782	0.00501585	0.02299	0.0582312	0.0189732	0.0409111
1.45865	0.00501335	0.0230728	0.0581483	0.0189307	0.040912
1.45949	0.00501569	0.0231451	0.0581461	0.0189003	0.0408998
1.46032	0.00501623	0.023202	0.0581114	0.0189104	0.0408904
1.46115	0.00501764	0.0232693	0.058066	0.0189239	0.0408755
1.46198	0.00501976	0.0233405	0.0580064	0.0189772	0.0408656
1.46281	0.00501887	0.0234084	0.0579385	0.0190001	0.0408572
1.46365	0.00501682	0.0234747	0.0579199	0.0190267	0.0408518
1.46448	0.00501727	0.0235553	0.0579041	0.019045	0.0408505
1.46531	0.00501629	0.0236378	0.0578455	0.0190687	0.0408344
1.46614	0.00501472	0.0237124	0.0578048	0.0190785	0.0408315
1.46697	0.00501661	0.0237831	0.0577512	0.0190565	0.0408241
1.4678	0.00501482	0.0238434	0.0576662	0.019057	0.0408244
1.46864	0.00501415	0.0239076	0.0575928	0.0190542	0.0408201
1.46947	0.00501827	0.0239704	0.0575173	0.0190637	0.0408026
1.4703	0.00502047	0.0240341	0.0574764	0.0190538	0.0407969
1.47113	0.00502181	0.0241027	0.0573879	0.0190447	0.0407921
1.47196	0.00502478	0.024185	0.0572992	0.0190326	0.0407866
1.4728	0.00502254	0.0242612	0.0572047	0.0190107	0.0407899
1.47363	0.00502007	0.0243381	0.0571475	0.0189989	0.0407924
1.47446	0.00501942	0.0244148	0.0570471	0.0190312	0.0407965
1.47529	0.00502067	0.0244942	0.0570262	0.0190125	0.0407974
1.47612	0.00502202	0.024572	0.0569532	0.0189763	0.0407946
1.47696	0.00502358	0.0246484	0.0569033	0.0189825	0.0407932
1.47779	0.00502467	0.0247361	0.0568354	0.0189687	0.0407863
1.47862	0.00502303	0.0248152	0.0567569	0.0189754	0.0407578
1.47945	0.00502205	0.0249097	0.0567011	0.0189912	0.040733
1.48028	0.00501895	0.0249936	0.0566096	0.0190027	0.0407067
1.48111	0.00501628	0.0250566	0.0565049	0.0190067	0.0406903
1.48195	0.00501514	0.0251277	0.0564305	0.0189724	0.0406735
1.48278	0.00501414	0.0252045	0.0564225	0.01896	0.0406644
1.48361	0.00501323	0.0252866	0.0563369	0.0189446	0.0406371
1.48444	0.00500952	0.0253784	0.0562462	0.0189449	0.0406145
1.48527	0.00500986	0.0254769	0.0561729	0.0189723	0.0405968
1.48611	0.00500644	0.0255649	0.056079	0.0189443	0.0405752
1.48694	0.00500824	0.0256475	0.0560493	0.0189364	0.0405516
1.48777	0.00500564	0.0257175	0.0560153	0.0189031	0.0405337
1.4886	0.00500601	0.0257898	0.0559753	0.0189377	0.040524
1.48943	0.00500874	0.0258811	0.0559209	0.0189168	0.0404972
1.49026	0.00500905	0.025962	0.0559014	0.0188759	0.0404869
1.4911	0.00500893	0.0260405	0.0558336	0.0188581	0.0404629
1.49193	0.0050124	0.026134	0.0557718	0.0188017	0.0404499
1.49276	0.00501488	0.0262261	0.0557255	0.0188099	0.0404353
1.49359	0.00501137	0.0263126	0.0556669	0.0188298	0.040425
1.49442	0.0050093	0.0263919	0.055614	0.0188209	0.0404163
1.49526	0.00500722	0.0264678	0.0555323	0.0188439	0.0404096
1.49609	0.00500746	0.0265462	0.0554692	0.01885	0.0403969
1.49692	0.00500833	0.0266307	0.0553839	0.0188977	0.040396
1.49775	0.00500968	0.02672	0.0553159	0.0189093	0.0403639
1.49858	0.00501742	0.0268058	0.0552352	0.0189164	0.0403357
1.49941	0.00501464	0.0269077	0.0551412	0.0188773	0.0403203
1.50025	0.00501688	0.0269922	0.0550695	0.0189031	0.0403028
1.50108	0.00501065	0.0270731	0.0549827	0.018923	0.0402878
1.50191	0.00500918	0.0271544	0.0549315	0.0189347	0.0402615
1.50274	0.00501036	0.0272374	0.0548798	0.0189599	0.0402479
1.50357	0.00501033	0.0273102	0.05483	0.0189368	0.0402167
1.50441	0.00501459	0.0273798	0.0547594	0.0189066	0.0402036
1.50524	0.00501978	0.0274687	0.0546459	0.0189063	0.0401915
1.50607	0.00502174	0.0275515	0.0545763	0.0188877	0.0401798
1.5069	0.00502255	0.0276252	0.0545134	0.0188522	0.0401707
1.50773	0.00501733	0.0277015	0.0544444	0.0188431	0.0401521
1.50856	0.00501613	0.0277917	0.0543573	0.0188464	0.0401422
1.5094	0.00501847	0.0278921	0.054275	0.0188299	0.0401211
1.51023	0.00501981	0.0280029	0.0542103	0.0188316	0.0401038
1.51106	0.0050174	0.0281063	0.0541304	0.0188114	0.0400959
1.51189	0.00501475	0.0282112	0.0540395	0.0188289	0.0400777
1.51273	0.00501522	0.0283081	0.0540288	0.0188368	0.0400537
1.51356	0.00501484	0.0283957	0.0539636	0.0188209	0.0400472
1.51439	0.00501584	0.0284892	0.0539131	0.0187648	0.040025
1.51522	0.00501685	0.0285909	0.0538599	0.0187809	0.0400064
1.51605	0.00501843	0.0286686	0.0538072	0.0187281	0.0399894
1.51688	0.00501648	0.0287531	0.0537283	0.0187186	0.0399598
1.51772	0.00501457	0.0288469	0.0536802	0.0187316	0.039945
1.51855	0.00501576	0.0289673	0.0536275	0.0187404	0.0399173
1.51938	0.00501484	0.0290619	0.0535775	0.0187358	0.0399111
1.52021	0.00501611	0.0291458	0.0535152	0.0187381	0.0399192
1.52104	0.00501569	0.0292275	0.0534217	0.0187335	0.0399081
1.52188	0.00501563	0.0293267	0.0533793	0.018774	0.0399016
1.52271	0.00501793	0.0294321	0.053306	0.0187574	0.0398955
1.52354	0.00501835	0.0295184	0.0531823	0.018718	0.0398858
1.52437	0.00501807	0.0296022	0.0530938	0.0187246	0.0398613
1.5252	0.00502019	0.0297049	0.053019	0.0187437	0.0398387
1.52603	0.00502004	0.0297948	0.0529749	0.0187389	0.0398248
1.52687	0.00502027	0.0298599	0.052911	0.0187298	0.0398196
1.5277	0.00502024	0.0299371	0.0528832	0.0187564	0.0398225
1.52853	0.00502176	0.0300223	0.0528065	0.0187816	0.0398207
1.52936	0.00502184	0.0301135	0.0527174	0.0188317	0.0398065
1.53019	0.00502178	0.0302382	0.0526251	0.0188188	0.0397873
1.53103	0.00501766	0.0303324	0.052527	0.0188232	0.0397816
1.53186	0.00501404	0.0304181	0.0524078	0.0188444	0.0397741
1.53269	0.00500841	0.0305245	0.0523054	0.0188317	0.0397653
1.53352	0.00500332	0.0306227	0.0522091	0.0188687	0.0397468
1.53435	0.00499938	0.0307207	0.0521179	0.018887	0.0397096
1.53519	0.00500288	0.03083	0.0520387	0.0188946	0.0396783
1.53602	0.00500228	0.0309423	0.0519708	0.0189102	0.0396511
1.53685	0.00500234	0.0310525	0.0518897	0.0188919	0.0396302
1.53768	0.00500209	0.0311659	0.0518228	0.0188658	0.0396086
1.53851	0.00500175	0.0312691	0.0517616	0.0188215	0.0395939
1.53934	0.00500248	0.0313609	0.0517067	0.0187998	0.0395884
1.54018	0.005001	0.0314594	0.0516419	0.0187862	0.0395944
1.54101	0.00500028	0.0315613	0.0515904	0.0188262	0.0395942
1.54184	0.00500001	0.0316668	0.0515455	0.0188168	0.0395782
1.54267	0.00500279	0.0317839	0.0514745	0.0188032	0.0395552
1.5435	0.00500434	0.0319038	0.0513466	0.0187887	0.0395535
1.54434	0.00500576	0.0319958	0.0512384	0.0187476	0.0395601
1.54517	0.0050064	0.0320915	0.0511695	0.0187371	0.0395719
1.546	0.00500778	0.0322089	0.0511075	0.0187197	0.0395629
1.54683	0.00500134	0.0323214	0.0510548	0.0186877	0.0395483
1.54766	0.00500148	0.0324365	0.0509709	0.01869	0.0395407
1.54849	0.00500747	0.0325357	0.0508897	0.0186769	0.0395307
1.54933	0.00501373	0.0326417	0.0508201	0.0186793	0.0395195
1.55016	0.00501521	0.0327519	0.0507592	0.0186846	0.0395083
1.55099	0.00501337	0.0328626	0.050699	0.0186803	0.0394915
1.55182	0.00500992	0.0329633	0.0506356	0.0186463	0.0394934
1.55265	0.00501335	0.0330578	0.0505782	0.0186503	0.0394881
1.55349	0.00501341	0.0331556	0.0505414	0.0186534	0.0394765
1.55432	0.00501362	0.0332539	0.0504544	0.0186628	0.0394665
1.55515	0.00500903	0.0333635	0.0504009	0.0186669	0.0394402
1.55598	0.00501083	0.0334707	0.050339	0.0187104	0.0394297
1.55681	0.00501077	0.0335765	0.0502792	0.0187004	0.0394165
1.55764	0.00501035	0.0337016	0.0502241	0.0186821	0.0393982
1.55848	0.0050136	0.0338043	0.050171	0.0186754	0.0393933
1.55931	0.00501312	0.0339085	0.0500864	0.0186777	0.0393837
1.56014	0.00501425	0.0340095	0.0499847	0.0186535	0.039375
1.56097	0.00501782	0.0341054	0.0499083	0.0186377	0.0393611
1.5618	0.00501565	0.0342069	0.0498435	0.0185979	0.0393463
1.56264	0.00501336	0.0343302	0.0497926	0.0185992	0.0393326
1.56347	0.00502033	0.0344282	0.0497576	0.0185297	0.0393113
1.5643	0.00501927	0.0345142	0.0497148	0.0185312	0.0392984
1.56513	0.00501742	0.0346387	0.0496804	0.0185567	0.0392924
1.56596	0.00501936	0.0347684	0.0496132	0.018516	0.0392968
1.5668	0.00501861	0.0348728	0.0495677	0.0185027	0.0392857
1.56763	0.00502059	0.034968	0.049493	0.018468	0.0392694
1.56846	0.00502132	0.035102	0.049415	0.0184767	0.0392517
1.56929	0.00501979	0.0352366	0.0493227	0.0184455	0.0392286
1.57012	0.00501604	0.0353584	0.0492548	0.0184591	0.0391992
1.57096	0.00501691	0.0354875	0.0491939	0.0184214	0.0391908
1.57179	0.00501197	0.0355921	0.0491122	0.0184156	0.0391967
1.57262	0.00501879	0.0356993	0.0490462	0.0183943	0.039185
1.57345	0.00501935	0.0358158	0.0489758	0.018383	0.0391723
1.57428	0.00501831	0.0359217	0.0489284	0.0183932	0.0391558
1.57511	0.00502191	0.0360197	0.0488852	0.0183681	0.0391406
1.57595	0.00502736	0.0361372	0.0488146	0.0183178	0.0391371
1.57678	0.00502747	0.0362571	0.0487349	0.0182894	0.0391302
1.57761	0.00502965	0.0363584	0.0486622	0.0182417	0.0391231
1.57844	0.00502647	0.0364759	0.0485872	0.0182333	0.039111
1.57927	0.00503099	0.0365928	0.0485133	0.0182609	0.0391137
1.58011	0.00502984	0.0366855	0.0484408	0.0182221	0.0391096
1.58094	0.005027	0.0368155	0.0483622	0.018233	0.0391014
1.58177	0.00502646	0.0369277	0.0482745	0.01821	0.0390947
1.5826	0.00503042	0.0370302	0.0482044	0.0181818	0.0390919
1.58343	0.00502977	0.0371316	0.0481312	0.0181857	0.0390928
1.58427	0.00502837	0.0372428	0.0480699	0.0181714	0.0390973
1.5851	0.00502442	0.0373458	0.0480554	0.0181621	0.0390843
1.58593	0.00502074	0.0374723	0.0480163	0.018172	0.0390625
1.58676	0.00502161	0.0376044	0.0479241	0.0181608	0.0390433
1.58759	0.0050185	0.0377368	0.0478646	0.0182023	0.0390302
1.58842	0.00502139	0.0378471	0.0478219	0.0182202	0.0390179
1.58926	0.00502283	0.0379535	0.04775	0.0181933	0.0390051
1.59009	0.00502275	0.0380711	0.0476753	0.0181885	0.0389948
1.59092	0.00502559	0.0381787	0.0476096	0.0181884	0.0389882
1.59175	0.00502358	0.0382866	0.047545	0.0181752	0.0389674
1.59258	0.00502155	0.038399	0.0474771	0.0181676	0.0389611
1.59342	0.00502371	0.0384841	0.0474133	0.0182015	0.0389453
1.59425	0.00502312	0.038604	0.0473381	0.0182114	0.03892
1.59508	0.00502227	0.0387255	0.0472557	0.0181763	0.0389092
1.59591	0.00501874	0.0388486	0.0471755	0.0181385	0.0389047
1.59674	0.00502157	0.0389443	0.0471147	0.0181299	0.0388944
1.59757	0.00502024	0.0390314	0.0470503	0.0181155	0.0388869
1.59841	0.00501816	0.0391269	0.046953	0.0181014	0.0388803
1.59924	0.00501871	0.0392452	0.0468579	0.0181199	0.0388799
1.60007	0.00501695	0.0393751	0.0467645	0.0181499	0.0388746
1.6009	0.00501538	0.039493	0.0466616	0.0181512	0.0388627
1.60173	0.00501381	0.0395885	0.0465967	0.0181424	0.0388414
1.60257	0.00500837	0.0396947	0.0465303	0.0181312	0.0388274
1.6034	0.00500995	0.0398179	0.046464	0.0181517	0.0388137
1.60423	0.00501169	0.0399254	0.0464035	0.0181754	0.0388031
1.60506	0.00501157	0.040045	0.0463119	0.0181992	0.0387948
1.60589	0.00501201	0.0401842	0.0462493	0.0182055	0.038777
1.60672	0.00501634	0.0402842	0.046196	0.0182244	0.0387609
1.60756	0.00501779	0.0403917	0.0461216	0.0182389	0.0387329
1.60839	0.005019	0.0404935	0.0460346	0.0182334	0.0387226
1.60922	0.00502319	0.0405981	0.0459736	0.0182485	0.0387104
1.61005	0.00502317	0.0406959	0.0459093	0.0182458	0.0387072
1.61088	0.00502651	0.0407804	0.0458312	0.0182609	0.0387056
1.61172	0.0050299	0.040888	0.0457585	0.0182376	0.0386976
1.61255	0.00503206	0.0409932	0.0456919	0.0182363	0.0386817
1.61338	0.00503485	0.041102	0.0456515	0.0182451	0.0386683
1.61421	0.00502997	0.0412336	0.0456233	0.0182617	0.038665
1.61504	0.00502749	0.0413547	0.0455825	0.0182719	0.0386577
1.61587	0.00502932	0.0414682	0.0455278	0.0183057	0.0386532
1.61671	0.0050277	0.0415813	0.0454652	0.0183327	0.0386462
1.61754	0.00502845	0.0416961	0.0454173	0.0183694	0.0386377
1.61837	0.00502751	0.0417883	0.0453572	0.0184038	0.0386322
1.6192	0.00503068	0.0418918	0.0452811	0.0184151	0.0386205
1.62003	0.00503308	0.0419892	0.0452474	0.0184103	0.0386111
1.62087	0.00503107	0.0420926	0.0451824	0.0183797	0.0385897
1.6217	0.00503094	0.042224	0.0451187	0.0184105	0.038572
1.62253	0.00503544	0.0423181	0.0450553	0.0183976	0.0385488
1.62336	0.00503791	0.0424458	0.045019	0.0183755	0.0385327
1.62419	0.00503298	0.0425467	0.0449403	0.018402	0.0385082
1.62503	0.00503118	0.042662	0.0448475	0.0184	0.0384923
1.62586	0.00503419	0.0427705	0.0447818	0.0183946	0.0384725
1.62669	0.00503846	0.0428654	0.0446843	0.0183929	0.0384657
1.62752	0.00503729	0.0429562	0.0445963	0.0183951	0.0384561
1.62835	0.00503158	0.0430504	0.0445424	0.0184262	0.0384441
1.62919	0.00503144	0.0431253	0.0444635	0.0184148	0.0384367
1.63002	0.00503515	0.0432364	0.0443809	0.0183987	0.0384358
1.63085	0.00503352	0.0433465	0.0443015	0.0184226	0.0384256
1.63168	0.00503104	0.0434545	0.0442411	0.0184209	0.038404
1.63251	0.00502652	0.0435535	0.0441833	0.018419	0.0383883
1.63334	0.00502904	0.0436674	0.0441148	0.0184141	0.0383819
1.63418	0.0050326	0.0437616	0.0440447	0.0184311	0.038368
1.63501	0.0050256	0.0439022	0.0439802	0.0184106	0.0383539
1.63584	0.00502466	0.0439966	0.0439264	0.0183865	0.0383518
1.63667	0.00502701	0.0441047	0.0438718	0.0183755	0.0383447
1.6375	0.00502974	0.0441991	0.043812	0.0183598	0.0383369
1.63834	0.00502953	0.0443177	0.0437456	0.0183733	0.0383265
1.63917	0.00503107	0.0444351	0.043675	0.018399	0.038311
1.64	0.00503605	0.0445194	0.0436128	0.0184276	0.0383019
1.64083	0.00504026	0.0446224	0.0435359	0.0184489	0.0382914
1.64166	0.00504221	0.0447214	0.0434861	0.0184405	0.038276
1.6425	0.00504394	0.044813	0.0434798	0.0184534	0.0382676
1.64333	0.00504117	0.0449194	0.0434387	0.0184406	0.0382778
1.64416	0.00504399	0.0450436	0.0433697	0.0184332	0.0382799
1.64499	0.00504455	0.0451417	0.0433061	0.0184173	0.0382659
1.64582	0.00503984	0.0452482	0.0432269	0.0183875	0.0382547
1.64665	0.00503865	0.0453434	0.0431616	0.018369	0.0382456
1.64749	0.00503799	0.0454467	0.0430812	0.0183594	0.0382356
1.64832	0.00503705	0.0455671	0.042974	0.0183501	0.0382245
1.64915	0.00503558	0.0456656	0.0428912	0.018348	0.0382288
1.64998	0.00503361	0.0457774	0.0428257	0.0183277	0.0382247
1.65081	0.0050328	0.045895	0.0427503	0.0183279	0.038217
1.65165	0.00503183	0.0459762	0.0426703	0.0183423	0.0382098
1.65248	0.00502789	0.0460812	0.0426125	0.0183334	0.0381982
1.65331	0.00502356	0.0461808	0.0425454	0.0183213	0.0381928
1.65414	0.00501914	0.0462654	0.0424623	0.0182868	0.0381946
1.65497	0.00501657	0.0463458	0.0423739	0.018268	0.0381786
[truncated: 28,780 more rows]

## Sheet: b. SEC-MALS
UV						LS
TIme (min)	GP		TIme (min)	GP-12D		TIme (min)	GP		TIme (min)	GP-12D
0.00455	0.00109456		0.00136667	0.00073957		-0.312101	0.00488848		-0.330873	-0.0002851
0.0127398	0.00116167		0.00955645	0.00078178		-0.303912	0.00514501		-0.322684	-0.0002481
0.0209296	0.00122505		0.0177462	0.00082144		-0.295722	0.00520618		-0.314494	-0.0002121
0.0291194	0.00128425		0.025936	0.00085796		-0.287532	0.00515989		-0.306304	-7.617e-05
0.0373091	0.00133832		0.0341258	0.00089094		-0.279342	0.00516973		-0.298114	0.00015337
0.0454989	0.0013859		0.0423156	0.00092015		-0.271153	0.00539336		-0.289924	0.00070148
0.0536887	0.00142953		0.0505054	0.00094516		-0.262963	0.00578566		-0.281735	0.00137265
0.0618785	0.00147095		0.0586952	0.00096952		-0.254773	0.00608606		-0.273545	0.00192939
0.0700683	0.00151005		0.0668849	0.00099391		-0.246583	0.00618531		-0.265355	0.00226808
0.0782581	0.00154619		0.0750747	0.0010172		-0.238393	0.00616272		-0.257165	0.00234663
0.0864479	0.00157907		0.0832645	0.00104065		-0.230204	0.00611155		-0.248975	0.00234741
0.0946376	0.00160951		0.0914543	0.00106496		-0.222014	0.00606125		-0.240786	0.00233663
0.102827	0.00163887		0.0996441	0.00108909		-0.213824	0.00604971		-0.232596	0.00228892
0.111017	0.00166764		0.107834	0.00111317		-0.205634	0.00614675		-0.224406	0.00219708
0.119207	0.00169579		0.116024	0.00113709		-0.197444	0.00630719		-0.216216	0.00220522
0.127397	0.00172288		0.124213	0.00115923		-0.189255	0.00644856		-0.208027	0.00232771
0.135587	0.00174839		0.132403	0.00117888		-0.181065	0.00654976		-0.199837	0.00247947
0.143776	0.00177225		0.140593	0.00119669		-0.172875	0.00657927		-0.191647	0.00262471
0.151966	0.0017946		0.148783	0.00121278		-0.164685	0.00652856		-0.183457	0.00275457
0.160156	0.0018153		0.156973	0.0012269		-0.156496	0.006633		-0.175267	0.00292152
0.168346	0.00183431		0.165162	0.00123947		-0.148306	0.00675771		-0.167078	0.0033097
0.176536	0.00185508		0.173352	0.00125278		-0.140116	0.00672571		-0.158888	0.00384628
0.184725	0.00187774		0.181542	0.00126664		-0.131926	0.00662336		-0.150698	0.00411367
0.192915	0.00190249		0.189732	0.00127993		-0.123736	0.00651645		-0.142508	0.00393147
0.201105	0.00192935		0.197922	0.00129235		-0.115547	0.00641444		-0.134319	0.00375813
0.209295	0.00195617		0.206111	0.00130383		-0.107357	0.00653167		-0.126129	0.00368546
0.217484	0.00198097		0.214301	0.00131442		-0.099167	0.00749448		-0.117939	0.00358633
0.225674	0.00200319		0.222491	0.00132458		-0.0909772	0.00870223		-0.109749	0.00344004
0.233864	0.00202172		0.230681	0.00133402		-0.0827874	0.00957015		-0.101559	0.00330468
0.242054	0.0020344		0.23887	0.00134242		-0.0745976	0.00990894		-0.0933695	0.00317915
0.250244	0.00203991		0.24706	0.00134925		-0.0664079	0.00996258		-0.0851798	0.0030327
0.258433	0.0020427		0.25525	0.00135382		-0.0582181	0.00997219		-0.07699	0.0027786
0.266623	0.00204518		0.26344	0.00135665		-0.0500283	0.0098806		-0.0688002	0.00247396
0.274813	0.00204698		0.27163	0.00135647		-0.0418385	0.00967045		-0.0606104	0.00224889
0.283003	0.00204843		0.279819	0.00135305		-0.0336487	0.00956549		-0.0524206	0.00222674
0.291193	0.00204973		0.288009	0.0013515		-0.0254589	0.00960618		-0.0442308	0.00256314
0.299382	0.00205231		0.296199	0.00135265		-0.0172691	0.00967643		-0.036041	0.00308287
0.307572	0.00205525		0.304389	0.00135508		-0.0090794	0.00974217		-0.0278513	0.00351942
0.315762	0.0020574		0.312579	0.00135848		-0.0008896	0.00991927		-0.0196615	0.00380606
0.323952	0.00205844		0.320768	0.00136248		0.00730022	0.0101359		-0.0114717	0.00399729
0.332141	0.00205605		0.328958	0.00136612		0.01549	0.0102978		-0.0032819	0.00412771
0.340331	0.00204829		0.337148	0.00136889		0.0236798	0.0102716		0.00490788	0.00412411
0.348521	0.0020398		0.345338	0.00137048		0.0318696	0.0100448		0.0130977	0.00404475
0.356711	0.00203289		0.353527	0.00136923		0.0400594	0.00975199		0.0212874	0.00395825
0.364901	0.00202723		0.361717	0.00136649		0.0482491	0.00944926		0.0294772	0.00378364
0.37309	0.00202268		0.369907	0.00136375		0.0564389	0.00930626		0.037667	0.00355796
0.38128	0.00201854		0.378097	0.00136287		0.0646287	0.00931623		0.0458568	0.00333897
0.38947	0.00201455		0.386287	0.00136443		0.0728185	0.00949516		0.0540466	0.00312671
0.39766	0.00201182		0.394476	0.0013689		0.0810083	0.00980181		0.0622364	0.00292787
0.405849	0.00201035		0.402666	0.00137484		0.0891981	0.0100076		0.0704262	0.00274639
0.414039	0.0020091		0.410856	0.00138095		0.0973879	0.0100176		0.078616	0.00260726
0.422229	0.00200955		0.419046	0.00138814		0.105578	0.0104129		0.0868057	0.00253941
0.430419	0.00201114		0.427236	0.00139503		0.113767	0.011003		0.0949955	0.00253512
0.438609	0.00201254		0.435425	0.00140037		0.121957	0.0114278		0.103185	0.00254788
0.446798	0.0020134		0.443615	0.0014036		0.130147	0.0115107		0.111375	0.00255431
0.454988	0.0020136		0.451805	0.00140342		0.138337	0.0113041		0.119565	0.00253818
0.463178	0.00201037		0.459995	0.00140052		0.146527	0.0110286		0.127755	0.00252129
0.471368	0.00200285		0.468184	0.00139634		0.154716	0.0107563		0.135944	0.00278799
0.479558	0.00199436		0.476374	0.00139186		0.162906	0.010486		0.144134	0.0032283
0.487747	0.00198583		0.484564	0.00138743		0.171096	0.0104237		0.152324	0.00365993
0.495937	0.00197673		0.492754	0.00138238		0.179286	0.0105757		0.160514	0.0040093
0.504127	0.00196749		0.500944	0.00137832		0.187475	0.010854		0.168704	0.00423188
0.512317	0.00195835		0.509133	0.00137526		0.195665	0.0111578		0.176893	0.0041407
0.520506	0.00194735		0.517323	0.00137412		0.203855	0.0114252		0.185083	0.00380719
0.528696	0.00194192		0.525513	0.00137447		0.212045	0.0116323		0.193273	0.00344255
0.536886	0.00194773		0.533703	0.00137528		0.220235	0.0117549		0.201463	0.00324367
0.545076	0.00195789		0.541893	0.00137687		0.228424	0.0120684		0.209653	0.00321626
0.553266	0.00196788		0.550082	0.00137873		0.236614	0.0125139		0.217842	0.0032439
0.561455	0.00197708		0.558272	0.00138138		0.244804	0.0127126		0.226032	0.00324373
0.569645	0.00198514		0.566462	0.00138495		0.252994	0.0125339		0.234222	0.00318945
0.577835	0.00199162		0.574652	0.0013891		0.261184	0.0121157		0.242412	0.00308689
0.586025	0.00199531		0.582841	0.00139308		0.269373	0.0117194		0.250601	0.00288844
0.594215	0.00199762		0.591031	0.00139646		0.277563	0.0114652		0.258791	0.0026383
0.602404	0.00199972		0.599221	0.0013988		0.285753	0.0113522		0.266981	0.00240775
0.610594	0.00200152		0.607411	0.00139814		0.293943	0.0115029		0.275171	0.00228358
0.618784	0.002003		0.615601	0.00139528		0.302133	0.0118502		0.283361	0.00232795
0.626974	0.00200301		0.62379	0.00139152		0.310322	0.0121642		0.29155	0.0024973
0.635163	0.00200087		0.63198	0.00138694		0.318512	0.0123606		0.29974	0.00278418
0.643353	0.00199671		0.64017	0.00138086		0.326702	0.012264		0.30793	0.00320092
0.651543	0.00199133		0.64836	0.00137237		0.334892	0.0119975		0.31612	0.00365121
0.659733	0.00198525		0.65655	0.00136151		0.343081	0.0117302		0.32431	0.00407559
0.667923	0.00197586		0.664739	0.00135234		0.351271	0.0121073		0.332499	0.00447004
0.676112	0.00196597		0.672929	0.00134575		0.359461	0.0127253		0.340689	0.00443612
0.684302	0.00195772		0.681119	0.00133996		0.367651	0.0130633		0.348879	0.00412545
0.692492	0.00194978		0.689309	0.00133436		0.375841	0.0128541		0.357069	0.00388111
0.700682	0.00194158		0.697498	0.00132888		0.38403	0.0123287		0.365258	0.00369837
0.708872	0.00193308		0.705688	0.00132405		0.39222	0.0118119		0.373448	0.00353422
0.717061	0.00192567		0.713878	0.00131988		0.40041	0.0114749		0.381638	0.00337971
0.725251	0.00191938		0.722068	0.00131602		0.4086	0.0114357		0.389828	0.0032317
0.733441	0.00191206		0.730258	0.00131189		0.416789	0.0115777		0.398018	0.00309997
0.741631	0.00190272		0.738447	0.00130724		0.424979	0.0117546		0.406207	0.00303063
0.74982	0.00189207		0.746637	0.00130234		0.433169	0.0119305		0.414397	0.00298487
0.75801	0.00188392		0.754827	0.00129537		0.441359	0.0122317		0.422587	0.00292053
0.7662	0.00187834		0.763017	0.00128615		0.449549	0.0126306		0.430777	0.00272861
0.77439	0.00187352		0.771207	0.00127642		0.457738	0.0129872		0.438967	0.00263487
0.78258	0.00186917		0.779396	0.00126682		0.465928	0.0132579		0.447156	0.00279797
0.790769	0.00186666		0.787586	0.00125713		0.474118	0.0132974		0.455346	0.00301466
0.798959	0.00186497		0.795776	0.00124834		0.482308	0.0131334		0.463536	0.00316824
0.807149	0.0018629		0.803966	0.00124038		0.490498	0.0128659		0.471726	0.00316312
0.815339	0.00186		0.812155	0.00123275		0.498687	0.0125118		0.479915	0.00301844
0.823529	0.00185563		0.820345	0.00122534		0.506877	0.0120557		0.488105	0.00282567
0.831718	0.00185132		0.828535	0.00121804		0.515067	0.0115779		0.496295	0.00259782
0.839908	0.00184769		0.836725	0.00121059		0.523257	0.0111563		0.504485	0.00238288
0.848098	0.00184443		0.844915	0.00120282		0.531447	0.0107868		0.512675	0.00223256
0.856288	0.00184209		0.853104	0.00119441		0.539636	0.0104574		0.520864	0.00211064
0.864477	0.00184193		0.861294	0.00118692		0.547826	0.0102036		0.529054	0.00198705
0.872667	0.0018427		0.869484	0.00118147		0.556016	0.0100018		0.537244	0.00185671
0.880857	0.00184396		0.877674	0.00117777		0.564206	0.00981096		0.545434	0.0017291
0.889047	0.00184739		0.885864	0.00117432		0.572395	0.00962644		0.553624	0.00159822
0.897237	0.00185201		0.894053	0.00117023		0.580585	0.00980826		0.561813	0.00145503
0.905426	0.00185592		0.902243	0.00116458		0.588775	0.0104217		0.570003	0.00127116
0.913616	0.00185862		0.910433	0.00115661		0.596965	0.0109685		0.578193	0.00110825
0.921806	0.00185936		0.918623	0.00114832		0.605155	0.0112062		0.586383	0.00144325
0.929996	0.00185686		0.926812	0.00114069		0.613344	0.0111655		0.594572	0.00214114
0.938186	0.00185475		0.935002	0.00113347		0.621534	0.0109003		0.602762	0.00285699
0.946375	0.0018562		0.943192	0.00112697		0.629724	0.0105366		0.610952	0.00336462
0.954565	0.00185898		0.951382	0.00112096		0.637914	0.0101408		0.619142	0.00356143
0.962755	0.00186163		0.959572	0.00111503		0.646104	0.00970811		0.627332	0.00345303
0.970945	0.00186476		0.967761	0.00110908		0.654293	0.00931182		0.635521	0.00334992
0.979134	0.00186778		0.975951	0.00110272		0.662483	0.00899002		0.643711	0.00359531
0.987324	0.00187005		0.984141	0.00109636		0.670673	0.00871452		0.651901	0.00409805
0.995514	0.0018692		0.992331	0.00109023		0.678863	0.0084732		0.660091	0.00449563
1.0037	0.00186525		1.00052	0.00108414		0.687052	0.00855775		0.668281	0.00463851
1.01189	0.00186034		1.00871	0.00107839		0.695242	0.00880807		0.67647	0.00455597
1.02008	0.00185512		1.0169	0.00107495		0.703432	0.00899984		0.68466	0.0043864
1.02827	0.00184942		1.02509	0.00107569		0.711622	0.00910336		0.69285	0.00420115
1.03646	0.0018431		1.03328	0.00107775		0.719812	0.00912396		0.70104	0.00398981
1.04465	0.00183634		1.04147	0.00107897		0.728001	0.00906845		0.709229	0.00375002
1.05284	0.00182929		1.04966	0.00107903		0.736191	0.0089342		0.717419	0.00344888
1.06103	0.00181997		1.05785	0.00107843		0.744381	0.00884593		0.725609	0.00313422
1.06922	0.00180925		1.06604	0.00107852		0.752571	0.00924764		0.733799	0.00287304
1.07741	0.00179664		1.07423	0.0010795		0.76076	0.00968469		0.741989	0.00266093
1.0856	0.00178312		1.08242	0.001081		0.76895	0.00972385		0.750178	0.00247181
1.09379	0.00177011		1.09061	0.00108267		0.77714	0.00954955		0.758368	0.00228984
1.10198	0.00175592		1.0988	0.00108331		0.78533	0.00945376		0.766558	0.0021105
1.11017	0.00174101		1.10699	0.00108234		0.79352	0.0094281		0.774748	0.00193187
1.11836	0.00172669		1.11518	0.00108056		0.801709	0.00939163		0.782938	0.0017178
1.12655	0.00171574		1.12337	0.00108085		0.809899	0.00921597		0.791127	0.00147399
1.13474	0.00170936		1.13156	0.00108264		0.818089	0.00890794		0.799317	0.0012421
1.14293	0.00170559		1.13975	0.00108456		0.826279	0.00859202		0.807507	0.00103665
1.15112	0.00170248		1.14794	0.00108637		0.834469	0.0083928		0.815697	0.00092917
1.15931	0.00169928		1.15613	0.00108785		0.842658	0.0082986		0.823886	0.0008858
1.1675	0.00169586		1.16432	0.001089		0.850848	0.00818434		0.832076	0.00084558
1.17569	0.00169224		1.17251	0.00108938		0.859038	0.00799929		0.840266	0.00080251
1.18388	0.00168845		1.1807	0.00108878		0.867228	0.00786773		0.848456	0.00074797
1.19207	0.00168434		1.18889	0.0010874		0.875417	0.00786743		0.856646	0.00068279
1.20026	0.0016799		1.19708	0.00108559		0.883607	0.00792023		0.864835	0.00074936
1.20845	0.00167706		1.20527	0.00108355		0.891797	0.00797566		0.873025	0.00092969
1.21664	0.00167548		1.21345	0.00108094		0.899987	0.00800594		0.881215	0.00110184
1.22483	0.00167398		1.22164	0.00107786		0.908177	0.00799427		0.889405	0.00123605
1.23302	0.00167168		1.22983	0.00107452		0.916366	0.00788904		0.897595	0.00168288
1.24121	0.00166809		1.23802	0.00107048		0.924556	0.00781547		0.905784	0.00248176
1.2494	0.00166249		1.24621	0.00106699		0.932746	0.00787629		0.913974	0.00340781
1.25759	0.00165543		1.2544	0.00106429		0.940936	0.00795176		0.922164	0.00431224
1.26578	0.00164827		1.26259	0.00106163		0.949126	0.0079684		0.930354	0.00514148
1.27397	0.00164144		1.27078	0.00105879		0.957315	0.00816085		0.938543	0.00547242
1.28216	0.00163502		1.27897	0.00105425		0.965505	0.00880246		0.946733	0.00536792
1.29035	0.00162893		1.28716	0.00104729		0.973695	0.00961134		0.954923	0.0052339
1.29854	0.00162242		1.29535	0.00103883		0.981885	0.0103502		0.963113	0.00511191
1.30673	0.00161509		1.30354	0.00103143		0.990074	0.0104037		0.971303	0.00495123
1.31492	0.00160525		1.31173	0.00102761		0.998264	0.0100654		0.979492	0.00472625
1.32311	0.00159396		1.31992	0.00102546		1.00645	0.0097493		0.987682	0.00442587
1.3313	0.00158307		1.32811	0.00102403		1.01464	0.00943305		0.995872	0.0041091
1.33949	0.00157412		1.3363	0.00102314		1.02283	0.00905002		1.00406	0.00379898
1.34767	0.00156697		1.34449	0.00102098		1.03102	0.00863154		1.01225	0.00348762
1.35586	0.00156353		1.35268	0.00101672		1.03921	0.00822899		1.02044	0.00321685
1.36405	0.00156222		1.36087	0.00101171		1.0474	0.00789217		1.02863	0.00310465
1.37224	0.00156085		1.36906	0.00100676		1.05559	0.00770704		1.03682	0.00308559
1.38043	0.0015593		1.37725	0.00100218		1.06378	0.00763729		1.04501	0.00302064
1.38862	0.00155751		1.38544	0.00099854		1.07197	0.00768712		1.0532	0.00287506
1.39681	0.00155411		1.39363	0.00099528		1.08016	0.00781013		1.06139	0.00270997
1.405	0.00155089		1.40182	0.00099188		1.08835	0.00786759		1.06958	0.00277249
1.41319	0.00154873		1.41001	0.00098782		1.09654	0.00780743		1.07777	0.00292074
1.42138	0.00154703		1.4182	0.0009825		1.10473	0.00772743		1.08596	0.00297756
1.42957	0.00154607		1.42639	0.00097664		1.11292	0.0076598		1.09415	0.00288898
1.43776	0.00154563		1.43458	0.00097115		1.12111	0.00758543		1.10234	0.00270937
1.44595	0.0015449		1.44277	0.000966		1.1293	0.00742859		1.11053	0.00249094
1.45414	0.00154356		1.45096	0.00096046		1.13749	0.00722343		1.11872	0.00227269
1.46233	0.00154294		1.45915	0.00095421		1.14568	0.00736533		1.12691	0.00205509
1.47052	0.0015424		1.46734	0.00094718		1.15387	0.00772948		1.1351	0.00182101
1.47871	0.00154099		1.47553	0.00093951		1.16206	0.00809266		1.14329	0.00158042
1.4869	0.00153795		1.48372	0.00093135		1.17025	0.00858174		1.15148	0.00138213
1.49509	0.00153378		1.49191	0.00092217		1.17844	0.00915963		1.15967	0.00174997
1.50328	0.00153285		1.5001	0.00091419		1.18663	0.00971065		1.16786	0.00255896
1.51147	0.00153465		1.50829	0.0009074		1.19482	0.0102093		1.17605	0.00327175
1.51966	0.00153723		1.51648	0.00090074		1.20301	0.010388		1.18424	0.0037344
1.52785	0.00153972		1.52467	0.00089402		1.2112	0.010453		1.19243	0.00380903
1.53604	0.00154157		1.53286	0.00088725		1.21939	0.0106632		1.20062	0.00370622
1.54423	0.00154259		1.54105	0.00088041		1.22758	0.0108957		1.20881	0.0039561
1.55242	0.00154308		1.54924	0.00087255		1.23577	0.0110655		1.217	0.00433108
1.56061	0.00154289		1.55743	0.00086405		1.24396	0.011011		1.22519	0.00454738
1.5688	0.0015406		1.56562	0.0008555		1.25215	0.0108237		1.23338	0.0044732
1.57699	0.00153634		1.57381	0.00084713		1.26034	0.0116979		1.24157	0.00417138
1.58518	0.00152964		1.582	0.00084162		1.26853	0.0132091		1.24976	0.00398062
1.59337	0.00152182		1.59019	0.00083913		1.27672	0.0141348		1.25795	0.00396295
1.60156	0.00151417		1.59837	0.00083743		1.28491	0.0141832		1.26613	0.00400152
1.60975	0.00150628		1.60656	0.00083624		1.2931	0.01375		1.27432	0.00400157
1.61794	0.00149892		1.61475	0.00083564		1.30129	0.0136428		1.28251	0.00392832
1.62613	0.00149188		1.62294	0.00083538		1.30948	0.0137381		1.2907	0.00391943
1.63432	0.00148465		1.63113	0.00083521		1.31767	0.0137212		1.29889	0.00395402
1.64251	0.0014769		1.63932	0.00083499		1.32586	0.0135069		1.30708	0.0039621
1.6507	0.00147005		1.64751	0.00083467		1.33405	0.0131942		1.31527	0.00386658
1.65889	0.00146475		1.6557	0.00083425		1.34224	0.0128838		1.32346	0.00364473
1.66708	0.00146067		1.66389	0.00083491		1.35043	0.0125947		1.33165	0.00349176
1.67527	0.00145764		1.67208	0.00083655		1.35861	0.0124322		1.33984	0.00343475
1.68346	0.00145869		1.68027	0.00083862		1.3668	0.0123243		1.34803	0.00335127
1.69165	0.00146181		1.68846	0.00084001		1.37499	0.0121861		1.35622	0.00320059
1.69984	0.0014644		1.69665	0.00084006		1.38318	0.0119762		1.36441	0.00293552
1.70803	0.0014649		1.70484	0.00083814		1.39137	0.0117308		1.3726	0.00261279
1.71622	0.00146408		1.71303	0.00083385		1.39956	0.0117215		1.38079	0.00230111
1.7244	0.00146286		1.72122	0.00082833		1.40775	0.0119439		1.38898	0.00201497
1.73259	0.00146106		1.72941	0.00082322		1.41594	0.0122446		1.39717	0.00186083
1.74078	0.001458		1.7376	0.0008201		1.42413	0.0123816		1.40536	0.00181496
1.74897	0.00145183		1.74579	0.00081958		1.43232	0.0122306		1.41355	0.00181781
1.75716	0.00144324		1.75398	0.00082082		1.44051	0.0118303		1.42174	0.00190794
1.76535	0.0014337		1.76217	0.00082328		1.4487	0.0113407		1.42993	0.00205479
1.77354	0.00142187		1.77036	0.00082634		1.45689	0.0108529		1.43812	0.00222157
1.78173	0.00140874		1.77855	0.00082839		1.46508	0.0103475		1.44631	0.00240915
1.78992	0.00139692		1.78674	0.00082871		1.47327	0.00983084		1.4545	0.00253668
1.79811	0.00138721		1.79493	0.00082712		1.48146	0.00936769		1.46269	0.00255453
1.8063	0.00138018		1.80312	0.00082584		1.48965	0.00896242		1.47088	0.00241978
1.81449	0.00137551		1.81131	0.00082563		1.49784	0.00858067		1.47907	0.00217714
1.82268	0.00137159		1.8195	0.00082604		1.50603	0.00821313		1.48726	0.00197053
1.83087	0.00136754		1.82769	0.00082662		1.51422	0.00796204		1.49545	0.00193958
1.83906	0.00136328		1.83588	0.00082676		1.52241	0.00807354		1.50364	0.00204823
1.84725	0.00135875		1.84407	0.00082627		1.5306	0.00845224		1.51183	0.00220336
1.85544	0.00135372		1.85226	0.00082544		1.53879	0.00881034		1.52002	0.00236994
1.86363	0.00134811		1.86045	0.00082446		1.54698	0.00905355		1.52821	0.00253472
1.87182	0.00134256		1.86864	0.00082189		1.55517	0.00911189		1.5364	0.00264481
1.88001	0.0013368		1.87683	0.00081819		1.56336	0.00900235		1.54459	0.00267127
1.8882	0.00133046		1.88502	0.00081331		1.57155	0.00876404		1.55278	0.00257022
1.89639	0.00132499		1.89321	0.00080948		1.57974	0.00839069		1.56097	0.00236647
1.90458	0.00132029		1.9014	0.00081083		1.58793	0.00812692		1.56916	0.00216703
1.91277	0.00131527		1.90959	0.00081727		1.59612	0.008181		1.57735	0.00199003
1.92096	0.00130964		1.91778	0.00082491		1.60431	0.00848679		1.58554	0.0018165
1.92915	0.00129989		1.92597	0.00083193		1.6125	0.00922069		1.59373	0.00158339
1.93734	0.00128544		1.93416	0.00083791		1.62069	0.0100453		1.60192	0.00131762
1.94553	0.0012699		1.94235	0.00083978		1.62888	0.0106458		1.61011	0.00110808
1.95372	0.00125488		1.95054	0.00083527		1.63707	0.0106384		1.6183	0.00099948
1.96191	0.0012379		1.95873	0.00082766		1.64526	0.010329		1.62649	0.00095456
1.9701	0.00121799		1.96692	0.00082104		1.65345	0.01006		1.63468	0.0009418
1.97829	0.00119892		1.97511	0.00081483		1.66164	0.00982398		1.64287	0.00098363
1.98648	0.00118292		1.98329	0.00080794		1.66983	0.0102374		1.65105	0.00105006
1.99467	0.00117075		1.99148	0.00079976		1.67802	0.0108617		1.65924	0.00111097
2.00286	0.00116456		1.99967	0.00079146		1.68621	0.0111645		1.66743	0.00103143
2.01105	0.00116186		2.00786	0.00078379		1.6944	0.0109801		1.67562	0.00086771
2.01924	0.00115946		2.01605	0.00077645		1.70259	0.0105792		1.68381	0.00073325
2.02743	0.00115676		2.02424	0.00076937		1.71078	0.0101915		1.692	0.00061245
2.03562	0.00115375		2.03243	0.00076334		1.71897	0.00980548		1.70019	0.0004871
2.04381	0.00115154		2.04062	0.00075898		1.72716	0.00936769		1.70838	0.00045499
2.052	0.00115011		2.04881	0.0007561		1.73534	0.00884524		1.71657	0.00048684
2.06019	0.00114832		2.057	0.00075391		1.74353	0.00832602		1.72476	0.00069006
2.06838	0.00114574		2.06519	0.00075287		1.75172	0.00794328		1.73295	0.00099158
2.07657	0.00114207		2.07338	0.000754		1.75991	0.00776098		1.74114	0.00127448
2.08476	0.00113772		2.08157	0.00075556		1.7681	0.00773064		1.74933	0.00153319
2.09295	0.00113314		2.08976	0.00075626		1.77629	0.0082543		1.75752	0.00174163
2.10114	0.00112854		2.09795	0.0007558		1.78448	0.00910991		1.76571	0.00189111
2.10932	0.00112405		2.10614	0.00075441		1.79267	0.00975838		1.7739	0.00246515
2.11751	0.00112143		2.11433	0.00075232		1.80086	0.0100721		1.78209	0.00331107
2.1257	0.00112025		2.12252	0.00074925		1.80905	0.00985931		1.79028	0.00397101
2.13389	0.00111928		2.13071	0.00074573		1.81724	0.00956347		1.79847	0.00435283
2.14208	0.00111825		2.1389	0.00074219		1.82543	0.00939236		1.80666	0.00458143
2.15027	0.00111634		2.14709	0.0007386		1.83362	0.00924084		1.81485	0.0047349
2.15846	0.00111315		2.15528	0.00073447		1.84181	0.00918224		1.82304	0.00465124
2.16665	0.00111237		2.16347	0.00072951		1.85	0.0093631		1.83123	0.00450864
2.17484	0.0011132		2.17166	0.00072388		1.85819	0.00962853		1.83942	0.00443301
2.18303	0.00111361		2.17985	0.0007195		1.86638	0.00983635		1.84761	0.00438602
2.19122	0.00111344		2.18804	0.0007165		1.87457	0.00978001		1.8558	0.00437613
2.19941	0.00111388		2.19623	0.00071411		1.88276	0.00950125		1.86399	0.00438015
2.2076	0.00111593		2.20442	0.00071206		1.89095	0.0096307		1.87218	0.00437833
2.21579	0.00111885		2.21261	0.00070937		1.89914	0.0101552		1.88037	0.00423442
2.22398	0.00112178		2.2208	0.00070555		1.90733	0.010892		1.88856	0.0039114
2.23217	0.00112456		2.22899	0.00070159		1.91552	0.0115086		1.89675	0.00356724
2.24036	0.00112704		2.23718	0.00069863		1.92371	0.0117817		1.90494	0.00335323
2.24855	0.00112874		2.24537	0.00069703		1.9319	0.0115295		1.91313	0.00331555
2.25674	0.00112944		2.25356	0.00069571		1.94009	0.0110251		1.92132	0.00335262
2.26493	0.00112907		2.26175	0.00069399		1.94828	0.0105244		1.92951	0.00339807
2.27312	0.00112764		2.26994	0.00069107		1.95647	0.0100277		1.9377	0.0034735
2.28131	0.00112835		2.27813	0.00068726		1.96466	0.00953488		1.94589	0.00356758
2.2895	0.00113147		2.28632	0.00068311		1.97285	0.0090659		1.95408	0.00365698
2.29769	0.00113581		2.29451	0.00067738		1.98104	0.0086221		1.96227	0.0037367
2.30588	0.00114029		2.3027	0.00067043		1.98923	0.00819527		1.97046	0.00370893
2.31407	0.00114282		2.31089	0.00066306		1.99742	0.00779012		1.97865	0.00350961
2.32226	0.00114162		2.31908	0.00065439		2.00561	0.00771732		1.98684	0.00330712
2.33045	0.00113449		2.32727	0.00064486		2.0138	0.00796129		1.99503	0.00317605
2.33864	0.00112069		2.33546	0.00063598		2.02199	0.0082279		2.00322	0.00309386
2.34683	0.0011054		2.34365	0.00062787		2.03018	0.00841854		2.01141	0.00323497
2.35502	0.00109132		2.35184	0.00062028		2.03837	0.00847311		2.0196	0.00353644
2.36321	0.00107811		2.36002	0.00061414		2.04656	0.0083523		2.02778	0.00368975
2.3714	0.00106743		2.36821	0.00060911		2.05475	0.00809532		2.03597	0.00357967
2.37959	0.00105912		2.3764	0.00060452		2.06294	0.00780223		2.04416	0.00342452
2.38778	0.00105179		2.38459	0.00060051		2.07113	0.00752092		2.05235	0.00329223
2.39597	0.00104482		2.39278	0.00059685		2.07932	0.00718085		2.06054	0.00313877
2.40416	0.0010366		2.40097	0.00059343		2.08751	0.00686835		2.06873	0.00295161
2.41235	0.0010263		2.40916	0.00059015		2.0957	0.00676739		2.07692	0.002773
2.42054	0.00101447		2.41735	0.0005869		2.10389	0.00693185		2.08511	0.00260977
2.42873	0.00100219		2.42554	0.00058475		2.11208	0.00715537		2.0933	0.00244503
2.43692	0.00099091		2.43373	0.00058411		2.12026	0.00731027		2.10149	0.00226688
2.44511	0.00098119		2.44192	0.00058399		2.12845	0.00732131		2.10968	0.00217874
2.4533	0.00097244		2.45011	0.00058394		2.13664	0.00727005		2.11787	0.00223223
2.46149	0.000965		2.4583	0.0005839		2.14483	0.00717435		2.12606	0.00237052
2.46968	0.00095818		2.46649	0.00058379		2.15302	0.00699352		2.13425	0.00253952
2.47787	0.00095125		2.47468	0.00058314		2.16121	0.0066902		2.14244	0.0027096
2.48606	0.00094524		2.48287	0.00058167		2.1694	0.00651551		2.15063	0.00280881
2.49424	0.00094077		2.49106	0.00057882		2.17759	0.00648578		2.15882	0.00280012
2.50243	0.00093936		2.49925	0.00057545		2.18578	0.00646849		2.16701	0.00275457
2.51062	0.0009435		2.50744	0.00057349		2.19397	0.00644459		2.1752	0.00270983
2.51881	0.00095048		2.51563	0.00057321		2.20216	0.00623534		2.18339	0.00266148
2.527	0.00095676		2.52382	0.00057498		2.21035	0.0059354		2.19158	0.00259943
2.53519	0.00096165		2.53201	0.00057797		2.21854	0.00564085		2.19977	0.00250732
2.54338	0.00096462		2.5402	0.00058095		2.22673	0.00532654		2.20796	0.00237975
2.55157	0.00096531		2.54839	0.00058354		2.23492	0.00497036		2.21615	0.00217964
2.55976	0.00096224		2.55658	0.00058563		2.24311	0.00462527		2.22434	0.00191587
2.56795	0.00095694		2.56477	0.00058596		2.2513	0.00455748		2.23253	0.0016409
2.57614	0.0009509		2.57296	0.0005825		2.25949	0.00490556		2.24072	0.0014357
2.58433	0.00094407		2.58115	0.00057629		2.26768	0.00526954		2.24891	0.0013061
2.59252	0.00093584		2.58934	0.00056918		2.27587	0.00540019		2.2571	0.00117727
2.60071	0.00092672		2.59753	0.00056137		2.28406	0.00530231		2.26529	0.00101651
2.6089	0.00091734		2.60572	0.00055353		2.29225	0.00511565		2.27348	0.00083179
2.61709	0.00090722		2.61391	0.00054597		2.30044	0.0048509		2.28167	0.00063771
2.62528	0.00089763		2.6221	0.00053854		2.30863	0.00456078		2.28986	0.00045966
2.63347	0.00089003		2.63029	0.00053088		2.31682	0.00443592		2.29805	0.00051763
2.64166	0.0008861		2.63848	0.0005236		2.32501	0.00441695		2.30624	0.00077488
2.64985	0.00088586		2.64667	0.00051671		2.3332	0.00438366		2.31443	0.00105224
2.65804	0.00088697		2.65486	0.00050985		2.34139	0.00431877		2.32262	0.00130557
2.66623	0.00088773		2.66305	0.00050342		2.34958	0.00436423		2.33081	0.00150305
2.67442	0.0008878		2.67124	0.00049719		2.35777	0.00446353		2.339	0.00156689
2.68261	0.00088635		2.67943	0.00049087		2.36596	0.0045226		2.34719	0.00160249
2.6908	0.00088331		2.68762	0.0004843		2.37415	0.00440792		2.35538	0.00174671
2.69899	0.00087778		2.69581	0.00047866		2.38234	0.00449486		2.36357	0.00198824
2.70718	0.000871		2.704	0.00047416		2.39053	0.00491154		2.37176	0.00218793
2.71537	0.00086413		2.71219	0.00047003		2.39872	0.00535829		2.37995	0.00227669
2.72356	0.00085708		2.72038	0.00046599		2.40691	0.00571379		2.38814	0.00231715
2.73175	0.00084932		2.72857	0.00046307		2.4151	0.00569761		2.39633	0.00233196
2.73994	0.00084351		2.73676	0.00046077		2.42329	0.00534457		2.40452	0.00224531
2.74813	0.00084279		2.74494	0.00045836		2.43148	0.00493694		2.4127	0.00204306
2.75632	0.00084324		2.75313	0.00045507		2.43967	0.00461337		2.42089	0.0017945
2.76451	0.00084185		2.76132	0.00045146		2.44786	0.00441974		2.42908	0.0015817
2.7727	0.00083756		2.76951	0.00044797		2.45605	0.00436224		2.43727	0.00147821
2.78089	0.00083212		2.7777	0.00044442		2.46424	0.00452747		2.44546	0.00150161
2.78908	0.00082697		2.78589	0.00044065		2.47243	0.00489936		2.45365	0.00179874
2.79727	0.00082204		2.79408	0.00043786		2.48062	0.00533096		2.46184	0.00224996
2.80546	0.00081818		2.80227	0.00043632		2.48881	0.00557985		2.47003	0.00266205
2.81365	0.00081558		2.81046	0.00043527		2.497	0.00554201		2.47822	0.00300347
2.82184	0.00081339		2.81865	0.00043424		2.50518	0.00545682		2.48641	0.00322579
2.83003	0.00081097		2.82684	0.0004336		2.51337	0.00540624		2.4946	0.00315269
2.83822	0.00080818		2.83503	0.0004333		2.52156	0.0053466		2.50279	0.00302313
2.84641	0.00080481		2.84322	0.000432		2.52975	0.0052798		2.51098	0.00298451
2.8546	0.00080113		2.85141	0.00042907		2.53794	0.00520783		2.51917	0.00296347
2.86279	0.00079761		2.8596	0.00042542		2.54613	0.00521109		2.52736	0.00294085
2.87097	0.00079434		2.86779	0.00042162		2.55432	0.00524914		2.53555	0.00291676
2.87916	0.0007912		2.87598	0.00041723		2.56251	0.00526235		2.54374	0.00289091
2.88735	0.00079031		2.88417	0.00041428		2.5707	0.00516369		2.55193	0.00280742
2.89554	0.00079137		2.89236	0.00041352		2.57889	0.0048699		2.56012	0.00263864
2.90373	0.00079307		2.90055	0.00041304		2.58708	0.00449822		2.56831	0.00244824
2.91192	0.00079507		2.90874	0.00041195		2.59527	0.00433994		2.5765	0.00226086
2.92011	0.00079723		2.91693	0.00040995		2.60346	0.00446176		2.58469	0.00206806
2.9283	0.00079926		2.92512	0.00040801		2.61165	0.00468957		2.59288	0.00185761
2.93649	0.00080098		2.93331	0.00040641		2.61984	0.00481972		2.60107	0.00186046
2.94468	0.00080252		2.9415	0.00040484		2.62803	0.00478148		2.60926	0.00198323
2.95287	0.00080383		2.94969	0.00040399		2.63622	0.00458475		2.61745	0.0020657
2.96106	0.00080401		2.95788	0.00040352		2.64441	0.00433962		2.62564	0.0020158
2.96925	0.00080254		2.96607	0.00040294		2.6526	0.00408885		2.63383	0.00200252
2.97744	0.00079549		2.97426	0.00040208		2.66079	0.00381627		2.64202	0.00219946
2.98563	0.00078493		2.98245	0.00040085		2.66898	0.00352551		2.65021	0.00252846
2.99382	0.00077465		2.99064	0.00039911		2.67717	0.00358707		2.6584	0.00273827
3.00201	0.00076494		2.99883	0.00039612		2.68536	0.00380348		2.66659	0.00271614
3.0102	0.00075896		3.00702	0.00039217		2.69355	0.00389555		2.67478	0.00277695
3.01839	0.00075535		3.01521	0.00038777		2.70174	0.00377833		2.68297	0.0030592
3.02658	0.00075161		3.0234	0.00038179		2.70993	0.00355888		2.69116	0.00339741
3.03477	0.00074756		3.03159	0.00037531		2.71812	0.00346361		2.69935	0.0037096
3.04296	0.00074314		3.03978	0.00037034		2.72631	0.00347657		2.70754	0.00387568
3.05115	0.0007383		3.04797	0.00036673		2.7345	0.00353503		2.71573	0.00371111
3.05934	0.00073095		3.05616	0.00036315		2.74269	0.00356255		2.72392	0.0034578
3.06753	0.0007219		3.06435	0.00035905		2.75088	0.00351311		2.73211	0.00377538
3.07572	0.00071196		3.07254	0.0003554		2.75907	0.00334479		2.7403	0.00436324
3.08391	0.00070084		3.08073	0.00035351		2.76726	0.00317263		2.74849	0.00483672
3.0921	0.00068873		3.08892	0.00035311		2.77545	0.00352149		2.75668	0.00506808
3.10029	0.00067886		3.09711	0.0003544		2.78364	0.00438032		2.76487	0.00498021
3.10848	0.00067081		3.1053	0.00035932		2.79183	0.00538921		2.77306	0.00468596
3.11667	0.00066286		3.11349	0.0003665		2.80002	0.00609429		2.78125	0.00431335
3.12486	0.0006549		3.12167	0.00037361		2.80821	0.00629646		2.78943	0.00393726
3.13305	0.00064691		3.12986	0.00037934		2.8164	0.00668746		2.79762	0.00362785
3.14124	0.00063862		3.13805	0.00038319		2.82459	0.0072644		2.80581	0.0033788
3.14943	0.00062988		3.14624	0.000382		2.83278	0.00774293		2.814	0.0031317
3.15762	0.00062013		3.15443	0.00037595		2.84097	0.00795131		2.82219	0.00286455
3.16581	0.00060978		3.16262	0.00037035		2.84916	0.00764167		2.83038	0.00262336
3.174	0.00059935		3.17081	0.00036594		2.85735	0.00710456		2.83857	0.002492
3.18219	0.00058659		3.179	0.00036175		2.86554	0.00675032		2.84676	0.00248551
3.19038	0.00057402		3.18719	0.0003576		2.87373	0.00651383		2.85495	0.0025065
3.19857	0.00056705		3.19538	0.00035336		2.88191	0.00628362		2.86314	0.00250193
3.20676	0.00056312		3.20357	0.0003497		2.8901	0.00604092		2.87133	0.00256866
3.21495	0.00056016		3.21176	0.00034673		2.89829	0.00603877		2.87952	0.00283247
3.22314	0.0005583		3.21995	0.00034369		2.90648	0.00626898		2.88771	0.00320115
3.23133	0.00055652		3.22814	0.00034026		2.91467	0.00650093		2.8959	0.00356733
3.23952	0.00055434		3.23633	0.00033531		2.92286	0.00666327		2.90409	0.00380884
3.24771	0.00055114		3.24452	0.0003294		2.93105	0.00676769		2.91228	0.00386196
3.25589	0.00054867		3.25271	0.00032671		2.93924	0.00718017		2.92047	0.00374551
3.26408	0.00054695		3.2609	0.00032713		2.94743	0.00791231		2.92866	0.00362499
3.27227	0.0005449		3.26909	0.00032855		2.95562	0.00852676		2.93685	0.00356547
3.28046	0.00054238		3.27728	0.00033008		2.96381	0.00884125		2.94504	0.00352351
3.28865	0.0005382		3.28547	0.00033116		2.972	0.00868961		2.95323	0.00347963
3.29684	0.0005357		3.29366	0.00033169		2.98019	0.00821087		2.96142	0.00342979
3.30503	0.00053592		3.30185	0.00033144		2.98838	0.00767375		2.96961	0.00336796
3.31322	0.00053763		3.31004	0.00032966		2.99657	0.00714774		2.9778	0.00329327
3.32141	0.00053966		3.31823	0.00032568		3.00476	0.00663331		2.98599	0.00341922
3.3296	0.00054195		3.32642	0.0003214		3.01295	0.00622486		2.99418	0.00373633
3.33779	0.00054455		3.33461	0.00031778		3.02114	0.00621214		3.00237	0.00410919
3.34598	0.00054726		3.3428	0.0003144		3.02933	0.00646376		3.01056	0.00446722
3.35417	0.00055234		3.35099	0.00031112		3.03752	0.00679416		3.01875	0.00478293
3.36236	0.00055842		3.35918	0.00030821		3.04571	0.00708917		3.02694	0.00501453
3.37055	0.00056367		3.36737	0.00030561		3.0539	0.00727951		3.03513	0.00504674
3.37874	0.00056745		3.37556	0.00030288		3.06209	0.00729934		3.04332	0.00485403
3.38693	0.00057034		3.38375	0.00029982		3.07028	0.00703045		3.05151	0.00456614
3.39512	0.0005722		3.39194	0.00029679		3.07847	0.00656933		3.0597	0.00431446
3.40331	0.00057253		3.40013	0.00029373		3.08666	0.0065138		3.06789	0.00407461
3.4115	0.00057261		3.40832	0.00029051		3.09485	0.00731618		3.07608	0.00380712
3.41969	0.00057269		3.41651	0.00028767		3.10304	0.0083919		3.08427	0.00362314
3.42788	0.00057246		3.4247	0.00028595		3.11123	0.00930939		3.09246	0.0035541
3.43607	0.00057188		3.43289	0.00028478		3.11942	0.00945793		3.10065	0.00352111
3.44426	0.00057246		3.44108	0.00028352		3.12761	0.00913795		3.10884	0.0034329
3.45245	0.00057362		3.44927	0.00028209		3.1358	0.00880098		3.11703	0.00325568
3.46064	0.00057437		3.45746	0.00027902		3.14399	0.00840125		3.12522	0.00297635
3.46883	0.00057433		3.46565	0.00027468		3.15218	0.00783341		3.13341	0.00267811
3.47702	0.0005737		3.47384	0.00026988		3.16037	0.00719765		3.1416	0.00240977
3.48521	0.00057247		3.48203	0.0002647		3.16856	0.00661063		3.14979	0.00216078
3.4934	0.00057009		3.49022	0.00025992		3.17675	0.00608354		3.15798	0.00192869
3.50159	0.00056611		3.49841	0.00025549		3.18494	0.00561071		3.16617	0.0017582
3.50978	0.00056207		3.50659	0.00025109		3.19313	0.00521989		3.17435	0.00170263
3.51797	0.0005584		3.51478	0.00024628		3.20132	0.00489543		3.18254	0.00171584
3.52616	0.00055467		3.52297	0.00023919		3.20951	0.00461291		3.19073	0.00172892
3.53435	0.00055077		3.53116	0.00023096		3.2177	0.00435849		3.19892	0.00172351
3.54254	0.00054451		3.53935	0.00022546		3.22589	0.00436139		3.20711	0.00166805
3.55073	0.00053743		3.54754	0.00022393		3.23408	0.0045226		3.2153	0.00151314
3.55892	0.00053139		3.55573	0.00022509		3.24227	0.00463772		3.22349	0.00132558
3.56711	0.00052596		3.56392	0.00022735		3.25046	0.00468259		3.23168	0.00120235
3.5753	0.00052308		3.57211	0.00022982		3.25865	0.00467027		3.23987	0.00114173
3.58349	0.00052207		3.5803	0.00023261		3.26683	0.00460896		3.24806	0.00110516
3.59168	0.00052258		3.58849	0.00023558		3.27502	0.00441502		3.25625	0.00107002
3.59987	0.00052581		3.59668	0.00023882		3.28321	0.00417398		3.26444	0.00103209
3.60806	0.00053		3.60487	0.00024208		3.2914	0.00419805		3.27263	0.00123847
3.61625	0.00053355		3.61306	0.00024502		3.29959	0.00430975		3.28082	0.0017017
3.62444	0.00053638		3.62125	0.00024761		3.30778	0.00430318		3.28901	0.0022189
3.63263	0.00053831		3.62944	0.00024987		3.31597	0.00400181		3.2972	0.0026089
3.64081	0.00053752		3.63763	0.00025065		3.32416	0.00356431		3.30539	0.00280538
3.649	0.00053251		3.64582	0.00024996		3.33235	0.00316903		3.31358	0.00270855
3.65719	0.00052276		3.65401	0.00024715		3.34054	0.00291736		3.32177	0.00247591
3.66538	0.00050877		3.6622	0.00024304		3.34873	0.00272307		3.32996	0.00224251
3.67357	0.00049043		3.67039	0.00023801		3.35692	0.00248914		3.33815	0.00200209
3.68176	0.00047255		3.67858	0.00022991		3.36511	0.0021905		3.34634	0.00177225
3.68995	0.0004598		3.68677	0.0002196		3.3733	0.0029011		3.35453	0.00163853
3.69814	0.00045029		3.69496	0.00020992		3.38149	0.00406001		3.36272	0.00162935
3.70633	0.00044328		3.70315	0.00020244		3.38968	0.00485607		3.37091	0.00166893
3.71452	0.00043877		3.71134	0.00019653		3.39787	0.00510899		3.3791	0.00171608
3.72271	0.00043553		3.71953	0.00019147		3.40606	0.00496718		3.38729	0.0017745
3.7309	0.00043306		3.72772	0.00018697		3.41425	0.00470505		3.39548	0.00193736
3.73909	0.00043071		3.73591	0.00018265		3.42244	0.00439069		3.40367	0.00214168
3.74728	0.00042808		3.7441	0.00017835		3.43063	0.00412369		3.41186	0.0023096
3.75547	0.00042485		3.75229	0.00017286		3.43882	0.00388348		3.42005	0.00242928
3.76366	0.00042107		3.76048	0.00016663		3.44701	0.00361613		3.42824	0.00249373
3.77185	0.00041754		3.76867	0.00016104		3.4552	0.00327826		3.43643	0.00239682
3.78004	0.00041409		3.77686	0.00015644		3.46339	0.0028974		3.44462	0.00223826
3.78823	0.00041032		3.78505	0.00015274		3.47158	0.00253054		3.45281	0.00220334
3.79642	0.00040356		3.79324	0.00015078		3.47977	0.00225763		3.461	0.00240052
3.80461	0.00039587		3.80143	0.00015074		3.48796	0.00207166		3.46919	0.00266811
3.8128	0.00039194		3.80962	0.00015153		3.49615	0.00187868		3.47738	0.00287684
3.82099	0.00038973		3.81781	0.00015218		3.50434	0.00164053		3.48557	0.00285348
3.82918	0.000387		3.826	0.00015239		3.51253	0.00138398		3.49376	0.00264142
3.83737	0.0003824		3.83419	0.00015138		3.52072	0.00115077		3.50195	0.00245014
3.84556	0.00037621		3.84238	0.00014838		3.52891	0.00108159		3.51014	0.0023078
3.85375	0.00036968		3.85057	0.00014258		3.5371	0.00125573		3.51833	0.00215284
3.86194	0.00036311		3.85876	0.00013334		3.54529	0.00148947		3.52652	0.00196469
3.87013	0.00035765		3.86695	0.00012267		3.55348	0.00166558		3.53471	0.00180853
3.87832	0.00035603		3.87514	0.00011224		3.56167	0.00172428		3.5429	0.00169098
3.88651	0.00035618		3.88333	0.00010197		3.56986	0.00162396		3.55109	0.00156396
3.8947	0.00035589		3.89151	9.17e-05		3.57805	0.00145933		3.55927	0.00141184
3.90289	0.00035475		3.8997	8.13e-05		3.58624	0.00136251		3.56746	0.00121146
3.91108	0.00035454		3.90789	7.07e-05		3.59443	0.00139011		3.57565	0.00099465
3.91927	0.00035502		3.91608	5.94e-05		3.60262	0.00144019		3.58384	0.00085077
3.92746	0.00035128		3.92427	4.78e-05		3.61081	0.00144324		3.59203	0.00083004
3.93565	0.00034083		3.93246	3.64e-05		3.619	0.0013623		3.60022	0.00087124
3.94384	0.0003283		3.94065	2.42e-05		3.62719	0.00110156		3.60841	0.0009293
3.95203	0.00031663		3.94884	1.19e-05		3.63538	0.00076395		3.6166	0.00101726
3.96022	0.0003056		3.95703	3e-07		3.64357	0.00049144		3.62479	0.00107978
3.96841	0.00029505		3.96522	-8.92e-06		3.65175	0.00027546		3.63298	0.0010774
3.9766	0.00028652		3.97341	-1.45e-05		3.65994	7.0788e-05		3.64117	0.00098816
3.98479	0.00028096		3.9816	-1.78e-05		3.66813	-0.0001356		3.64936	0.00082917
3.99298	0.0002791		3.98979	-1.95e-05		3.67632	-0.0003149		3.65755	0.00068233
4.00117	0.00028085		3.99798	-2.02e-05		3.68451	-0.0003298		3.66574	0.00065807
4.00936	0.0002846		4.00617	-2.06e-05		3.6927	-0.0002381		3.67393	0.00071858
4.01754	0.00028951		4.01436	-2.1e-05		3.70089	-0.0001275		3.68212	0.00078454
4.02573	0.00029441		4.02255	-2.1e-05		3.70908	6.7394e-05		3.69031	0.00083978
4.03392	0.00029859		4.03074	-2.03e-05		3.71727	0.00031333		3.6985	0.00086062
4.04211	0.00030126		4.03893	-1.94e-05		3.72546	0.0005613		3.70669	0.0008442
4.0503	0.00030221		4.04712	-1.95e-05		3.73365	0.00085826		3.71488	0.00100828
4.05849	0.00029967		4.05531	-2.11e-05		3.74184	0.00100761		3.72307	0.00158988
4.06668	0.00029347		4.0635	-2.5e-05		3.75003	0.0008736		3.73126	0.00236004
4.07487	0.00028727		4.07169	-3.12e-05		3.75822	0.00066726		3.73945	0.0030438
4.08306	0.00028151		4.07988	-3.95e-05		3.76641	0.00058249		3.74764	0.00358936
4.09125	0.00027528		4.08807	-4.76e-05		3.7746	0.00053101		3.75583	0.00378347
4.09944	0.00026784		4.09626	-5.44e-05		3.78279	0.00043189		3.76402	0.00375802
4.10763	0.00025787		4.10445	-6.08e-05		3.79098	0.00031822		3.77221	0.00358333
4.11582	0.00024841		4.11264	-6.71e-05		3.79917	0.000408		3.7804	0.00326152
4.12401	0.00024336		4.12083	-7.38e-05		3.80736	0.00064298		3.78859	0.002924
4.1322	0.00024078		4.12902	-8.05e-05		3.81555	0.00099129		3.79678	0.00264672
4.14039	0.00023885		4.13721	-8.68e-05		3.82374	0.00136326		3.80497	0.00259973
4.14858	0.00023712		4.1454	-9.12e-05		3.83193	0.00166516		3.81316	0.0026602
4.15677	0.00023525		4.15359	-9.33e-05		3.84012	0.00179967		3.82135	0.00268298
4.16496	0.00023306		4.16178	-9.42e-05		3.84831	0.00165516		3.82954	0.00259627
4.17315	0.00023045		4.16997	-9.47e-05		3.8565	0.00132047		3.83773	0.0023852
4.18134	0.00022512		4.17816	-9.44e-05		3.86469	0.00096127		3.84592	0.00216008
4.18953	0.00021724		4.18635	-9.18e-05		3.87288	0.00065749		3.85411	0.00206291
4.19772	0.00021115		4.19454	-8.81e-05		3.88107	0.00045396		3.8623	0.00206886
4.20591	0.00020907		4.20273	-8.46e-05		3.88926	0.0006087		3.87049	0.0020882
4.2141	0.00020919		4.21092	-8.16e-05		3.89745	0.00097965		3.87868	0.00209509
4.22229	0.00021021		4.21911	-8.12e-05		3.90564	0.00132642		3.88687	0.0019531
4.23048	0.00021322		4.2273	-8.36e-05		3.91383	0.00161792		3.89506	0.0017129
4.23867	0.00021695		4.23549	-8.6e-05		3.92202	0.00172735		3.90325	0.00149706
4.24686	0.0002201		4.24368	-8.67e-05		3.93021	0.00152218		3.91144	0.00148401
4.25505	0.0002222		4.25187	-8.66e-05		3.9384	0.00142566		3.91963	0.0015906
4.26324	0.0002233		4.26006	-8.6e-05		3.94659	0.00148933		3.92782	0.00166102
4.27143	0.00022364		4.26824	-8.52e-05		3.95478	0.00146236		3.936	0.00167349
4.27962	0.00022289		4.27643	-8.47e-05		3.96297	0.00129114		3.94419	0.00160057
4.28781	0.00022079		4.28462	-8.47e-05		3.97116	0.00123406		3.95238	0.00150393
4.296	0.00021735		4.29281	-8.28e-05		3.97935	0.00150203		3.96057	0.00139203
4.30419	0.000212		4.301	-7.98e-05		3.98754	0.00205004		3.96876	0.00123826
4.31238	0.00020911		4.30919	-7.73e-05		3.99573	0.00273871		3.97695	0.00106067
4.32057	0.00021008		4.31738	-7.56e-05		4.00392	0.00319536		3.98514	0.00096056
4.32876	0.00021336		4.32557	-7.61e-05		4.01211	0.00323075		3.99333	0.00092204
4.33695	0.00021773		4.33376	-7.94e-05		4.0203	0.00286146		4.00152	0.00089666
4.34514	0.00022202		4.34195	-8.56e-05		4.02848	0.00234079		4.00971	0.00090006
4.35333	0.00022561		4.35014	-9.33e-05		4.03667	0.00184424		4.0179	0.00125188
4.36152	0.00022832		4.35833	-0.0001001		4.04486	0.00138089		4.02609	0.00180999
4.36971	0.00022734		4.36652	-0.0001031		4.05305	0.0009917		4.03428	0.00227637
4.3779	0.00022305		4.37471	-0.0001024		4.06124	0.000953		4.04247	0.00260551
4.38609	0.00021693		4.3829	-9.94e-05		4.06943	0.00124928		4.05066	0.00273579
4.39428	0.00021013		4.39109	-9.58e-05		4.07762	0.00161879		4.05885	0.00262449
4.40246	0.00020239		4.39928	-9.28e-05		4.08581	0.00196552		4.06704	0.00245331
4.41065	0.00019489		4.40747	-9.05e-05		4.094	0.00212049		4.07523	0.00231493
4.41884	0.00018828		4.41566	-8.88e-05		4.10219	0.00212064		4.08342	0.00219498
4.42703	0.0001815		4.42385	-8.77e-05		4.11038	0.00206201		4.09161	0.00244976
4.43522	0.00017412		4.43204	-8.79e-05		4.11857	0.00186938		4.0998	0.00308187
4.44341	0.00016719		4.44023	-8.9e-05		4.12676	0.00180763		4.10799	0.00380301
4.4516	0.00016087		4.44842	-8.74e-05		4.13495	0.00196384		4.11618	0.00424513
4.45979	0.00015484		4.45661	-8.33e-05		4.14314	0.00219251		4.12437	0.00424603
4.46798	0.00015049		4.4648	-7.84e-05		4.15133	0.00229025		4.13256	0.00405362
4.47617	0.00014818		4.47299	-7.33e-05		4.15952	0.00216419		4.14075	0.00378867
4.48436	0.00014664		4.48118	-6.83e-05		4.16771	0.00203221		4.14894	0.0034711
4.49255	0.00014533		4.48937	-6.38e-05		4.1759	0.00190016		4.15713	0.00325559
4.50074	0.00014597		4.49756	-5.99e-05		4.18409	0.00168697		4.16532	0.00313385
4.50893	0.00014815		4.50575	-5.72e-05		4.19228	0.0015976		4.17351	0.00302195
4.51712	0.00015015		4.51394	-5.76e-05		4.20047	0.00161762		4.1817	0.00290409
4.52531	0.00015154		4.52213	-5.94e-05		4.20866	0.00163057		4.18989	0.00281327
4.5335	0.00015159		4.53032	-6.14e-05		4.21685	0.00162393		4.19808	0.00275223
4.54169	0.00015062		4.53851	-6.42e-05		4.22504	0.00167421		4.20627	0.00270242
4.54988	0.00014921		4.5467	-6.82e-05		4.23323	0.00179034		4.21446	0.00265918
4.55807	0.00014741		4.55489	-7.28e-05		4.24142	0.00190053		4.22265	0.00260746
4.56626	0.00014298		4.56308	-7.77e-05		4.24961	0.00197616		4.23084	0.00253763
4.57445	0.00013685		4.57127	-8.31e-05		4.2578	0.00198482		4.23903	0.00237577
4.58264	0.00013042		4.57946	-8.88e-05		4.26599	0.0018569		4.24722	0.00214827
4.59083	0.00012423		4.58765	-9.47e-05		4.27418	0.00152499		4.25541	0.00213915
4.59902	0.00011751		4.59584	-0.0001009		4.28237	0.0012049		4.2636	0.00227574
4.60721	0.00010955		4.60403	-0.0001081		4.29056	0.00103367		4.27179	0.00241148
4.6154	0.00010214		4.61222	-0.0001149		4.29875	0.00091104		4.27998	0.00250822
4.62359	9.66e-05		4.62041	-0.0001209		4.30694	0.00077919		4.28817	0.00254264
4.63178	9.21e-05		4.6286	-0.0001269		4.31513	0.00058049		4.29636	0.00238442
4.63997	8.81e-05		4.63679	-0.0001329		4.32332	0.00055126		4.30455	0.00210737
4.64816	8.51e-05		4.64498	-0.0001392		4.33151	0.00065887		4.31274	0.0018963
4.65635	8.21e-05		4.65316	-0.0001457		4.3397	0.00071977		4.32092	0.00177445
4.66454	7.85e-05		4.66135	-0.000152		4.34789	0.00070587		4.32911	0.00166464
4.67273	7.35e-05		4.66954	-0.000158		4.35608	0.00066933		4.3373	0.00153007
4.68092	6.78e-05		4.67773	-0.0001641		4.36427	0.00114146		4.34549	0.00134647
4.68911	6.23e-05		4.68592	-0.0001704		4.37246	0.00189818		4.35368	0.00112712
4.6973	5.67e-05		4.69411	-0.0001772		4.38065	0.00258606		4.36187	0.00093319
4.70549	5.07e-05		4.7023	-0.0001843		4.38884	0.0031107		4.37006	0.0008742
4.71368	4.51e-05		4.71049	-0.0001889		4.39703	0.00340587		4.37825	0.00090368
4.72187	4.06e-05		4.71868	-0.0001901		4.40522	0.0035504		4.38644	0.0009561
4.73006	3.68e-05		4.72687	-0.0001892		4.4134	0.00360053		4.39463	0.00103429
4.73825	3.33e-05		4.73506	-0.0001873		4.42159	0.00349022		4.40282	0.00116697
4.74644	3.04e-05		4.74325	-0.0001854		4.42978	0.00367005		4.41101	0.00133411
4.75463	2.89e-05		4.75144	-0.0001837		4.43797	0.00401872		4.4192	0.0014936
4.76282	2.84e-05		4.75963	-0.0001832		4.44616	0.00425352		4.42739	0.00163441
4.77101	2.73e-05		4.76782	-0.0001847		4.45435	0.00431893		4.43558	0.0017445
4.7792	2.52e-05		4.77601	-0.0001897		4.46254	0.00412873		4.44377	0.00181638
4.78738	1.99e-05		4.7842	-0.0001975		4.47073	0.00379521		4.45196	0.00175906
4.79557	1.26e-05		4.79239	-0.0002062		4.47892	0.0034705		4.46015	0.00189872
4.80376	6.06e-06		4.80058	-0.0002147		4.48711	0.00318081		4.46834	0.00222887
4.81195	4.09e-07		4.80877	-0.0002217		4.4953	0.00287166		4.47653	0.00255132
4.82014	-4.72e-06		4.81696	-0.0002276		4.50349	0.00251363		4.48472	0.0028457
4.82833	-9.29e-06		4.82515	-0.0002334		4.51168	0.00210689		4.49291	0.00310357
4.83652	-1.25e-05		4.83334	-0.0002388		4.51987	0.00179017		4.5011	0.00325953
4.84471	-1.44e-05		4.84153	-0.000244		4.52806	0.00156968		4.50929	0.00333575
4.8529	-1.48e-05		4.84972	-0.0002492		4.53625	0.00137924		4.51748	0.0033725
4.86109	-1.46e-05		4.85791	-0.0002547		4.54444	0.00120509		4.52567	0.00329867
4.86928	-1.33e-05		4.8661	-0.0002595		4.55263	0.00104308		4.53386	0.00318982
4.87747	-1e-05		4.87429	-0.0002621		4.56082	0.00090656		4.54205	0.00313592
4.88566	-5.58e-06		4.88248	-0.0002623		4.56901	0.00082924		4.55024	0.00307266
4.89385	-5.04e-07		4.89067	-0.0002615		4.5772	0.00077973		4.55843	0.00295535
4.90204	4.53e-06		4.89886	-0.0002607		4.58539	0.00072667		4.56662	0.00277956
4.91023	8.94e-06		4.90705	-0.0002601		4.59358	0.00058374		4.57481	0.00255261
4.91842	1.26e-05		4.91524	-0.0002597		4.60177	0.00040727		4.583	0.00228315
4.92661	1.33e-05		4.92343	-0.0002603		4.60996	0.00025842		4.59119	0.00200958
4.9348	1.03e-05		4.93162	-0.0002622		4.61815	0.00010978		4.59938	0.00201846
4.94299	9.18e-06		4.93981	-0.0002657		4.62634	-5.151e-05		4.60757	0.00223556
4.95118	9.95e-06		4.948	-0.0002699		4.63453	-0.0002443		4.61576	0.00241939
4.95937	1.01e-05		4.95619	-0.0002742		4.64272	-0.0004733		4.62395	0.0025185
4.96756	9.33e-06		4.96438	-0.0002809		4.65091	-0.0005971		4.63214	0.00252383
4.97575	7.21e-06		4.97257	-0.0002897		4.6591	-0.0006118		4.64033	0.00250346
4.98394	4.12e-06		4.98076	-0.0002963		4.66729	-0.0004904		4.64852	0.00247424
4.99213	6.03e-10		4.98895	-0.0003007		4.67548	-0.0003524		4.65671	0.00241622
5.00032	-5.73e-06		4.99714	-0.0003046		4.68367	-0.0003069		4.6649	0.00228592
5.00851	-1.34e-05		5.00533	-0.0003093		4.69186	-0.0004062		4.67309	0.00217761
5.0167	-2.26e-05		5.01352	-0.0003153		4.70005	-0.0006967		4.68128	0.00208397
5.02489	-3.3e-05		5.02171	-0.0003215		4.70824	-0.0010308		4.68947	0.00194992
5.03308	-4.53e-05		5.0299	-0.0003273		4.71643	-0.0013273		4.69766	0.0017474
5.04127	-5.67e-05		5.03808	-0.0003327		4.72462	-0.0015993		4.70584	0.00164492
5.04946	-6.41e-05		5.04627	-0.0003382		4.73281	-0.001835		4.71403	0.00162278
5.05765	-6.7e-05		5.05446	-0.000344		4.741	-0.0019075		4.72222	0.00158975
5.06584	-6.58e-05		5.06265	-0.0003506		4.74919	-0.0018076		4.73041	0.00150467
5.07403	-6.26e-05		5.07084	-0.0003573		4.75738	-0.001594		4.7386	0.00136535
5.08222	-5.88e-05		5.07903	-0.0003638		4.76557	-0.0013667		4.74679	0.00124333
5.09041	-5.37e-05		5.08722	-0.0003703		4.77376	-0.0011849		4.75498	0.00114393
5.0986	-4.78e-05		5.09541	-0.0003754		4.78195	-0.0013156		4.76317	0.00104682
5.10679	-4.21e-05		5.1036	-0.0003786		4.79014	-0.0016514		4.77136	0.00092369
5.11498	-3.7e-05		5.11179	-0.000381		4.79832	-0.0020047		4.77955	0.00078626
5.12317	-3.28e-05		5.11998	-0.0003836		4.80651	-0.0023465		4.78774	0.00073563
5.13136	-2.98e-05		5.12817	-0.0003865		4.8147	-0.0025162		4.79593	0.00081943
5.13955	-2.83e-05		5.13636	-0.0003897		4.82289	-0.002194		4.80412	0.00093842
5.14774	-3e-05		5.14455	-0.0003931		4.83108	-0.0015764		4.81231	0.00103072
5.15593	-3.33e-05		5.15274	-0.0003971		4.83927	-0.0012276		4.8205	0.00104678
5.16411	-3.66e-05		5.16093	-0.0004016		4.84746	-0.0013518		4.82869	0.00103322
5.1723	-4.01e-05		5.16912	-0.0004052		4.85565	-0.0016517		4.83688	0.00110909
5.18049	-4.31e-05		5.17731	-0.0004079		4.86384	-0.0017012		4.84507	0.00125862
5.18868	-4.55e-05		5.1855	-0.0004106		4.87203	-0.0015667		4.85326	0.00144302
5.19687	-4.75e-05		5.19369	-0.0004136		4.88022	-0.0013925		4.86145	0.00179622
5.20506	-4.98e-05		5.20188	-0.0004167		4.88841	-0.0009868		4.86964	0.00243012
5.21325	-5.29e-05		5.21007	-0.0004192		4.8966	-0.0005621		4.87783	0.00322214
5.22144	-5.74e-05		5.21826	-0.0004195		4.90479	-0.0003314		4.88602	0.00404443
5.22963	-6.74e-05		5.22645	-0.0004182		4.91298	-0.0004675		4.89421	0.0045827
5.23782	-8.25e-05		5.23464	-0.0004173		4.92117	-0.000793		4.9024	0.00466592
5.24601	-9.57e-05		5.24283	-0.0004177		4.92936	-0.0010736		4.91059	0.00446832
5.2542	-0.0001068		5.25102	-0.0004201		4.93755	-0.0012739		4.91878	0.00423583
5.26239	-0.0001176		5.25921	-0.0004239		4.94574	-0.001311		4.92697	0.00403535
5.27058	-0.0001294		5.2674	-0.000428		4.95393	-0.0012514		4.93516	0.00385217
5.27877	-0.0001435		5.27559	-0.0004322		4.96212	-0.0012608		4.94335	0.00386426
5.28696	-0.0001547		5.28378	-0.000435		4.97031	-0.0013924		4.95154	0.00405395
5.29515	-0.0001629		5.29197	-0.0004356		4.9785	-0.0016174		4.95973	0.00420133
5.30334	-0.0001709		5.30016	-0.000435		4.98669	-0.001844		4.96792	0.0042242
5.31153	-0.0001788		5.30835	-0.0004347		4.99488	-0.0020401		4.97611	0.00419996
5.31972	-0.0001878		5.31654	-0.0004352		5.00307	-0.002217		4.9843	0.00416786
5.32791	-0.0001977		5.32473	-0.0004384		5.01126	-0.0023685		4.99249	0.00412195
5.3361	-0.0002079		5.33292	-0.0004438		5.01945	-0.0024812		5.00068	0.004004
5.34429	-0.0002168		5.34111	-0.0004494		5.02764	-0.0025623		5.00887	0.00374679
5.35248	-0.0002244		5.3493	-0.0004548		5.03583	-0.0026211		5.01706	0.00341629
5.36067	-0.0002314		5.35749	-0.0004602		5.04402	-0.0025729		5.02525	0.00309941
5.36886	-0.0002362		5.36568	-0.000466		5.05221	-0.002467		5.03344	0.0028299
5.37705	-0.0002391		5.37387	-0.0004718		5.0604	-0.0023702		5.04163	0.00268196
5.38524	-0.0002414		5.38206	-0.0004773		5.06859	-0.0022304		5.04982	0.0027206
5.39343	-0.0002439		5.39025	-0.0004827		5.07678	-0.0016798		5.05801	0.00289201
5.40162	-0.0002465		5.39844	-0.0004869		5.08497	-0.0008625		5.0662	0.00304066
5.40981	-0.00025		5.40663	-0.0004901		5.09316	-1.217e-05		5.07439	0.00309706
5.418	-0.000255		5.41481	-0.0004929		5.10135	0.00102637		5.08257	0.00300422
5.42619	-0.000262		5.423	-0.0004958		5.10954	0.00190902		5.09076	0.00285774
5.43438	-0.000269		5.43119	-0.000499		5.11773	0.00236016		5.09895	0.0029093
5.44257	-0.0002751		5.43938	-0.0005029		5.12592	0.00213347		5.10714	0.00307896
5.45076	-0.0002794		5.44757	-0.0005064		5.13411	0.00164294		5.11533	0.00317471
5.45895	-0.000281		5.45576	-0.0005092		5.1423	0.00126132		5.12352	0.00315563
5.46714	-0.0002793		5.46395	-0.0005121		5.15049	0.00104634		5.13171	0.00312776
5.47533	-0.0002764		5.47214	-0.0005154		5.15868	0.00087084		5.1399	0.00312998
5.48352	-0.000274		5.48033	-0.0005191		5.16687	0.00062985		5.14809	0.00313764
5.49171	-0.0002728		5.48852	-0.0005221		5.17505	0.00027853		5.15628	0.00314805
5.4999	-0.0002747		5.49671	-0.0005235		5.18324	-0.0001401		5.16447	0.00338624
5.50809	-0.0002784		5.5049	-0.000524		5.19143	-0.000459		5.17266	0.00377522
5.51628	-0.0002825		5.51309	-0.0005239		5.19962	-0.0006926		5.18085	0.0041706
5.52447	-0.0002873		5.52128	-0.0005236		5.20781	-0.0009679		5.18904	0.00456073
5.53266	-0.0002907		5.52947	-0.0005237		5.216	-0.0013251		5.19723	0.0049047
5.54085	-0.0002921		5.53766	-0.0005246		5.22419	-0.0016731		5.20542	0.00518101
5.54903	-0.0002924		5.54585	-0.0005262		5.23238	-0.0015023		5.21361	0.00516595
5.55722	-0.0002918		5.55404	-0.0005283		5.24057	-0.0010105		5.2218	0.00494783
5.56541	-0.0002911		5.56223	-0.0005311		5.24876	-0.0005574		5.22999	0.00476298
5.5736	-0.0002907		5.57042	-0.0005344		5.25695	-0.0001678		5.23818	0.00461261
5.58179	-0.0002905		5.57861	-0.0005384		5.26514	0.00025583		5.24637	0.00446171
5.58998	-0.000291		5.5868	-0.0005415		5.27333	0.00059521		5.25456	0.00433269
5.59817	-0.0002925		5.59499	-0.0005419		5.28152	0.00073918		5.26275	0.00456745
5.60636	-0.0002954		5.60318	-0.0005411		5.28971	0.0005565		5.27094	0.00514376
5.61455	-0.000299		5.61137	-0.0005395		5.2979	0.00050332		5.27913	0.00571652
5.62274	-0.0003026		5.61956	-0.0005375		5.30609	0.00166347		5.28732	0.00616349
5.63093	-0.0003031		5.62775	-0.0005355		5.31428	0.00375242		5.29551	0.00638429
5.63912	-0.0002989		5.63594	-0.0005339		5.32247	0.00579559		5.3037	0.00629959
5.64731	-0.0002931		5.64413	-0.000533		5.33066	0.00748745		5.31189	0.00612265
5.6555	-0.0002865		5.65232	-0.0005331		5.33885	0.00837735		5.32008	0.00593484
5.66369	-0.0002794		5.66051	-0.0005332		5.34704	0.0082443		5.32827	0.00569731
5.67188	-0.0002722		5.6687	-0.0005327		5.35523	0.00767768		5.33646	0.00538388
5.68007	-0.0002648		5.67689	-0.0005317		5.36342	0.00703188		5.34465	0.00506262
5.68826	-0.000254		5.68508	-0.0005303		5.37161	0.00631261		5.35284	0.0047761
5.69645	-0.0002367		5.69327	-0.0005296		5.3798	0.00555829		5.36103	0.00451536
5.70464	-0.0002159		5.70146	-0.0005296		5.38799	0.0048347		5.36922	0.00427636
5.71283	-0.0001939		5.70965	-0.0005296		5.39618	0.00424753		5.37741	0.00409646
5.72102	-0.0001716		5.71784	-0.0005293		5.40437	0.00382808		5.3856	0.00395721
5.72921	-0.0001506		5.72603	-0.0005288		5.41256	0.00343272		5.39379	0.00382036
5.7374	-0.0001313		5.73422	-0.0005284		5.42075	0.00298081		5.40198	0.00367916
5.74559	-0.0001127		5.74241	-0.0005279		5.42894	0.00281292		5.41017	0.00348644
5.75378	-9.46e-05		5.7506	-0.0005272		5.43713	0.00294661		5.41836	0.0032291
5.76197	-7.73e-05		5.75879	-0.0005262		5.44532	0.00324946		5.42655	0.00294737
5.77016	-5.85e-05		5.76698	-0.000525		5.45351	0.00419351		5.43474	0.00268123
5.77835	-3.81e-05		5.77517	-0.0005239		5.4617	0.00534898		5.44293	0.0024704
5.78654	-1.57e-05		5.78336	-0.0005223		5.46989	0.00624553		5.45112	0.00231366
5.79473	9.15e-06		5.79155	-0.0005205		5.47808	0.00661866		5.45931	0.00226802
5.80292	3.72e-05		5.79973	-0.0005187		5.48627	0.00641832		5.46749	0.00227278
5.81111	6.74e-05		5.80792	-0.0005167		5.49446	0.00604262		5.47568	0.00226032
5.8193	9.75e-05		5.81611	-0.0005139		5.50265	0.00565595		5.48387	0.00221263
5.82749	0.00013135		5.8243	-0.0005093		5.51084	0.00523369		5.49206	0.00212517
5.83568	0.0001699		5.83249	-0.0005037		5.51903	0.00491404		5.50025	0.00218528
5.84387	0.00020864		5.84068	-0.0004989		5.52722	0.00466227		5.50844	0.00237366
5.85206	0.00024763		5.84887	-0.0004953		5.53541	0.00439901		5.51663	0.00257147
5.86025	0.00028757		5.85706	-0.0004896		5.5436	0.00407078		5.52482	0.00273568
5.86844	0.00032843		5.86525	-0.000482		5.55179	0.00368813		5.53301	0.00285242
5.87663	0.00037137		5.87344	-0.0004741		5.55997	0.00339057		5.5412	0.00290041
5.88482	0.00041514		5.88163	-0.0004665		5.56816	0.00318285		5.54939	0.00288716
5.89301	0.00045893		5.88982	-0.0004596		5.57635	0.00302032		5.55758	0.00285079
5.9012	0.0005013		5.89801	-0.0004535		5.58454	0.00292157		5.56577	0.00289509
5.90939	0.00054322		5.9062	-0.0004483		5.59273	0.00322845		5.57396	0.00300995
5.91758	0.00058441		5.91439	-0.0004448		5.60092	0.00376799		5.58215	0.00312621
5.92576	0.00062394		5.92258	-0.0004416		5.60911	0.00429089		5.59034	0.00322769
5.93395	0.00066384		5.93077	-0.0004363		5.6173	0.00487467		5.59853	0.00332399
5.94214	0.00070554		5.93896	-0.0004277		5.62549	0.00567238		5.60672	0.00342098
5.95033	0.00074835		5.94715	-0.0004171		5.63368	0.00639349		5.61491	0.00351647
5.95852	0.00079167		5.95534	-0.0004061		5.64187	0.00681724		5.6231	0.00372203
5.96671	0.00083721		5.96353	-0.0003953		5.65006	0.00704219		5.63129	0.00407687
5.9749	0.00088975		5.97172	-0.0003831		5.65825	0.00735061		5.63948	0.0044805
5.98309	0.00094977		5.97991	-0.0003694		5.66644	0.0077557		5.64767	0.0048819
5.99128	0.00101164		5.9881	-0.000354		5.67463	0.00817225		5.65586	0.00527142
5.99947	0.0010743		5.99629	-0.0003368		5.68282	0.0086162		5.66405	0.00558026
6.00766	0.00113981		6.00448	-0.0003188		5.69101	0.00922308		5.67224	0.00577131
6.01585	0.00120952		6.01267	-0.0002995		5.6992	0.00995753		5.68043	0.00577865
6.02404	0.00128234		6.02086	-0.000278		5.70739	0.0106171		5.68862	0.00570971
6.03223	0.00135632		6.02905	-0.0002547		5.71558	0.0111231		5.69681	0.00563334
6.04042	0.00143237		6.03724	-0.0002315		5.72377	0.0113132		5.705	0.00553191
6.04861	0.00151181		6.04543	-0.0002091		5.73196	0.0113632		5.71319	0.00542551
6.0568	0.00159645		6.05362	-0.0001864		5.74015	0.0116139		5.72138	0.00540432
6.06499	0.00168558		6.06181	-0.0001628		5.74834	0.0124665		5.72957	0.00553022
6.07318	0.00177947		6.07	-0.0001395		5.75653	0.013683		5.73776	0.00570747
6.08137	0.00187836		6.07819	-0.0001171		5.76472	0.0148886		5.74595	0.00586882
6.08956	0.00197805		6.08638	-9.37e-05		5.77291	0.0160232		5.75414	0.00591354
6.09775	0.00207701		6.09457	-6.81e-05		5.7811	0.0170553		5.76233	0.0058624
6.10594	0.00217631		6.10276	-3.98e-05		5.78929	0.0176005		5.77052	0.00582341
6.11413	0.0022735		6.11095	-8.52e-06		5.79748	0.0180142		5.77871	0.00599715
6.12232	0.00236955		6.11914	2.69e-05		5.80567	0.0185367		5.7869	0.00632737
6.13051	0.00246967		6.12733	6.54e-05		5.81386	0.018977		5.79509	0.00662877
6.1387	0.0025761		6.13552	0.00010662		5.82205	0.0192762		5.80328	0.00685272
6.14689	0.0026898		6.14371	0.00015237		5.83024	0.0195049		5.81147	0.00704132
6.15508	0.00280853		6.1519	0.00020285		5.83843	0.0198057		5.81966	0.00722097
6.16327	0.0029307		6.16009	0.0002577		5.84662	0.0203531		5.82785	0.00739676
6.17146	0.0030596		6.16828	0.0003193		5.85481	0.0211528		5.83604	0.00759087
6.17965	0.00319821		6.17647	0.00038701		5.863	0.0220129		5.84423	0.00778322
6.18784	0.00334634		6.18465	0.00045646		5.87119	0.0226899		5.85241	0.00795301
6.19603	0.00350365		6.19284	0.00052989		5.87938	0.0231004		5.8606	0.00802902
6.20422	0.00367297		6.20103	0.00061238		5.88757	0.0235722		5.86879	0.00803747
6.21241	0.00385371		6.20922	0.00070378		5.89576	0.0242751		5.87698	0.00802586
6.2206	0.00404383		6.21741	0.00080093		5.90395	0.0251308		5.88517	0.00798353
6.22879	0.00424367		6.2256	0.00090091		5.91214	0.0261042		5.89336	0.00792436
6.23698	0.00445537		6.23379	0.00100442		5.92033	0.0271067		5.90155	0.00788433
6.24517	0.00468327		6.24198	0.00111221		5.92852	0.028083		5.90974	0.00816702
6.25336	0.0049281		6.25017	0.00122494		5.9367	0.0291683		5.91793	0.00864802
6.26155	0.00518951		6.25836	0.00134154		5.94489	0.0304855		5.92612	0.00909495
6.26974	0.00546894		6.26655	0.00145905		5.95308	0.0318394		5.93431	0.00948745
6.27793	0.00576826		6.27474	0.00157991		5.96127	0.0330905		5.9425	0.0095501
6.28612	0.00608751		6.28293	0.00170618		5.96946	0.0341342		5.95069	0.00938432
6.29431	0.0064254		6.29112	0.00183681		5.97765	0.0345528		5.95888	0.00950653
6.3025	0.00678192		6.29931	0.0019707		5.98584	0.0346487		5.96707	0.00990491
6.31068	0.00715905		6.3075	0.00210854		5.99403	0.0349279		5.97526	0.0104001
6.31887	0.00756106		6.31569	0.00225365		6.00222	0.0356196		5.98345	0.0109416
6.32706	0.00798932		6.32388	0.00240653		6.01041	0.0365648		5.99164	0.0114615
6.33525	0.00844317		6.33207	0.00256627		6.0186	0.0375504		5.99983	0.0119308
6.34344	0.0089255		6.34026	0.00273191		6.02679	0.0383657		6.00802	0.0124578
6.35163	0.00944003		6.34845	0.00290141		6.03498	0.0389095		6.01621	0.0130604
6.35982	0.00998531		6.35664	0.00307341		6.04317	0.039335		6.0244	0.0136798
6.36801	0.0105602		6.36483	0.00324682		6.05136	0.0397308		6.03259	0.0142985
6.3762	0.0111641		6.37302	0.00342277		6.05955	0.040096		6.04078	0.0148345
6.38439	0.0117962		6.38121	0.00360181		6.06774	0.0407418		6.04897	0.0152392
6.39258	0.0124582		6.3894	0.00378169		6.07593	0.0419975		6.05716	0.0154546
6.40077	0.0131516		6.39759	0.00396166		6.08412	0.0434246		6.06535	0.0153799
6.40896	0.0138744		6.40578	0.00414499		6.09231	0.0446869		6.07354	0.0151861
6.41715	0.014624		6.41397	0.00433166		6.1005	0.0454756		6.08173	0.0150652
6.42534	0.0154019		6.42216	0.00451763		6.10869	0.0459753		6.08992	0.0150668
6.43353	0.0162103		6.43035	0.00470229		6.11688	0.0463423		6.09811	0.0151436
6.44172	0.0170484		6.43854	0.00488561		6.12507	0.046523		6.1063	0.0152737
6.44991	0.0179109		6.44673	0.00506914		6.13326	0.046556		6.11449	0.0153818
6.4581	0.0187969		6.45492	0.0052557		6.14145	0.0467384		6.12268	0.0154161
6.46629	0.0197102		6.46311	0.00544494		6.14964	0.0471774		6.13087	0.0154141
6.47448	0.0206512		6.4713	0.00563718		6.15783	0.0477117		6.13906	0.0155043
6.48267	0.0216206		6.47949	0.00583324		6.16602	0.0482663		6.14725	0.0156842
6.49086	0.0226161		6.48768	0.00603212		6.17421	0.0489416		6.15544	0.0158178
6.49905	0.0236312		6.49587	0.00623237		6.1824	0.049711		6.16363	0.015851
6.50724	0.0246636		6.50406	0.00643334		6.19059	0.0504085		6.17182	0.0158663
6.51543	0.0257153		6.51225	0.0066344		6.19878	0.0509681		6.18001	0.0159843
6.52362	0.0267915		6.52044	0.00683747		6.20697	0.0513087		6.1882	0.0163372
6.53181	0.027896		6.52863	0.0070446		6.21516	0.0513858		6.19639	0.0170136
6.54	0.0290286		6.53682	0.00725485		6.22335	0.051343		6.20458	0.0178346
6.54819	0.0301862		6.54501	0.0074692		6.23154	0.0513728		6.21277	0.0186709
6.55638	0.0313656		6.5532	0.0076877		6.23973	0.0514782		6.22096	0.0196194
6.56457	0.0325657		6.56138	0.007908		6.24792	0.051596		6.22914	0.020641
6.57276	0.0337855		6.56957	0.00812904		6.25611	0.0517026		6.23733	0.0213692
6.58095	0.0350249		6.57776	0.00835386		6.2643	0.051792		6.24552	0.0216268
6.58914	0.0362824		6.58595	0.00858422		6.27249	0.0518231		6.25371	0.0215975
6.59733	0.0375542		6.59414	0.00881889		6.28068	0.0519107		6.2619	0.0215317
6.60552	0.0388382		6.60233	0.00906164		6.28887	0.0521599		6.27009	0.0215129
6.61371	0.0401321		6.61052	0.0093148		6.29706	0.0525001		6.27828	0.0215107
6.6219	0.0414333		6.61871	0.00957579		6.30525	0.0527823		6.28647	0.021508
6.63009	0.0427419		6.6269	0.00984705		6.31344	0.0529476		6.29466	0.021426
6.63828	0.0440558		6.63509	0.0101328		6.32162	0.0530497		6.30285	0.0212902
6.64647	0.0453741		6.64328	0.010433		6.32981	0.0533026		6.31104	0.0211531
6.65466	0.0466999		6.65147	0.0107498		6.338	0.0536309		6.31923	0.0210169
6.66285	0.0480331		6.65966	0.0110862		6.34619	0.0539104		6.32742	0.0208943
6.67104	0.0493717		6.66785	0.0114421		6.35438	0.0541168		6.33561	0.0209995
6.67923	0.0507133		6.67604	0.0118177		6.36257	0.054463		6.3438	0.0213278
6.68742	0.0520551		6.68423	0.0122138		6.37076	0.0549147		6.35199	0.0216915
6.6956	0.0533962		6.69242	0.0126339		6.37895	0.0553537		6.36018	0.0220264
6.70379	0.0547364		6.70061	0.0130816		6.38714	0.0558208		6.36837	0.0222107
6.71198	0.0560762		6.7088	0.0135589		6.39533	0.0562431		6.37656	0.0222816
6.72017	0.0574153		6.71699	0.0140703		6.40352	0.0565582		6.38475	0.0223151
6.72836	0.0587525		6.72518	0.0146226		6.41171	0.0566231		6.39294	0.0222749
6.73655	0.0600893		6.73337	0.0152194		6.4199	0.0565713		6.40113	0.0224252
6.74474	0.0614263		6.74156	0.0158634		6.42809	0.0565392		6.40932	0.022786
6.75293	0.0627611		6.74975	0.0165614		6.43628	0.056472		6.41751	0.0234285
6.76112	0.0640918		6.75794	0.0173217		6.44447	0.0563403		6.4257	0.0241396
6.76931	0.06542		6.76613	0.0181559		6.45266	0.0561359		6.43389	0.0247101
6.7775	0.0667492		6.77432	0.019076		6.46085	0.0558789		6.44208	0.0250153
6.78569	0.0680809		6.78251	0.0200911		6.46904	0.055647		6.45027	0.0249264
6.79388	0.0694171		6.7907	0.0212139		6.47723	0.0555411		6.45846	0.0247086
6.80207	0.0707585		6.79889	0.0224596		6.48542	0.0555689		6.46665	0.0245254
6.81026	0.0721082		6.80708	0.023842		6.49361	0.0556296		6.47484	0.0243224
6.81845	0.0734735		6.81527	0.0253778		6.5018	0.0556716		6.48303	0.0240771
6.82664	0.0748575		6.82346	0.0270852		6.50999	0.0556279		6.49122	0.0238124
6.83483	0.0762638		6.83165	0.0289822		6.51818	0.0555964		6.49941	0.0236194
6.84302	0.0777013		6.83984	0.0310907		6.52637	0.055629		6.5076	0.0234869
6.85121	0.0791784		6.84803	0.0334372		6.53456	0.0556998		6.51579	0.0233152
6.8594	0.0806992		6.85622	0.0360469		6.54275	0.0558831		6.52398	0.0230688
6.86759	0.0822679		6.86441	0.038944		6.55094	0.0563384		6.53217	0.0228476
6.87578	0.0838915		6.8726	0.0421594		6.55913	0.0568662		6.54036	0.0226367
6.88397	0.0855828		6.88079	0.0457208		6.56732	0.0572915		6.54855	0.0223872
6.89216	0.0873551		6.88898	0.0496559		6.57551	0.0573341		6.55674	0.0221317
6.90035	0.0892208		6.89717	0.0539973		6.5837	0.0570832		6.56493	0.021883
6.90854	0.0911955		6.90536	0.0587767		6.59189	0.0570857		6.57312	0.0216358
6.91673	0.0932946		6.91355	0.0640276		6.60008	0.0572861		6.58131	0.0213914
6.92492	0.0955322		6.92174	0.0697834		6.60827	0.0574463		6.5895	0.0211727
6.93311	0.0979281		6.92993	0.0760774		6.61646	0.0575386		6.59769	0.0209807
6.9413	0.100509		6.93812	0.0829418		6.62465	0.057617		6.60588	0.0209415
6.94949	0.103299		6.9463	0.0904045		6.63284	0.0576132		6.61406	0.0211302
6.95768	0.106322		6.95449	0.0984938		6.64103	0.0574669		6.62225	0.0214585
6.96587	0.1096		6.96268	0.107237		6.64922	0.0572898		6.63044	0.0217131
6.97406	0.113164		6.97087	0.116657		6.65741	0.0572027		6.63863	0.0217958
6.98225	0.117041		6.97906	0.126784		6.6656	0.0571899		6.64682	0.0217687
6.99044	0.12126		6.98725	0.137639		6.67379	0.0572185		6.65501	0.0216816
6.99863	0.125854		6.99544	0.14924		6.68198	0.0572533		6.6632	0.0216033
7.00682	0.130848		7.00363	0.161605		6.69017	0.0572718		6.67139	0.0216172
7.01501	0.136273		7.01182	0.174742		6.69836	0.0571969		6.67958	0.0216547
7.0232	0.14217		7.02001	0.188655		6.70654	0.0572038		6.68777	0.0216539
7.03139	0.14857		7.0282	0.203337		6.71473	0.0574908		6.69596	0.0215982
7.03958	0.155504		7.03639	0.218788		6.72292	0.0579629		6.70415	0.0217319
7.04777	0.163002		7.04458	0.235004		6.73111	0.0584534		6.71234	0.022081
7.05596	0.171089		7.05277	0.251973		6.7393	0.0589079		6.72053	0.0224206
7.06415	0.179797		7.06096	0.26968		6.74749	0.0591673		6.72872	0.0226653
7.07233	0.189153		7.06915	0.288105		6.75568	0.0592768		6.73691	0.0227268
7.08052	0.19918		7.07734	0.307224		6.76387	0.0591406		6.7451	0.0229005
7.08871	0.209897		7.08553	0.327004		6.77206	0.0587596		6.75329	0.0233335
7.0969	0.221328		7.09372	0.347401		6.78025	0.0583236		6.76148	0.0238973
7.10509	0.233484		7.10191	0.368375		6.78844	0.058065		6.76967	0.0245393
7.11328	0.246365		7.1101	0.389874		6.79663	0.0580367		6.77786	0.025201
7.12147	0.259975		7.11829	0.411844		6.80482	0.0580788		6.78605	0.0258341
7.12966	0.274314		7.12648	0.434236		6.81301	0.0581095		6.79424	0.0264261
7.13785	0.289385		7.13467	0.456992		6.8212	0.0580992		6.80243	0.0269752
7.14604	0.305184		7.14286	0.480056		6.82939	0.0580049		6.81062	0.0274899
7.15423	0.321697		7.15105	0.503364		6.83758	0.0578854		6.81881	0.0280138
7.16242	0.338905		7.15924	0.526845		6.84577	0.0577722		6.827	0.028647
7.17061	0.356785		7.16743	0.55043		6.85396	0.0576549		6.83519	0.029548
7.1788	0.375303		7.17562	0.574049		6.86215	0.0575053		6.84338	0.0308304
7.18699	0.394423		7.18381	0.597627		6.87034	0.0573304		6.85157	0.0325061
7.19518	0.414102		7.192	0.621092		6.87853	0.0573606		6.85976	0.0343041
7.20337	0.434299		7.20019	0.644373		6.88672	0.0575384		6.86795	0.0359857
7.21156	0.454971		7.20838	0.6674		6.89491	0.0577363		6.87614	0.0375122
7.21975	0.476064		7.21657	0.690101		6.9031	0.0581184		6.88433	0.0390715
7.22794	0.497518		7.22476	0.71241		6.91129	0.0586054		6.89252	0.0409579
7.23613	0.519274		7.23295	0.73426		6.91948	0.0589843		6.90071	0.0433648
7.24432	0.54127		7.24114	0.755582		6.92767	0.0592021		6.9089	0.0463783
7.25251	0.563438		7.24933	0.776311		6.93586	0.059494		6.91709	0.0495077
7.2607	0.585707		7.25752	0.796388		6.94405	0.0599222		6.92528	0.0524243
7.26889	0.608003		7.26571	0.815754		6.95224	0.0604302		6.93347	0.0547991
7.27708	0.630256		7.2739	0.834354		6.96043	0.0613295		6.94166	0.0569484
7.28527	0.652395		7.28209	0.852133		6.96862	0.0624221		6.94985	0.0591857
7.29346	0.674353		7.29028	0.868997		6.97681	0.0634509		6.95804	0.0615067
7.30165	0.696061		7.29847	0.88492		6.985	0.0644141		6.96623	0.0640449
7.30984	0.717449		7.30666	0.899945		6.99319	0.0655204		6.97442	0.0667912
7.31803	0.738452		7.31485	0.914025		7.00138	0.0668293		6.98261	0.0696039
7.32622	0.758997		7.32303	0.927094		7.00957	0.0682376		6.9908	0.072557
7.33441	0.779015		7.33122	0.939124		7.01776	0.0697477		6.99898	0.0758139
7.3426	0.798442		7.33941	0.950093		7.02595	0.0713785		7.00717	0.0794057
7.35079	0.817217		7.3476	0.959985		7.03414	0.0730171		7.01536	0.0831375
7.35898	0.835291		7.35579	0.968789		7.04233	0.0750275		7.02355	0.0868902
7.36717	0.852612		7.36398	0.976494		7.05052	0.0772824		7.03174	0.0906385
7.37536	0.869085		7.37217	0.983099		7.05871	0.0795177		7.03993	0.0944857
7.38355	0.884677		7.38036	0.988608		7.0669	0.0818202		7.04812	0.0984359
7.39174	0.899373		7.38855	0.993025		7.07509	0.0842715		7.05631	0.102487
7.39993	0.913191		7.39674	0.996358		7.08327	0.086882		7.0645	0.106746
7.40812	0.926083		7.40493	0.99862		7.09146	0.0896499		7.07269	0.111364
7.41631	0.937987		7.41312	0.999828		7.09965	0.0929816		7.08088	0.116127
7.4245	0.948878		7.42131	1		7.10784	0.0967774		7.08907	0.120853
7.43269	0.958738		7.4295	0.999161		7.11603	0.100534		7.09726	0.125596
7.44088	0.967551		7.43769	0.997336		7.12422	0.104085		7.10545	0.130462
7.44907	0.975305		7.44588	0.994546		7.13241	0.10746		7.11364	0.135261
7.45725	0.981994		7.45407	0.990826		7.1406	0.110762		7.12183	0.140032
7.46544	0.987616		7.46226	0.986208		7.14879	0.11409		7.13002	0.144929
7.47363	0.992177		7.47045	0.980726		7.15698	0.11761		7.13821	0.150316
7.48182	0.995685		7.47864	0.974418		7.16517	0.121214		7.1464	0.15589
7.49001	0.998148		7.48683	0.967322		7.17336	0.124968		7.15459	0.161275
7.4982	0.999581		7.49502	0.959473		7.18155	0.128891		7.16278	0.166506
7.50639	1		7.50321	0.95091		7.18974	0.132945		7.17097	0.171563
7.51458	0.999424		7.5114	0.941672		7.19793	0.137102		7.17916	0.176414
7.52277	0.997878		7.51959	0.931804		7.20612	0.141329		7.18735	0.181056
7.53096	0.995389		7.52778	0.921346		7.21431	0.145467		7.19554	0.185654
7.53915	0.991988		7.53597	0.91034		7.2225	0.149446		7.20373	0.190135
7.54734	0.987708		7.54416	0.898826		7.23069	0.153405		7.21192	0.194391
7.55553	0.982583		7.55235	0.88684		7.23888	0.157467		7.22011	0.198438
7.56372	0.976645		7.56054	0.874418		7.24707	0.162051		7.2283	0.202402
7.57191	0.969924		7.56873	0.861598		7.25526	0.166844		7.23649	0.206296
7.5801	0.962456		7.57692	0.848421		7.26345	0.171392		7.24468	0.210113
7.58829	0.954276		7.58511	0.834926		7.27164	0.175646		7.25287	0.21378
7.59648	0.945419		7.5933	0.821147		7.27983	0.179626		7.26106	0.217236
7.60467	0.935933		7.60149	0.807123		7.28802	0.183649		7.26925	0.220487
7.61286	0.92586		7.60968	0.792887		7.29621	0.187662		7.27744	0.223539
7.62105	0.915242		7.61787	0.778472		7.3044	0.191505		7.28563	0.226473
7.62924	0.904115		7.62606	0.763908		7.31259	0.195243		7.29382	0.229312
7.63743	0.892523		7.63425	0.74922		7.32078	0.198943		7.30201	0.231941
7.64562	0.880503		7.64244	0.734438		7.32897	0.203058		7.3102	0.23431
7.65381	0.86809		7.65063	0.719588		7.33716	0.207302		7.31839	0.236807
7.662	0.855319		7.65882	0.704696		7.34535	0.211644		7.32658	0.239381
7.67019	0.842229		7.66701	0.689791		7.35354	0.215961		7.33477	0.241547
7.67838	0.828857		7.6752	0.674894		7.36173	0.21996		7.34296	0.243136
7.68657	0.815241		7.68339	0.66003		7.36992	0.223604		7.35115	0.244327
7.69476	0.801418		7.69158	0.645219		7.37811	0.226634		7.35934	0.245368
7.70295	0.787422		7.69977	0.630479		7.3863	0.229408		7.36753	0.246383
7.71114	0.773283		7.70795	0.615824		7.39449	0.232723		7.37571	0.247298
7.71933	0.759025		7.71614	0.60127		7.40268	0.236248		7.3839	0.248056
7.72752	0.744683		7.72433	0.586834		7.41087	0.239543		7.39209	0.248571
7.73571	0.730283		7.73252	0.572528		7.41906	0.242591		7.40028	0.248769
7.7439	0.715852		7.74071	0.558367		7.42725	0.245054		7.40847	0.248836
7.75209	0.701417		7.7489	0.544366		7.43544	0.24681		7.41666	0.248924
7.76028	0.687005		7.75709	0.530536		7.44363	0.24807		7.42485	0.249169
7.76847	0.67264		7.76528	0.516886		7.45182	0.249026		7.43304	0.249529
7.77666	0.658343		7.77347	0.503423		7.46001	0.249649		7.44123	0.249895
7.78485	0.644137		7.78166	0.490155		7.46819	0.249916		7.44942	0.25
7.79304	0.63004		7.78985	0.47709		7.47638	0.25		7.45761	0.249697
7.80123	0.616064		7.79804	0.464232		7.48457	0.249996		7.4658	0.248909
7.80942	0.602229		7.80623	0.451587		7.49276	0.249922		7.47399	0.247731
7.81761	0.588552		7.81442	0.439161		7.50095	0.249795		7.48218	0.246469
7.8258	0.575041		7.82261	0.426959		7.50914	0.249575		7.49037	0.245236
7.83399	0.561712		7.8308	0.414985		7.51733	0.249049		7.49856	0.243898
7.84217	0.548576		7.83899	0.403244		7.52552	0.248369		7.50675	0.242381
7.85036	0.53564		7.84718	0.391735		7.53371	0.247882		7.51494	0.240524
7.85855	0.522912		7.85537	0.380458		7.5419	0.247442		7.52313	0.238501
7.86674	0.5104		7.86356	0.369414		7.55009	0.246886		7.53132	0.236461
7.87493	0.498113		7.87175	0.358606		7.55828	0.246118		7.53951	0.234432
7.88312	0.486055		7.87994	0.348033		7.56647	0.244847		7.5477	0.23266
7.89131	0.474228		7.88813	0.337692		7.57466	0.243359		7.55589	0.231063
7.8995	0.462635		7.89632	0.327584		7.58285	0.241959		7.56408	0.229495
7.90769	0.451277		7.90451	0.31771		7.59104	0.24064		7.57227	0.227831
7.91588	0.440155		7.9127	0.308068		7.59923	0.239383		7.58046	0.225803
7.92407	0.429266		7.92089	0.298658		7.60742	0.23793		7.58865	0.223316
7.93226	0.418614		7.92908	0.28948		7.61561	0.236158		7.59684	0.220394
7.94045	0.408208		7.93727	0.280531		7.6238	0.234172		7.60503	0.217308
7.94864	0.398048		7.94546	0.271805		7.63199	0.231812		7.61322	0.214353
7.95683	0.388136		7.95365	0.263303		7.64018	0.229209		7.62141	0.211578
7.96502	0.378466		7.96184	0.255025		7.64837	0.226693		7.6296	0.208951
7.97321	0.369033		7.97003	0.246967		7.65656	0.22454		7.63779	0.20613
7.9814	0.359832		7.97822	0.239122		7.66475	0.222851		7.64598	0.203104
7.98959	0.350861		7.98641	0.231485		7.67294	0.221559		7.65417	0.20014
7.99778	0.342116		7.9946	0.224054		7.68113	0.220489		7.66236	0.197322
8.00597	0.333588		8.00279	0.216827		7.68932	0.219497		7.67055	0.194456
8.01416	0.325277		8.01098	0.209799		7.69751	0.218546		7.67874	0.191619
8.02235	0.317185		8.01917	0.202967		7.7057	0.217529		7.68693	0.188929
8.03054	0.309309		8.02736	0.19633		7.71389	0.215754		7.69512	0.186033
8.03873	0.301647		8.03555	0.189884		7.72208	0.213207		7.70331	0.182959
8.04692	0.294193		8.04374	0.183626		7.73027	0.210186		7.7115	0.179932
8.05511	0.286942		8.05193	0.177551		7.73846	0.206945		7.71969	0.17699
8.0633	0.279892		8.06012	0.171655		7.74665	0.203622		7.72788	0.174083
8.07149	0.273038		8.06831	0.165935		7.75484	0.200008		7.73607	0.171086
8.07968	0.266372		8.0765	0.160387		7.76303	0.196272		7.74426	0.167943
8.08787	0.259889		8.08469	0.155007		7.77122	0.192687		7.75245	0.164694
8.09606	0.253585		8.09287	0.149793		7.77941	0.189296		7.76063	0.161606
8.10425	0.247456		8.10106	0.144742		7.7876	0.186086		7.76882	0.158764
8.11244	0.241497		8.10925	0.13985		7.79579	0.182856		7.77701	0.15589
8.12063	0.235705		8.11744	0.13511		7.80398	0.179469		7.7852	0.152845
8.12882	0.230074		8.12563	0.130518		7.81217	0.175942		7.79339	0.149739
8.13701	0.2246		8.13382	0.126071		7.82036	0.172461		7.80158	0.146651
8.1452	0.21928		8.14201	0.121767		7.82855	0.169138		7.80977	0.14369
8.15339	0.214112		8.1502	0.1176		7.83674	0.166078		7.81796	0.140958
8.16158	0.209089		8.15839	0.113566		7.84493	0.163153		7.82615	0.138363
8.16977	0.204205		8.16658	0.109665		7.85311	0.160236		7.83434	0.13583
8.17796	0.19946		8.17477	0.105893		7.8613	0.15705		7.84253	0.133284
8.18615	0.194847		8.18296	0.102244		7.86949	0.153812		7.85072	0.130475
8.19434	0.19036		8.19115	0.098716		7.87768	0.150854		7.85891	0.127496
8.20253	0.185999		8.19934	0.0953072		7.88587	0.148018		7.8671	0.124468
8.21072	0.181767		8.20753	0.0920143		7.89406	0.145171		7.87529	0.121466
8.2189	0.177658		8.21572	0.0888339		7.90225	0.142114		7.88348	0.1186
8.22709	0.173661		8.22391	0.0857614		7.91044	0.138888		7.89167	0.115795
8.23528	0.169771		8.2321	0.082792		7.91863	0.135711		7.89986	0.112978
8.24347	0.165987		8.24029	0.079923		7.92682	0.132708		7.90805	0.11015
8.25166	0.162311		8.24848	0.0771513		7.93501	0.129944		7.91624	0.107626
8.25985	0.158743		8.25667	0.0744754		7.9432	0.127338		7.92443	0.105546
8.26804	0.155278		8.26486	0.0718951		7.95139	0.124814		7.93262	0.103646
8.27623	0.151912		8.27305	0.0694065		7.95958	0.12198		7.94081	0.101774
8.28442	0.148639		8.28124	0.0670054		7.96777	0.119041		7.949	0.0997154
8.29261	0.145458		8.28943	0.0646893		7.97596	0.116459		7.95719	0.0972508
8.3008	0.142363		8.29762	0.0624575		7.98415	0.114151		7.96538	0.0946611
8.30899	0.139349		8.30581	0.0603082		7.99234	0.111869		7.97357	0.0923165
8.31718	0.136415		8.314	0.0582376		8.00053	0.109533		7.98176	0.0901668
8.32537	0.133562		8.32219	0.0562445		8.00872	0.10695		7.98995	0.088111
8.33356	0.130787		8.33038	0.0543239		8.01691	0.104295		7.99814	0.0861242
8.34175	0.128089		8.33857	0.0524705		8.0251	0.101907		8.00633	0.0839475
8.34994	0.125465		8.34676	0.0506811		8.03329	0.0997555		8.01452	0.081697
8.35813	0.122916		8.35495	0.048956		8.04148	0.0976984		8.02271	0.0795443
8.36632	0.120438		8.36314	0.0472955		8.04967	0.0956922		8.0309	0.0774468
8.37451	0.118024		8.37133	0.0456963		8.05786	0.0934927		8.03909	0.0754732
8.3827	0.115669		8.37952	0.0441562		8.06605	0.0910912		8.04728	0.0735837
8.39089	0.113374		8.38771	0.0426725		8.07424	0.0887157		8.05547	0.0717127
8.39908	0.111137		8.3959	0.0412436		8.08243	0.086448		8.06366	0.0699815
8.40727	0.108956		8.40409	0.0398719		8.09062	0.0841835		8.07185	0.0683599
8.41546	0.106834		8.41228	0.0385531		8.09881	0.0819056		8.08004	0.0667753
8.42365	0.10477		8.42047	0.0372787		8.107	0.0796947		8.08823	0.0651325
8.43184	0.102761		8.42866	0.0360458		8.11519	0.0774432		8.09642	0.0633724
8.44003	0.100805		8.43685	0.0348546		8.12338	0.0752039		8.10461	0.0615478
8.44822	0.0989001		8.44504	0.0337053		8.13157	0.0730651		8.1128	0.0596936
8.45641	0.0970427		8.45323	0.0325967		8.13976	0.0709303		8.12099	0.0578338
8.4646	0.0952284		8.46142	0.0315294		8.14795	0.0688226		8.12918	0.0559967
8.47279	0.0934567		8.4696	0.0305033		8.15614	0.066881		8.13736	0.0541965
8.48098	0.09173		8.47779	0.0295153		8.16433	0.0650918		8.14555	0.0524724
8.48917	0.0900494		8.48598	0.0285646		8.17252	0.0633358		8.15374	0.050903
8.49736	0.088413		8.49417	0.0276521		8.18071	0.0615648		8.16193	0.0494217
8.50555	0.0868178		8.50236	0.0267772		8.1889	0.0597679		8.17012	0.0479626
8.51374	0.0852625		8.51055	0.0259376		8.19709	0.0579973		8.17831	0.0467068
8.52193	0.0837478		8.51874	0.0251301		8.20528	0.0562682		8.1865	0.0455925
8.53012	0.0822713		8.52693	0.0243528		8.21347	0.0545647		8.19469	0.0445021
8.53831	0.0808302		8.53512	0.0236058		8.22166	0.0528759		8.20288	0.0433415
8.5465	0.0794256		8.54331	0.0228872		8.22984	0.0512723		8.21107	0.0419732
8.55469	0.0780583		8.5515	0.0221965		8.23803	0.0497787		8.21926	0.0405518
8.56288	0.0767238		8.55969	0.021534		8.24622	0.0485442		8.22745	0.0391884
8.57107	0.0754198		8.56788	0.0208958		8.25441	0.0474787		8.23564	0.0378672
8.57926	0.0741493		8.57607	0.0202783		8.2626	0.0464521		8.24383	0.0365885
8.58745	0.0729123		8.58426	0.0196807		8.27079	0.0453729		8.25202	0.0355007
8.59564	0.0717022		8.59245	0.019102		8.27898	0.0441641		8.26021	0.0345142
8.60382	0.0705191		8.60064	0.0185408		8.28717	0.042748		8.2684	0.0335089
8.61201	0.0693662		8.60883	0.0179967		8.29536	0.0414289		8.27659	0.0324274
8.6202	0.0682415		8.61702	0.0174703		8.30355	0.0405156		8.28478	0.0313593
8.62839	0.0671425		8.62521	0.0169657		8.31174	0.0399102		8.29297	0.0303432
8.63658	0.0660683		8.6334	0.0164844		8.31993	0.0392273		8.30116	0.0293508
8.64477	0.0650182		8.64159	0.0160237		8.32812	0.0382893		8.30935	0.0284712
8.65296	0.0639931		8.64978	0.0155806		8.33631	0.0370187		8.31754	0.0282053
8.66115	0.0629925		8.65797	0.0151554		8.3445	0.0356775		8.32573	0.028399
8.66934	0.0620121		8.66616	0.0147483		8.35269	0.0347862		8.33392	0.0286209
8.67753	0.0610521		8.67435	0.0143568		8.36088	0.0343319		8.34211	0.028777
8.68572	0.0601167		8.68254	0.0139807		8.36907	0.0340511		8.3503	0.0287355
8.69391	0.0592025		8.69073	0.0136179		8.37726	0.0338606		8.35849	0.0284208
8.7021	0.0583042		8.69892	0.0132671		8.38545	0.0337143		8.36668	0.0279458
8.71029	0.0574225		8.70711	0.0129285		8.39364	0.0334362		8.37487	0.0274092
8.71848	0.0565587		8.7153	0.0125992		8.40183	0.0329371		8.38306	0.0268301
8.72667	0.055712		8.72349	0.0122789		8.41002	0.0321365		8.39125	0.0260283
8.73486	0.0548838		8.73168	0.0119699		8.41821	0.0314595		8.39944	0.0252078
8.74305	0.0540746		8.73987	0.0116713		8.4264	0.0312031		8.40763	0.0245647
8.75124	0.0532825		8.74806	0.0113824		8.43459	0.0314206		8.41582	0.0240025
8.75943	0.0525044		8.75625	0.0111042		8.44278	0.0318526		8.42401	0.0234626
8.76762	0.0517399		8.76444	0.0108367		8.45097	0.0317739		8.4322	0.022909
8.77581	0.0509899		8.77263	0.0105782		8.45916	0.0308719		8.44039	0.0223156
8.784	0.0502557		8.78082	0.0103271		8.46735	0.0296844		8.44858	0.0216812
8.79219	0.0495379		8.78901	0.0100855		8.47554	0.0285455		8.45677	0.0209761
8.80038	0.0488321		8.7972	0.00985598		8.48373	0.0274255		8.46496	0.0202349
8.80857	0.0481356		8.80539	0.00963492		8.49192	0.0263239		8.47315	0.0196252
8.81676	0.0474507		8.81358	0.00942005		8.50011	0.0252825		8.48134	0.019275
8.82495	0.0467783		8.82177	0.00921242		8.5083	0.0242789		8.48953	0.0190437
8.83314	0.0461156		8.82996	0.00901061		8.51649	0.0232856		8.49772	0.0188218
8.84133	0.0454627		8.83815	0.00881179		8.52468	0.0222613		8.50591	0.0186
8.84952	0.0448236		8.84634	0.00861564		8.53287	0.0211812		8.5141	0.0183132
8.85771	0.0441962		8.85452	0.00842492		8.54106	0.0200459		8.52228	0.0179268
8.8659	0.0435769		8.86271	0.00824112		8.54925	0.0190953		8.53047	0.0173869
8.87409	0.0429659		8.8709	0.00806534		8.55744	0.0182685		8.53866	0.0167946
8.88228	0.0423661		8.87909	0.00789482		8.56563	0.0174251		8.54685	0.0162297
8.89047	0.04178		8.88728	0.00772581		8.57382	0.0164807		8.55504	0.015685
8.89866	0.0412029		8.89547	0.00756125		8.58201	0.0155213		8.56323	0.0151256
8.90685	0.0406304		8.90366	0.00740245		8.5902	0.014665		8.57142	0.0146333
8.91504	0.0400672		8.91185	0.00724913		8.59839	0.0139027		8.57961	0.0144131
8.92323	0.0395139		8.92004	0.00710198		8.60658	0.0131947		8.5878	0.0145892
8.93142	0.0389657		8.92823	0.00695908		8.61476	0.0124921		8.59599	0.0151183
8.93961	0.0384222		8.93642	0.00682067		8.62295	0.0117728		8.60418	0.0158101
8.9478	0.0378876		8.94461	0.00668859		8.63114	0.0110045		8.61237	0.0165298
8.95599	0.0373628		8.9528	0.00656304		8.63933	0.0102038		8.62056	0.0170048
8.96418	0.0368474		8.96099	0.00644171		8.64752	0.00945093		8.62875	0.0170876
8.97237	0.0363436		8.96918	0.0063233		8.65571	0.0092132		8.63694	0.0167101
8.98056	0.0358518		8.97737	0.00620993		8.6639	0.00928657		8.64513	0.0161298
8.98874	0.0353709		8.98556	0.00610031		8.67209	0.00935763		8.65332	0.0156431
8.99693	0.0348993		8.99375	0.00599181		8.68028	0.00945016		8.66151	0.0152433
9.00512	0.0344365		9.00194	0.00588664		8.68847	0.00945631		8.6697	0.0148389
9.01331	0.0339815		9.01013	0.00578446		8.69666	0.0092996		8.67789	0.0144008
9.0215	0.0335317		9.01832	0.0056841		8.70485	0.00874832		8.68608	0.013913
9.02969	0.0330849		9.02651	0.00558787		8.71304	0.00801553		8.69427	0.0133944
9.03788	0.0326458		9.0347	0.00549639		8.72123	0.00734371		8.70246	0.0128489
9.04607	0.0322181		9.04289	0.00540902		8.72942	0.00678785		8.71065	0.0123206
9.05426	0.0317967		9.05108	0.00532276		8.73761	0.00637094		8.71884	0.0118765
9.06245	0.0313812		9.05927	0.00523622		8.7458	0.00600484		8.72703	0.011538
9.07064	0.0309745		9.06746	0.00514926		8.75399	0.00563554		8.73522	0.0112503
9.07883	0.0305762		9.07565	0.00506421		8.76218	0.00516463		8.74341	0.0109767
9.08702	0.0301863		9.08384	0.00498312		8.77037	0.00471785		8.7516	0.0107213
9.09521	0.0298043		9.09203	0.0049054		8.77856	0.0043464		8.75979	0.0104489
9.1034	0.0294311		9.10022	0.00482969		8.78675	0.00399073		8.76798	0.0101368
9.11159	0.029063		9.10841	0.00475532		8.79494	0.00364184		8.77617	0.00982851
9.11978	0.0286952		9.1166	0.00468407		8.80313	0.00330541		8.78436	0.00953264
9.12797	0.0283304		9.12479	0.00461691		8.81132	0.00300052		8.79255	0.00923681
9.13616	0.0279734		9.13298	0.00455199		8.81951	0.00270137		8.80074	0.00889582
9.14435	0.0276247		9.14117	0.00448819		8.8277	0.00238535		8.80893	0.00846491
9.15254	0.0272832		9.14936	0.00442457		8.83589	0.00200682		8.81712	0.00800981
9.16073	0.0269508		9.15755	0.00436041		8.84408	0.00159216		8.82531	0.00761636
9.16892	0.0266255		9.16574	0.00429774		8.85227	0.00121833		8.8335	0.00727587
9.17711	0.0263033		9.17393	0.00423714		8.86046	0.00101104		8.84169	0.0069662
9.1853	0.0259855		9.18212	0.00417657		8.86865	0.00092377		8.84988	0.00668884
9.19349	0.0256742		9.19031	0.00411744		8.87684	0.0008846		8.85807	0.00641731
9.20168	0.0253684		9.1985	0.00406121		8.88503	0.00110695		8.86626	0.00613397
9.20987	0.025067		9.20669	0.00400699		8.89322	0.00144601		8.87445	0.00582875
9.21806	0.0247737		9.21488	0.00395407		8.90141	0.00171937		8.88264	0.00553244
9.22625	0.0244916		9.22307	0.00390219		8.9096	0.00181099		8.89083	0.00534656
9.23444	0.0242201		9.23126	0.00385232		8.91779	0.00176451		8.89902	0.00556334
9.24263	0.0239562		9.23944	0.00380319		8.92598	0.00183057		8.9072	0.00598832
9.25082	0.0236974		9.24763	0.00375424		8.93417	0.00202763		8.91539	0.00638454
9.25901	0.0234449		9.25582	0.00370657		8.94236	0.00220956		8.92358	0.00674685
9.2672	0.0231986		9.26401	0.00365906		8.95055	0.00232249		8.93177	0.00706466
9.27539	0.0229568		9.2722	0.00361259		8.95874	0.00228725		8.93996	0.0069855
9.28358	0.0227209		9.28039	0.00356853		8.96693	0.0021047		8.94815	0.00662485
9.29177	0.0224913		9.28858	0.00352678		8.97512	0.00188135		8.95634	0.00628778
9.29996	0.0222674		9.29677	0.00348714		8.98331	0.00166291		8.96453	0.00608856
9.30815	0.0220486		9.30496	0.00344736		8.9915	0.00130654		8.97272	0.00599942
9.31634	0.0218343		9.31315	0.00340519		8.99968	0.00078395		8.98091	0.00592086
9.32453	0.0216238		9.32134	0.00336302		9.00787	0.00042293		8.9891	0.00581655
9.33272	0.0214146		9.32953	0.00332271		9.01606	0.00019577		8.99729	0.00565163
9.34091	0.0212077		9.33772	0.00328337		9.02425	-3.641e-05		9.00548	0.00550699
9.3491	0.0210045		9.34591	0.0032451		9.03244	-0.0003505		9.01367	0.00544649
9.35729	0.020806		9.3541	0.00320899		9.04063	-0.0007168		9.02186	0.00543613
9.36547	0.0206153		9.36229	0.00317486		9.04882	-0.0010846		9.03005	0.00558184
9.37366	0.0204285		9.37048	0.00314225		9.05701	-0.0014906		9.03824	0.00584209
9.38185	0.0202451		9.37867	0.00311074		9.0652	-0.0019543		9.04643	0.00606205
9.39004	0.0200662		9.38686	0.00307945		9.07339	-0.0024224		9.05462	0.00619679
9.39823	0.0198894		9.39505	0.00304781		9.08158	-0.002863		9.06281	0.00635172
9.40642	0.0197167		9.40324	0.00301565		9.08977	-0.0032324		9.071	0.00659073
9.41461	0.0195477		9.41143	0.0029831		9.09796	-0.0035907		9.07919	0.00689517
9.4228	0.0193818		9.41962	0.00294991		9.10615	-0.0039936		9.08738	0.0071273
9.43099	0.0192172		9.42781	0.00291566		9.11434	-0.0044176		9.09557	0.00720948
9.43918	0.0190548		9.436	0.00288076		9.12253	-0.0048296		9.10376	0.00707686
9.44737	0.0188962		9.44419	0.0028467		9.13072	-0.0051123		9.11195	0.0068827
9.45556	0.0187373		9.45238	0.00281408		9.13891	-0.0052081		9.12014	0.00673176
9.46375	0.0185758		9.46057	0.00278275		9.1471	-0.0051834		9.12833	0.00653345
9.47194	0.0184152		9.46876	0.00275198		9.15529	-0.0051864		9.13652	0.00624245
9.48013	0.0182576		9.47695	0.00272192		9.16348	-0.0052851		9.14471	0.00595836
9.48832	0.018102		9.48514	0.00269295		9.17167	-0.0054621		9.1529	0.00574507
9.49651	0.0179474		9.49333	0.00266411		9.17986	-0.005704		9.16109	0.00554222
9.5047	0.0177955		9.50152	0.00263431		9.18805	-0.0060061		9.16928	0.0053114
9.51289	0.0176472		9.50971	0.00260317		9.19624	-0.0063398		9.17747	0.00506858
9.52108	0.0175033		9.5179	0.00257281		9.20443	-0.0065982		9.18566	0.00488422
9.52927	0.017361		9.52609	0.00254513		9.21262	-0.0066081		9.19385	0.00481055
9.53746	0.0172172		9.53428	0.00252035		9.22081	-0.0064094		9.20204	0.00476432
9.54565	0.0170742		9.54247	0.00249711		9.229	-0.0061738		9.21023	0.00468718
9.55384	0.016932		9.55066	0.00247459		9.23719	-0.005964		9.21842	0.00459253
9.56203	0.0167898		9.55885	0.00245214		9.24538	-0.0058088		9.22661	0.00446582
9.57022	0.0166496		9.56704	0.0024278		9.25357	-0.0057209		9.2348	0.00429422
9.57841	0.0165104		9.57523	0.0024003		9.26176	-0.0056334		9.24299	0.00413337
9.5866	0.0163707		9.58342	0.00237256		9.26995	-0.0055437		9.25118	0.00401722
9.59479	0.0162327		9.59161	0.00234641		9.27814	-0.0054738		9.25937	0.00397523
9.60298	0.0160991		9.5998	0.00232172		9.28633	-0.005241		9.26756	0.0040931
9.61117	0.0159701		9.60799	0.00229872		9.29452	-0.0049029		9.27575	0.00430168
9.61936	0.0158449		9.61617	0.00227712		9.30271	-0.0045715		9.28393	0.00442664
9.62755	0.0157209		9.62436	0.00225644		9.3109	-0.0040947		9.29212	0.00440651
9.63574	0.0155944		9.63255	0.00223653		9.31909	-0.0036855		9.30031	0.00421645
9.64393	0.0154646		9.64074	0.00221744		9.32728	-0.0035381		9.3085	0.0039203
9.65212	0.0153312		9.64893	0.00219813		9.33547	-0.0037864		9.31669	0.00360816
9.66031	0.015192		9.65712	0.00217652		9.34366	-0.0040662		9.32488	0.0033739
9.6685	0.0150488		9.66531	0.00215239		9.35185	-0.0042167		9.33307	0.00354607
9.67669	0.0149036		9.6735	0.00212733		9.36004	-0.0040421		9.34126	0.00409436
9.68488	0.0147578		9.68169	0.00210212		9.36823	-0.0037199		9.34945	0.00467479
9.69307	0.0146149		9.68988	0.00207717		9.37641	-0.0034832		9.35764	0.00515726
9.70126	0.0144756		9.69807	0.00205527		9.3846	-0.0036233		9.36583	0.00552685
9.70945	0.0143388		9.70626	0.00203836		9.39279	-0.0040886		9.37402	0.00563972
9.71764	0.0142028		9.71445	0.00202521		9.40098	-0.0046052		9.38221	0.0055943
9.72583	0.0140659		9.72264	0.00201377		9.40917	-0.0050317		9.3904	0.0055064
9.73402	0.0139274		9.73083	0.0020031		9.41736	-0.0048348		9.39859	0.00527917
9.74221	0.0137862		9.73902	0.00199232		9.42555	-0.0040109		9.40678	0.00497399
9.75039	0.0136443		9.74721	0.00198097		9.43374	-0.0032519		9.41497	0.00468967
9.75858	0.0135052		9.7554	0.00196678		9.44193	-0.0028641		9.42316	0.00441128
9.76677	0.0133681		9.76359	0.00195096		9.45012	-0.0030623		9.43135	0.00412126
9.77496	0.0132326		9.77178	0.00193508		9.45831	-0.0035491		9.43954	0.00384453
9.78315	0.0130994		9.77997	0.00191791		9.4665	-0.0039659		9.44773	0.00361837
9.79134	0.0129679		9.78816	0.00189784		9.47469	-0.0040477		9.45592	0.00345075
9.79953	0.012838		9.79635	0.00187513		9.48288	-0.003867		9.46411	0.00332628
9.80772	0.012709		9.80454	0.00185225		9.49107	-0.0036166		9.4723	0.00324064
9.81591	0.0125748		9.81273	0.00183042		9.49926	-0.0034102		9.48049	0.00319593
9.8241	0.0124358		9.82092	0.00180961		9.50745	-0.003296		9.48868	0.00338558
9.83229	0.0122958		9.82911	0.00178964		9.51564	-0.0033718		9.49687	0.00378536
9.84048	0.0121566		9.8373	0.00176986		9.52383	-0.0034529		9.50506	0.0042269
9.84867	0.0120194		9.84549	0.00175057		9.53202	-0.003402		9.51325	0.00466342
9.85686	0.0118839		9.85368	0.00173166		9.54021	-0.0033637		9.52144	0.0050596
9.86505	0.0117514		9.86187	0.00171223		9.5484	-0.003418		9.52963	0.00539432
9.87324	0.0116204		9.87006	0.00169296		9.55659	-0.0035152		9.53782	0.00561356
9.88143	0.0114887		9.87825	0.00167446		9.56478	-0.0036368		9.54601	0.00549207
9.88962	0.0113577		9.88644	0.00165646		9.57297	-0.0039238		9.5542	0.00520421
9.89781	0.0112294		9.89463	0.00163894		9.58116	-0.0043974		9.56239	0.00504379
9.906	0.0111028		9.90282	0.00162197		9.58935	-0.0048543		9.57058	0.00493829
9.91419	0.0109729		9.91101	0.00160521		9.59754	-0.00509		9.57877	0.00479868
9.92238	0.0108389		9.9192	0.00158954		9.60573	-0.005175		9.58696	0.00456659
9.93057	0.0107039		9.92739	0.00157593		9.61392	-0.0052231		9.59515	0.00429884
9.93876	0.0105685		9.93558	0.00156384		9.62211	-0.0052502		9.60334	0.00412533
9.94695	0.0104361		9.94377	0.00155242		9.6303	-0.0051268		9.61153	0.00411716
9.95514	0.0103087		9.95196	0.00154142		9.63849	-0.0048566		9.61972	0.00421085
9.96333	0.0101834		9.96015	0.00152991		9.64668	-0.0046845		9.62791	0.00427245
9.97152	0.0100593		9.96834	0.00151695		9.65487	-0.0047233		9.6361	0.00425236
9.97971	0.00993795		9.97653	0.00150095		9.66306	-0.0048021		9.64429	0.00424264
9.9879	0.00981536		9.98472	0.00148241		9.67125	-0.0046971		9.65248	0.00441073
9.99609	0.00969		9.99291	0.00146464		9.67944	-0.004509		9.66067	0.00465257
10.0043	0.00956313		10.0011	0.00144844		9.68763	-0.0043476		9.66885	0.0048554
10.0125	0.00943374		10.0093	0.00143333		9.69582	-0.0038128		9.67704	0.00494899
10.0207	0.00930434		10.0175	0.00141888		9.70401	-0.0029968		9.68523	0.00493825
10.0288	0.00917331		10.0257	0.00140485		9.7122	-0.0022906		9.69342	0.00501673
10.037	0.00903869		10.0339	0.00139104		9.72039	-0.0017897		9.70161	0.00519595
10.0452	0.00890667		10.042	0.00137689		9.72858	-0.0009656		9.7098	0.00538172
10.0534	0.00878093		10.0502	0.0013636		9.73677	2.1587e-05		9.71799	0.00555222
10.0616	0.00865897		10.0584	0.00135127		9.74496	0.00085268		9.72618	0.00567423
10.0698	0.00853769		10.0666	0.00133932		9.75315	0.00132005		9.73437	0.00558374
10.078	0.00841625		10.0748	0.0013274		9.76133	0.00142484		9.74256	0.00537359
10.0862	0.00829695		10.083	0.00131564		9.76952	0.00125298		9.75075	0.0051638
10.0944	0.00818164		10.0912	0.00130428		9.77771	0.00071199		9.75894	0.00493891
10.1026	0.00806697		10.0994	0.00129316		9.7859	-5.512e-05		9.76713	0.0046634
10.1107	0.00795273		10.1076	0.0012803		9.79409	-0.0008046		9.77532	0.00442487
10.1189	0.00784274		10.1158	0.00126638		9.80228	-0.0014253		9.78351	0.00423513
10.1271	0.00773838		10.1239	0.00125313		9.81047	-0.0018968		9.7917	0.00405593
10.1353	0.00763628		10.1321	0.00124037		9.81866	-0.0020733		9.79989	0.00388586
10.1435	0.00753733		10.1403	0.00122773		9.82685	-0.0020212		9.80808	0.00377679
10.1517	0.00744176		10.1485	0.00121434		9.83504	-0.0019435		9.81627	0.00388207
10.1599	0.00734837		10.1567	0.00120192		9.84323	-0.0019032		9.82446	0.00442936
10.1681	0.00725676		10.1649	0.00119165		9.85142	-0.0020176		9.83265	0.00523164
10.1763	0.00716551		10.1731	0.00118398		9.85961	-0.0022419		9.84084	0.00570662
10.1845	0.00707254		10.1813	0.00117727		9.8678	-0.0024983		9.84903	0.00561777
10.1926	0.0069791		10.1895	0.00117021		9.87599	-0.0030184		9.85722	0.00529785
10.2008	0.00688332		10.1976	0.0011623		9.88418	-0.0035859		9.86541	0.00506301
10.209	0.00678658		10.2058	0.00115239		9.89237	-0.0040044		9.8736	0.00497566
10.2172	0.00669294		10.214	0.0011399		9.90056	-0.0042419		9.88179	0.00512809
10.2254	0.00660193		10.2222	0.00112371		9.90875	-0.0043308		9.88998	0.00545235
10.2336	0.00651212		10.2304	0.00110725		9.91694	-0.0043208		9.89817	0.005718
10.2418	0.00642457		10.2386	0.00109255		9.92513	-0.004337		9.90636	0.00583498
10.25	0.00633962		10.2468	0.00107889		9.93332	-0.0044558		9.91455	0.00571963
10.2582	0.00625432		10.255	0.00106684		9.94151	-0.0047431		9.92274	0.00550415
10.2664	0.00616611		10.2632	0.00105598		9.9497	-0.0050197		9.93093	0.00535948
10.2745	0.00607541		10.2714	0.0010457		9.95789	-0.005269		9.93912	0.00528482
10.2827	0.00598535		10.2795	0.00103637		9.96608	-0.0055729		9.94731	0.00517665
10.2909	0.00589814		10.2877	0.00102883		9.97427	-0.0060754		9.9555	0.00498489
10.2991	0.00581386		10.2959	0.0010223		9.98246	-0.006669		9.96369	0.00476954
10.3073	0.00573235		10.3041	0.00101766		9.99065	-0.0071328		9.97188	0.00455386
10.3155	0.00565244		10.3123	0.00101546		9.99884	-0.0074142		9.98007	0.00433
10.3237	0.00557263		10.3205	0.00101395		10.007	-0.0074725		9.98826	0.0042445
10.3319	0.00549355		10.3287	0.0010122		10.0152	-0.0070793		9.99645	0.00423201
10.3401	0.00541575		10.3369	0.00101004		10.0234	-0.0063983		10.0046	0.00419007
10.3482	0.00534011		10.3451	0.00100427		10.0316	-0.0057592		10.0128	0.00408101
10.3564	0.00526679		10.3533	0.00099552		10.0398	-0.0052529		10.021	0.00392611
10.3646	0.00519519		10.3614	0.00098625		10.048	-0.0054329		10.0292	0.00375526
10.3728	0.00512479		10.3696	0.00097551		10.0562	-0.0059775		10.0374	0.00351981
10.381	0.0050536		10.3778	0.00096399		10.0644	-0.0063512		10.0456	0.00326626
10.3892	0.00498194		10.386	0.00095313		10.0725	-0.0064983		10.0538	0.00316716
10.3974	0.00491247		10.3942	0.00094288		10.0807	-0.0062611		10.062	0.00324936
10.4056	0.00484444		10.4024	0.00093237		10.0889	-0.0053837		10.0702	0.00340036
10.4138	0.00477745		10.4106	0.00092117		10.0971	-0.0042571		10.0783	0.0035711
10.422	0.00471297		10.4188	0.00090863		10.1053	-0.0035146		10.0865	0.00411349
10.4301	0.00465149		10.427	0.00089466		10.1135	-0.0033381		10.0947	0.00519742
10.4383	0.00459233		10.4352	0.00088174		10.1217	-0.0031874		10.1029	0.00658643
10.4465	0.00453513		10.4433	0.00087115		10.1299	-0.0029018		10.1111	0.00765358
10.4547	0.00447735		10.4515	0.00086183		10.1381	-0.0026459		10.1193	0.00809756
10.4629	0.0044181		10.4597	0.00085296		10.1463	-0.0024483		10.1275	0.00796903
10.4711	0.00435893		10.4679	0.0008444		10.1544	-0.0021552		10.1357	0.00770196
10.4793	0.00429976		10.4761	0.00083664		10.1626	-0.0017461		10.1439	0.00759659
10.4875	0.00423985		10.4843	0.00082969		10.1708	-0.000807		10.1521	0.00752045
10.4957	0.00417945		10.4925	0.00082275		10.179	0.00024568		10.1602	0.00737434
10.5039	0.00412031		10.5007	0.00081539		10.1872	0.00095717		10.1684	0.00705349
10.512	0.00406128		10.5089	0.000805		10.1954	0.00115647		10.1766	0.00672226
10.5202	0.00400244		10.5171	0.00079145		10.2036	0.00078541		10.1848	0.00644515
10.5284	0.00394565		10.5252	0.00077644		10.2118	0.0004258		10.193	0.00616742
10.5366	0.00389062		10.5334	0.00076266		10.22	0.00028191		10.2012	0.00602906
10.5448	0.00383449		10.5416	0.00075165		10.2282	0.00018378		10.2094	0.00611703
10.553	0.00377802		10.5498	0.00074326		10.2363	8.3624e-05		10.2176	0.00626431
10.5612	0.00372227		10.558	0.00073667		10.2445	-1.47e-05		10.2258	0.0063636
10.5694	0.00366789		10.5662	0.00073077		10.2527	-0.0001102		10.234	0.00618353
10.5776	0.00361583		10.5744	0.00072399		10.2609	-0.0003922		10.2421	0.00585203
10.5858	0.00356307		10.5826	0.00071567		10.2691	-0.0008177		10.2503	0.00554824
10.5939	0.00350794		10.5908	0.00071021		10.2773	-0.0013671		10.2585	0.00527118
10.6021	0.00345002		10.5989	0.000708		10.2855	-0.0021154		10.2667	0.00503825
10.6103	0.00339187		10.6071	0.00070685		10.2937	-0.0028444		10.2749	0.00482159
10.6185	0.00333716		10.6153	0.00070569		10.3019	-0.0033685		10.2831	0.00459557
10.6267	0.00328615		10.6235	0.00070408		10.3101	-0.0037403		10.2913	0.00431918
10.6349	0.00323818		10.6317	0.00070172		10.3182	-0.004011		10.2995	0.00405736
10.6431	0.003194		10.6399	0.00069777		10.3264	-0.0039747		10.3077	0.00393006
10.6513	0.00315316		10.6481	0.00069299		10.3346	-0.0038105		10.3158	0.00386965
10.6595	0.00311401		10.6563	0.00068813		10.3428	-0.0037198		10.324	0.00380674
10.6677	0.00307591		10.6645	0.00068229		10.351	-0.0038244		10.3322	0.00372823
10.6758	0.00304005		10.6727	0.00067603		10.3592	-0.0040782		10.3404	0.00365956
10.684	0.00300632		10.6808	0.00067004		10.3674	-0.0043987		10.3486	0.00360802
10.6922	0.00297405		10.689	0.00066301		10.3756	-0.0048949		10.3568	0.00356364
10.7004	0.00294259		10.6972	0.0006542		10.3838	-0.0054527		10.365	0.00349602
10.7086	0.00290852		10.7054	0.0006434		10.3919	-0.0058182		10.3732	0.0033866
10.7168	0.00286917		10.7136	0.00063294		10.4001	-0.0060489		10.3814	0.00316042
10.725	0.00282787		10.7218	0.00062358		10.4083	-0.0059824		10.3896	0.00292117
10.7332	0.00278472		10.73	0.00061506		10.4165	-0.0057198		10.3977	0.00298198
10.7414	0.00274139		10.7382	0.00060719		10.4247	-0.00555		10.4059	0.00326931
10.7495	0.00269985		10.7464	0.00059891		10.4329	-0.0055422		10.4141	0.00353688
10.7577	0.00265963		10.7546	0.00058973		10.4411	-0.0056111		10.4223	0.00371603
10.7659	0.00261825		10.7627	0.00058004		10.4493	-0.0057429		10.4305	0.00369889
10.7741	0.0025752		10.7709	0.0005712		10.4575	-0.0059318		10.4387	0.00355044
10.7823	0.00253315		10.7791	0.00056347		10.4657	-0.0061553		10.4469	0.0033344
10.7905	0.00249501		10.7873	0.00055652		10.4738	-0.0063479		10.4551	0.00307808
10.7987	0.00246296		10.7955	0.00055053		10.482	-0.006417		10.4633	0.00282508
10.8069	0.0024349		10.8037	0.00054539		10.4902	-0.0063973		10.4715	0.00258555
10.8151	0.00240811		10.8119	0.00054059		10.4984	-0.0063801		10.4796	0.00238274
10.8233	0.00238198		10.8201	0.00053585		10.5066	-0.0063917		10.4878	0.00235366
10.8314	0.00235282		10.8283	0.00053035		10.5148	-0.006033		10.496	0.00240594
10.8396	0.00232241		10.8365	0.00052371		10.523	-0.0053276		10.5042	0.002429
10.8478	0.00229337		10.8446	0.00051705		10.5312	-0.0048723		10.5124	0.00237833
10.856	0.00226486		10.8528	0.00051067		10.5394	-0.0049174		10.5206	0.0022834
10.8642	0.00223549		10.861	0.00050438		10.5476	-0.0052074		10.5288	0.00214296
10.8724	0.00220356		10.8692	0.00049801		10.5557	-0.0056119		10.537	0.0019714
10.8806	0.00217121		10.8774	0.00049311		10.5639	-0.0061436		10.5452	0.00180437
10.8888	0.00214023		10.8856	0.00048952		10.5721	-0.0067062		10.5534	0.00173773
10.897	0.00211025		10.8938	0.00048639		10.5803	-0.0072411		10.5615	0.0023527
10.9052	0.00208071		10.902	0.00048363		10.5885	-0.0078414		10.5697	0.00329016
10.9133	0.00205062		10.9102	0.0004807		10.5967	-0.0084256		10.5779	0.00409916
10.9215	0.00202151		10.9184	0.00047731		10.6049	-0.008643		10.5861	0.00447407
10.9297	0.00199549		10.9265	0.00047352		10.6131	-0.0086542		10.5943	0.00446723
10.9379	0.00197202		10.9347	0.00046925		10.6213	-0.0086725		10.6025	0.0044076
10.9461	0.00194997		10.9429	0.0004644		10.6295	-0.0086959		10.6107	0.00440174
10.9543	0.00192873		10.9511	0.00045858		10.6376	-0.0087235		10.6189	0.00444326
10.9625	0.00190806		10.9593	0.00045179		10.6458	-0.0088557		10.6271	0.00453455
10.9707	0.00188823		10.9675	0.00044476		10.654	-0.0090006		10.6352	0.00461668
10.9789	0.00186971		10.9757	0.00043782		10.6622	-0.008866		10.6434	0.00465143
10.9871	0.0018523		10.9839	0.00042964		10.6704	-0.00837		10.6516	0.00472939
10.9952	0.0018361		10.9921	0.00041972		10.6786	-0.0077621		10.6598	0.00485463
11.0034	0.00182339		11.0002	0.00040944		10.6868	-0.0072364		10.668	0.00499235
11.0116	0.00181265		11.0084	0.00039794		10.695	-0.0068221		10.6762	0.00518478
11.0198	0.00180198		11.0166	0.00038343		10.7032	-0.0065309		10.6844	0.00541185
11.028	0.0017911		11.0248	0.00036742		10.7113	-0.0061143		10.6926	0.00548221
11.0362	0.00177882		11.033	0.00035175		10.7195	-0.0057508		10.7008	0.00530125
11.0444	0.00176449		11.0412	0.00033554		10.7277	-0.0056569		10.709	0.00499113
11.0526	0.00174348		11.0494	0.00031947		10.7359	-0.0060407		10.7171	0.00473637
11.0608	0.00171712		11.0576	0.00030589		10.7441	-0.0066479		10.7253	0.00456663
11.069	0.00168848		11.0658	0.00029423		10.7523	-0.00704		10.7335	0.00445306
11.0771	0.0016582		11.074	0.00028429		10.7605	-0.007206		10.7417	0.00436558
11.0853	0.00162847		11.0821	0.00027722		10.7687	-0.007336		10.7499	0.00436562
11.0935	0.00160046		11.0903	0.00027269		10.7769	-0.007506		10.7581	0.00445098
11.1017	0.00157367		11.0985	0.00026906		10.7851	-0.0077034		10.7663	0.00448107
11.1099	0.00154776		11.1067	0.00026526		10.7932	-0.0079206		10.7745	0.00439283
11.1181	0.00152209		11.1149	0.00026109		10.8014	-0.008219		10.7827	0.00435739
11.1263	0.00149419		11.1231	0.00025685		10.8096	-0.0087536		10.7909	0.00446086
11.1345	0.00146331		11.1313	0.0002524		10.8178	-0.0094159		10.799	0.00462436
11.1427	0.00142799		11.1395	0.00024756		10.826	-0.0100317		10.8072	0.00475287
11.1508	0.00138974		11.1477	0.0002421		10.8342	-0.0103575		10.8154	0.00481436
11.159	0.00135293		11.1559	0.00023526		10.8424	-0.0100303		10.8236	0.00483988
11.1672	0.00131861		11.164	0.0002272		10.8506	-0.0093197		10.8318	0.00484875
11.1754	0.0012861		11.1722	0.00022099		10.8588	-0.0084752		10.84	0.00477869
11.1836	0.00125519		11.1804	0.00021707		10.867	-0.0075426		10.8482	0.0046157
11.1918	0.00122671		11.1886	0.00021453		10.8751	-0.0067302		10.8564	0.00447053
11.2	0.00120194		11.1968	0.00021255		10.8833	-0.0061444		10.8646	0.00435013
11.2082	0.0011799		11.205	0.00021039		10.8915	-0.0062138		10.8728	0.00421968
11.2164	0.00115957		11.2132	0.00020787		10.8997	-0.0066754		10.8809	0.00405609
11.2246	0.00114196		11.2214	0.00020503		10.9079	-0.0071763		10.8891	0.00391631
11.2327	0.00112902		11.2296	0.00020188		10.9161	-0.0077765		10.8973	0.00389502
11.2409	0.00111984		11.2378	0.00019632		10.9243	-0.0083265		10.9055	0.00395576
11.2491	0.00111174		11.2459	0.00018925		10.9325	-0.0086126		10.9137	0.00401254
11.2573	0.00110366		11.2541	0.00018357		10.9407	-0.0087215		10.9219	0.0040386
11.2655	0.00109517		11.2623	0.00017973		10.9489	-0.0088972		10.9301	0.0039945
11.2737	0.00108581		11.2705	0.00017688		10.957	-0.0092305		10.9383	0.00381239
11.2819	0.00107598		11.2787	0.00017435		10.9652	-0.009575		10.9465	0.00352407
11.2901	0.0010651		11.2869	0.00017072		10.9734	-0.009897		10.9547	0.00325826
11.2983	0.00105423		11.2951	0.00016529		10.9816	-0.0102341		10.9628	0.00330051
11.3065	0.00104525		11.3033	0.00015751		10.9898	-0.0105724		10.971	0.00351785
11.3146	0.00103756		11.3115	0.00014815		10.998	-0.010904		10.9792	0.00358254
11.3228	0.0010293		11.3197	0.00014001		11.0062	-0.0112807		10.9874	0.00340935
11.331	0.00101982		11.3278	0.00013409		11.0144	-0.0116316		10.9956	0.00319897
11.3392	0.00101001		11.336	0.0001303		11.0226	-0.0119148		11.0038	0.00310195
11.3474	0.00100042		11.3442	0.00012875		11.0308	-0.0121483		11.012	0.00309047
11.3556	0.00098999		11.3524	0.00012765		11.0389	-0.0122623		11.0202	0.00313375
11.3638	0.00097865		11.3606	0.00012587		11.0471	-0.0123182		11.0284	0.00319727
11.372	0.00096764		11.3688	0.0001229		11.0553	-0.0123855		11.0365	0.00317887
11.3802	0.00095755		11.377	0.0001167		11.0635	-0.0125863		11.0447	0.00303101
11.3884	0.0009479		11.3852	0.00010887		11.0717	-0.0129097		11.0529	0.00280932
11.3965	0.00093841		11.3934	0.00010115		11.0799	-0.0130533		11.0611	0.00268975
11.4047	0.00092827		11.4015	9.33e-05		11.0881	-0.0129848		11.0693	0.00265225
11.4129	0.0009136		11.4097	8.49e-05		11.0963	-0.0127896		11.0775	0.00255064
11.4211	0.00089385		11.4179	7.82e-05		11.1045	-0.0124305		11.0857	0.00234153
11.4293	0.0008723		11.4261	7.39e-05		11.1126	-0.0120663		11.0939	0.00213553
11.4375	0.00085145		11.4343	7.14e-05		11.1208	-0.0118111		11.1021	0.00206449
11.4457	0.00083244		11.4425	7.11e-05		11.129	-0.0114257		11.1103	0.00208964
11.4539	0.00081493		11.4507	7.25e-05		11.1372	-0.0107909		11.1184	0.00205836
11.4621	0.00079846		11.4589	7.48e-05		11.1454	-0.0100682		11.1266	0.00191008
11.4702	0.00078335		11.4671	7.7e-05		11.1536	-0.0093487		11.1348	0.00180131
11.4784	0.00077555		11.4753	7.82e-05		11.1618	-0.0086034		11.143	0.00180232
11.4866	0.00077236		11.4834	7.83e-05		11.17	-0.0079477		11.1512	0.00189092
11.4948	0.00076926		11.4916	7.69e-05		11.1782	-0.0074657		11.1594	0.00202153
11.503	0.00076599		11.4998	7.42e-05		11.1864	-0.0075032		11.1676	0.00219615
11.5112	0.00076219		11.508	7.02e-05		11.1945	-0.0080112		11.1758	0.00238559
11.5194	0.0007567		11.5162	6.48e-05		11.2027	-0.0083783		11.184	0.00255768
11.5276	0.0007462		11.5244	6e-05		11.2109	-0.0080548		11.1922	0.00259713
11.5358	0.00073224		11.5326	5.58e-05		11.2191	-0.0073749		11.2003	0.0025186
11.544	0.00071917		11.5408	5.19e-05		11.2273	-0.0066693		11.2085	0.00243684
11.5521	0.00070771		11.549	4.91e-05		11.2355	-0.0060061		11.2167	0.0024078
11.5603	0.00069738		11.5572	4.72e-05		11.2437	-0.0054266		11.2249	0.00253737
11.5685	0.0006882		11.5653	4.53e-05		11.2519	-0.0050381		11.2331	0.0027611
11.5767	0.00067966		11.5735	4.35e-05		11.2601	-0.0048311		11.2413	0.00294403
11.5849	0.00067123		11.5817	4.23e-05		11.2683	-0.0048485		11.2495	0.00305395
11.5931	0.00066278		11.5899	4.11e-05		11.2764	-0.0050816		11.2577	0.003141
11.6013	0.00065402		11.5981	3.92e-05		11.2846	-0.0055148		11.2659	0.00323202
11.6095	0.00064518		11.6063	3.61e-05		11.2928	-0.0059585		11.2741	0.00332489
11.6177	0.0006365		11.6145	3.24e-05		11.301	-0.0062609		11.2822	0.00354923
11.6259	0.00062724		11.6227	2.86e-05		11.3092	-0.0064166		11.2904	0.00390917
11.634	0.00061846		11.6309	2.45e-05		11.3174	-0.0064728		11.2986	0.0042293
11.6422	0.00061043		11.6391	1.95e-05		11.3256	-0.0064633		11.3068	0.00443256
11.6504	0.00060268		11.6472	1.44e-05		11.3338	-0.0064259		11.315	0.00444116
11.6586	0.00059518		11.6554	9.37e-06		11.342	-0.0063832		11.3232	0.00425991
11.6668	0.00058854		11.6636	4.09e-06		11.3502	-0.0063357		11.3314	0.00403384
11.675	0.00058196		11.6718	-2.53e-06		11.3583	-0.0060362		11.3396	0.00388047
11.6832	0.00057468		11.68	-1.16e-05		11.3665	-0.0048523		11.3478	0.00375382
11.6914	0.00056709		11.6882	-2.31e-05		11.3747	-0.0035068		11.356	0.00360454
11.6996	0.00055944		11.6964	-3.73e-05		11.3829	-0.0026522		11.3641	0.00339958
11.7078	0.00055237		11.7046	-5.32e-05		11.3911	-0.0025157		11.3723	0.00316702
11.7159	0.00054625		11.7128	-6.72e-05		11.3993	-0.0029361		11.3805	0.00293873
11.7241	0.00054003		11.7209	-7.75e-05		11.4075	-0.0036807		11.3887	0.00269482
11.7323	0.00053306		11.7291	-8.58e-05		11.4157	-0.0046298		11.3969	0.00244544
11.7405	0.00052477		11.7373	-9.29e-05		11.4239	-0.005378		11.4051	0.00228402
11.7487	0.00051577		11.7455	-9.8e-05		11.4321	-0.0052905		11.4133	0.00245615
11.7569	0.0005067		11.7537	-0.0001018		11.4402	-0.0045067		11.4215	0.00310796
11.7651	0.00049676		11.7619	-0.0001054		11.4484	-0.0035268		11.4297	0.00398041
11.7733	0.00048583		11.7701	-0.0001092		11.4566	-0.0027189		11.4378	0.00471125
11.7815	0.00047556		11.7783	-0.0001132		11.4648	-0.0022131		11.446	0.00518707
11.7897	0.00046604		11.7865	-0.0001187		11.473	-0.0021794		11.4542	0.00523959
11.7978	0.00045674		11.7947	-0.0001238		11.4812	-0.002753		11.4624	0.00506061
11.806	0.00044967		11.8028	-0.0001276		11.4894	-0.003604		11.4706	0.00484814
11.8142	0.0004435		11.811	-0.000131		11.4976	-0.0043646		11.4788	0.00457851
11.8224	0.00043658		11.8192	-0.000133		11.5058	-0.004973		11.487	0.00430646
11.8306	0.000428		11.8274	-0.0001333		11.5139	-0.0055486		11.4952	0.00405251
11.8388	0.00041894		11.8356	-0.0001323		11.5221	-0.0061548		11.5034	0.00380287
11.847	0.00041017		11.8438	-0.0001308		11.5303	-0.0068733		11.5116	0.00387335
11.8552	0.00040141		11.852	-0.0001292		11.5385	-0.0075908		11.5197	0.00414929
11.8634	0.0003923		11.8602	-0.0001271		11.5467	-0.0079758		11.5279	0.00440083
11.8715	0.00038197		11.8684	-0.0001248		11.5549	-0.0081146		11.5361	0.00461358
11.8797	0.00037075		11.8766	-0.0001227		11.5631	-0.0081601		11.5443	0.00480304
11.8879	0.00035911		11.8847	-0.0001212		11.5713	-0.0080407		11.5525	0.00497856
11.8961	0.00034408		11.8929	-0.0001222		11.5795	-0.0078661		11.5607	0.00507263
11.9043	0.00032726		11.9011	-0.0001247		11.5877	-0.0077378		11.5689	0.00505584
11.9125	0.00031089		11.9093	-0.000127		11.5958	-0.0078197		11.5771	0.00493367
11.9207	0.00029395		11.9175	-0.0001292		11.604	-0.0076898		11.5853	0.00473178
11.9289	0.00027889		11.9257	-0.0001305		11.6122	-0.0074206		11.5935	0.00452091
11.9371	0.00026606		11.9339	-0.0001313		11.6204	-0.0072767		11.6016	0.00439977
11.9453	0.00025404		11.9421	-0.0001323		11.6286	-0.0073432		11.6098	0.00437326
11.9534	0.00024151		11.9503	-0.0001335		11.6368	-0.0075304		11.618	0.0044146
11.9616	0.0002278		11.9585	-0.000135		11.645	-0.0077435		11.6262	0.00448247
11.9698	0.000212		11.9666	-0.0001365		11.6532	-0.0080347		11.6344	0.00453653
11.978	0.00019554		11.9748	-0.0001383		11.6614	-0.0083023		11.6426	0.00456674
11.9862	0.00018017		11.983	-0.0001383		11.6696	-0.0083922		11.6508	0.00441358
11.9944	0.00016561		11.9912	-0.000137		11.6777	-0.0082713		11.659	0.00417167
12.0026	0.00015148		11.9994	-0.000136		11.6859	-0.0082151		11.6672	0.00400708
12.0108	0.00013913		12.0076	-0.0001347		11.6941	-0.0083917		11.6754	0.00393131
12.019	0.00013022		12.0158	-0.0001324		11.7023	-0.0089364		11.6835	0.00388221
12.0272	0.0001241		12.024	-0.0001299		11.7105	-0.0096251		11.6917	0.00382808
12.0353	0.00011931		12.0322	-0.0001278		11.7187	-0.0101488		11.6999	0.00420032
12.0435	0.00011499		12.0404	-0.0001281		11.7269	-0.0106114		11.7081	0.00481414
12.0517	0.00011095		12.0485	-0.0001305		11.7351	-0.0111225		11.7163	0.00537118
12.0599	0.00010733		12.0567	-0.0001328		11.7433	-0.0116005		11.7245	0.00585011
12.0681	0.00010369		12.0649	-0.0001345		11.7515	-0.011866		11.7327	0.00586586
12.0763	9.97e-05		12.0731	-0.0001372		11.7596	-0.0118469		11.7409	0.00560456
12.0845	9.51e-05		12.0813	-0.0001417		11.7678	-0.0116405		11.7491	0.00534254
12.0927	8.96e-05		12.0895	-0.0001459		11.776	-0.0112809		11.7573	0.00508053
12.1009	8.12e-05		12.0977	-0.000149		11.7842	-0.0109307		11.7654	0.00484542
12.1091	7.02e-05		12.1059	-0.0001516		11.7924	-0.0107025		11.7736	0.00483396
12.1172	6.22e-05		12.1141	-0.000154		11.8006	-0.0106912		11.7818	0.00502965
12.1254	5.69e-05		12.1222	-0.0001565		11.8088	-0.0109357		11.79	0.00528824
12.1336	5.17e-05		12.1304	-0.0001579		11.817	-0.0113749		11.7982	0.00555558
12.1418	4.63e-05		12.1386	-0.0001588		11.8252	-0.0117859		11.8064	0.00581352
12.15	4.03e-05		12.1468	-0.0001599		11.8334	-0.0119014		11.8146	0.00605797
12.1582	3.58e-05		12.155	-0.0001613		11.8415	-0.0117871		11.8228	0.00634767
12.1664	3.23e-05		12.1632	-0.0001632		11.8497	-0.0118123		11.831	0.00665971
12.1746	2.89e-05		12.1714	-0.0001652		11.8579	-0.0121376		11.8391	0.00695517
12.1828	2.44e-05		12.1796	-0.0001668		11.8661	-0.0124155		11.8473	0.0072026
12.191	1.78e-05		12.1878	-0.0001668		11.8743	-0.0122214		11.8555	0.00738336
12.1991	9.03e-06		12.196	-0.0001654		11.8825	-0.0118153		11.8637	0.00743304
12.2073	-2.59e-06		12.2041	-0.0001637		11.8907	-0.0114526		11.8719	0.00758304
12.2155	-1.53e-05		12.2123	-0.0001619		11.8989	-0.0113312		11.8801	0.00789032
12.2237	-2.76e-05		12.2205	-0.0001573		11.9071	-0.0110296		11.8883	0.00822399
12.2319	-3.99e-05		12.2287	-0.0001497		11.9152	-0.0101111		11.8965	0.00852475
12.2401	-4.84e-05		12.2369	-0.0001404		11.9234	-0.0088516		11.9047	0.00877733
12.2483	-5.26e-05		12.2451	-0.0001291		11.9316	-0.0081435		11.9129	0.00887666
12.2565	-5.39e-05		12.2533	-0.0001174		11.9398	-0.0083885		11.921	0.00878202
12.2647	-5.44e-05		12.2615	-0.0001064		11.948	-0.0086809		11.9292	0.00850235
12.2728	-5.55e-05		12.2697	-9.45e-05		11.9562	-0.0087628		11.9374	0.00812041
12.281	-5.76e-05		12.2779	-8.19e-05		11.9644	-0.008836		11.9456	0.00797673
12.2892	-6.2e-05		12.286	-6.97e-05		11.9726	-0.0088589		11.9538	0.00825086
12.2974	-6.84e-05		12.2942	-5.86e-05		11.9808	-0.008		11.962	0.00879671
12.3056	-7.56e-05		12.3024	-4.86e-05		11.989	-0.0066798		11.9702	0.00933068
12.3138	-8.28e-05		12.3106	-3.96e-05		11.9971	-0.0055057		11.9784	0.00973222
12.322	-8.97e-05		12.3188	-3.14e-05		12.0053	-0.0046376		11.9866	0.00982295
12.3302	-9.56e-05		12.327	-2.46e-05		12.0135	-0.0039952		11.9948	0.00946887
12.3384	-0.0001004		12.3352	-1.88e-05		12.0217	-0.003515		12.0029	0.0089365
12.3466	-0.000103		12.3434	-1.37e-05		12.0299	-0.0032108		12.0111	0.00864106
12.3547	-0.0001042		12.3516	-9.47e-06		12.0381	-0.0030099		12.0193	0.00889511
12.3629	-0.0001028		12.3598	-6.91e-06		12.0463	-0.0028733		12.0275	0.00965272
12.3711	-9.68e-05		12.3679	-6.43e-06		12.0545	-0.0029085		12.0357	0.0105436
12.3793	-8.88e-05		12.3761	-8.6e-06		12.0627	-0.0031361		12.0439	0.0112766
12.3875	-8.13e-05		12.3843	-1.01e-05		12.0709	-0.0034626		12.0521	0.0117858
12.3957	-7.47e-05		12.3925	-9.97e-06		12.079	-0.0035017		12.0603	0.0121325
12.4039	-7.15e-05		12.4007	-9.63e-06		12.0872	-0.0032362		12.0685	0.0123187
12.4121	-7.46e-05		12.4089	-8.18e-06		12.0954	-0.0030778		12.0767	0.0123261
12.4203	-8.33e-05		12.4171	-6.17e-06		12.1036	-0.0031975		12.0848	0.0118951
12.4285	-9.41e-05		12.4253	-4.6e-06		12.1118	-0.0035948		12.093	0.0112501
12.4366	-0.0001042		12.4335	-3.55e-06		12.12	-0.0041072		12.1012	0.010633
12.4448	-0.0001128		12.4417	-3.14e-06		12.1282	-0.0046262		12.1094	0.0100352
12.453	-0.0001169		12.4498	-3.41e-06		12.1364	-0.0050834		12.1176	0.00947324
12.4612	-0.0001167		12.458	-4.3e-06		12.1446	-0.005527		12.1258	0.0090755
12.4694	-0.0001144		12.4662	-6.83e-06		12.1528	-0.0060147		12.134	0.00884054
12.4776	-0.0001115		12.4744	-7.53e-06		12.1609	-0.0064433		12.1422	0.00871552
12.4858	-0.0001091		12.4826	-4.22e-06		12.1691	-0.0067978		12.1504	0.00883173
12.494	-0.0001079		12.4908	1.58e-06		12.1773	-0.0071929		12.1585	0.0090388
12.5022	-0.0001072		12.499	8.66e-06		12.1855	-0.0076786		12.1667	0.0091827
12.5104	-0.000106		12.5072	1.62e-05		12.1937	-0.0082576		12.1749	0.00891559
12.5185	-0.0001055		12.5154	2.4e-05		12.2019	-0.0088713		12.1831	0.00860392
12.5267	-0.0001064		12.5235	3.17e-05		12.2101	-0.0094314		12.1913	0.00850808
12.5349	-0.0001096		12.5317	3.9e-05		12.2183	-0.0098683		12.1995	0.00854388
12.5431	-0.0001189		12.5399	4.58e-05		12.2265	-0.010205		12.2077	0.00864698
12.5513	-0.000131		12.5481	5.26e-05		12.2347	-0.0105167		12.2159	0.00886248
12.5595	-0.0001423		12.5563	6.05e-05		12.2428	-0.0108324		12.2241	0.00921634
12.5677	-0.0001532		12.5645	6.9e-05		12.251	-0.0111715		12.2323	0.00946374
12.5759	-0.000164		12.5727	7.6e-05		12.2592	-0.0114617		12.2404	0.0094661
12.5841	-0.0001731		12.5809	8.05e-05		12.2674	-0.0116519		12.2486	0.00918708
12.5923	-0.0001811		12.5891	8.24e-05		12.2756	-0.0118043		12.2568	0.0087307
12.6004	-0.0001888		12.5973	8.04e-05		12.2838	-0.0119584		12.265	0.00826616
12.6086	-0.0001943		12.6054	7.36e-05		12.292	-0.0122288		12.2732	0.00784808
12.6168	-0.0001989		12.6136	6.45e-05		12.3002	-0.0126876		12.2814	0.00747502
12.625	-0.0002042		12.6218	5.57e-05		12.3084	-0.0130348		12.2896	0.00718036
12.6332	-0.0002111		12.63	4.72e-05		12.3165	-0.0131935		12.2978	0.00695661
12.6414	-0.0002233		12.6382	3.9e-05		12.3247	-0.0134192		12.306	0.00673182
12.6496	-0.0002397		12.6464	3.1e-05		12.3329	-0.0138213		12.3142	0.00647363
12.6578	-0.0002551		12.6546	2.4e-05		12.3411	-0.0142778		12.3223	0.00628062
12.666	-0.0002679		12.6628	1.8e-05		12.3493	-0.0146915		12.3305	0.00620361
12.6741	-0.0002789		12.671	1.08e-05		12.3575	-0.0150507		12.3387	0.00619719
12.6823	-0.000289		12.6792	1.4e-06		12.3657	-0.0153766		12.3469	0.00622064
12.6905	-0.0002987		12.6873	-1.2e-05		12.3739	-0.0155481		12.3551	0.00626324
12.6987	-0.0003079		12.6955	-2.8e-05		12.3821	-0.0156088		12.3633	0.00640398
12.7069	-0.0003137		12.7037	-4.4e-05		12.3903	-0.0156784		12.3715	0.00663949
12.7151	-0.0003174		12.7119	-5.84e-05		12.3984	-0.0157789		12.3797	0.00681347
12.7233	-0.0003212		12.7201	-7.03e-05		12.4066	-0.0159417		12.3879	0.00685154
12.7315	-0.0003259		12.7283	-8.05e-05		12.4148	-0.0160286		12.3961	0.00668053
12.7397	-0.0003316		12.7365	-8.8e-05		12.423	-0.0160452		12.4042	0.00645381
12.7479	-0.0003385		12.7447	-9.39e-05		12.4312	-0.0160624		12.4124	0.00659353
12.756	-0.0003468		12.7529	-9.95e-05		12.4394	-0.0161103		12.4206	0.00684424
12.7642	-0.0003546		12.7611	-0.0001037		12.4476	-0.0160709		12.4288	0.00692346
12.7724	-0.0003597		12.7692	-0.0001074		12.4558	-0.0159599		12.437	0.00679813
12.7806	-0.0003635		12.7774	-0.0001117		12.464	-0.0158572		12.4452	0.0065943
12.7888	-0.0003671		12.7856	-0.000117		12.4722	-0.015769		12.4534	0.00644481
12.797	-0.0003708		12.7938	-0.000124		12.4803	-0.0155999		12.4616	0.00637066
12.8052	-0.0003747		12.802	-0.0001312		12.4885	-0.015174		12.4698	0.00638668
12.8134	-0.0003774		12.8102	-0.0001376		12.4967	-0.0145439		12.478	0.00680968
12.8216	-0.0003787		12.8184	-0.0001432		12.5049	-0.0140127		12.4861	0.00751937
12.8298	-0.0003785		12.8266	-0.0001472		12.5131	-0.0137134		12.4943	0.00824826
12.8379	-0.0003769		12.8348	-0.0001496		12.5213	-0.0133011		12.5025	0.00862024
12.8461	-0.0003747		12.843	-0.0001515		12.5295	-0.0126521		12.5107	0.00843864
12.8543	-0.0003723		12.8511	-0.0001534		12.5377	-0.0118343		12.5189	0.00803869
12.8625	-0.0003701		12.8593	-0.0001555		12.5459	-0.0109552		12.5271	0.00762936
12.8707	-0.0003686		12.8675	-0.0001568		12.5541	-0.0101755		12.5353	0.00716885
12.8789	-0.0003682		12.8757	-0.000157		12.5622	-0.0095517		12.5435	0.00667811
12.8871	-0.0003695		12.8839	-0.0001563		12.5704	-0.0091702		12.5517	0.00625183
12.8953	-0.0003709		12.8921	-0.0001547		12.5786	-0.0091224		12.5598	0.00606402
12.9035	-0.0003702		12.9003	-0.0001524		12.5868	-0.0091556		12.568	0.00598605
12.9117	-0.0003676		12.9085	-0.0001503		12.595	-0.0091758		12.5762	0.00587945
12.9198	-0.0003638		12.9167	-0.0001484		12.6032	-0.0092379		12.5844	0.0057472
12.928	-0.0003581		12.9248	-0.0001448		12.6114	-0.0095503		12.5926	0.00559293
12.9362	-0.0003524		12.933	-0.0001401		12.6196	-0.0099077		12.6008	0.00541849
12.9444	-0.0003482		12.9412	-0.0001357		12.6278	-0.0097561		12.609	0.00522
12.9526	-0.0003466		12.9494	-0.0001291		12.6359	-0.0093633		12.6172	0.00497349
12.9608	-0.0003476		12.9576	-0.0001204		12.6441	-0.0090439		12.6254	0.00482076
12.969	-0.0003506		12.9658	-0.0001107		12.6523	-0.009175		12.6336	0.00480413
12.9772	-0.0003561		12.974	-9.92e-05		12.6605	-0.0097092		12.6417	0.00488428
12.9854	-0.0003614		12.9822	-8.66e-05		12.6687	-0.0101256		12.6499	0.00530246
12.9936	-0.0003632		12.9904	-7.37e-05		12.6769	-0.0104269		12.6581	0.00581656
13.0017	-0.0003633		12.9986	-6.09e-05		12.6851	-0.0107542		12.6663	0.00617174
13.0099	-0.0003634		13.0067	-4.76e-05		12.6933	-0.0111393		12.6745	0.00619326
13.0181	-0.0003625		13.0149	-3.44e-05		12.7015	-0.0115262		12.6827	0.00595161
13.0263	-0.000359		13.0231	-1.91e-05		12.7097	-0.0115317		12.6909	0.00567011
13.0345	-0.0003509		13.0313	-9.32e-07		12.7178	-0.0108612		12.6991	0.00540936
13.0427	-0.0003355		13.0395	1.89e-05		12.726	-0.010062		12.7073	0.00516478
13.0509	-0.000315		13.0477	4e-05		12.7342	-0.0095154		12.7155	0.00495087
13.0591	-0.0002931		13.0559	6.29e-05		12.7424	-0.0094015		12.7236	0.00472729
13.0673	-0.0002708		13.0641	8.74e-05		12.7506	-0.0098521		12.7318	0.00446374
13.0754	-0.0002493		13.0723	0.00011184		12.7588	-0.0105622		12.74	0.00425016
13.0836	-0.0002293		13.0805	0.0001379		12.767	-0.0110533		12.7482	0.00410203
13.0918	-0.0002113		13.0886	0.00016438		12.7752	-0.0112636		12.7564	0.0039912
13.1	-0.0001952		13.0968	0.00018966		12.7834	-0.0112755		12.7646	0.00398632
13.1082	-0.000177		13.105	0.00021531		12.7916	-0.0111051		12.7728	0.00410343
13.1164	-0.0001567		13.1132	0.00024129		12.7997	-0.0108304		12.781	0.00418779
13.1246	-0.0001348		13.1214	0.00026733		12.8079	-0.0105236		12.7892	0.00415486
13.1328	-0.0001126		13.1296	0.00029534		12.8161	-0.0102501		12.7974	0.00398223
13.141	-9.08e-05		13.1378	0.00032612		12.8243	-0.010039		12.8055	0.00389552
13.1492	-6.93e-05		13.146	0.00036115		12.8325	-0.0099302		12.8137	0.00393883
13.1573	-4.58e-05		13.1542	0.00039988		12.8407	-0.009357		12.8219	0.00398539
13.1655	-1.95e-05		13.1624	0.00043937		12.8489	-0.0084237		12.8301	0.00400178
13.1737	8.37e-06		13.1705	0.00047953		12.8571	-0.0075952		12.8383	0.00405965
13.1819	3.98e-05		13.1787	0.00052058		12.8653	-0.0069624		12.8465	0.00424351
13.1901	7.19e-05		13.1869	0.00056329		12.8735	-0.0066027		12.8547	0.00447269
13.1983	0.00010209		13.1951	0.00060986		12.8816	-0.0061741		12.8629	0.00467844
13.2065	0.00013024		13.2033	0.00065893		12.8898	-0.0057168		12.8711	0.00473379
13.2147	0.00015655		13.2115	0.00070976		12.898	-0.0054202		12.8793	0.00454977
13.2229	0.00018102		13.2197	0.0007638		12.9062	-0.0057229		12.8874	0.00449283
13.2311	0.00020365		13.2279	0.00082239		12.9144	-0.006498		12.8956	0.00454215
13.2392	0.00022672		13.2361	0.00088238		12.9226	-0.0069659		12.9038	0.00453003
13.2474	0.0002512		13.2442	0.00094011		12.9308	-0.006908		12.912	0.00439724
13.2556	0.00027559		13.2524	0.00099669		12.939	-0.0066483		12.9202	0.00409836
13.2638	0.00029992		13.2606	0.00105149		12.9472	-0.0064151		12.9284	0.00377573
13.272	0.00032569		13.2688	0.00110339		12.9554	-0.0062499		12.9366	0.00355611
13.2802	0.00035236		13.277	0.00115399		12.9635	-0.0062443		12.9448	0.0033691
13.2884	0.00037914		13.2852	0.00120537		12.9717	-0.006451		12.953	0.0031566
13.2966	0.00040701		13.2934	0.00125728		12.9799	-0.0068282		12.9611	0.00293227
13.3048	0.00043917		13.3016	0.00130802		12.9881	-0.0074231		12.9693	0.00277416
13.313	0.00047675		13.3098	0.00135661		12.9963	-0.0082234		12.9775	0.002762
13.3211	0.00051736		13.318	0.00140326		13.0045	-0.0090419		12.9857	0.00286505
13.3293	0.00056275		13.3261	0.00144868		13.0127	-0.0085832		12.9939	0.00307965
13.3375	0.00061722		13.3343	0.00149468		13.0209	-0.0073252		13.0021	0.00338934
13.3457	0.00067973		13.3425	0.00154237		13.0291	-0.0061408		13.0103	0.00376814
13.3539	0.00074908		13.3507	0.00159185		13.0372	-0.0050672		13.0185	0.00420198
13.3621	0.00082962		13.3589	0.00164273		13.0454	-0.0041609		13.0267	0.00455591
13.3703	0.00092475		13.3671	0.00169398		13.0536	-0.0035695		13.0349	0.00475263
13.3785	0.00103557		13.3753	0.0017443		13.0618	-0.0035744		13.043	0.00476273
13.3867	0.00116286		13.3835	0.00179315		13.07	-0.0040184		13.0512	0.00479766
13.3948	0.0013078		13.3917	0.00184139		13.0782	-0.0045149		13.0594	0.00488426
13.403	0.00147233		13.3999	0.00189211		13.0864	-0.0049374		13.0676	0.00494431
13.4112	0.00165901		13.408	0.00194788		13.0946	-0.0052457		13.0758	0.0050959
13.4194	0.00186945		13.4162	0.00200656		13.1028	-0.0052139		13.084	0.00521882
13.4276	0.00210858		13.4244	0.00206713		13.111	-0.0050147		13.0922	0.00519036
13.4358	0.00238192		13.4326	0.00212714		13.1191	-0.0048442		13.1004	0.00492441
13.444	0.00268834		13.4408	0.00218481		13.1273	-0.0049232		13.1086	0.00459341
13.4522	0.00302663		13.449	0.00224089		13.1355	-0.0056482		13.1168	0.00431489
13.4604	0.0033991		13.4572	0.00229641		13.1437	-0.0066886		13.1249	0.00405883
13.4686	0.00380607		13.4654	0.00235		13.1519	-0.0075576		13.1331	0.00380531
13.4767	0.0042477		13.4736	0.00240237		13.1601	-0.0080884		13.1413	0.00354604
13.4849	0.0047271		13.4818	0.00245671		13.1683	-0.008415		13.1495	0.00331178
13.4931	0.00524601		13.4899	0.00251158		13.1765	-0.0086948		13.1577	0.00308912
13.5013	0.00580535		13.4981	0.00256457		13.1847	-0.0089568		13.1659	0.00285682
13.5095	0.00640331		13.5063	0.00261562		13.1929	-0.0090585		13.1741	0.00260011
13.5177	0.00703371		13.5145	0.00266505		13.201	-0.0089184		13.1823	0.00237469
13.5259	0.00769276		13.5227	0.00271222		13.2092	-0.0087707		13.1905	0.00224213
13.5341	0.00837763		13.5309	0.00275643		13.2174	-0.008761		13.1987	0.00232273
13.5423	0.00908084		13.5391	0.00279757		13.2256	-0.0091675		13.2068	0.00265457
13.5505	0.009793		13.5473	0.00283534		13.2338	-0.0097179		13.215	0.00298949
13.5586	0.0105052		13.5555	0.00286663		13.242	-0.0101052		13.2232	0.00318369
13.5668	0.0112051		13.5637	0.00288838		13.2502	-0.0103976		13.2314	0.00315174
13.575	0.0118758		13.5718	0.00290203		13.2584	-0.0106826		13.2396	0.00303074
13.5832	0.012509		13.58	0.00291101		13.2666	-0.0109846		13.2478	0.00292952
13.5914	0.013105		13.5882	0.00291667		13.2748	-0.0113374		13.256	0.00283714
13.5996	0.0136511		13.5964	0.00291971		13.2829	-0.0116009		13.2642	0.00274522
13.6078	0.0141323		13.6046	0.00292076		13.2911	-0.0118075		13.2724	0.00264877
13.616	0.014538		13.6128	0.00291893		13.2993	-0.0120465		13.2806	0.00252606
13.6242	0.0148624		13.621	0.00291305		13.3075	-0.0124347		13.2887	0.0023724
13.6324	0.0151015		13.6292	0.00290448		13.3157	-0.0129991		13.2969	0.00219426
13.6405	0.0152499		13.6374	0.00289239		13.3239	-0.0133727		13.3051	0.00196879
13.6487	0.015304		13.6455	0.00287659		13.3321	-0.0134542		13.3133	0.00179903
13.6569	0.0152622		13.6537	0.00285994		13.3403	-0.0133265		13.3215	0.0020311
13.6651	0.0151206		13.6619	0.00284419		13.3485	-0.0130431		13.3297	0.00257428
13.6733	0.0148748		13.6701	0.00282928		13.3567	-0.0127349		13.3379	0.00294964
13.6815	0.0145273		13.6783	0.00281361		13.3648	-0.0124694		13.3461	0.00297142
13.6897	0.0140843		13.6865	0.00279628		13.373	-0.0127673		13.3543	0.00281745
13.6979	0.0135545		13.6947	0.00277708		13.3812	-0.0133707		13.3624	0.00265569
13.7061	0.0129493		13.7029	0.0027569		13.3894	-0.0136749		13.3706	0.00252759
13.7143	0.0122768		13.7111	0.00273569		13.3976	-0.0137111		13.3788	0.00243475
13.7224	0.0115488		13.7193	0.00271369		13.4058	-0.0138717		13.387	0.00242909
13.7306	0.0107813		13.7274	0.00269358		13.414	-0.0143276		13.3952	0.00249883
13.7388	0.00997968		13.7356	0.00267594		13.4222	-0.0150407		13.4034	0.0026129
13.747	0.00914856		13.7438	0.00265937		13.4304	-0.015816		13.4116	0.00278217
13.7552	0.00830325		13.752	0.00264329		13.4385	-0.0162831		13.4198	0.00298693
13.7634	0.0074605		13.7602	0.00262746		13.4467	-0.0165529		13.428	0.00319552
13.7716	0.00662734		13.7684	0.00261088		13.4549	-0.0168061		13.4362	0.00339895
13.7798	0.00580402		13.7766	0.00259337		13.4631	-0.0170663		13.4443	0.00358144
13.788	0.00499565		13.7848	0.00257606		13.4713	-0.0173481		13.4525	0.00373329
13.7961	0.00420677		13.793	0.00255943		13.4795	-0.0177174		13.4607	0.00379068
13.8043	0.00343808		13.8012	0.00254334		13.4877	-0.0180503		13.4689	0.00374931
13.8125	0.00269325		13.8093	0.00252632		13.4959	-0.0179834		13.4771	0.00362637
13.8207	0.00197643		13.8175	0.0025089		13.5041	-0.0174038		13.4853	0.00343003
13.8289	0.00128875		13.8257	0.00249167		13.5123	-0.0164233		13.4935	0.00321846
13.8371	0.0006306		13.8339	0.00247156		13.5204	-0.0152539		13.5017	0.00304584
13.8453	2.12e-06		13.8421	0.00244897		13.5286	-0.014054		13.5099	0.00289568
13.8535	-0.0005956		13.8503	0.00242837		13.5368	-0.0130272		13.5181	0.00274894
13.8617	-0.001162		13.8585	0.00240969		13.545	-0.0122748		13.5262	0.00266902
13.8699	-0.0016986		13.8667	0.00239159		13.5532	-0.0119158		13.5344	0.00261444
13.878	-0.0022074		13.8749	0.00237377		13.5614	-0.0117801		13.5426	0.00253233
13.8862	-0.0026895		13.8831	0.00235577		13.5696	-0.0115492		13.5508	0.00239286
13.8944	-0.0031456		13.8912	0.00233666		13.5778	-0.0112927		13.559	0.00220714
13.9026	-0.0035769		13.8994	0.00231724		13.586	-0.0111194		13.5672	0.00198803
13.9108	-0.0039852		13.9076	0.00229834		13.5942	-0.0110994		13.5754	0.00184807
13.919	-0.0043683		13.9158	0.00227862		13.6023	-0.0112503		13.5836	0.00200828
13.9272	-0.0047264		13.924	0.00225942		13.6105	-0.0116344		13.5918	0.00230692
13.9354	-0.005061		13.9322	0.0022427		13.6187	-0.0121822		13.6	0.00257853
13.9436	-0.0053683		13.9404	0.00222822		13.6269	-0.0125473		13.6081	0.00272216
13.9518	-0.0056467		13.9486	0.00221814		13.6351	-0.0125199		13.6163	0.00273072
13.9599	-0.005895		13.9568	0.00221581		13.6433	-0.0124407		13.6245	0.00271859
13.9681	-0.0061094		13.965	0.00221942		13.6515	-0.01254		13.6327	0.00281472
13.9763	-0.0062848		13.9731	0.00222558		13.6597	-0.0127747		13.6409	0.00295685
13.9845	-0.0064148		13.9813	0.00223413		13.6679	-0.0130014		13.6491	0.00307195
13.9927	-0.0064956		13.9895	0.00224473		13.6761	-0.0131687		13.6573	0.00313028
14.0009	-0.0065286		13.9977	0.00225581		13.6842	-0.0132931		13.6655	0.00315449
14.0091	-0.0065131		14.0059	0.00226592		13.6924	-0.0132257		13.6737	0.00317174
14.0173	-0.0064451		14.0141	0.00227465		13.7006	-0.0127842		13.6818	0.00315258
14.0255	-0.0063198		14.0223	0.00228424		13.7088	-0.0121144		13.69	0.00305827
14.0337	-0.006127		14.0305	0.00229617		13.717	-0.011331		13.6982	0.00291734
14.0418	-0.0058579		14.0387	0.00230865		13.7252	-0.0104938		13.7064	0.00275656
14.05	-0.0055045		14.0468	0.0023212		13.7334	-0.009648		13.7146	0.00257111
14.0582	-0.0050588		14.055	0.00233566		13.7416	-0.008823		13.7228	0.00240899
14.0664	-0.0045154		14.0632	0.00235316		13.7498	-0.00803		13.731	0.00229234
14.0746	-0.0038661		14.0714	0.00237153		13.758	-0.0073409		13.7392	0.00220061
14.0828	-0.003106		14.0796	0.00238952		13.7661	-0.0067994		13.7474	0.00211859
14.091	-0.0022294		14.0878	0.00240886		13.7743	-0.0062853		13.7556	0.00204235
14.0992	-0.0012229		14.096	0.00243032		13.7825	-0.0054788		13.7637	0.00198201
14.1074	-8.08e-05		14.1042	0.0024547		13.7907	-0.0044489		13.7719	0.00190851
14.1156	0.00119909		14.1124	0.00248323		13.7989	-0.0034516		13.7801	0.00179945
14.1237	0.00262093		14.1206	0.00251337		13.8071	-0.0025585		13.7883	0.00162862
14.1319	0.00418393		14.1287	0.00254261		13.8153	-0.0022713		13.7965	0.00149681
14.1401	0.00588915		14.1369	0.00256884		13.8235	-0.0024424		13.8047	0.0014174
14.1483	0.00773526		14.1451	0.00259107		13.8317	-0.0026498		13.8129	0.00133932
14.1565	0.00971344		14.1533	0.0026085		13.8398	-0.0026126		13.8211	0.00125672
14.1647	0.0118135		14.1615	0.00262002		13.848	-0.0020871		13.8293	0.00125323
14.1729	0.0140222		14.1697	0.00262548		13.8562	-0.0014046		13.8375	0.00158483
14.1811	0.0163197		14.1779	0.0026236		13.8644	-0.0008238		13.8456	0.00203694
14.1893	0.0186823		14.1861	0.00261145		13.8726	-0.000403		13.8538	0.00238765
14.1974	0.0210824		14.1943	0.00258951		13.8808	-0.0009124		13.862	0.0024996
14.2056	0.0234918		14.2025	0.00255924		13.889	-0.0019462		13.8702	0.00257668
14.2138	0.0258808		14.2106	0.00252051		13.8972	-0.0029213		13.8784	0.00274283
14.222	0.0282163		14.2188	0.00247621		13.9054	-0.0038271		13.8866	0.00295363
14.2302	0.0304426		14.227	0.00242759		13.9136	-0.0042347		13.8948	0.00320042
14.2384	0.0325363		14.2352	0.00237242		13.9217	-0.0039358		13.903	0.00341546
14.2466	0.034494		14.2434	0.00231128		13.9299	-0.002977		13.9112	0.00356074
14.2548	0.0362673		14.2516	0.00224472		13.9381	-0.0019098		13.9194	0.00366009
14.263	0.037804		14.2598	0.00217505		13.9463	-0.0010831		13.9275	0.00371122
14.2712	0.0390693		14.268	0.002105		13.9545	-0.0006297		13.9357	0.00370495
14.2793	0.0400366		14.2762	0.00203435		13.9627	-0.0007978		13.9439	0.00360482
14.2875	0.0406817		14.2844	0.00196364		13.9709	-0.0014892		13.9521	0.00338158
14.2957	0.040983		14.2925	0.00189229		13.9791	-0.0023727		13.9603	0.00308862
14.3039	0.040931		14.3007	0.00182117		13.9873	-0.0033151		13.9685	0.00279611
14.3121	0.0405261		14.3089	0.00175306		13.9955	-0.0042763		13.9767	0.00273522
14.3203	0.0397643		14.3171	0.00168889		14.0036	-0.0047946		13.9849	0.00284163
14.3285	0.0386419		14.3253	0.00162911		14.0118	-0.0049554		13.9931	0.00292146
14.3367	0.0371661		14.3335	0.00157396		14.02	-0.005251		14.0013	0.0029351
14.3449	0.0353534		14.3417	0.00152262		14.0282	-0.0058332		14.0094	0.00291662
14.3531	0.0332284		14.3499	0.00147454		14.0364	-0.0063001		14.0176	0.00292998
14.3612	0.0308196		14.3581	0.00143242		14.0446	-0.0064102		14.0258	0.00296032
14.3694	0.0281549		14.3663	0.00139801		14.0528	-0.0065715		14.034	0.0029805
14.3776	0.0252698		14.3744	0.00136945		14.061	-0.0070304		14.0422	0.00300361
14.3858	0.0222037		14.3826	0.00134467		14.0692	-0.0073869		14.0504	0.00301422
14.394	0.0189917		14.3908	0.00132219		14.0774	-0.007058		14.0586	0.00299766
14.4022	0.0156717		14.399	0.00130067		14.0855	-0.0062686		14.0668	0.00292957
14.4104	0.0122875		14.4072	0.00127959		14.0937	-0.0053926		14.075	0.00279594
14.4186	0.00887684		14.4154	0.00125833		14.1019	-0.0045347		14.0831	0.002577
14.4268	0.00547412		14.4236	0.00123709		14.1101	-0.0042122		14.0913	0.00235628
14.435	0.002119		14.4318	0.00121702		14.1183	-0.0047088		14.0995	0.00230005
14.4431	-0.0011513		14.44	0.00119843		14.1265	-0.005653		14.1077	0.00235697
14.4513	-0.00431		14.4481	0.00118171		14.1347	-0.0067675		14.1159	0.00244932
14.4595	-0.0073331		14.4563	0.00116646		14.1429	-0.0080388		14.1241	0.00260733
14.4677	-0.0101954		14.4645	0.00115326		14.1511	-0.0093065		14.1323	0.00297649
14.4759	-0.0128758		14.4727	0.00114212		14.1592	-0.0105069		14.1405	0.00332386
14.4841	-0.015359		14.4809	0.0011315		14.1674	-0.0116726		14.1487	0.00345387
14.4923	-0.0176339		14.4891	0.0011207		14.1756	-0.0128013		14.1569	0.00349263
14.5005	-0.0196934		14.4973	0.00110932		14.1838	-0.0138137		14.165	0.00365666
14.5087	-0.021534		14.5055	0.00109561		14.192	-0.0146734		14.1732	0.00393163
14.5169	-0.0231538		14.5137	0.00108026		14.2002	-0.0154291		14.1814	0.0042488
14.525	-0.0245538		14.5219	0.00106366		14.2084	-0.0160805		14.1896	0.00458511
14.5332	-0.0257396		14.53	0.00104408		14.2166	-0.0165365		14.1978	0.00499584
14.5414	-0.0267244		14.5382	0.00102041		14.2248	-0.0169364		14.206	0.00540758
14.5496	-0.0275194		14.5464	0.00099245		14.233	-0.0174008		14.2142	0.00574539
14.5578	-0.0281325		14.5546	0.00096229		14.2411	-0.0180716		14.2224	0.00589918
14.566	-0.0285726		14.5628	0.00093252		14.2493	-0.0188112		14.2306	0.00589642
14.5742	-0.0288504		14.571	0.00090386		14.2575	-0.0194546		14.2388	0.00582019
14.5824	-0.0289842		14.5792	0.00087739		14.2657	-0.0201177		14.2469	0.00568416
14.5906	-0.0289889		14.5874	0.00085483		14.2739	-0.0208789		14.2551	0.00541332
14.5987	-0.0288753		14.5956	0.0008346		14.2821	-0.0216542		14.2633	0.00502823
14.6069	-0.0286557		14.6038	0.00081524		14.2903	-0.0223371		14.2715	0.00463232
14.6151	-0.0283422		14.6119	0.0007966		14.2985	-0.0228624		14.2797	0.00428953
14.6233	-0.027948		14.6201	0.00077634		14.3067	-0.023083		14.2879	0.00405199
14.6315	-0.027485		14.6283	0.00075367		14.3149	-0.0230552		14.2961	0.00390306
14.6397	-0.0269633		14.6365	0.00072787		14.323	-0.0228734		14.3043	0.00398484
14.6479	-0.0263925		14.6447	0.00069902		14.3312	-0.0225043		14.3125	0.00417923
14.6561	-0.025779		14.6529	0.00066899		14.3394	-0.0220178		14.3207	0.00433987
14.6643	-0.0251301		14.6611	0.00063758		14.3476	-0.0214771		14.3288	0.00441711
14.6725	-0.0244568		14.6693	0.0006047		14.3558	-0.0209169		14.337	0.00437993
14.6806	-0.0237674		14.6775	0.00056882		14.364	-0.0202275		14.3452	0.00436887
14.6888	-0.0230681		14.6857	0.00052838		14.3722	-0.0194535		14.3534	0.0043457
14.697	-0.0223634		14.6938	0.0004853		14.3804	-0.0186786		14.3616	0.00422973
14.7052	-0.0216571		14.702	0.00044234		14.3886	-0.0178365		14.3698	0.00396688
14.7134	-0.0209524		14.7102	0.00040006		14.3968	-0.0170002		14.378	0.00368318
14.7216	-0.0202529		14.7184	0.00035953		14.4049	-0.0162425		14.3862	0.00351983
14.7298	-0.0195623		14.7266	0.00032131		14.4131	-0.0156378		14.3944	0.0034949
14.738	-0.0188838		14.7348	0.00028515		14.4213	-0.0151334		14.4026	0.00351532
14.7462	-0.0182238		14.743	0.00025075		14.4295	-0.0147482		14.4107	0.00352302
14.7544	-0.0175836		14.7512	0.00021788		14.4377	-0.01453		14.4189	0.00348544
14.7625	-0.0169611		14.7594	0.00018592		14.4459	-0.0143026		14.4271	0.00360148
14.7707	-0.0163539		14.7676	0.00015266		14.4541	-0.0138242		14.4353	0.00404773
14.7789	-0.0157602		14.7757	0.0001174		14.4623	-0.0130227		14.4435	0.00468184
14.7871	-0.0151858		14.7839	8.19e-05		14.4705	-0.0121095		14.4517	0.00535342
14.7953	-0.0146355		14.7921	4.76e-05		14.4787	-0.0112107		14.4599	0.00592866
14.8035	-0.0141048		14.8003	1.44e-05		14.4868	-0.0105097		14.4681	0.00634389
14.8117	-0.0135896		14.8085	-1.77e-05		14.495	-0.0101182		14.4763	0.0065032
14.8199	-0.0130913		14.8167	-4.84e-05		14.5032	-0.0101783		14.4844	0.0064599
14.8281	-0.0126121		14.8249	-7.76e-05		14.5114	-0.0109178		14.4926	0.00638229
14.8363	-0.0121536		14.8331	-0.000105		14.5196	-0.0120675		14.5008	0.00630787
14.8444	-0.0117141		14.8413	-0.0001307		14.5278	-0.0132488		14.509	0.00622143
14.8526	-0.0112913		14.8494	-0.0001551		14.536	-0.0143415		14.5172	0.00597952
14.8608	-0.0108871		14.8576	-0.0001769		14.5442	-0.0153446		14.5254	0.005719
14.869	-0.010501		14.8658	-0.0001966		14.5524	-0.0162693		14.5336	0.00586508
14.8772	-0.0101287		14.874	-0.0002137		14.5605	-0.017018		14.5418	0.00621081
14.8854	-0.0097687		14.8822	-0.000229		14.5687	-0.0174983		14.55	0.00650655
14.8936	-0.009423		14.8904	-0.0002436		14.5769	-0.0177033		14.5582	0.00665815
14.9018	-0.0090912		14.8986	-0.0002577		14.5851	-0.0178618		14.5663	0.00657912
14.91	-0.0087689		14.9068	-0.0002715		14.5933	-0.0181147		14.5745	0.00667309
14.9181	-0.0084569		14.915	-0.0002851		14.6015	-0.0185169		14.5827	0.00695502
14.9263	-0.0081601		14.9232	-0.0003019		14.6097	-0.0189881		14.5909	0.00722715
14.9345	-0.0078801		14.9313	-0.0003205		14.6179	-0.019453		14.5991	0.00746979
14.9427	-0.0076163		14.9395	-0.0003385		14.6261	-0.0200101		14.6073	0.00766576
14.9509	-0.0073657		14.9477	-0.0003561		14.6343	-0.0206108		14.6155	0.00780426
14.9591	-0.0071281		14.9559	-0.0003737		14.6424	-0.0212011		14.6237	0.00773211
14.9673	-0.0069038		14.9641	-0.0003917		14.6506	-0.0218456		14.6319	0.00748331
14.9755	-0.006688		14.9723	-0.0004095		14.6588	-0.022423		14.6401	0.00722727
14.9837	-0.006481		14.9805	-0.0004268		14.667	-0.0227498		14.6482	0.00701715
14.9919	-0.0062844		14.9887	-0.0004456		14.6752	-0.0227179		14.6564	0.00694772
15	-0.0060972		14.9969	-0.0004649		14.6834	-0.0225028		14.6646	0.00699828
15.0082	-0.0059178		15.0051	-0.0004829		14.6916	-0.0223467		14.6728	0.00704337
15.0164	-0.0057463		15.0132	-0.0004992		14.6998	-0.0223147		14.681	0.00703611
15.0246	-0.0055831		15.0214	-0.0005131		14.708	-0.0225042		14.6892	0.00676475
15.0328	-0.0054269		15.0296	-0.0005251		14.7162	-0.022955		14.6974	0.0063211
15.041	-0.0052778		15.0378	-0.0005357		14.7243	-0.0234577		14.7056	0.00591449
15.0492	-0.0051358		15.046	-0.0005457		14.7325	-0.0239095		14.7138	0.00556728
15.0574	-0.0050014		15.0542	-0.0005556		14.7407	-0.0243247		14.722	0.00536527
15.0656	-0.0048741		15.0624	-0.0005657		14.7489	-0.0245387		14.7301	0.0053764
15.0738	-0.0047532		15.0706	-0.0005759		14.7571	-0.0246324		14.7383	0.00553029
15.0819	-0.0046384		15.0788	-0.0005857		14.7653	-0.0247305		14.7465	0.00570705
15.0901	-0.0045266		15.087	-0.0005952		14.7735	-0.025239		14.7547	0.00585929
15.0983	-0.0044187		15.0951	-0.0006044		14.7817	-0.0259983		14.7629	0.00580142
15.1065	-0.0043169		15.1033	-0.0006135		14.7899	-0.0266665		14.7711	0.00554571
15.1147	-0.004221		15.1115	-0.0006227		14.7981	-0.0272236		14.7793	0.0052818
15.1229	-0.004131		15.1197	-0.000632		14.8062	-0.0277424		14.7875	0.00515399
15.1311	-0.004044		15.1279	-0.0006438		14.8144	-0.0282604		14.7957	0.00517287
15.1393	-0.0039576		15.1361	-0.0006576		14.8226	-0.0288389		14.8039	0.00526835
15.1475	-0.0038723		15.1443	-0.0006713		14.8308	-0.0294049		14.812	0.00526013
15.1557	-0.00379		15.1525	-0.0006841		14.839	-0.0299027		14.8202	0.00505733
15.1638	-0.0037118		15.1607	-0.0006959		14.8472	-0.0303448		14.8284	0.0047412
15.172	-0.003638		15.1688	-0.0007075		14.8554	-0.0307027		14.8366	0.00453995
15.1802	-0.0035685		15.177	-0.0007191		14.8636	-0.0308186		14.8448	0.00445615
15.1884	-0.003503		15.1852	-0.0007307		14.8718	-0.0292178		14.853	0.00440212
15.1966	-0.0034413		15.1934	-0.000743		14.88	-0.026864		14.8612	0.00436767
15.2048	-0.0033837		15.2016	-0.0007563		14.8881	-0.0249511		14.8694	0.00434875
15.213	-0.0033302		15.2098	-0.0007703		14.8963	-0.023784		14.8776	0.00434312
15.2212	-0.0032821		15.218	-0.0007846		14.9045	-0.0237149		14.8857	0.00441876
15.2294	-0.0032409		15.2262	-0.0008003		14.9127	-0.0243019		14.8939	0.00457566
15.2376	-0.0032038		15.2344	-0.0008182		14.9209	-0.0249304		14.9021	0.00468018
15.2457	-0.0031637		15.2426	-0.0008369		14.9291	-0.0254781		14.9103	0.00466847
15.2539	-0.0031224		15.2507	-0.0008557		14.9373	-0.0258777		14.9185	0.00460494
15.2621	-0.0030833		15.2589	-0.0008754		14.9455	-0.0260891		14.9267	0.00452889
15.2703	-0.0030467		15.2671	-0.0008956		14.9537	-0.0261984		14.9349	0.00430919
15.2785	-0.0030125		15.2753	-0.0009166		14.9618	-0.026253		14.9431	0.00400242
15.2867	-0.0029785		15.2835	-0.0009385		14.97	-0.0262466		14.9513	0.00369984
15.2949	-0.0029453		15.2917	-0.0009589		14.9782	-0.0261015		14.9595	0.00340112
15.3031	-0.0029143		15.2999	-0.0009773		14.9864	-0.02504		14.9676	0.00310201
15.3113	-0.0028856		15.3081	-0.0009946		14.9946	-0.0232857		14.9758	0.00280793
15.3194	-0.0028594		15.3163	-0.0010112		15.0028	-0.0218031		14.984	0.0025502
15.3276	-0.002837		15.3245	-0.001027		15.011	-0.0209085		14.9922	0.00240896
15.3358	-0.0028188		15.3326	-0.0010413		15.0192	-0.020956		15.0004	0.0024268
15.344	-0.0028034		15.3408	-0.0010546		15.0274	-0.0214451		15.0086	0.00252682
15.3522	-0.0027891		15.349	-0.0010667		15.0356	-0.021449		15.0168	0.00255505
15.3604	-0.0027754		15.3572	-0.0010772		15.0437	-0.0211236		15.025	0.00245019
15.3686	-0.0027618		15.3654	-0.0010863		15.0519	-0.0207607		15.0332	0.00236246
15.3768	-0.0027455		15.3736	-0.0010955		15.0601	-0.0204738		15.0414	0.00235044
15.385	-0.0027282		15.3818	-0.0011057		15.0683	-0.020332		15.0495	0.00233771
15.3932	-0.0027144		15.39	-0.0011159		15.0765	-0.0205144		15.0577	0.00229101
15.4013	-0.002704		15.3982	-0.0011261		15.0847	-0.0208534		15.0659	0.00220194
15.4095	-0.0026951		15.4064	-0.0011366		15.0929	-0.0211646		15.0741	0.00206589
15.4177	-0.0026872		15.4145	-0.001149		15.1011	-0.0214049		15.0823	0.00186132
15.4259	-0.0026812		15.4227	-0.0011643		15.1093	-0.0216692		15.0905	0.00181906
15.4341	-0.0026764		15.4309	-0.0011827		15.1175	-0.0220347		15.0987	0.00197022
15.4423	-0.0026731		15.4391	-0.0012034		15.1256	-0.0225795		15.1069	0.00208463
15.4505	-0.0026698		15.4473	-0.0012246		15.1338	-0.0232028		15.1151	0.00207154
15.4587	-0.0026649		15.4555	-0.0012432		15.142	-0.0237569		15.1233	0.00201632
15.4669	-0.0026581		15.4637	-0.0012601		15.1502	-0.0242054		15.1314	0.00201534
15.4751	-0.0026484		15.4719	-0.0012763		15.1584	-0.0245824		15.1396	0.00206199
15.4832	-0.0026372		15.4801	-0.0012927		15.1666	-0.0249126		15.1478	0.00205533
15.4914	-0.0026241		15.4883	-0.0013089		15.1748	-0.0250118		15.156	0.00194825
15.4996	-0.0026061		15.4964	-0.0013246		15.183	-0.0248895		15.1642	0.00180474
15.5078	-0.002586		15.5046	-0.001341		15.1912	-0.0246346		15.1724	0.00177158
15.516	-0.0025671		15.5128	-0.0013578		15.1994	-0.0243179		15.1806	0.00191276
15.5242	-0.0025498		15.521	-0.0013722		15.2075	-0.0240813		15.1888	0.00215838
15.5324	-0.0025346		15.5292	-0.001385		15.2157	-0.0239857		15.197	0.00234891
15.5406	-0.0025233		15.5374	-0.001398		15.2239	-0.0242653		15.2051	0.00241292
15.5488	-0.0025146		15.5456	-0.0014116		15.2321	-0.0247363		15.2133	0.00231517
15.557	-0.0025069		15.5538	-0.0014263		15.2403	-0.0251673		15.2215	0.00224381
15.5651	-0.0025006		15.562	-0.0014395		15.2485	-0.0251118		15.2297	0.00255871
15.5733	-0.0024966		15.5701	-0.0014517		15.2567	-0.024783		15.2379	0.00313032
15.5815	-0.0024953		15.5783	-0.0014641		15.2649	-0.0245023		15.2461	0.00356656
15.5897	-0.0024967		15.5865	-0.0014774		15.2731	-0.0243464		15.2543	0.00373791
15.5979	-0.0025025		15.5947	-0.0014891		15.2813	-0.0242356		15.2625	0.00377489
15.6061	-0.0025111		15.6029	-0.001498		15.2894	-0.024197		15.2707	0.00393219
15.6143	-0.0025182		15.6111	-0.0015055		15.2976	-0.0242979		15.2789	0.00413919
15.6225	-0.0025244		15.6193	-0.0015124		15.3058	-0.0245268		15.287	0.00428028
15.6307	-0.0025315		15.6275	-0.001519		15.314	-0.0248227		15.2952	0.00448713
15.6389	-0.00254		15.6357	-0.0015246		15.3222	-0.0252091		15.3034	0.00482781
15.647	-0.0025474		15.6439	-0.001529		15.3304	-0.0256356		15.3116	0.00521494
15.6552	-0.0025529		15.652	-0.0015333		15.3386	-0.0259643		15.3198	0.00549792
15.6634	-0.0025568		15.6602	-0.0015376		15.3468	-0.0260958		15.328	0.00561702
15.6716	-0.0025588		15.6684	-0.0015423		15.355	-0.0259973		15.3362	0.0055955
15.6798	-0.002557		15.6766	-0.0015486		15.3631	-0.0251683		15.3444	0.00548815
15.688	-0.0025537		15.6848	-0.0015577		15.3713	-0.0240169		15.3526	0.00524644
15.6962	-0.0025509		15.693	-0.0015686		15.3795	-0.023014		15.3608	0.00544069
15.7044	-0.0025488		15.7012	-0.0015774		15.3877	-0.0222897		15.3689	0.00604628
15.7126	-0.0025473		15.7094	-0.0015842		15.3959	-0.0219554		15.3771	0.00669641
15.7207	-0.0025463		15.7176	-0.0015904		15.4041	-0.0219929		15.3853	0.00707184
15.7289	-0.0025457		15.7258	-0.0015973		15.4123	-0.021837		15.3935	0.00702033
15.7371	-0.0025458		15.7339	-0.0016055		15.4205	-0.0212523		15.4017	0.00675952
15.7453	-0.002547		15.7421	-0.0016155		15.4287	-0.0205549		15.4099	0.00648089
15.7535	-0.0025494		15.7503	-0.001626		15.4369	-0.0198999		15.4181	0.00616593
15.7617	-0.0025522		15.7585	-0.0016363		15.445	-0.0192926		15.4263	0.00578187
15.7699	-0.0025543		15.7667	-0.0016466		15.4532	-0.01898		15.4345	0.00542424
15.7781	-0.0025556		15.7749	-0.001657		15.4614	-0.0189311		15.4427	0.00518792
15.7863	-0.002558		15.7831	-0.0016674		15.4696	-0.01901		15.4508	0.00504263
15.7945	-0.0025622		15.7913	-0.0016763		15.4778	-0.0192043		15.459	0.00491494
15.8026	-0.0025691		15.7995	-0.0016831		15.486	-0.0196413		15.4672	0.00478156
15.8108	-0.0025791		15.8077	-0.0016887		15.4942	-0.0201324		15.4754	0.0048989
15.819	-0.0025881		15.8158	-0.0016941		15.5024	-0.0204774		15.4836	0.00560476
15.8272	-0.0025924		15.824	-0.0016995		15.5106	-0.0207252		15.4918	0.00707004
15.8354	-0.0025937		15.8322	-0.0017063		15.5188	-0.0210452		15.5	0.008722
15.8436	-0.0025942		15.8404	-0.0017148		15.5269	-0.0215146		15.5082	0.0101694
15.8518	-0.0025952		15.8486	-0.001724		15.5351	-0.022056		15.5164	0.0111994
15.86	-0.002597		15.8568	-0.0017334		15.5433	-0.0225281		15.5246	0.0115222
15.8682	-0.0026001		15.865	-0.0017429		15.5515	-0.0228747		15.5327	0.0114675
15.8764	-0.0026075		15.8732	-0.0017512		15.5597	-0.0230866		15.5409	0.0110922
15.8845	-0.0026181		15.8814	-0.0017589		15.5679	-0.0232387		15.5491	0.0104457
15.8927	-0.0026322		15.8896	-0.0017665		15.5761	-0.023386		15.5573	0.00977094
15.9009	-0.0026507		15.8977	-0.0017743		15.5843	-0.0237029		15.5655	0.00919612
15.9091	-0.0026702		15.9059	-0.0017821		15.5925	-0.0240536		15.5737	0.00871802
15.9173	-0.0026874		15.9141	-0.0017897		15.6007	-0.024342		15.5819	0.00837644
15.9255	-0.0026999		15.9223	-0.0017973		15.6088	-0.02461		15.5901	0.00815578
15.9337	-0.0027083		15.9305	-0.0018047		15.617	-0.0247943		15.5983	0.00796184
15.9419	-0.002715		15.9387	-0.0018127		15.6252	-0.0249192		15.6064	0.00775719
15.9501	-0.0027213		15.9469	-0.0018209		15.6334	-0.0250272		15.6146	0.00748853
15.9583	-0.0027276		15.9551	-0.0018272		15.6416	-0.0250381		15.6228	0.00724787
15.9664	-0.0027341		15.9633	-0.0018317		15.6498	-0.0249058		15.631	0.00721095
15.9746	-0.0027409		15.9714	-0.0018353		15.658	-0.0247821		15.6392	0.00729298
15.9828	-0.0027492		15.9796	-0.0018375		15.6662	-0.0247598		15.6474	0.00737996
15.991	-0.0027592		15.9878	-0.0018391		15.6744	-0.0248926		15.6556	0.00745938
15.9992	-0.0027683		15.996	-0.0018411		15.6825	-0.0247834		15.6638	0.00751268
16.0074	-0.0027753		16.0042	-0.0018436		15.6907	-0.0244223		15.672	0.00752818
16.0156	-0.0027812		16.0124	-0.0018479		15.6989	-0.0241149		15.6802	0.00743595
16.0238	-0.0027869		16.0206	-0.001854		15.7071	-0.0239417		15.6883	0.00712832
16.032	-0.0027926		16.0288	-0.0018597		15.7153	-0.0239023		15.6965	0.00670664
16.0402	-0.0027968		16.037	-0.0018645		15.7235	-0.0237942		15.7047	0.00630673
16.0483	-0.0027998		16.0452	-0.0018685		15.7317	-0.0236163		15.7129	0.00597759
16.0565	-0.0028024		16.0533	-0.0018719		15.7399	-0.0234535		15.7211	0.00607504
16.0647	-0.0028053		16.0615	-0.0018756		15.7481	-0.0233817		15.7293	0.00649619
16.0729	-0.002809		16.0697	-0.0018799		15.7563	-0.0233556		15.7375	0.00690309
16.0811	-0.0028145		16.0779	-0.0018854		15.7644	-0.0233487		15.7457	0.00721372
16.0893	-0.0028221		16.0861	-0.0018915		15.7726	-0.0233822		15.7539	0.00715147
16.0975	-0.0028307		16.0943	-0.0018964		15.7808	-0.0235098		15.7621	0.00701369
16.1057	-0.0028397		16.1025	-0.0018995		15.789	-0.0236873		15.7702	0.0071133
16.1139	-0.0028475		16.1107	-0.0019016		15.7972	-0.0235547		15.7784	0.00722923
16.122	-0.0028537		16.1189	-0.001904		15.8054	-0.0231784		15.7866	0.00721927
16.1302	-0.0028591		16.1271	-0.001907		15.8136	-0.0229237		15.7948	0.00691635
16.1384	-0.002865		16.1352	-0.0019133		15.8218	-0.022908		15.803	0.0064938
16.1466	-0.002872		16.1434	-0.0019219		15.83	-0.0231169		15.8112	0.00642963
16.1548	-0.0028822		16.1516	-0.001931		15.8382	-0.023493		15.8194	0.00652028
16.163	-0.0028942		16.1598	-0.0019401		15.8463	-0.0239754		15.8276	0.00651237
16.1712	-0.0029053		16.168	-0.0019526		15.8545	-0.0244604		15.8358	0.00632298
16.1794	-0.0029152		16.1762	-0.0019664		15.8627	-0.0247782		15.844	0.00600405
16.1876	-0.0029243		16.1844	-0.0019766		15.8709	-0.0249601		15.8521	0.00560235
16.1958	-0.002931		16.1926	-0.0019833		15.8791	-0.0251685		15.8603	0.00516014
16.2039	-0.0029361		16.2008	-0.0019875		15.8873	-0.0254615		15.8685	0.00474295
16.2121	-0.0029365		16.209	-0.0019887		15.8955	-0.0258412		15.8767	0.00440736
16.2203	-0.0029344		16.2171	-0.0019869		15.9037	-0.0261872		15.8849	0.00411953
16.2285	-0.002933		16.2253	-0.0019844		15.9119	-0.0263927		15.8931	0.00384129
16.2367	-0.0029329		16.2335	-0.0019825		15.9201	-0.0264454		15.9013	0.00356569
16.2449	-0.002937		16.2417	-0.001982		15.9282	-0.0263592		15.9095	0.00333099
16.2531	-0.0029447		16.2499	-0.0019824		15.9364	-0.0262053		15.9177	0.00315783
16.2613	-0.0029537		16.2581	-0.0019833		15.9446	-0.0260251		15.9259	0.00300386
16.2695	-0.0029632		16.2663	-0.001985		15.9528	-0.0256792		15.934	0.00284433
16.2777	-0.002974		16.2745	-0.0019879		15.961	-0.025122		15.9422	0.00266032
16.2858	-0.0029875		16.2827	-0.0019915		15.9692	-0.0243895		15.9504	0.00245495
16.294	-0.0030022		16.2909	-0.0019953		15.9774	-0.0234987		15.9586	0.00225568
16.3022	-0.0030153		16.299	-0.0019996		15.9856	-0.0225365		15.9668	0.00209787
16.3104	-0.0030262		16.3072	-0.0020051		15.9938	-0.0217735		15.975	0.00228123
16.3186	-0.0030353		16.3154	-0.0020108		16.002	-0.0213413		15.9832	0.00278934
16.3268	-0.0030434		16.3236	-0.0020159		16.0101	-0.0212505		15.9914	0.00324897
16.335	-0.003051		16.3318	-0.0020199		16.0183	-0.0214901		15.9996	0.0035114
16.3432	-0.0030611		16.34	-0.0020237		16.0265	-0.0218961		16.0077	0.00390195
16.3514	-0.003075		16.3482	-0.0020276		16.0347	-0.0221178		16.0159	0.00439498
16.3596	-0.0030907		16.3564	-0.0020319		16.0429	-0.0218824		16.0241	0.00483992
[truncated: 444 more rows]

## Sheet: c. Tm
GP	GP-2D	GP-4D	GP-8D	GP-12D
58.3	58.5	59.9	58.2	58.4
58.4	58.9	58.5	58.2	58.5
58.6	58.5	58.4	58.3	58.4

## Sheet: e,f. alum binding
Standard curve						GP in the supernatant
GP (ng/mL)	A450					GP	GP	GP-2D	GP-4D	GP-8D	GP-12D
1000	1.55217	1.93617	1.63917			50.0197	39.2479	37.313	19.2348	0	0.103526
333.333	1.40417	1.47317	1.63317			45.6064	41.5281	33.5536	18.6285	0	0
111.111	1.11417	1.28217	1.26117			49.0227	38.0528	28.0413	27.5072	0	0.200703
37.037	0.640167	0.845167	0.834167
12.3457	0.407167	0.476167	0.497167
4.11523	0.277167	0.231167	0.242167
1.37174	0.138167	0.126167	0.170167
0.457247	0.117167	0.075167	0.080167

## Sheet: i. thermal melts
Temperature (°C)	HBS	alum	GP+alum	GP-2D+alum	GP-4D+alum	GP-8D+alum	GP-12D+alum		GP+alum	GP-2D+alum	GP-4D+alum	GP-8D+alum	GP-12D+alum
20	0.0451	0.0523	0.0216	0.0257	0.0345	0.0448	0.0273		56.4	57.6	57.4	57.9	57.8
20.045	0.0451	0.0523	0.0214	0.0255	0.0342	0.0445	0.027		57	57.7	57.4	58	57.7
20.091	0.0451	0.0523	0.0213	0.0252	0.0339	0.0441	0.0268		57.1	57.7	58	57.8	58.1
20.136	0.0451	0.0523	0.0211	0.0249	0.0337	0.0438	0.0266
20.181	0.0451	0.0523	0.021	0.0247	0.0334	0.0435	0.0264
20.227	0.0451	0.0523	0.0208	0.0244	0.0331	0.0432	0.0262
20.272	0.0451	0.0523	0.0207	0.0241	0.0329	0.0428	0.026
20.317	0.0451	0.0523	0.0205	0.0239	0.0326	0.0425	0.0258
20.363	0.0451	0.0523	0.0204	0.0236	0.0324	0.0422	0.0255
20.408	0.0451	0.0523	0.0202	0.0234	0.0321	0.0418	0.0253
20.453	0.0451	0.0523	0.0201	0.0231	0.0319	0.0415	0.0251
20.499	0.0451	0.0523	0.0199	0.0229	0.0316	0.0412	0.0249
20.544	0.0451	0.0523	0.0198	0.0226	0.0314	0.0409	0.0247
20.589	0.0451	0.0523	0.0197	0.0224	0.0311	0.0405	0.0245
20.635	0.0451	0.0523	0.0195	0.0221	0.0309	0.0402	0.0243
20.68	0.0451	0.0523	0.0194	0.0219	0.0306	0.0399	0.0241
20.726	0.0451	0.0523	0.0192	0.0216	0.0304	0.0395	0.0239
20.771	0.0451	0.0523	0.0191	0.0214	0.0301	0.0392	0.0237
20.816	0.0451	0.0523	0.019	0.0212	0.0299	0.0388	0.0235
20.862	0.0451	0.0523	0.0188	0.0209	0.0296	0.0385	0.0233
20.907	0.0451	0.0523	0.0187	0.0207	0.0294	0.0382	0.0231
20.952	0.0451	0.0523	0.0185	0.0205	0.0292	0.0378	0.0229
20.998	0.0451	0.0523	0.0184	0.0203	0.029	0.0375	0.0227
21.043	0.0451	0.0523	0.0183	0.02	0.0287	0.0372	0.0225
21.088	0.0451	0.0523	0.0181	0.0198	0.0285	0.0368	0.0223
21.134	0.0451	0.0523	0.018	0.0196	0.0283	0.0365	0.0221
21.179	0.0451	0.0523	0.0179	0.0194	0.0281	0.0362	0.0219
21.224	0.0451	0.0523	0.0178	0.0192	0.0278	0.0358	0.0217
21.27	0.0451	0.0523	0.0176	0.019	0.0276	0.0355	0.0215
21.315	0.0451	0.0523	0.0175	0.0188	0.0274	0.0351	0.0213
21.36	0.0451	0.0523	0.0174	0.0186	0.0272	0.0348	0.0211
21.406	0.0451	0.0523	0.0173	0.0184	0.027	0.0345	0.0209
21.451	0.0451	0.0523	0.0171	0.0182	0.0268	0.0341	0.0208
21.496	0.0451	0.0523	0.017	0.018	0.0265	0.0338	0.0206
21.542	0.045	0.0523	0.0169	0.0178	0.0263	0.0335	0.0204
21.587	0.045	0.0523	0.0168	0.0176	0.0261	0.0331	0.0202
21.632	0.045	0.0523	0.0167	0.0174	0.0259	0.0328	0.02
21.678	0.045	0.0523	0.0166	0.0172	0.0257	0.0325	0.0198
21.723	0.045	0.0523	0.0165	0.017	0.0255	0.0321	0.0196
21.768	0.045	0.0523	0.0163	0.0169	0.0253	0.0318	0.0195
21.814	0.045	0.0523	0.0162	0.0167	0.0251	0.0315	0.0193
21.859	0.045	0.0523	0.0161	0.0165	0.0249	0.0311	0.0191
21.904	0.045	0.0523	0.016	0.0163	0.0247	0.0308	0.0189
21.95	0.045	0.0523	0.0159	0.0162	0.0245	0.0305	0.0188
21.995	0.045	0.0523	0.0158	0.016	0.0243	0.0301	0.0186
22.041	0.045	0.0523	0.0157	0.0158	0.0241	0.0298	0.0184
22.086	0.045	0.0523	0.0156	0.0157	0.0239	0.0295	0.0182
22.131	0.045	0.0523	0.0155	0.0155	0.0237	0.0292	0.0181
22.177	0.045	0.0523	0.0155	0.0153	0.0235	0.0288	0.0179
22.222	0.045	0.0523	0.0154	0.0152	0.0234	0.0285	0.0177
22.267	0.045	0.0523	0.0153	0.015	0.0232	0.0282	0.0176
22.313	0.045	0.0523	0.0152	0.0149	0.023	0.0279	0.0174
22.358	0.045	0.0523	0.0151	0.0147	0.0228	0.0276	0.0172
22.403	0.045	0.0523	0.015	0.0146	0.0226	0.0272	0.0171
22.449	0.045	0.0523	0.0149	0.0144	0.0224	0.0269	0.0169
22.494	0.045	0.0523	0.0148	0.0143	0.0222	0.0266	0.0168
22.539	0.045	0.0523	0.0148	0.0141	0.022	0.0263	0.0166
22.585	0.045	0.0523	0.0147	0.014	0.0218	0.026	0.0165
22.63	0.045	0.0523	0.0146	0.0138	0.0216	0.0257	0.0163
22.675	0.045	0.0523	0.0145	0.0137	0.0214	0.0254	0.0161
22.721	0.045	0.0523	0.0144	0.0136	0.0212	0.025	0.016
22.766	0.045	0.0523	0.0143	0.0134	0.021	0.0247	0.0158
22.811	0.045	0.0523	0.0143	0.0133	0.0208	0.0244	0.0157
22.857	0.045	0.0523	0.0142	0.0131	0.0206	0.0241	0.0155
22.902	0.045	0.0523	0.0141	0.013	0.0204	0.0238	0.0154
22.947	0.045	0.0523	0.014	0.0128	0.0202	0.0235	0.0153
22.993	0.045	0.0523	0.0139	0.0127	0.0199	0.0232	0.0151
23.038	0.045	0.0523	0.0139	0.0125	0.0197	0.0229	0.015
23.083	0.045	0.0523	0.0138	0.0124	0.0195	0.0226	0.0148
23.129	0.045	0.0523	0.0137	0.0122	0.0193	0.0223	0.0147
23.174	0.045	0.0523	0.0136	0.0121	0.0191	0.022	0.0145
23.219	0.045	0.0523	0.0135	0.0119	0.0189	0.0217	0.0144
23.265	0.045	0.0523	0.0134	0.0118	0.0186	0.0214	0.0142
23.31	0.045	0.0523	0.0133	0.0116	0.0184	0.021	0.0141
23.356	0.045	0.0523	0.0132	0.0114	0.0182	0.0207	0.014
23.401	0.045	0.0523	0.0131	0.0113	0.018	0.0204	0.0138
23.446	0.045	0.0523	0.013	0.0111	0.0177	0.0201	0.0137
23.492	0.045	0.0523	0.0129	0.0109	0.0175	0.0198	0.0135
23.537	0.0449	0.0523	0.0128	0.0108	0.0173	0.0194	0.0134
23.582	0.0449	0.0523	0.0127	0.0106	0.0171	0.0191	0.0132
23.628	0.0449	0.0523	0.0126	0.0104	0.0169	0.0187	0.0131
23.673	0.0449	0.0523	0.0124	0.0103	0.0167	0.0184	0.0129
23.718	0.0449	0.0523	0.0123	0.0101	0.0165	0.018	0.0128
23.764	0.0449	0.0523	0.0124	0.0101	0.0164	0.0177	0.0127
23.809	0.0449	0.0523	0.0124	0.01	0.0163	0.0175	0.0127
23.854	0.0449	0.0523	0.0125	0.01	0.0162	0.0172	0.0126
23.9	0.0449	0.0523	0.0125	0.0099	0.016	0.0169	0.0125
23.945	0.0449	0.0523	0.0126	0.0099	0.0159	0.0167	0.0125
23.99	0.0449	0.0523	0.0127	0.0098	0.0158	0.0164	0.0124
24.036	0.0448	0.0523	0.0127	0.0098	0.0157	0.0162	0.0124
24.081	0.0448	0.0523	0.0128	0.0097	0.0156	0.016	0.0123
24.126	0.0448	0.0523	0.0129	0.0097	0.0155	0.0157	0.0123
24.172	0.0448	0.0523	0.0129	0.0096	0.0155	0.0155	0.0122
24.217	0.0448	0.0523	0.013	0.0096	0.0154	0.0153	0.0122
24.262	0.0448	0.0524	0.013	0.0096	0.0153	0.015	0.0121
24.308	0.0448	0.0524	0.0131	0.0095	0.0152	0.0148	0.0121
24.353	0.0448	0.0524	0.0131	0.0095	0.0151	0.0146	0.0121
24.398	0.0448	0.0524	0.0132	0.0095	0.0151	0.0144	0.012
24.444	0.0448	0.0524	0.0132	0.0095	0.015	0.0142	0.012
24.489	0.0448	0.0524	0.0132	0.0095	0.0149	0.014	0.012
24.534	0.0448	0.0525	0.0133	0.0095	0.0149	0.0138	0.012
24.58	0.0448	0.0525	0.0133	0.0095	0.0148	0.0136	0.012
24.625	0.0448	0.0525	0.0133	0.0095	0.0148	0.0134	0.012
24.67	0.0448	0.0526	0.0133	0.0095	0.0148	0.0133	0.012
24.716	0.0448	0.0526	0.0133	0.0095	0.0147	0.0131	0.012
24.761	0.0448	0.0526	0.0133	0.0095	0.0147	0.0129	0.012
24.807	0.0448	0.0527	0.0133	0.0096	0.0147	0.0127	0.0121
24.852	0.0448	0.0527	0.0132	0.0096	0.0147	0.0126	0.0121
24.897	0.0448	0.0528	0.0132	0.0096	0.0147	0.0124	0.0121
24.943	0.0448	0.0528	0.0132	0.0097	0.0147	0.0123	0.0122
24.988	0.0449	0.0528	0.0132	0.0098	0.0147	0.0121	0.0122
25.033	0.0449	0.0529	0.0131	0.0098	0.0148	0.012	0.0123
25.079	0.0449	0.0529	0.0131	0.0099	0.0148	0.0118	0.0124
25.124	0.0449	0.053	0.013	0.01	0.0148	0.0117	0.0125
25.169	0.045	0.0531	0.013	0.0101	0.0149	0.0116	0.0126
25.215	0.045	0.0531	0.013	0.0102	0.0149	0.0114	0.0126
25.26	0.0451	0.0532	0.0129	0.0103	0.015	0.0113	0.0127
25.305	0.0451	0.0533	0.0129	0.0104	0.0151	0.0112	0.0128
25.351	0.0451	0.0533	0.0128	0.0105	0.0151	0.011	0.013
25.396	0.0452	0.0534	0.0127	0.0106	0.0152	0.0109	0.0131
25.441	0.0452	0.0535	0.0127	0.0108	0.0153	0.0108	0.0132
25.487	0.0453	0.0536	0.0126	0.0109	0.0153	0.0107	0.0133
25.532	0.0454	0.0536	0.0126	0.0111	0.0154	0.0106	0.0134
25.577	0.0454	0.0537	0.0125	0.0112	0.0155	0.0105	0.0135
25.623	0.0455	0.0538	0.0125	0.0114	0.0156	0.0104	0.0136
25.668	0.0456	0.0539	0.0124	0.0116	0.0157	0.0103	0.0138
25.713	0.0456	0.054	0.0123	0.0117	0.0157	0.0102	0.0139
25.759	0.0457	0.0541	0.0123	0.0119	0.0158	0.0101	0.014
25.804	0.0458	0.0542	0.0123	0.0121	0.0159	0.01	0.0141
25.849	0.0459	0.0543	0.0122	0.0123	0.0159	0.0099	0.0142
25.895	0.0459	0.0544	0.0122	0.0125	0.016	0.0099	0.0143
25.94	0.046	0.0545	0.0122	0.0127	0.0161	0.0098	0.0144
25.985	0.0461	0.0547	0.0121	0.0128	0.0161	0.0098	0.0145
26.031	0.0462	0.0548	0.0121	0.013	0.0162	0.0098	0.0146
26.076	0.0463	0.0549	0.0121	0.0132	0.0162	0.0098	0.0147
26.122	0.0464	0.055	0.0121	0.0134	0.0163	0.0098	0.0148
26.167	0.0465	0.0552	0.0121	0.0136	0.0163	0.0098	0.0149
26.212	0.0466	0.0553	0.0122	0.0138	0.0164	0.0098	0.015
26.258	0.0467	0.0555	0.0122	0.014	0.0164	0.0098	0.0151
26.303	0.0467	0.0556	0.0122	0.0142	0.0164	0.0099	0.0152
26.348	0.0468	0.0557	0.0123	0.0144	0.0165	0.01	0.0152
26.394	0.0469	0.0559	0.0123	0.0146	0.0165	0.0101	0.0153
26.439	0.047	0.0561	0.0124	0.0148	0.0165	0.0102	0.0154
26.484	0.0471	0.0562	0.0124	0.015	0.0166	0.0103	0.0155
26.53	0.0472	0.0564	0.0125	0.0152	0.0166	0.0105	0.0155
26.575	0.0473	0.0566	0.0126	0.0154	0.0166	0.0106	0.0156
26.62	0.0474	0.0567	0.0127	0.0155	0.0167	0.0108	0.0157
26.666	0.0475	0.0569	0.0128	0.0157	0.0167	0.011	0.0158
26.711	0.0477	0.0571	0.0129	0.0159	0.0168	0.0112	0.0158
26.756	0.0478	0.0573	0.013	0.016	0.0168	0.0114	0.0159
26.802	0.0479	0.0575	0.0132	0.0162	0.0169	0.0116	0.016
26.847	0.048	0.0577	0.0133	0.0163	0.0169	0.0119	0.016
26.892	0.0481	0.0579	0.0134	0.0164	0.017	0.0121	0.0161
26.938	0.0482	0.0581	0.0136	0.0166	0.0171	0.0124	0.0162
26.983	0.0483	0.0583	0.0137	0.0167	0.0172	0.0127	0.0163
27.028	0.0484	0.0585	0.0139	0.0168	0.0172	0.013	0.0164
27.074	0.0485	0.0587	0.014	0.0169	0.0173	0.0133	0.0165
27.119	0.0486	0.0589	0.0141	0.017	0.0174	0.0136	0.0166
27.164	0.0487	0.0592	0.0143	0.0171	0.0175	0.0139	0.0167
27.21	0.0489	0.0594	0.0144	0.0171	0.0177	0.0142	0.0168
27.255	0.049	0.0596	0.0146	0.0172	0.0178	0.0146	0.017
27.3	0.0491	0.0599	0.0147	0.0172	0.0179	0.0149	0.0171
27.346	0.0492	0.0601	0.0148	0.0173	0.018	0.0152	0.0172
27.391	0.0494	0.0604	0.0149	0.0173	0.0182	0.0156	0.0174
27.437	0.0495	0.0606	0.015	0.0174	0.0183	0.0159	0.0175
27.482	0.0496	0.0609	0.0151	0.0174	0.0184	0.0162	0.0177
27.527	0.0498	0.0611	0.0152	0.0174	0.0186	0.0166	0.0178
27.573	0.0499	0.0614	0.0153	0.0175	0.0187	0.0169	0.018
27.618	0.05	0.0617	0.0153	0.0175	0.0189	0.0173	0.0182
27.663	0.0502	0.0619	0.0154	0.0175	0.019	0.0176	0.0183
27.709	0.0503	0.0622	0.0154	0.0175	0.0191	0.0179	0.0185
27.754	0.0505	0.0625	0.0154	0.0176	0.0193	0.0183	0.0187
27.799	0.0506	0.0628	0.0154	0.0176	0.0194	0.0186	0.0189
27.845	0.0508	0.0631	0.0154	0.0176	0.0196	0.0189	0.0191
27.89	0.051	0.0633	0.0154	0.0177	0.0197	0.0192	0.0192
27.935	0.0511	0.0636	0.0154	0.0177	0.0198	0.0196	0.0194
27.981	0.0513	0.0639	0.0154	0.0178	0.02	0.0199	0.0196
28.026	0.0515	0.0642	0.0154	0.0178	0.0201	0.0201	0.0198
28.071	0.0517	0.0645	0.0153	0.0179	0.0202	0.0204	0.02
28.117	0.0519	0.0648	0.0153	0.018	0.0204	0.0207	0.0202
28.162	0.0521	0.0651	0.0152	0.018	0.0205	0.021	0.0204
28.207	0.0523	0.0654	0.0152	0.0181	0.0206	0.0212	0.0205
28.253	0.0525	0.0657	0.0152	0.0182	0.0207	0.0215	0.0207
28.298	0.0527	0.066	0.0151	0.0183	0.0208	0.0217	0.0209
28.343	0.0529	0.0663	0.0151	0.0184	0.0209	0.022	0.0211
28.389	0.0531	0.0667	0.0151	0.0186	0.021	0.0222	0.0212
28.434	0.0534	0.067	0.0151	0.0187	0.0211	0.0225	0.0214
28.479	0.0536	0.0673	0.0151	0.0188	0.0212	0.0227	0.0215
28.525	0.0538	0.0676	0.0151	0.019	0.0213	0.0229	0.0217
28.57	0.054	0.0679	0.0151	0.0191	0.0214	0.0231	0.0218
28.615	0.0543	0.0682	0.0152	0.0193	0.0214	0.0233	0.0219
28.661	0.0545	0.0686	0.0152	0.0195	0.0215	0.0235	0.022
28.706	0.0548	0.0689	0.0153	0.0196	0.0216	0.0237	0.0221
28.752	0.055	0.0692	0.0155	0.0198	0.0217	0.024	0.0222
28.797	0.0553	0.0695	0.0156	0.02	0.0217	0.0242	0.0223
28.842	0.0555	0.0699	0.0158	0.0202	0.0218	0.0244	0.0223
28.888	0.0558	0.0702	0.016	0.0204	0.0219	0.0246	0.0224
28.933	0.056	0.0705	0.0162	0.0206	0.022	0.0248	0.0224
28.978	0.0563	0.0709	0.0164	0.0208	0.022	0.025	0.0225
29.024	0.0566	0.0712	0.0167	0.0211	0.0221	0.0253	0.0225
29.069	0.0568	0.0715	0.017	0.0213	0.0222	0.0255	0.0225
29.114	0.0571	0.0718	0.0174	0.0215	0.0223	0.0257	0.0225
29.16	0.0574	0.0722	0.0177	0.0217	0.0224	0.026	0.0225
29.205	0.0576	0.0725	0.0181	0.0219	0.0225	0.0263	0.0225
29.25	0.0579	0.0728	0.0185	0.0222	0.0226	0.0265	0.0224
29.296	0.0582	0.0731	0.019	0.0224	0.0227	0.0268	0.0224
29.341	0.0585	0.0734	0.0195	0.0226	0.0228	0.0271	0.0223
29.386	0.0587	0.0738	0.02	0.0229	0.0229	0.0274	0.0222
29.432	0.059	0.0741	0.0205	0.0231	0.023	0.0277	0.0222
29.477	0.0593	0.0744	0.021	0.0233	0.0231	0.028	0.0221
29.522	0.0596	0.0747	0.0215	0.0235	0.0233	0.0284	0.022
29.568	0.0598	0.075	0.0221	0.0238	0.0234	0.0287	0.0219
29.613	0.0601	0.0753	0.0227	0.024	0.0235	0.029	0.0218
29.658	0.0604	0.0756	0.0233	0.0242	0.0237	0.0294	0.0216
29.704	0.0607	0.0759	0.0239	0.0244	0.0238	0.0298	0.0215
29.749	0.061	0.0762	0.0245	0.0246	0.024	0.0301	0.0214
29.794	0.0612	0.0765	0.0251	0.0248	0.0241	0.0305	0.0213
29.84	0.0615	0.0768	0.0257	0.025	0.0243	0.0309	0.0212
29.885	0.0618	0.0771	0.0263	0.0252	0.0244	0.0313	0.021
29.93	0.0621	0.0774	0.0269	0.0254	0.0246	0.0317	0.0209
29.976	0.0623	0.0776	0.0274	0.0256	0.0248	0.0321	0.0208
30.021	0.0626	0.0779	0.028	0.0258	0.0249	0.0325	0.0207
30.067	0.0629	0.0782	0.0286	0.026	0.0251	0.0329	0.0206
30.112	0.0632	0.0784	0.0292	0.0261	0.0252	0.0334	0.0205
30.157	0.0634	0.0787	0.0297	0.0263	0.0254	0.0338	0.0204
30.203	0.0637	0.0789	0.0303	0.0264	0.0255	0.0342	0.0203
30.248	0.064	0.0792	0.0308	0.0266	0.0257	0.0346	0.0202
30.293	0.0643	0.0794	0.0313	0.0267	0.0258	0.035	0.0201
30.339	0.0645	0.0797	0.0318	0.0269	0.026	0.0354	0.0201
30.384	0.0648	0.0799	0.0323	0.027	0.0261	0.0358	0.02
30.429	0.0651	0.0801	0.0328	0.0271	0.0262	0.0362	0.02
30.475	0.0653	0.0803	0.0332	0.0272	0.0263	0.0365	0.02
30.52	0.0656	0.0806	0.0337	0.0273	0.0264	0.0369	0.02
30.565	0.0659	0.0808	0.0341	0.0274	0.0265	0.0372	0.02
30.611	0.0662	0.081	0.0344	0.0275	0.0266	0.0376	0.02
30.656	0.0664	0.0812	0.0348	0.0276	0.0267	0.0379	0.02
30.701	0.0667	0.0814	0.0351	0.0276	0.0268	0.0382	0.0201
30.747	0.067	0.0816	0.0355	0.0277	0.0268	0.0385	0.0202
30.792	0.0672	0.0817	0.0358	0.0277	0.0269	0.0388	0.0202
30.837	0.0675	0.0819	0.0361	0.0278	0.027	0.0391	0.0203
30.883	0.0678	0.0821	0.0363	0.0278	0.027	0.0394	0.0204
30.928	0.068	0.0822	0.0366	0.0279	0.0271	0.0396	0.0205
30.973	0.0683	0.0824	0.0368	0.0279	0.0271	0.0398	0.0207
31.019	0.0685	0.0825	0.037	0.0279	0.0271	0.04	0.0208
31.064	0.0688	0.0827	0.0372	0.0279	0.0272	0.0402	0.0209
31.109	0.069	0.0828	0.0374	0.0279	0.0272	0.0404	0.0211
31.155	0.0693	0.0829	0.0375	0.0279	0.0272	0.0406	0.0213
31.2	0.0696	0.0831	0.0377	0.028	0.0273	0.0407	0.0214
31.245	0.0698	0.0832	0.0378	0.028	0.0273	0.0408	0.0216
31.291	0.07	0.0833	0.038	0.0279	0.0273	0.0409	0.0218
31.336	0.0703	0.0834	0.0381	0.0279	0.0273	0.041	0.0219
31.381	0.0705	0.0834	0.0382	0.0279	0.0274	0.0411	0.0221
31.427	0.0708	0.0835	0.0383	0.0279	0.0274	0.0411	0.0223
31.472	0.071	0.0836	0.0384	0.0279	0.0274	0.0412	0.0225
31.518	0.0712	0.0837	0.0385	0.0279	0.0275	0.0412	0.0227
31.563	0.0715	0.0837	0.0386	0.0279	0.0275	0.0412	0.0228
31.608	0.0717	0.0838	0.0387	0.0279	0.0276	0.0412	0.023
31.654	0.0719	0.0838	0.0388	0.0279	0.0276	0.0411	0.0232
31.699	0.0721	0.0838	0.0389	0.0279	0.0277	0.0411	0.0233
31.744	0.0723	0.0839	0.039	0.028	0.0278	0.0411	0.0235
31.79	0.0725	0.0839	0.0391	0.028	0.0278	0.041	0.0236
31.835	0.0728	0.0839	0.0392	0.028	0.0279	0.041	0.0238
31.88	0.073	0.0839	0.0393	0.0281	0.028	0.0409	0.0239
31.926	0.0732	0.0839	0.0394	0.0281	0.0281	0.0408	0.024
31.971	0.0733	0.0839	0.0395	0.0282	0.0282	0.0408	0.0241
32.016	0.0735	0.0839	0.0396	0.0282	0.0283	0.0407	0.0242
32.062	0.0737	0.0838	0.0397	0.0283	0.0284	0.0406	0.0243
32.107	0.0739	0.0838	0.0398	0.0284	0.0285	0.0405	0.0243
32.152	0.0741	0.0837	0.0399	0.0285	0.0287	0.0405	0.0244
32.198	0.0742	0.0837	0.0399	0.0286	0.0288	0.0404	0.0245
32.243	0.0744	0.0836	0.04	0.0287	0.0289	0.0404	0.0245
32.288	0.0746	0.0836	0.0401	0.0288	0.0291	0.0403	0.0246
32.334	0.0747	0.0835	0.0402	0.029	0.0292	0.0403	0.0246
32.379	0.0749	0.0834	0.0403	0.0291	0.0294	0.0403	0.0246
32.424	0.075	0.0833	0.0404	0.0293	0.0296	0.0403	0.0246
32.47	0.0752	0.0832	0.0405	0.0294	0.0297	0.0403	0.0247
32.515	0.0753	0.0832	0.0406	0.0296	0.0299	0.0403	0.0247
32.56	0.0754	0.083	0.0407	0.0298	0.0301	0.0403	0.0247
32.606	0.0756	0.0829	0.0407	0.0299	0.0303	0.0404	0.0247
32.651	0.0757	0.0828	0.0408	0.0301	0.0305	0.0404	0.0247
32.696	0.0758	0.0827	0.0409	0.0303	0.0308	0.0405	0.0247
32.742	0.0759	0.0826	0.041	0.0305	0.031	0.0406	0.0248
32.787	0.0761	0.0824	0.041	0.0307	0.0312	0.0407	0.0248
32.833	0.0762	0.0823	0.0411	0.0309	0.0315	0.0408	0.0248
32.878	0.0763	0.0821	0.0412	0.0311	0.0317	0.041	0.0249
32.923	0.0764	0.082	0.0412	0.0313	0.032	0.0411	0.0249
32.969	0.0765	0.0818	0.0413	0.0315	0.0323	0.0413	0.025
33.014	0.0766	0.0817	0.0413	0.0317	0.0326	0.0415	0.0251
33.059	0.0767	0.0815	0.0413	0.0319	0.0329	0.0417	0.0252
33.105	0.0768	0.0813	0.0414	0.0321	0.0332	0.0419	0.0253
33.15	0.0769	0.0811	0.0414	0.0323	0.0335	0.0422	0.0254
33.195	0.077	0.081	0.0414	0.0325	0.0338	0.0424	0.0255
33.241	0.0771	0.0808	0.0415	0.0326	0.0341	0.0427	0.0256
33.286	0.0771	0.0806	0.0415	0.0328	0.0344	0.043	0.0258
33.331	0.0772	0.0804	0.0415	0.033	0.0347	0.0433	0.026
33.377	0.0773	0.0802	0.0415	0.0331	0.035	0.0435	0.0262
33.422	0.0774	0.08	0.0415	0.0332	0.0353	0.0438	0.0264
33.467	0.0775	0.0797	0.0416	0.0334	0.0356	0.0441	0.0266
33.513	0.0775	0.0795	0.0416	0.0335	0.0359	0.0445	0.0268
33.558	0.0776	0.0793	0.0416	0.0336	0.0362	0.0448	0.0271
33.603	0.0777	0.0791	0.0416	0.0337	0.0365	0.0451	0.0274
33.649	0.0778	0.0789	0.0416	0.0338	0.0367	0.0454	0.0277
33.694	0.0778	0.0786	0.0416	0.0338	0.037	0.0457	0.028
33.739	0.0779	0.0784	0.0416	0.0339	0.0372	0.046	0.0283
33.785	0.078	0.0782	0.0417	0.0339	0.0375	0.0463	0.0287
33.83	0.0781	0.0779	0.0417	0.034	0.0377	0.0466	0.029
33.875	0.0781	0.0777	0.0417	0.034	0.0379	0.0469	0.0294
33.921	0.0782	0.0774	0.0416	0.034	0.0381	0.0472	0.0298
33.966	0.0783	0.0772	0.0416	0.034	0.0383	0.0475	0.0302
34.011	0.0784	0.077	0.0416	0.034	0.0384	0.0478	0.0307
34.057	0.0785	0.0767	0.0416	0.034	0.0386	0.0481	0.0311
34.102	0.0785	0.0765	0.0416	0.034	0.0387	0.0483	0.0316
34.148	0.0786	0.0762	0.0416	0.0339	0.0388	0.0486	0.032
34.193	0.0787	0.076	0.0415	0.0339	0.0389	0.0489	0.0325
34.238	0.0788	0.0757	0.0415	0.0338	0.0389	0.0491	0.033
34.284	0.0789	0.0755	0.0415	0.0337	0.039	0.0494	0.0335
34.329	0.079	0.0753	0.0414	0.0337	0.039	0.0496	0.0341
34.374	0.0791	0.075	0.0414	0.0336	0.0391	0.0498	0.0346
34.42	0.0792	0.0748	0.0414	0.0335	0.0391	0.05	0.0352
34.465	0.0793	0.0746	0.0413	0.0334	0.0391	0.0503	0.0357
34.51	0.0794	0.0743	0.0413	0.0332	0.0391	0.0505	0.0363
34.556	0.0795	0.0741	0.0413	0.0331	0.0391	0.0507	0.0368
34.601	0.0796	0.0739	0.0413	0.033	0.0391	0.0509	0.0374
34.646	0.0797	0.0737	0.0412	0.0328	0.039	0.0511	0.038
34.692	0.0798	0.0735	0.0412	0.0327	0.039	0.0513	0.0386
34.737	0.0799	0.0733	0.0412	0.0325	0.039	0.0515	0.0391
34.782	0.08	0.0731	0.0412	0.0324	0.039	0.0517	0.0397
34.828	0.0802	0.0729	0.0412	0.0322	0.039	0.0519	0.0403
34.873	0.0803	0.0727	0.0412	0.032	0.0389	0.0521	0.0408
34.918	0.0804	0.0725	0.0412	0.0319	0.039	0.0523	0.0414
34.964	0.0805	0.0723	0.0413	0.0317	0.039	0.0525	0.0419
35.009	0.0807	0.0722	0.0413	0.0315	0.039	0.0527	0.0424
35.054	0.0808	0.072	0.0413	0.0313	0.039	0.0529	0.043
35.1	0.0809	0.0719	0.0414	0.0311	0.0391	0.0531	0.0435
35.145	0.0811	0.0717	0.0415	0.0309	0.0392	0.0533	0.0439
35.19	0.0812	0.0715	0.0415	0.0307	0.0392	0.0536	0.0444
35.236	0.0814	0.0714	0.0416	0.0305	0.0394	0.0538	0.0448
35.281	0.0815	0.0713	0.0417	0.0303	0.0395	0.054	0.0453
35.326	0.0817	0.0711	0.0418	0.03	0.0396	0.0543	0.0457
35.372	0.0818	0.071	0.042	0.0298	0.0398	0.0546	0.046
35.417	0.082	0.0709	0.0421	0.0296	0.04	0.0548	0.0464
35.463	0.0822	0.0708	0.0423	0.0294	0.0402	0.0551	0.0467
35.508	0.0823	0.0706	0.0424	0.0292	0.0405	0.0554	0.047
35.553	0.0825	0.0705	0.0426	0.0289	0.0407	0.0556	0.0473
35.599	0.0827	0.0704	0.0428	0.0287	0.041	0.0559	0.0476
35.644	0.0829	0.0703	0.043	0.0285	0.0413	0.0562	0.0478
35.689	0.0831	0.0702	0.0432	0.0283	0.0416	0.0565	0.048
35.735	0.0833	0.0701	0.0434	0.0281	0.042	0.0568	0.0482
35.78	0.0835	0.07	0.0436	0.0278	0.0424	0.0571	0.0483
35.825	0.0837	0.0699	0.0439	0.0276	0.0428	0.0574	0.0484
35.871	0.0839	0.0699	0.0441	0.0274	0.0432	0.0578	0.0485
35.916	0.0841	0.0698	0.0444	0.0272	0.0436	0.0581	0.0486
35.961	0.0843	0.0697	0.0446	0.027	0.044	0.0584	0.0487
36.007	0.0845	0.0697	0.0449	0.0268	0.0445	0.0587	0.0488
36.052	0.0848	0.0696	0.0451	0.0267	0.0449	0.059	0.0488
36.097	0.085	0.0695	0.0454	0.0265	0.0454	0.0594	0.0488
36.143	0.0852	0.0695	0.0456	0.0263	0.0459	0.0597	0.0489
36.188	0.0855	0.0694	0.0459	0.0261	0.0464	0.06	0.0489
36.233	0.0857	0.0694	0.0461	0.0259	0.0468	0.0603	0.0489
36.279	0.086	0.0694	0.0464	0.0257	0.0473	0.0607	0.0489
36.324	0.0862	0.0693	0.0466	0.0255	0.0478	0.061	0.0489
36.369	0.0865	0.0693	0.0469	0.0254	0.0483	0.0613	0.0489
36.415	0.0867	0.0693	0.0471	0.0252	0.0488	0.0616	0.0489
36.46	0.087	0.0693	0.0474	0.025	0.0493	0.0619	0.0489
36.505	0.0872	0.0693	0.0476	0.0248	0.0498	0.0622	0.0489
36.551	0.0875	0.0693	0.0479	0.0247	0.0502	0.0625	0.0489
36.596	0.0878	0.0693	0.0481	0.0245	0.0507	0.0628	0.049
36.641	0.088	0.0693	0.0483	0.0243	0.0512	0.0631	0.049
36.687	0.0883	0.0693	0.0485	0.0241	0.0516	0.0634	0.049
36.732	0.0886	0.0693	0.0488	0.024	0.0521	0.0636	0.0491
36.778	0.0889	0.0693	0.049	0.0238	0.0525	0.0639	0.0492
36.823	0.0891	0.0694	0.0492	0.0236	0.0529	0.0642	0.0493
36.868	0.0894	0.0694	0.0494	0.0235	0.0534	0.0645	0.0494
36.914	0.0897	0.0695	0.0496	0.0233	0.0538	0.0647	0.0495
36.959	0.09	0.0695	0.0498	0.0232	0.0542	0.065	0.0497
37.004	0.0903	0.0696	0.0499	0.023	0.0545	0.0652	0.0498
37.05	0.0906	0.0696	0.0501	0.0229	0.0549	0.0655	0.05
37.095	0.0909	0.0697	0.0503	0.0227	0.0553	0.0657	0.0502
37.14	0.0912	0.0698	0.0504	0.0226	0.0556	0.0659	0.0504
37.186	0.0915	0.0699	0.0506	0.0224	0.056	0.0662	0.0506
37.231	0.0918	0.07	0.0507	0.0223	0.0563	0.0664	0.0508
37.276	0.0921	0.07	0.0508	0.0222	0.0567	0.0666	0.0511
37.322	0.0924	0.0701	0.051	0.022	0.057	0.0669	0.0514
37.367	0.0927	0.0703	0.0511	0.0219	0.0573	0.0671	0.0516
37.412	0.093	0.0704	0.0512	0.0218	0.0576	0.0673	0.0519
37.458	0.0933	0.0705	0.0513	0.0217	0.0579	0.0675	0.0522
37.503	0.0936	0.0706	0.0513	0.0216	0.0582	0.0677	0.0526
37.548	0.0939	0.0707	0.0514	0.0215	0.0585	0.068	0.0529
37.594	0.0942	0.0709	0.0515	0.0214	0.0588	0.0682	0.0532
37.639	0.0945	0.071	0.0516	0.0213	0.0591	0.0684	0.0535
37.684	0.0948	0.0712	0.0516	0.0213	0.0594	0.0686	0.0539
37.73	0.0951	0.0713	0.0517	0.0212	0.0597	0.0688	0.0542
37.775	0.0954	0.0715	0.0517	0.0212	0.06	0.069	0.0546
37.82	0.0957	0.0717	0.0518	0.0211	0.0603	0.0692	0.0549
37.866	0.0959	0.0718	0.0518	0.0211	0.0606	0.0694	0.0553
37.911	0.0962	0.072	0.0519	0.0211	0.0609	0.0697	0.0556
37.956	0.0965	0.0722	0.052	0.0211	0.0612	0.0699	0.056
38.002	0.0968	0.0724	0.052	0.0211	0.0615	0.0701	0.0564
38.047	0.0971	0.0726	0.0521	0.0211	0.0618	0.0703	0.0567
38.093	0.0974	0.0728	0.0522	0.0211	0.0622	0.0705	0.0571
38.138	0.0977	0.073	0.0522	0.0212	0.0625	0.0707	0.0574
38.183	0.0979	0.0732	0.0523	0.0212	0.0628	0.0708	0.0578
38.229	0.0982	0.0734	0.0524	0.0213	0.0631	0.071	0.0581
38.274	0.0985	0.0737	0.0525	0.0214	0.0635	0.0712	0.0585
38.319	0.0988	0.0739	0.0526	0.0215	0.0638	0.0714	0.0588
38.365	0.0991	0.0741	0.0527	0.0216	0.0641	0.0716	0.0592
38.41	0.0993	0.0744	0.0529	0.0217	0.0644	0.0717	0.0595
38.455	0.0996	0.0746	0.053	0.0218	0.0647	0.0719	0.0598
38.501	0.0999	0.0749	0.0532	0.0219	0.065	0.0721	0.0602
38.546	0.1001	0.0751	0.0534	0.0221	0.0654	0.0722	0.0605
38.591	0.1004	0.0754	0.0536	0.0223	0.0657	0.0724	0.0608
38.637	0.1006	0.0756	0.0538	0.0225	0.0659	0.0726	0.0611
38.682	0.1009	0.0759	0.054	0.0226	0.0662	0.0727	0.0614
38.727	0.1011	0.0761	0.0543	0.0229	0.0665	0.0728	0.0617
38.773	0.1014	0.0764	0.0546	0.0231	0.0668	0.073	0.062
38.818	0.1016	0.0767	0.0549	0.0233	0.067	0.0731	0.0623
38.863	0.1019	0.0769	0.0553	0.0236	0.0673	0.0732	0.0626
38.909	0.1021	0.0772	0.0556	0.0238	0.0675	0.0734	0.0629
38.954	0.1023	0.0775	0.056	0.0241	0.0677	0.0735	0.0632
38.999	0.1026	0.0778	0.0564	0.0244	0.0679	0.0736	0.0634
39.045	0.1028	0.078	0.0568	0.0247	0.0681	0.0737	0.0637
39.09	0.103	0.0783	0.0573	0.025	0.0683	0.0738	0.064
39.135	0.1032	0.0786	0.0578	0.0254	0.0685	0.0739	0.0642
39.181	0.1035	0.0789	0.0583	0.0257	0.0686	0.0739	0.0645
39.226	0.1037	0.0791	0.0588	0.0261	0.0688	0.074	0.0647
39.271	0.1039	0.0794	0.0594	0.0264	0.0689	0.0741	0.065
39.317	0.1041	0.0797	0.06	0.0268	0.069	0.0741	0.0652
39.362	0.1043	0.08	0.0606	0.0272	0.0691	0.0742	0.0654
39.407	0.1045	0.0803	0.0612	0.0276	0.0692	0.0742	0.0657
39.453	0.1047	0.0806	0.0618	0.028	0.0693	0.0743	0.0659
39.498	0.1049	0.0809	0.0625	0.0284	0.0693	0.0743	0.0661
39.544	0.1051	0.0811	0.0632	0.0289	0.0694	0.0744	0.0664
39.589	0.1052	0.0814	0.0639	0.0293	0.0694	0.0744	0.0666
39.634	0.1054	0.0817	0.0646	0.0297	0.0695	0.0745	0.0669
39.68	0.1056	0.082	0.0653	0.0302	0.0695	0.0745	0.0671
39.725	0.1058	0.0823	0.0661	0.0307	0.0695	0.0746	0.0674
39.77	0.1059	0.0826	0.0668	0.0311	0.0695	0.0746	0.0676
39.816	0.1061	0.0829	0.0676	0.0316	0.0695	0.0747	0.0679
39.861	0.1063	0.0832	0.0684	0.0321	0.0695	0.0747	0.0682
39.906	0.1064	0.0834	0.0692	0.0326	0.0695	0.0748	0.0684
39.952	0.1066	0.0837	0.07	0.0331	0.0695	0.0749	0.0687
39.997	0.1068	0.084	0.0708	0.0335	0.0694	0.0749	0.069
40.042	0.1069	0.0843	0.0716	0.034	0.0694	0.075	0.0693
40.088	0.1071	0.0846	0.0724	0.0346	0.0693	0.0751	0.0697
40.133	0.1072	0.0849	0.0733	0.0351	0.0693	0.0752	0.07
40.178	0.1074	0.0852	0.0741	0.0356	0.0692	0.0753	0.0704
40.224	0.1076	0.0855	0.0749	0.0361	0.0692	0.0754	0.0707
40.269	0.1077	0.0858	0.0757	0.0366	0.0691	0.0755	0.0711
40.314	0.1079	0.0862	0.0765	0.0371	0.069	0.0756	0.0715
40.36	0.108	0.0865	0.0773	0.0377	0.069	0.0758	0.0719
40.405	0.1082	0.0868	0.0781	0.0382	0.0689	0.0759	0.0723
40.45	0.1084	0.0871	0.0789	0.0387	0.0688	0.0761	0.0728
40.496	0.1085	0.0874	0.0797	0.0393	0.0688	0.0762	0.0732
40.541	0.1087	0.0878	0.0804	0.0398	0.0687	0.0764	0.0737
40.586	0.1089	0.0881	0.0812	0.0404	0.0686	0.0766	0.0741
40.632	0.109	0.0885	0.0819	0.041	0.0685	0.0768	0.0746
40.677	0.1092	0.0888	0.0826	0.0415	0.0684	0.077	0.0751
40.722	0.1094	0.0892	0.0834	0.0421	0.0684	0.0772	0.0756
40.768	0.1095	0.0895	0.0841	0.0427	0.0683	0.0775	0.0762
40.813	0.1097	0.0899	0.0848	0.0433	0.0682	0.0777	0.0767
40.859	0.1099	0.0902	0.0854	0.0439	0.0682	0.078	0.0772
40.904	0.1101	0.0906	0.0861	0.0445	0.0681	0.0783	0.0777
40.949	0.1102	0.091	0.0868	0.0451	0.068	0.0786	0.0783
40.995	0.1104	0.0914	0.0875	0.0457	0.068	0.0789	0.0788
41.04	0.1106	0.0918	0.0881	0.0463	0.0679	0.0792	0.0794
41.085	0.1108	0.0922	0.0888	0.0469	0.0679	0.0795	0.0799
41.131	0.111	0.0926	0.0894	0.0476	0.0679	0.0799	0.0805
41.176	0.1111	0.0929	0.0901	0.0482	0.0679	0.0802	0.081
41.221	0.1113	0.0933	0.0907	0.0489	0.0679	0.0806	0.0816
41.267	0.1115	0.0938	0.0914	0.0495	0.0679	0.0809	0.0821
41.312	0.1117	0.0942	0.092	0.0502	0.0679	0.0813	0.0827
41.357	0.1119	0.0946	0.0927	0.0509	0.0679	0.0817	0.0832
41.403	0.1121	0.095	0.0934	0.0516	0.068	0.0821	0.0837
41.448	0.1123	0.0954	0.094	0.0523	0.068	0.0825	0.0842
41.493	0.1125	0.0958	0.0947	0.053	0.0681	0.0829	0.0848
41.539	0.1127	0.0962	0.0953	0.0537	0.0682	0.0833	0.0853
41.584	0.1129	0.0966	0.096	0.0544	0.0684	0.0838	0.0858
41.629	0.1131	0.097	0.0967	0.0552	0.0685	0.0842	0.0862
41.675	0.1133	0.0975	0.0974	0.0559	0.0687	0.0846	0.0867
41.72	0.1135	0.0979	0.0981	0.0567	0.0689	0.0851	0.0872
41.765	0.1137	0.0983	0.0988	0.0575	0.0691	0.0855	0.0877
41.811	0.1139	0.0987	0.0995	0.0582	0.0693	0.086	0.0881
41.856	0.1142	0.0991	0.1002	0.059	0.0695	0.0864	0.0886
41.901	0.1144	0.0995	0.1009	0.0598	0.0698	0.0869	0.089
41.947	0.1146	0.0999	0.1017	0.0606	0.0701	0.0873	0.0894
41.992	0.1148	0.1003	0.1024	0.0615	0.0704	0.0878	0.0899
42.037	0.115	0.1007	0.1032	0.0623	0.0707	0.0883	0.0903
42.083	0.1152	0.1011	0.1039	0.0631	0.0711	0.0887	0.0907
42.128	0.1154	0.1015	0.1046	0.064	0.0714	0.0892	0.0911
42.174	0.1157	0.1019	0.1054	0.0649	0.0718	0.0897	0.0916
42.219	0.1159	0.1023	0.1061	0.0658	0.0722	0.0901	0.092
42.264	0.1161	0.1027	0.1069	0.0666	0.0726	0.0906	0.0924
42.31	0.1163	0.1031	0.1076	0.0676	0.0731	0.0911	0.0928
42.355	0.1165	0.1034	0.1084	0.0685	0.0735	0.0916	0.0932
42.4	0.1167	0.1038	0.1091	0.0694	0.074	0.092	0.0937
42.446	0.117	0.1042	0.1098	0.0703	0.0745	0.0925	0.0941
42.491	0.1172	0.1046	0.1106	0.0713	0.075	0.093	0.0945
42.536	0.1174	0.1049	0.1113	0.0722	0.0756	0.0935	0.095
42.582	0.1176	0.1053	0.112	0.0732	0.0761	0.094	0.0954
42.627	0.1178	0.1057	0.1127	0.0742	0.0767	0.0945	0.0959
42.672	0.118	0.106	0.1134	0.0751	0.0773	0.0951	0.0963
42.718	0.1182	0.1064	0.1141	0.0761	0.0779	0.0956	0.0968
42.763	0.1184	0.1068	0.1147	0.0771	0.0785	0.0962	0.0973
42.808	0.1186	0.1071	0.1154	0.0781	0.0791	0.0967	0.0978
42.854	0.1188	0.1075	0.116	0.0792	0.0798	0.0973	0.0984
42.899	0.119	0.1078	0.1166	0.0802	0.0804	0.0979	0.0989
42.944	0.1192	0.1082	0.1173	0.0812	0.0811	0.0985	0.0995
42.99	0.1195	0.1085	0.1179	0.0823	0.0818	0.0991	0.1
43.035	0.1197	0.1089	0.1185	0.0833	0.0825	0.0998	0.1006
43.08	0.1199	0.1092	0.1191	0.0844	0.0832	0.1005	0.1012
43.126	0.1201	0.1096	0.1196	0.0854	0.084	0.1012	0.1019
43.171	0.1203	0.1099	0.1202	0.0865	0.0847	0.1019	0.1025
43.216	0.1205	0.1102	0.1208	0.0876	0.0855	0.1027	0.1032
43.262	0.1207	0.1106	0.1213	0.0887	0.0863	0.1035	0.1039
43.307	0.1209	0.1109	0.1219	0.0898	0.0871	0.1043	0.1047
43.352	0.1211	0.1112	0.1225	0.0909	0.088	0.1052	0.1054
43.398	0.1213	0.1116	0.123	0.092	0.0889	0.1061	0.1062
43.443	0.1215	0.1119	0.1236	0.0931	0.0897	0.107	0.107
43.489	0.1217	0.1122	0.1242	0.0943	0.0906	0.1079	0.1078
43.534	0.122	0.1125	0.1247	0.0954	0.0916	0.1089	0.1087
43.579	0.1222	0.1129	0.1253	0.0966	0.0925	0.1099	0.1095
43.625	0.1224	0.1132	0.1259	0.0977	0.0935	0.111	0.1104
43.67	0.1226	0.1135	0.1265	0.0989	0.0944	0.1121	0.1114
43.715	0.1228	0.1138	0.1271	0.1001	0.0954	0.1132	0.1123
43.761	0.123	0.1141	0.1277	0.1013	0.0965	0.1143	0.1133
43.806	0.1232	0.1144	0.1284	0.1025	0.0975	0.1155	0.1143
43.851	0.1235	0.1147	0.129	0.1037	0.0985	0.1167	0.1153
43.897	0.1237	0.115	0.1297	0.1049	0.0996	0.1179	0.1164
43.942	0.1239	0.1153	0.1304	0.1061	0.1007	0.1192	0.1174
43.987	0.1241	0.1156	0.1311	0.1073	0.1018	0.1205	0.1185
44.033	0.1243	0.1159	0.1318	0.1085	0.1029	0.1218	0.1197
44.078	0.1245	0.1162	0.1325	0.1097	0.104	0.1231	0.1208
44.123	0.1248	0.1165	0.1333	0.111	0.1051	0.1245	0.122
44.169	0.125	0.1168	0.1341	0.1122	0.1063	0.1259	0.1232
44.214	0.1252	0.1171	0.1349	0.1135	0.1074	0.1273	0.1244
44.259	0.1254	0.1174	0.1357	0.1148	0.1086	0.1288	0.1256
44.305	0.1256	0.1177	0.1366	0.116	0.1098	0.1302	0.1269
44.35	0.1259	0.1179	0.1375	0.1173	0.1109	0.1317	0.1282
44.395	0.1261	0.1182	0.1384	0.1186	0.1121	0.1332	0.1295
44.441	0.1263	0.1185	0.1393	0.1199	0.1133	0.1347	0.1309
44.486	0.1265	0.1188	0.1403	0.1212	0.1145	0.1362	0.1322
44.531	0.1267	0.119	0.1413	0.1225	0.1156	0.1377	0.1336
44.577	0.1269	0.1193	0.1423	0.1238	0.1168	0.1393	0.1351
44.622	0.1272	0.1196	0.1433	0.1252	0.118	0.1408	0.1365
44.667	0.1274	0.1198	0.1444	0.1265	0.1192	0.1424	0.138
44.713	0.1276	0.1201	0.1455	0.1279	0.1204	0.1439	0.1394
44.758	0.1278	0.1203	0.1467	0.1292	0.1215	0.1455	0.141
44.804	0.128	0.1206	0.1479	0.1306	0.1227	0.1471	0.1425
44.849	0.1283	0.1208	0.1491	0.132	0.1238	0.1487	0.1441
44.894	0.1285	0.1211	0.1503	0.1334	0.125	0.1503	0.1456
44.94	0.1287	0.1213	0.1516	0.1348	0.1261	0.1519	0.1473
44.985	0.1289	0.1215	0.1529	0.1362	0.1273	0.1536	0.1489
45.03	0.1291	0.1217	0.1543	0.1376	0.1284	0.1552	0.1506
45.076	0.1293	0.122	0.1556	0.139	0.1295	0.1568	0.1522
45.121	0.1295	0.1222	0.1571	0.1405	0.1306	0.1585	0.1539
45.166	0.1297	0.1224	0.1585	0.1419	0.1318	0.1602	0.1557
45.212	0.1299	0.1226	0.16	0.1434	0.1329	0.1618	0.1574
45.257	0.1301	0.1228	0.1615	0.1449	0.134	0.1635	0.1592
45.302	0.1303	0.123	0.1631	0.1464	0.1351	0.1652	0.161
45.348	0.1305	0.1232	0.1646	0.1479	0.1362	0.167	0.1629
45.393	0.1307	0.1233	0.1663	0.1495	0.1373	0.1687	0.1647
45.438	0.1309	0.1235	0.1679	0.151	0.1384	0.1704	0.1666
45.484	0.1311	0.1237	0.1696	0.1526	0.1396	0.1722	0.1685
45.529	0.1313	0.1238	0.1713	0.1541	0.1407	0.174	0.1705
45.574	0.1314	0.124	0.1731	0.1557	0.1419	0.1758	0.1725
45.62	0.1316	0.1241	0.1749	0.1573	0.143	0.1776	0.1745
45.665	0.1318	0.1242	0.1767	0.159	0.1442	0.1794	0.1765
45.71	0.132	0.1244	0.1786	0.1606	0.1454	0.1813	0.1786
45.756	0.1321	0.1245	0.1805	0.1622	0.1466	0.1832	0.1806
45.801	0.1323	0.1246	0.1824	0.1639	0.1478	0.1851	0.1828
45.846	0.1324	0.1247	0.1844	0.1656	0.149	0.187	0.1849
45.892	0.1326	0.1248	0.1863	0.1672	0.1503	0.189	0.1871
45.937	0.1328	0.1249	0.1883	0.1689	0.1516	0.1909	0.1893
45.982	0.1329	0.125	0.1904	0.1707	0.1529	0.1929	0.1916
46.028	0.133	0.1251	0.1924	0.1724	0.1542	0.1949	0.1938
46.073	0.1332	0.1252	0.1945	0.1741	0.1556	0.197	0.1962
46.119	0.1333	0.1252	0.1966	0.1759	0.157	0.199	0.1985
46.164	0.1335	0.1253	0.1987	0.1776	0.1584	0.2011	0.2009
46.209	0.1336	0.1253	0.2008	0.1794	0.1599	0.2032	0.2033
46.255	0.1337	0.1254	0.203	0.1812	0.1614	0.2054	0.2058
46.3	0.1338	0.1254	0.2051	0.183	0.1629	0.2075	0.2083
46.345	0.134	0.1255	0.2073	0.1848	0.1644	0.2097	0.2108
46.391	0.1341	0.1255	0.2095	0.1866	0.166	0.2119	0.2134
46.436	0.1342	0.1255	0.2117	0.1885	0.1677	0.2142	0.216
46.481	0.1343	0.1256	0.2139	0.1904	0.1693	0.2164	0.2187
46.527	0.1344	0.1256	0.2162	0.1922	0.171	0.2187	0.2214
46.572	0.1345	0.1256	0.2184	0.1941	0.1728	0.221	0.2241
46.617	0.1346	0.1256	0.2207	0.196	0.1745	0.2233	0.2268
46.663	0.1347	0.1256	0.2229	0.198	0.1764	0.2256	0.2296
46.708	0.1348	0.1256	0.2252	0.1999	0.1782	0.228	0.2324
46.753	0.1349	0.1256	0.2275	0.2019	0.1801	0.2303	0.2353
46.799	0.135	0.1256	0.2298	0.2039	0.182	0.2327	0.2382
46.844	0.1351	0.1255	0.2321	0.2059	0.184	0.2351	0.2411
46.889	0.1352	0.1255	0.2344	0.2079	0.186	0.2375	0.244
46.935	0.1353	0.1255	0.2368	0.21	0.188	0.2399	0.2469
46.98	0.1354	0.1255	0.2391	0.212	0.1901	0.2423	0.2499
47.025	0.1355	0.1255	0.2415	0.2141	0.1922	0.2447	0.2529
47.071	0.1356	0.1254	0.2438	0.2162	0.1944	0.2471	0.2559
47.116	0.1357	0.1254	0.2462	0.2184	0.1966	0.2495	0.259
47.161	0.1357	0.1254	0.2486	0.2206	0.1988	0.2519	0.262
47.207	0.1358	0.1253	0.251	0.2227	0.2011	0.2544	0.2651
47.252	0.1359	0.1253	0.2534	0.225	0.2034	0.2568	0.2682
47.297	0.136	0.1252	0.2558	0.2272	0.2057	0.2593	0.2713
47.343	0.136	0.1252	0.2582	0.2295	0.2081	0.2617	0.2744
47.388	0.1361	0.1252	0.2606	0.2318	0.2105	0.2641	0.2775
47.433	0.1362	0.1251	0.2631	0.2342	0.2129	0.2666	0.2806
47.479	0.1363	0.1251	0.2656	0.2365	0.2154	0.2691	0.2837
47.524	0.1363	0.125	0.268	0.2389	0.2179	0.2715	0.2869
47.57	0.1364	0.1249	0.2705	0.2414	0.2204	0.274	0.29
47.615	0.1365	0.1249	0.273	0.2438	0.223	0.2764	0.2932
47.66	0.1365	0.1248	0.2755	0.2463	0.2256	0.2789	0.2964
47.706	0.1366	0.1248	0.278	0.2489	0.2283	0.2814	0.2995
47.751	0.1366	0.1247	0.2805	0.2514	0.231	0.2839	0.3027
47.796	0.1367	0.1247	0.283	0.254	0.2337	0.2864	0.3059
47.842	0.1368	0.1246	0.2855	0.2566	0.2365	0.2889	0.3091
47.887	0.1368	0.1245	0.288	0.2593	0.2393	0.2914	0.3123
47.932	0.1369	0.1245	0.2905	0.262	0.2421	0.2939	0.3155
47.978	0.1369	0.1244	0.293	0.2647	0.245	0.2965	0.3188
48.023	0.137	0.1243	0.2955	0.2674	0.2479	0.299	0.322
48.068	0.137	0.1242	0.298	0.2702	0.2509	0.3016	0.3252
48.114	0.1371	0.1242	0.3005	0.273	0.2539	0.3042	0.3285
48.159	0.1371	0.1241	0.3031	0.2759	0.2569	0.3068	0.3318
48.204	0.1372	0.124	0.3056	0.2787	0.26	0.3095	0.335
48.25	0.1372	0.1239	0.3081	0.2816	0.2631	0.3121	0.3383
48.295	0.1373	0.1239	0.3106	0.2846	0.2663	0.3148	0.3416
48.34	0.1373	0.1238	0.3131	0.2875	0.2695	0.3175	0.345
48.386	0.1374	0.1237	0.3156	0.2905	0.2727	0.3203	0.3483
48.431	0.1374	0.1236	0.3181	0.2935	0.276	0.323	0.3517
48.476	0.1374	0.1235	0.3206	0.2966	0.2793	0.3258	0.3551
48.522	0.1375	0.1235	0.3232	0.2996	0.2826	0.3287	0.3585
48.567	0.1375	0.1234	0.3257	0.3027	0.286	0.3315	0.3619
48.612	0.1375	0.1233	0.3282	0.3059	0.2894	0.3344	0.3653
48.658	0.1376	0.1232	0.3307	0.309	0.2928	0.3373	0.3688
48.703	0.1376	0.1231	0.3332	0.3122	0.2963	0.3403	0.3723
48.748	0.1376	0.1231	0.3358	0.3153	0.2998	0.3433	0.3758
48.794	0.1376	0.123	0.3383	0.3186	0.3034	0.3463	0.3793
48.839	0.1376	0.1229	0.3408	0.3218	0.307	0.3494	0.3829
48.885	0.1376	0.1228	0.3434	0.325	0.3106	0.3525	0.3865
48.93	0.1376	0.1227	0.3459	0.3283	0.3142	0.3556	0.3901
48.975	0.1376	0.1226	0.3485	0.3316	0.3179	0.3587	0.3937
49.021	0.1376	0.1226	0.3511	0.3349	0.3216	0.3619	0.3974
49.066	0.1376	0.1225	0.3537	0.3382	0.3254	0.3652	0.4011
49.111	0.1376	0.1224	0.3563	0.3415	0.3292	0.3684	0.4048
49.157	0.1376	0.1223	0.359	0.3449	0.333	0.3717	0.4085
49.202	0.1376	0.1223	0.3616	0.3483	0.3368	0.3751	0.4122
49.247	0.1375	0.1222	0.3643	0.3516	0.3407	0.3785	0.416
49.293	0.1375	0.1222	0.367	0.3551	0.3445	0.3819	0.4198
49.338	0.1375	0.1221	0.3698	0.3585	0.3485	0.3853	0.4236
49.383	0.1374	0.122	0.3726	0.3619	0.3524	0.3888	0.4275
49.429	0.1374	0.122	0.3754	0.3654	0.3564	0.3923	0.4313
49.474	0.1374	0.1219	0.3782	0.3689	0.3604	0.3958	0.4352
49.519	0.1373	0.1219	0.3811	0.3724	0.3644	0.3994	0.4391
49.565	0.1373	0.1219	0.3841	0.3759	0.3684	0.403	0.443
49.61	0.1372	0.1218	0.387	0.3795	0.3725	0.4067	0.447
49.655	0.1372	0.1218	0.39	0.3831	0.3766	0.4103	0.4509
49.701	0.1371	0.1218	0.3931	0.3866	0.3807	0.414	0.4549
49.746	0.137	0.1218	0.3962	0.3903	0.3848	0.4178	0.4589
49.791	0.137	0.1217	0.3993	0.3939	0.389	0.4215	0.4629
49.837	0.1369	0.1217	0.4025	0.3976	0.3932	0.4253	0.4669
49.882	0.1368	0.1217	0.4057	0.4012	0.3974	0.4291	0.471
49.927	0.1367	0.1218	0.409	0.4049	0.4016	0.433	0.4751
49.973	0.1367	0.1218	0.4123	0.4087	0.4058	0.4368	0.4791
50.018	0.1366	0.1218	0.4156	0.4124	0.4101	0.4407	0.4832
50.063	0.1365	0.1218	0.419	0.4162	0.4144	0.4446	0.4873
50.109	0.1364	0.1219	0.4224	0.42	0.4187	0.4486	0.4914
50.154	0.1363	0.1219	0.4259	0.4239	0.423	0.4525	0.4955
50.2	0.1362	0.1219	0.4294	0.4277	0.4274	0.4565	0.4996
50.245	0.1361	0.122	0.433	0.4316	0.4318	0.4605	0.5037
50.29	0.136	0.1221	0.4365	0.4356	0.4361	0.4645	0.5078
50.336	0.1359	0.1221	0.4401	0.4395	0.4405	0.4686	0.5119
50.381	0.1358	0.1222	0.4438	0.4435	0.4449	0.4726	0.516
50.426	0.1356	0.1223	0.4474	0.4475	0.4493	0.4767	0.5202
50.472	0.1355	0.1224	0.4511	0.4516	0.4538	0.4808	0.5243
50.517	0.1354	0.1225	0.4548	0.4557	0.4582	0.4849	0.5284
50.562	0.1353	0.1226	0.4586	0.4598	0.4627	0.489	0.5325
50.608	0.1351	0.1228	0.4623	0.4639	0.4671	0.4931	0.5367
50.653	0.135	0.1229	0.4661	0.4681	0.4716	0.4973	0.5408
50.698	0.1348	0.1231	0.4699	0.4723	0.4761	0.5014	0.5449
50.744	0.1347	0.1232	0.4737	0.4766	0.4806	0.5056	0.5491
50.789	0.1346	0.1234	0.4775	0.4808	0.4851	0.5098	0.5532
50.834	0.1344	0.1235	0.4813	0.4851	0.4896	0.514	0.5574
50.88	0.1343	0.1237	0.4851	0.4894	0.4941	0.5183	0.5615
50.925	0.1341	0.1239	0.489	0.4938	0.4986	0.5225	0.5657
50.97	0.134	0.1241	0.4928	0.4982	0.5031	0.5267	0.5698
51.016	0.1338	0.1243	0.4967	0.5026	0.5076	0.531	0.574
51.061	0.1337	0.1245	0.5005	0.507	0.5122	0.5353	0.5781
51.106	0.1335	0.1248	0.5043	0.5114	0.5167	0.5396	0.5823
51.152	0.1333	0.125	0.5082	0.5158	0.5212	0.5439	0.5865
51.197	0.1332	0.1252	0.512	0.5203	0.5257	0.5482	0.5906
51.242	0.133	0.1255	0.5159	0.5248	0.5303	0.5526	0.5948
51.288	0.1328	0.1257	0.5197	0.5292	0.5348	0.5569	0.599
51.333	0.1327	0.126	0.5235	0.5337	0.5393	0.5613	0.6032
51.378	0.1325	0.1263	0.5274	0.5382	0.5438	0.5657	0.6074
51.424	0.1323	0.1265	0.5312	0.5427	0.5483	0.5701	0.6116
51.469	0.1322	0.1268	0.535	0.5472	0.5529	0.5745	0.6158
51.515	0.132	0.1271	0.5389	0.5517	0.5574	0.5789	0.6201
51.56	0.1318	0.1274	0.5427	0.5562	0.5618	0.5833	0.6243
51.605	0.1317	0.1277	0.5465	0.5607	0.5663	0.5878	0.6286
51.651	0.1315	0.128	0.5504	0.5652	0.5708	0.5922	0.6328
51.696	0.1313	0.1284	0.5542	0.5696	0.5753	0.5967	0.6371
51.741	0.1311	0.1287	0.558	0.5741	0.5797	0.6012	0.6414
51.787	0.131	0.129	0.5619	0.5785	0.5842	0.6057	0.6457
51.832	0.1308	0.1294	0.5657	0.583	0.5886	0.6102	0.65
51.877	0.1306	0.1297	0.5695	0.5874	0.5931	0.6147	0.6544
51.923	0.1304	0.13	0.5734	0.5918	0.5975	0.6192	0.6587
51.968	0.1302	0.1304	0.5772	0.5961	0.6019	0.6237	0.6631
52.013	0.1301	0.1308	0.5811	0.6005	0.6063	0.6282	0.6675
52.059	0.1299	0.1311	0.5849	0.6048	0.6107	0.6327	0.6719
52.104	0.1297	0.1315	0.5888	0.6091	0.6151	0.6372	0.6763
52.149	0.1295	0.1319	0.5926	0.6134	0.6195	0.6417	0.6807
52.195	0.1293	0.1323	0.5965	0.6177	0.6239	0.6463	0.6851
52.24	0.1292	0.1326	0.6003	0.6219	0.6282	0.6508	0.6896
52.285	0.129	0.133	0.6042	0.6261	0.6326	0.6553	0.694
52.331	0.1288	0.1334	0.608	0.6303	0.6369	0.6598	0.6985
52.376	0.1286	0.1338	0.6119	0.6345	0.6413	0.6642	0.703
52.421	0.1285	0.1342	0.6157	0.6386	0.6456	0.6687	0.7074
52.467	0.1283	0.1346	0.6195	0.6427	0.6499	0.6732	0.7119
52.512	0.1281	0.135	0.6234	0.6468	0.6542	0.6777	0.7164
52.557	0.1279	0.1355	0.6272	0.6509	0.6585	0.6821	0.721
52.603	0.1278	0.1359	0.631	0.6549	0.6628	0.6865	0.7255
52.648	0.1276	0.1363	0.6348	0.659	0.6671	0.691	0.73
52.693	0.1274	0.1367	0.6386	0.663	0.6714	0.6954	0.7345
52.739	0.1273	0.1371	0.6423	0.667	0.6757	0.6997	0.739
52.784	0.1271	0.1376	0.6461	0.671	0.68	0.7041	0.7436
52.83	0.127	0.138	0.6498	0.6749	0.6842	0.7085	0.7481
52.875	0.1268	0.1384	0.6536	0.6789	0.6885	0.7128	0.7526
52.92	0.1266	0.1389	0.6573	0.6828	0.6928	0.7171	0.7571
52.966	0.1265	0.1393	0.661	0.6867	0.697	0.7215	0.7616
53.011	0.1263	0.1397	0.6647	0.6906	0.7013	0.7257	0.7661
53.056	0.1262	0.1402	0.6683	0.6945	0.7055	0.73	0.7705
53.102	0.126	0.1406	0.672	0.6984	0.7097	0.7343	0.775
53.147	0.1259	0.1411	0.6756	0.7023	0.714	0.7385	0.7794
53.192	0.1258	0.1415	0.6792	0.7061	0.7182	0.7427	0.7839
53.238	0.1256	0.1419	0.6828	0.71	0.7224	0.7469	0.7882
53.283	0.1255	0.1424	0.6864	0.7138	0.7266	0.7511	0.7926
53.328	0.1253	0.1428	0.6899	0.7176	0.7307	0.7553	0.797
53.374	0.1252	0.1433	0.6934	0.7214	0.7349	0.7594	0.8013
53.419	0.1251	0.1437	0.6969	0.7252	0.7391	0.7635	0.8056
53.464	0.125	0.1442	0.7003	0.729	0.7432	0.7677	0.8098
53.51	0.1248	0.1446	0.7037	0.7327	0.7473	0.7717	0.814
53.555	0.1247	0.1451	0.7071	0.7365	0.7514	0.7758	0.8182
53.6	0.1246	0.1455	0.7105	0.7402	0.7555	0.7798	0.8223
53.646	0.1245	0.146	0.7138	0.7439	0.7596	0.7839	0.8264
53.691	0.1244	0.1464	0.7171	0.7476	0.7636	0.7879	0.8305
53.736	0.1243	0.1469	0.7203	0.7513	0.7676	0.7918	0.8345
53.782	0.1242	0.1473	0.7236	0.7549	0.7716	0.7958	0.8385
53.827	0.1241	0.1478	0.7267	0.7586	0.7755	0.7997	0.8425
53.872	0.124	0.1482	0.7299	0.7622	0.7795	0.8036	0.8464
53.918	0.1239	0.1487	0.7329	0.7658	0.7834	0.8075	0.8502
53.963	0.1238	0.1491	0.736	0.7694	0.7872	0.8114	0.854
54.008	0.1237	0.1496	0.739	0.7729	0.791	0.8152	0.8578
54.054	0.1236	0.15	0.7419	0.7764	0.7948	0.819	0.8616
54.099	0.1235	0.1505	0.7448	0.7799	0.7985	0.8228	0.8653
54.144	0.1234	0.1509	0.7476	0.7834	0.8022	0.8265	0.8689
54.19	0.1234	0.1514	0.7504	0.7869	0.8059	0.8302	0.8725
54.235	0.1233	0.1518	0.7531	0.7903	0.8095	0.8339	0.8761
54.281	0.1232	0.1523	0.7557	0.7937	0.8131	0.8376	0.8797
54.326	0.1232	0.1527	0.7583	0.7971	0.8166	0.8412	0.8832
54.371	0.1231	0.1532	0.7608	0.8004	0.8201	0.8448	0.8867
54.417	0.1231	0.1536	0.7633	0.8037	0.8235	0.8483	0.8901
54.462	0.123	0.1541	0.7657	0.807	0.8269	0.8518	0.8936
54.507	0.123	0.1545	0.768	0.8102	0.8302	0.8553	0.8969
54.553	0.123	0.155	0.7703	0.8134	0.8335	0.8588	0.9003
54.598	0.1229	0.1554	0.7725	0.8166	0.8367	0.8622	0.9036
54.643	0.1229	0.1559	0.7747	0.8197	0.8399	0.8655	0.9069
54.689	0.1229	0.1563	0.7768	0.8228	0.8431	0.8688	0.9102
54.734	0.1229	0.1568	0.7788	0.8258	0.8462	0.8721	0.9134
54.779	0.1229	0.1572	0.7808	0.8289	0.8492	0.8753	0.9167
54.825	0.1229	0.1577	0.7827	0.8318	0.8522	0.8785	0.9198
54.87	0.1229	0.1581	0.7846	0.8348	0.8551	0.8816	0.923
54.915	0.1229	0.1586	0.7865	0.8377	0.858	0.8847	0.9261
54.961	0.1229	0.159	0.7883	0.8406	0.8609	0.8877	0.9293
55.006	0.1229	0.1595	0.79	0.8434	0.8636	0.8907	0.9323
55.051	0.1229	0.1599	0.7917	0.8462	0.8664	0.8936	0.9354
55.097	0.1229	0.1604	0.7934	0.8489	0.8691	0.8965	0.9385
55.142	0.1229	0.1608	0.7951	0.8516	0.8717	0.8993	0.9415
55.187	0.1229	0.1613	0.7967	0.8543	0.8743	0.902	0.9445
55.233	0.123	0.1617	0.7983	0.8569	0.8768	0.9047	0.9475
55.278	0.123	0.1622	0.7998	0.8595	0.8793	0.9074	0.9504
55.323	0.123	0.1626	0.8013	0.862	0.8817	0.91	0.9533
55.369	0.1231	0.1631	0.8028	0.8646	0.8841	0.9125	0.9562
55.414	0.1231	0.1635	0.8043	0.867	0.8864	0.915	0.9591
55.459	0.1232	0.1639	0.8058	0.8694	0.8887	0.9174	0.962
55.505	0.1232	0.1644	0.8072	0.8718	0.8909	0.9198	0.9648
55.55	0.1232	0.1648	0.8086	0.8741	0.8931	0.9221	0.9676
55.596	0.1233	0.1653	0.8101	0.8764	0.8952	0.9244	0.9704
55.641	0.1234	0.1657	0.8115	0.8787	0.8972	0.9266	0.9731
55.686	0.1234	0.1661	0.8128	0.8809	0.8992	0.9288	0.9758
55.732	0.1235	0.1666	0.8142	0.8831	0.9012	0.9309	0.9784
55.777	0.1235	0.167	0.8156	0.8852	0.9031	0.933	0.9811
55.822	0.1236	0.1674	0.8169	0.8873	0.9049	0.935	0.9836
55.868	0.1236	0.1679	0.8183	0.8893	0.9067	0.937	0.9862
55.913	0.1237	0.1683	0.8196	0.8913	0.9084	0.939	0.9887
55.958	0.1238	0.1687	0.8209	0.8933	0.9101	0.9409	0.9911
56.004	0.1238	0.1692	0.8222	0.8952	0.9117	0.9428	0.9936
56.049	0.1239	0.1696	0.8235	0.8971	0.9133	0.9447	0.9959
56.094	0.1239	0.17	0.8248	0.8989	0.9148	0.9465	0.9982
56.14	0.124	0.1704	0.826	0.9007	0.9162	0.9483	1.0005
56.185	0.1241	0.1708	0.8272	0.9025	0.9176	0.95	1.0027
56.23	0.1241	0.1713	0.8284	0.9042	0.919	0.9517	1.0049
56.276	0.1242	0.1717	0.8296	0.9059	0.9203	0.9534	1.007
56.321	0.1242	0.1721	0.8307	0.9075	0.9215	0.9551	1.009
56.366	0.1243	0.1725	0.8318	0.9091	0.9227	0.9567	1.011
56.412	0.1243	0.1729	0.8328	0.9106	0.9239	0.9583	1.0129
56.457	0.1244	0.1733	0.8338	0.9121	0.925	0.9599	1.0148
56.502	0.1244	0.1737	0.8347	0.9136	0.926	0.9615	1.0166
56.548	0.1245	0.1741	0.8356	0.915	0.927	0.963	1.0183
56.593	0.1245	0.1745	0.8365	0.9164	0.928	0.9645	1.02
56.638	0.1246	0.1749	0.8373	0.9177	0.9289	0.966	1.0216
56.684	0.1246	0.1753	0.838	0.919	0.9297	0.9674	1.0231
56.729	0.1247	0.1757	0.8387	0.9202	0.9305	0.9688	1.0246
56.774	0.1247	0.1761	0.8393	0.9214	0.9313	0.9702	1.026
56.82	0.1248	0.1765	0.8398	0.9226	0.932	0.9715	1.0273
56.865	0.1248	0.1768	0.8403	0.9237	0.9327	0.9728	1.0286
56.911	0.1249	0.1772	0.8407	0.9248	0.9333	0.9741	1.0297
56.956	0.1249	0.1776	0.8411	0.9258	0.9339	0.9753	1.0308
57.001	0.125	0.178	0.8414	0.9267	0.9345	0.9765	1.0319
57.047	0.125	0.1784	0.8416	0.9277	0.935	0.9776	1.0328
57.092	0.1251	0.1788	0.8417	0.9285	0.9354	0.9787	1.0337
57.137	0.1251	0.1792	0.8418	0.9293	0.9359	0.9798	1.0345
57.183	0.1252	0.1796	0.8418	0.9301	0.9362	0.9808	1.0352
57.228	0.1253	0.18	0.8418	0.9308	0.9365	0.9818	1.0359
57.273	0.1253	0.1804	0.8416	0.9315	0.9368	0.9827	1.0365
57.319	0.1254	0.1808	0.8414	0.9321	0.937	0.9835	1.037
57.364	0.1254	0.1812	0.8411	0.9326	0.9372	0.9843	1.0375
57.409	0.1255	0.1816	0.8408	0.9331	0.9374	0.985	1.0379
57.455	0.1255	0.182	0.8404	0.9335	0.9374	0.9857	1.0382
57.5	0.1256	0.1824	0.8399	0.9339	0.9375	0.9863	1.0384
57.545	0.1257	0.1828	0.8393	0.9342	0.9374	0.9869	1.0386
57.591	0.1258	0.1832	0.8387	0.9345	0.9374	0.9874	1.0387
57.636	0.1258	0.1836	0.838	0.9347	0.9372	0.9878	1.0388
57.681	0.1259	0.184	0.8373	0.9348	0.937	0.9881	1.0388
57.727	0.126	0.1845	0.8365	0.9348	0.9368	0.9884	1.0387
57.772	0.1261	0.1849	0.8356	0.9348	0.9365	0.9886	1.0385
57.817	0.1262	0.1853	0.8347	0.9348	0.9361	0.9887	1.0383
57.863	0.1262	0.1858	0.8337	0.9346	0.9357	0.9888	1.0381
57.908	0.1263	0.1862	0.8327	0.9344	0.9352	0.9888	1.0378
57.953	0.1264	0.1866	0.8316	0.9341	0.9347	0.9887	1.0374
57.999	0.1265	0.1871	0.8305	0.9338	0.9341	0.9885	1.0369
58.044	0.1266	0.1875	0.8293	0.9334	0.9334	0.9883	1.0364
58.089	0.1267	0.188	0.8281	0.9329	0.9327	0.988	1.0359
58.135	0.1269	0.1885	0.8268	0.9323	0.9319	0.9876	1.0353
58.18	0.127	0.1889	0.8255	0.9317	0.931	0.9871	1.0346
58.226	0.1271	0.1894	0.8241	0.931	0.9301	0.9866	1.0339
58.271	0.1272	0.1899	0.8227	0.9302	0.9291	0.9859	1.0332
58.316	0.1274	0.1904	0.8213	0.9294	0.9281	0.9853	1.0323
58.362	0.1275	0.1909	0.8198	0.9285	0.927	0.9845	1.0315
58.407	0.1276	0.1914	0.8183	0.9276	0.9258	0.9837	1.0305
58.452	0.1278	0.1919	0.8167	0.9265	0.9246	0.9828	1.0296
58.498	0.1279	0.1924	0.8152	0.9254	0.9234	0.9818	1.0286
58.543	0.1281	0.1929	0.8135	0.9243	0.9221	0.9807	1.0275
58.588	0.1283	0.1934	0.8119	0.9231	0.9207	0.9796	1.0263
58.634	0.1284	0.1939	0.8102	0.9218	0.9193	0.9784	1.0252
58.679	0.1286	0.1944	0.8085	0.9204	0.9178	0.9772	1.0239
58.724	0.1288	0.1949	0.8068	0.919	0.9163	0.9759	1.0227
58.77	0.129	0.1954	0.8051	0.9175	0.9148	0.9745	1.0213
58.815	0.1291	0.196	0.8033	0.916	0.9132	0.9731	1.02
58.86	0.1293	0.1965	0.8015	0.9144	0.9116	0.9716	1.0185
58.906	0.1295	0.197	0.7997	0.9127	0.9099	0.97	1.017
58.951	0.1297	0.1976	0.7979	0.911	0.9082	0.9684	1.0155
58.996	0.1299	0.1981	0.796	0.9092	0.9065	0.9668	1.0139
59.042	0.1302	0.1986	0.7941	0.9073	0.9047	0.9651	1.0123
59.087	0.1304	0.1991	0.7922	0.9055	0.9029	0.9633	1.0106
59.132	0.1306	0.1997	0.7903	0.9035	0.9011	0.9615	1.0088
59.178	0.1308	0.2002	0.7884	0.9015	0.8992	0.9597	1.007
59.223	0.131	0.2007	0.7864	0.8994	0.8973	0.9578	1.0052
59.268	0.1313	0.2013	0.7844	0.8973	0.8954	0.9559	1.0033
59.314	0.1315	0.2018	0.7824	0.8952	0.8934	0.9539	1.0013
59.359	0.1318	0.2023	0.7804	0.8929	0.8914	0.9519	0.9993
59.404	0.132	0.2029	0.7784	0.8907	0.8894	0.9499	0.9973
59.45	0.1323	0.2034	0.7763	0.8884	0.8874	0.9478	0.9952
59.495	0.1325	0.2039	0.7742	0.886	0.8853	0.9457	0.993
59.541	0.1328	0.2044	0.7721	0.8836	0.8832	0.9436	0.9908
59.586	0.1331	0.205	0.77	0.8812	0.8811	0.9414	0.9886
59.631	0.1334	0.2055	0.7679	0.8787	0.879	0.9393	0.9863
59.677	0.1336	0.206	0.7657	0.8762	0.8768	0.9371	0.9839
59.722	0.1339	0.2065	0.7635	0.8736	0.8746	0.9348	0.9815
59.767	0.1342	0.207	0.7613	0.871	0.8724	0.9326	0.9791
59.813	0.1345	0.2075	0.7591	0.8683	0.8701	0.9304	0.9766
59.858	0.1348	0.2081	0.7568	0.8656	0.8678	0.9281	0.9741
59.903	0.1351	0.2086	0.7545	0.8629	0.8655	0.9258	0.9715
59.949	0.1355	0.2091	0.7522	0.8602	0.8632	0.9235	0.9689
59.994	0.1358	0.2095	0.7499	0.8574	0.8608	0.9212	0.9663
60.039	0.1361	0.21	0.7475	0.8546	0.8584	0.9188	0.9636
60.085	0.1364	0.2105	0.7451	0.8517	0.8559	0.9165	0.9609
60.13	0.1368	0.211	0.7427	0.8488	0.8534	0.9141	0.9582
60.175	0.1371	0.2115	0.7403	0.8459	0.8509	0.9117	0.9554
60.221	0.1374	0.212	0.7378	0.843	0.8483	0.9093	0.9526
60.266	0.1378	0.2124	0.7353	0.84	0.8458	0.9068	0.9497
60.311	0.1382	0.2129	0.7328	0.8371	0.8431	0.9044	0.9468
60.357	0.1385	0.2134	0.7302	0.8341	0.8405	0.9019	0.9439
60.402	0.1389	0.2138	0.7276	0.831	0.8378	0.8994	0.941
60.447	0.1392	0.2143	0.725	0.828	0.835	0.8968	0.938
60.493	0.1396	0.2147	0.7223	0.8249	0.8322	0.8942	0.935
60.538	0.14	0.2152	0.7197	0.8218	0.8294	0.8916	0.932
60.583	0.1404	0.2156	0.7169	0.8187	0.8266	0.889	0.9289
60.629	0.1408	0.2161	0.7142	0.8156	0.8237	0.8863	0.9258
60.674	0.1412	0.2165	0.7114	0.8125	0.8207	0.8836	0.9227
60.719	0.1416	0.2169	0.7086	0.8093	0.8178	0.8809	0.9196
60.765	0.142	0.2174	0.7057	0.8061	0.8148	0.8781	0.9164
60.81	0.1424	0.2178	0.7028	0.8029	0.8117	0.8752	0.9132
60.856	0.1428	0.2182	0.6999	0.7997	0.8086	0.8724	0.91
60.901	0.1432	0.2187	0.697	0.7965	0.8055	0.8694	0.9068
60.946	0.1436	0.2191	0.694	0.7932	0.8024	0.8665	0.9035
60.992	0.144	0.2195	0.6911	0.79	0.7992	0.8634	0.9002
61.037	0.1445	0.2199	0.688	0.7867	0.796	0.8604	0.8969
61.082	0.1449	0.2203	0.685	0.7834	0.7927	0.8573	0.8935
61.128	0.1453	0.2207	0.682	0.7801	0.7894	0.8541	0.8902
61.173	0.1457	0.2211	0.6789	0.7767	0.7861	0.8509	0.8868
61.218	0.1462	0.2215	0.6758	0.7734	0.7827	0.8476	0.8833
61.264	0.1466	0.2219	0.6727	0.77	0.7793	0.8443	0.8799
61.309	0.1471	0.2223	0.6696	0.7666	0.7759	0.8409	0.8764
61.354	0.1475	0.2227	0.6665	0.7632	0.7724	0.8375	0.873
61.4	0.1479	0.2231	0.6634	0.7597	0.7689	0.834	0.8694
61.445	0.1484	0.2235	0.6603	0.7563	0.7654	0.8305	0.8659
61.49	0.1488	0.2238	0.6571	0.7528	0.7618	0.8269	0.8623
61.536	0.1493	0.2242	0.654	0.7493	0.7582	0.8233	0.8588
61.581	0.1497	0.2245	0.6509	0.7458	0.7546	0.8197	0.8552
61.626	0.1501	0.2249	0.6478	0.7423	0.751	0.816	0.8515
61.672	0.1506	0.2252	0.6446	0.7388	0.7473	0.8122	0.8479
61.717	0.151	0.2256	0.6415	0.7352	0.7436	0.8085	0.8442
61.762	0.1515	0.2259	0.6384	0.7316	0.7399	0.8046	0.8405
61.808	0.1519	0.2262	0.6353	0.7281	0.7361	0.8008	0.8368
61.853	0.1523	0.2265	0.6322	0.7245	0.7324	0.7969	0.8331
61.898	0.1528	0.2268	0.6291	0.7208	0.7286	0.793	0.8293
61.944	0.1532	0.2271	0.626	0.7172	0.7247	0.7891	0.8255
61.989	0.1536	0.2274	0.6229	0.7136	0.7209	0.7851	0.8217
62.034	0.1541	0.2277	0.6199	0.7099	0.717	0.7811	0.8179
62.08	0.1545	0.2279	0.6168	0.7062	0.7132	0.7771	0.8141
62.125	0.1549	0.2282	0.6137	0.7025	0.7093	0.7731	0.8102
62.17	0.1553	0.2284	0.6107	0.6988	0.7054	0.7691	0.8064
62.216	0.1557	0.2286	0.6076	0.6951	0.7014	0.7651	0.8025
62.261	0.1561	0.2289	0.6046	0.6914	0.6975	0.761	0.7985
62.307	0.1565	0.2291	0.6015	0.6877	0.6935	0.7569	0.7946
62.352	0.1569	0.2293	0.5985	0.684	0.6895	0.7529	0.7906
62.397	0.1573	0.2295	0.5954	0.6802	0.6855	0.7488	0.7867
62.443	0.1577	0.2296	0.5923	0.6765	0.6815	0.7447	0.7827
62.488	0.158	0.2298	0.5893	0.6727	0.6775	0.7406	0.7786
62.533	0.1584	0.23	0.5862	0.669	0.6735	0.7365	0.7746
62.579	0.1588	0.2301	0.5831	0.6652	0.6695	0.7324	0.7706
62.624	0.1591	0.2303	0.58	0.6615	0.6655	0.7283	0.7665
62.669	0.1595	0.2304	0.5769	0.6577	0.6614	0.7242	0.7624
62.715	0.1598	0.2305	0.5737	0.654	0.6574	0.7201	0.7583
62.76	0.1602	0.2306	0.5706	0.6502	0.6534	0.716	0.7542
62.805	0.1605	0.2307	0.5674	0.6464	0.6494	0.7119	0.7501
62.851	0.1608	0.2308	0.5642	0.6427	0.6453	0.7077	0.7459
62.896	0.1612	0.2309	0.561	0.6389	0.6413	0.7036	0.7418
62.941	0.1615	0.2309	0.5577	0.6352	0.6373	0.6995	0.7377
62.987	0.1618	0.231	0.5544	0.6315	0.6333	0.6953	0.7335
63.032	0.1621	0.2311	0.5511	0.6277	0.6292	0.6912	0.7293
63.077	0.1624	0.2311	0.5478	0.624	0.6252	0.6871	0.7252
63.123	0.1627	0.2311	0.5444	0.6203	0.6212	0.6829	0.721
63.168	0.163	0.2312	0.541	0.6165	0.6172	0.6788	0.7168
63.213	0.1632	0.2312	0.5376	0.6128	0.6132	0.6746	0.7126
63.259	0.1635	0.2312	0.5342	0.6091	0.6093	0.6704	0.7084
63.304	0.1638	0.2312	0.5307	0.6054	0.6053	0.6663	0.7042
63.349	0.1641	0.2312	0.5273	0.6017	0.6013	0.6621	0.7
63.395	0.1643	0.2312	0.5238	0.598	0.5973	0.6579	0.6958
63.44	0.1646	0.2312	0.5203	0.5943	0.5933	0.6537	0.6916
63.485	0.1648	0.2312	0.5167	0.5906	0.5894	0.6495	0.6874
63.531	0.1651	0.2311	0.5132	0.5869	0.5854	0.6453	0.6832
63.576	0.1653	0.2311	0.5096	0.5832	0.5814	0.6411	0.679
63.622	0.1655	0.2311	0.506	0.5795	0.5775	0.6368	0.6747
63.667	0.1658	0.231	0.5024	0.5758	0.5735	0.6326	0.6705
63.712	0.166	0.231	0.4988	0.5721	0.5696	0.6283	0.6663
63.758	0.1662	0.2309	0.4952	0.5683	0.5656	0.6241	0.662
63.803	0.1664	0.2309	0.4916	0.5646	0.5617	0.6198	0.6578
63.848	0.1666	0.2308	0.488	0.5609	0.5577	0.6155	0.6535
63.894	0.1668	0.2308	0.4843	0.5571	0.5538	0.6113	0.6492
63.939	0.167	0.2307	0.4807	0.5534	0.5498	0.607	0.645
63.984	0.1672	0.2306	0.477	0.5496	0.5459	0.6027	0.6407
64.03	0.1674	0.2305	0.4734	0.5458	0.542	0.5984	0.6363
64.075	0.1676	0.2305	0.4697	0.5419	0.538	0.5941	0.632
64.12	0.1678	0.2304	0.4661	0.5381	0.5341	0.5898	0.6277
64.166	0.168	0.2303	0.4624	0.5342	0.5301	0.5856	0.6233
64.211	0.1682	0.2302	0.4587	0.5303	0.5262	0.5813	0.6189
64.256	0.1684	0.2301	0.4551	0.5264	0.5223	0.577	0.6145
64.302	0.1686	0.23	0.4514	0.5225	0.5183	0.5727	0.6101
64.347	0.1687	0.23	0.4478	0.5185	0.5144	0.5685	0.6057
64.392	0.1689	0.2299	0.4442	0.5145	0.5105	0.5643	0.6012
64.438	0.1691	0.2298	0.4405	0.5105	0.5066	0.56	0.5967
64.483	0.1693	0.2297	0.4369	0.5065	0.5026	0.5558	0.5922
64.528	0.1694	0.2296	0.4333	0.5024	0.4987	0.5516	0.5877
64.574	0.1696	0.2295	0.4297	0.4983	0.4948	0.5474	0.5831
64.619	0.1698	0.2294	0.4261	0.4942	0.4909	0.5433	0.5786
64.664	0.1699	0.2293	0.4225	0.4901	0.487	0.5391	0.5739
64.71	0.1701	0.2292	0.4189	0.4859	0.4831	0.535	0.5693
64.755	0.1703	0.229	0.4154	0.4817	0.4792	0.5309	0.5646
64.8	0.1704	0.2289	0.4118	0.4775	0.4753	0.5269	0.56
64.846	0.1706	0.2288	0.4083	0.4733	0.4714	0.5228	0.5553
64.891	0.1708	0.2287	0.4047	0.4691	0.4675	0.5188	0.5505
64.937	0.1709	0.2286	0.4012	0.4649	0.4636	0.5148	0.5458
64.982	0.1711	0.2285	0.3978	0.4607	0.4597	0.5108	0.541
65.027	0.1713	0.2284	0.3943	0.4565	0.4559	0.5069	0.5362
65.073	0.1714	0.2283	0.3908	0.4523	0.452	0.503	0.5314
65.118	0.1716	0.2282	0.3874	0.448	0.4481	0.4991	0.5266
65.163	0.1718	0.2281	0.384	0.4438	0.4443	0.4952	0.5218
65.209	0.1719	0.228	0.3806	0.4396	0.4405	0.4914	0.517
65.254	0.1721	0.2279	0.3773	0.4354	0.4366	0.4876	0.5122
65.299	0.1723	0.2278	0.3739	0.4313	0.4328	0.4838	0.5073
65.345	0.1725	0.2277	0.3706	0.4271	0.429	0.48	0.5025
65.39	0.1727	0.2276	0.3673	0.423	0.4252	0.4762	0.4977
65.435	0.1729	0.2275	0.3641	0.4188	0.4214	0.4724	0.4928
65.481	0.173	0.2274	0.3609	0.4147	0.4176	0.4687	0.488
65.526	0.1732	0.2273	0.3577	0.4107	0.4139	0.465	0.4832
65.571	0.1734	0.2272	0.3545	0.4067	0.4101	0.4612	0.4784
65.617	0.1736	0.2271	0.3513	0.4027	0.4064	0.4575	0.4737
65.662	0.1738	0.227	0.3482	0.3987	0.4027	0.4538	0.4689
65.707	0.174	0.2269	0.3451	0.3948	0.399	0.4501	0.4642
65.753	0.1742	0.2268	0.3421	0.3909	0.3953	0.4465	0.4596
65.798	0.1745	0.2267	0.3391	0.3871	0.3916	0.4428	0.4549
65.843	0.1747	0.2267	0.3361	0.3833	0.388	0.4391	0.4503
65.889	0.1749	0.2266	0.3331	0.3795	0.3843	0.4354	0.4457
65.934	0.1751	0.2265	0.3302	0.3758	0.3807	0.4318	0.4412
65.979	0.1753	0.2264	0.3273	0.3721	0.3771	0.4281	0.4367
66.025	0.1756	0.2264	0.3244	0.3685	0.3736	0.4244	0.4323
66.07	0.1758	0.2263	0.3216	0.3649	0.37	0.4208	0.4279
66.115	0.176	0.2262	0.3188	0.3614	0.3665	0.4171	0.4235
66.161	0.1763	0.2262	0.316	0.3579	0.363	0.4134	0.4192
66.206	0.1765	0.2261	0.3133	0.3545	0.3595	0.4098	0.415
66.252	0.1768	0.2261	0.3105	0.3511	0.3561	0.4061	0.4108
66.297	0.177	0.2261	0.3079	0.3477	0.3527	0.4024	0.4066
66.342	0.1773	0.226	0.3052	0.3444	0.3493	0.3988	0.4025
66.388	0.1775	0.226	0.3026	0.3411	0.3459	0.3951	0.3985
66.433	0.1778	0.2259	0.3	0.3379	0.3426	0.3914	0.3945
66.478	0.178	0.2259	0.2975	0.3347	0.3393	0.3878	0.3906
66.524	0.1783	0.2259	0.295	0.3316	0.336	0.3841	0.3867
66.569	0.1786	0.2258	0.2925	0.3285	0.3328	0.3804	0.3828
66.614	0.1789	0.2258	0.2901	0.3254	0.3296	0.3767	0.379
66.66	0.1791	0.2258	0.2877	0.3223	0.3264	0.3731	0.3753
66.705	0.1794	0.2258	0.2853	0.3193	0.3232	0.3694	0.3715
66.75	0.1797	0.2258	0.283	0.3163	0.3201	0.3657	0.3679
66.796	0.18	0.2257	0.2807	0.3133	0.317	0.3621	0.3642
66.841	0.1803	0.2257	0.2784	0.3104	0.314	0.3584	0.3606
66.886	0.1805	0.2257	0.2762	0.3074	0.3109	0.3547	0.357
66.932	0.1808	0.2257	0.2741	0.3045	0.3079	0.3511	0.3535
66.977	0.1811	0.2257	0.2719	0.3016	0.3049	0.3475	0.3499
67.022	0.1814	0.2257	0.2698	0.2987	0.302	0.3439	0.3465
67.068	0.1817	0.2257	0.2678	0.2959	0.299	0.3403	0.343
67.113	0.182	0.2257	0.2658	0.293	0.2961	0.3367	0.3395
67.158	0.1823	0.2257	0.2638	0.2902	0.2932	0.3331	0.3361
67.204	0.1826	0.2257	0.2618	0.2873	0.2904	0.3296	0.3327
67.249	0.183	0.2257	0.2599	0.2845	0.2875	0.3261	0.3293
67.294	0.1833	0.2257	0.2581	0.2817	0.2847	0.3226	0.3259
67.34	0.1836	0.2257	0.2562	0.2788	0.2818	0.3191	0.3225
67.385	0.1839	0.2257	0.2544	0.276	0.279	0.3157	0.3191
67.43	0.1842	0.2257	0.2526	0.2732	0.2763	0.3123	0.3158
67.476	0.1846	0.2257	0.2509	0.2704	0.2735	0.3089	0.3124
67.521	0.1849	0.2257	0.2491	0.2675	0.2707	0.3055	0.3091
67.567	0.1852	0.2257	0.2474	0.2647	0.268	0.3022	0.3057
67.612	0.1856	0.2257	0.2458	0.2619	0.2652	0.2989	0.3024
67.657	0.1859	0.2257	0.2441	0.2591	0.2625	0.2957	0.2991
67.703	0.1862	0.2257	0.2425	0.2562	0.2598	0.2925	0.2957
67.748	0.1866	0.2257	0.2409	0.2534	0.2571	0.2893	0.2924
67.793	0.1869	0.2257	0.2392	0.2506	0.2544	0.2862	0.2891
67.839	0.1873	0.2257	0.2377	0.2478	0.2517	0.2831	0.2858
67.884	0.1876	0.2257	0.2361	0.245	0.249	0.2801	0.2825
67.929	0.188	0.2257	0.2345	0.2422	0.2463	0.2771	0.2792
67.975	0.1883	0.2257	0.2329	0.2394	0.2437	0.2742	0.276
68.02	0.1887	0.2256	0.2313	0.2366	0.241	0.2714	0.2727
68.065	0.189	0.2256	0.2298	0.2338	0.2384	0.2685	0.2695
68.111	0.1894	0.2256	0.2282	0.2311	0.2357	0.2658	0.2662
68.156	0.1898	0.2256	0.2266	0.2283	0.2331	0.263	0.263
68.201	0.1901	0.2256	0.2251	0.2256	0.2304	0.2604	0.2598
68.247	0.1905	0.2256	0.2235	0.2229	0.2278	0.2578	0.2566
68.292	0.1908	0.2257	0.2219	0.2202	0.2252	0.2552	0.2535
68.337	0.1912	0.2257	0.2203	0.2175	0.2226	0.2527	0.2504
68.383	0.1915	0.2257	0.2187	0.2149	0.22	0.2502	0.2473
68.428	0.1919	0.2257	0.2171	0.2123	0.2174	0.2478	0.2442
68.473	0.1922	0.2257	0.2155	0.2097	0.2149	0.2454	0.2412
68.519	0.1926	0.2257	0.2139	0.2071	0.2123	0.2431	0.2382
68.564	0.1929	0.2257	0.2123	0.2046	0.2097	0.2408	0.2352
68.609	0.1933	0.2258	0.2106	0.2021	0.2072	0.2386	0.2323
68.655	0.1936	0.2258	0.209	0.1996	0.2047	0.2364	0.2294
68.7	0.1939	0.2258	0.2074	0.1972	0.2022	0.2342	0.2266
68.745	0.1942	0.2259	0.2057	0.1948	0.1997	0.2321	0.2238
68.791	0.1946	0.2259	0.2041	0.1925	0.1972	0.23	0.221
68.836	0.1949	0.226	0.2024	0.1902	0.1948	0.228	0.2184
68.881	0.1952	0.226	0.2007	0.1879	0.1923	0.226	0.2157
68.927	0.1955	0.2261	0.1991	0.1857	0.1899	0.224	0.2131
68.972	0.1958	0.2262	0.1974	0.1835	0.1875	0.2221	0.2106
69.018	0.1961	0.2262	0.1958	0.1814	0.1852	0.2201	0.2082
69.063	0.1963	0.2263	0.1941	0.1793	0.1828	0.2182	0.2058
69.108	0.1966	0.2264	0.1924	0.1773	0.1805	0.2164	0.2034
69.154	0.1969	0.2265	0.1908	0.1753	0.1783	0.2145	0.2011
69.199	0.1972	0.2265	0.1891	0.1734	0.176	0.2127	0.1989
69.244	0.1974	0.2266	0.1875	0.1715	0.1738	0.2108	0.1967
69.29	0.1977	0.2267	0.1859	0.1697	0.1716	0.209	0.1946
69.335	0.1979	0.2268	0.1842	0.1679	0.1695	0.2072	0.1926
69.38	0.1981	0.2269	0.1826	0.1661	0.1674	0.2055	0.1906
69.426	0.1984	0.2271	0.181	0.1644	0.1654	0.2037	0.1887
69.471	0.1986	0.2272	0.1794	0.1627	0.1634	0.2019	0.1868
69.516	0.1988	0.2273	0.1779	0.1611	0.1614	0.2002	0.185
69.562	0.199	0.2274	0.1763	0.1595	0.1595	0.1984	0.1833
69.607	0.1992	0.2275	0.1748	0.158	0.1576	0.1967	0.1816
69.652	0.1994	0.2276	0.1733	0.1564	0.1558	0.1949	0.1799
69.698	0.1996	0.2278	0.1718	0.155	0.154	0.1932	0.1783
69.743	0.1998	0.2279	0.1703	0.1535	0.1523	0.1914	0.1768
69.788	0.2	0.228	0.1688	0.1521	0.1506	0.1897	0.1753
69.834	0.2002	0.2282	0.1674	0.1507	0.1489	0.188	0.1739
69.879	0.2003	0.2283	0.1659	0.1493	0.1473	0.1863	0.1725
69.924	0.2005	0.2284	0.1645	0.1479	0.1458	0.1845	0.1712
69.97	0.2007	0.2286	0.1631	0.1466	0.1443	0.1828	0.1699
70.015	0.2008	0.2287	0.1618	0.1453	0.1429	0.1811	0.1686
70.06	0.201	0.2288	0.1604	0.144	0.1415	0.1794	0.1674
70.106	0.2011	0.229	0.1591	0.1427	0.1401	0.1777	0.1661
70.151	0.2012	0.2291	0.1577	0.1415	0.1388	0.176	0.165
70.196	0.2014	0.2293	0.1564	0.1402	0.1376	0.1743	0.1638
70.242	0.2015	0.2294	0.1552	0.139	0.1363	0.1726	0.1627
70.287	0.2016	0.2295	0.1539	0.1377	0.1352	0.1709	0.1616
70.333	0.2017	0.2297	0.1526	0.1365	0.134	0.1692	0.1605
70.378	0.2018	0.2298	0.1513	0.1352	0.1329	0.1675	0.1594
70.423	0.2019	0.2299	0.1501	0.134	0.1319	0.1659	0.1583
70.469	0.202	0.23	0.1489	0.1328	0.1309	0.1642	0.1573
70.514	0.2021	0.2302	0.1476	0.1315	0.1299	0.1626	0.1563
70.559	0.2022	0.2303	0.1464	0.1303	0.1289	0.161	0.1553
70.605	0.2023	0.2304	0.1451	0.129	0.128	0.1594	0.1542
70.65	0.2024	0.2305	0.1439	0.1277	0.1271	0.1578	0.1533
70.695	0.2025	0.2306	0.1427	0.1265	0.1262	0.1562	0.1523
70.741	0.2026	0.2307	0.1414	0.1252	0.1254	0.1547	0.1513
70.786	0.2027	0.2309	0.1402	0.1239	0.1245	0.1532	0.1503
70.831	0.2028	0.231	0.1389	0.1226	0.1237	0.1517	0.1494
70.877	0.2028	0.2311	0.1377	0.1213	0.1229	0.1502	0.1484
70.922	0.2029	0.2312	0.1364	0.12	0.1221	0.1488	0.1475
70.967	0.203	0.2313	0.1351	0.1187	0.1214	0.1474	0.1465
71.013	0.2031	0.2314	0.1338	0.1174	0.1206	0.146	0.1456
71.058	0.2031	0.2315	0.1325	0.1161	0.1198	0.1446	0.1447
71.103	0.2032	0.2316	0.1312	0.1147	0.1191	0.1433	0.1438
71.149	0.2033	0.2317	0.1298	0.1134	0.1183	0.142	0.1429
71.194	0.2033	0.2318	0.1284	0.1121	0.1176	0.1408	0.142
71.239	0.2034	0.2319	0.1271	0.1108	0.1168	0.1396	0.1411
71.285	0.2035	0.232	0.1256	0.1095	0.1161	0.1384	0.1402
71.33	0.2035	0.2321	0.1242	0.1082	0.1153	0.1372	0.1393
71.375	0.2036	0.2322	0.1228	0.1069	0.1146	0.1361	0.1385
71.421	0.2037	0.2323	0.1213	0.1056	0.1138	0.135	0.1376
71.466	0.2037	0.2324	0.1199	0.1043	0.1131	0.134	0.1368
71.511	0.2038	0.2325	0.1184	0.103	0.1123	0.133	0.136
71.557	0.2038	0.2326	0.117	0.1018	0.1116	0.132	0.1352
71.602	0.2039	0.2327	0.1155	0.1006	0.1108	0.131	0.1344
71.648	0.204	0.2328	0.114	0.0993	0.11	0.13	0.1336
71.693	0.204	0.2329	0.1126	0.0981	0.1093	0.1291	0.1329
71.738	0.2041	0.233	0.1111	0.097	0.1085	0.1282	0.1322
71.784	0.2042	0.2331	0.1097	0.0958	0.1077	0.1273	0.1314
71.829	0.2043	0.2332	0.1082	0.0947	0.107	0.1265	0.1308
71.874	0.2043	0.2333	0.1068	0.0936	0.1062	0.1257	0.1301
71.92	0.2044	0.2335	0.1055	0.0925	0.1055	0.1248	0.1295
71.965	0.2045	0.2336	0.1041	0.0915	0.1047	0.124	0.1288
72.01	0.2046	0.2337	0.1028	0.0905	0.104	0.1232	0.1282
72.056	0.2047	0.2339	0.1015	0.0895	0.1033	0.1225	0.1276
72.101	0.2048	0.234	0.1003	0.0886	0.1026	0.1217	0.1271
72.146	0.2049	0.2342	0.0991	0.0877	0.1019	0.1209	0.1265
72.192	0.2049	0.2343	0.098	0.0868	0.1012	0.1202	0.126
72.237	0.205	0.2345	0.0969	0.086	0.1005	0.1194	0.1255
72.282	0.2052	0.2346	0.0958	0.0852	0.0998	0.1187	0.125
72.328	0.2053	0.2348	0.0948	0.0844	0.0992	0.118	0.1245
72.373	0.2054	0.235	0.0939	0.0837	0.0986	0.1172	0.124
72.418	0.2055	0.2351	0.093	0.0831	0.098	0.1165	0.1235
72.464	0.2056	0.2353	0.0921	0.0824	0.0974	0.1158	0.1231
72.509	0.2057	0.2355	0.0913	0.0818	0.0969	0.1151	0.1227
72.554	0.2059	0.2357	0.0906	0.0813	0.0964	0.1143	0.1222
72.6	0.206	0.2359	0.0899	0.0808	0.0959	0.1136	0.1218
72.645	0.2062	0.2361	0.0893	0.0803	0.0954	0.1129	0.1214
72.69	0.2063	0.2363	0.0887	0.0798	0.0949	0.1121	0.121
72.736	0.2065	0.2365	0.0882	0.0794	0.0945	0.1114	0.1206
72.781	0.2066	0.2367	0.0877	0.0791	0.0941	0.1107	0.1202
72.826	0.2068	0.2368	0.0873	0.0787	0.0937	0.11	0.1198
72.872	0.207	0.237	0.0869	0.0784	0.0933	0.1092	0.1194
72.917	0.2071	0.2372	0.0866	0.0781	0.093	0.1085	0.119
72.963	0.2073	0.2374	0.0863	0.0778	0.0927	0.1077	0.1187
73.008	0.2075	0.2376	0.086	0.0776	0.0924	0.107	0.1183
73.053	0.2077	0.2378	0.0857	0.0774	0.0921	0.1063	0.1179
73.099	0.2079	0.238	0.0855	0.0772	0.0918	0.1055	0.1175
73.144	0.2081	0.2382	0.0853	0.077	0.0916	0.1048	0.1171
73.189	0.2083	0.2384	0.0851	0.0769	0.0914	0.104	0.1168
73.235	0.2086	0.2386	0.085	0.0768	0.0911	0.1033	0.1164
73.28	0.2088	0.2388	0.0848	0.0767	0.0909	0.1026	0.116
73.325	0.209	0.239	0.0847	0.0766	0.0907	0.1018	0.1156
73.371	0.2093	0.2392	0.0845	0.0765	0.0906	0.1011	0.1152
73.416	0.2095	0.2393	0.0844	0.0764	0.0904	0.1004	0.1148
73.461	0.2098	0.2395	0.0843	0.0764	0.0902	0.0997	0.1144
73.507	0.21	0.2397	0.0841	0.0764	0.09	0.099	0.114
73.552	0.2103	0.2398	0.084	0.0764	0.0899	0.0984	0.1136
73.597	0.2106	0.24	0.0838	0.0764	0.0897	0.0977	0.1132
73.643	0.2109	0.2402	0.0836	0.0764	0.0895	0.0971	0.1128
73.688	0.2112	0.2403	0.0834	0.0764	0.0893	0.0965	0.1124
73.733	0.2115	0.2405	0.0832	0.0764	0.0891	0.0959	0.1119
73.779	0.2118	0.2406	0.0829	0.0764	0.089	0.0953	0.1115
73.824	0.2121	0.2408	0.0827	0.0765	0.0888	0.0947	0.1111
73.869	0.2124	0.2409	0.0824	0.0765	0.0886	0.0942	0.1107
73.915	0.2127	0.241	0.082	0.0765	0.0884	0.0937	0.1103
73.96	0.2131	0.2412	0.0817	0.0766	0.0881	0.0932	0.1098
74.005	0.2134	0.2413	0.0813	0.0767	0.0879	0.0928	0.1094
74.051	0.2138	0.2414	0.0809	0.0767	0.0877	0.0924	0.109
74.096	0.2141	0.2415	0.0804	0.0768	0.0874	0.092	0.1086
74.141	0.2145	0.2417	0.0799	0.0769	0.0872	0.0917	0.1082
74.187	0.2148	0.2418	0.0794	0.077	0.0869	0.0913	0.1077
74.232	0.2152	0.2419	0.0789	0.077	0.0866	0.0911	0.1073
74.278	0.2156	0.242	0.0783	0.0771	0.0863	0.0908	0.1069
74.323	0.216	0.2421	0.0777	0.0772	0.086	0.0906	0.1064
74.368	0.2164	0.2422	0.077	0.0773	0.0857	0.0904	0.106
74.414	0.2167	0.2423	0.0764	0.0774	0.0854	0.0903	0.1056
74.459	0.2171	0.2424	0.0757	0.0775	0.085	0.0902	0.1051
74.504	0.2175	0.2425	0.075	0.0777	0.0847	0.0901	0.1047
74.55	0.2179	0.2426	0.0742	0.0778	0.0843	0.0901	0.1042
74.595	0.2183	0.2427	0.0735	0.0779	0.0839	0.0901	0.1038
74.64	0.2187	0.2428	0.0727	0.0781	0.0835	0.0902	0.1034
74.686	0.2191	0.2429	0.0719	0.0782	0.0831	0.0903	0.1029
74.731	0.2195	0.243	0.0712	0.0783	0.0827	0.0904	0.1025
74.776	0.2199	0.2431	0.0704	0.0785	0.0823	0.0906	0.1021
74.822	0.2204	0.2432	0.0696	0.0786	0.0818	0.0908	0.1016
74.867	0.2208	0.2433	0.0688	0.0788	0.0814	0.091	0.1012
74.912	0.2212	0.2434	0.068	0.079	0.0809	0.0913	0.1008
74.958	0.2216	0.2435	0.0672	0.0791	0.0805	0.0916	0.1004
75.003	0.222	0.2436	0.0664	0.0793	0.08	0.0919	0.0999
75.048	0.2224	0.2438	0.0656	0.0795	0.0795	0.0923	0.0995
75.094	0.2228	0.2439	0.0649	0.0797	0.079	0.0927	0.0992
75.139	0.2232	0.244	0.0642	0.0799	0.0786	0.0931	0.0988
75.184	0.2236	0.2441	0.0635	0.0801	0.0781	0.0936	0.0984
75.23	0.224	0.2442	0.0628	0.0803	0.0776	0.094	0.098
75.275	0.2244	0.2444	0.0622	0.0805	0.0771	0.0945	0.0977
75.32	0.2249	0.2445	0.0616	0.0807	0.0766	0.095	0.0973
75.366	0.2253	0.2446	0.061	0.081	0.0761	0.0956	0.097
75.411	0.2257	0.2447	0.0604	0.0812	0.0757	0.0961	0.0967
75.456	0.2261	0.2449	0.0599	0.0815	0.0752	0.0967	0.0964
75.502	0.2265	0.245	0.0594	0.0817	0.0747	0.0973	0.0961
75.547	0.2269	0.2451	0.059	0.082	0.0743	0.0979	0.0958
75.593	0.2273	0.2453	0.0586	0.0822	0.0739	0.0985	0.0956
75.638	0.2277	0.2454	0.0582	0.0825	0.0734	0.0991	0.0953
75.683	0.2281	0.2456	0.0578	0.0828	0.073	0.0997	0.0951
75.729	0.2285	0.2457	0.0575	0.0831	0.0726	0.1003	0.0948
75.774	0.2289	0.2458	0.0572	0.0834	0.0722	0.1009	0.0946
75.819	0.2293	0.246	0.057	0.0837	0.0718	0.1016	0.0944
75.865	0.2297	0.2461	0.0567	0.084	0.0714	0.1022	0.0942
75.91	0.2301	0.2463	0.0565	0.0843	0.0711	0.1028	0.0941
75.955	0.2305	0.2464	0.0563	0.0846	0.0707	0.1033	0.0939
76.001	0.2309	0.2466	0.0561	0.0849	0.0704	0.1039	0.0938
76.046	0.2313	0.2467	0.056	0.0852	0.07	0.1045	0.0936
76.091	0.2317	0.2469	0.0558	0.0855	0.0697	0.105	0.0935
76.137	0.2321	0.247	0.0557	0.0858	0.0694	0.1055	0.0934
76.182	0.2325	0.2471	0.0555	0.086	0.0691	0.106	0.0933
76.227	0.2329	0.2473	0.0554	0.0863	0.0688	0.1064	0.0932
76.273	0.2333	0.2475	0.0553	0.0865	0.0685	0.1069	0.0931
76.318	0.2336	0.2476	0.0552	0.0867	0.0683	0.1073	0.0931
76.363	0.234	0.2478	0.055	0.0869	0.068	0.1076	0.093
76.409	0.2344	0.2479	0.0549	0.0871	0.0678	0.1079	0.093
76.454	0.2347	0.2481	0.0547	0.0873	0.0675	0.1082	0.0929
76.499	0.2351	0.2482	0.0545	0.0874	0.0673	0.1085	0.0929
76.545	0.2354	0.2484	0.0543	0.0875	0.067	0.1087	0.0929
76.59	0.2358	0.2485	0.0541	0.0876	0.0668	0.1088	0.0929
76.635	0.2361	0.2487	0.0539	0.0876	0.0666	0.109	0.0928
76.681	0.2365	0.2489	0.0536	0.0877	0.0664	0.109	0.0928
76.726	0.2368	0.249	0.0533	0.0877	0.0661	0.1091	0.0928
76.771	0.2371	0.2492	0.053	0.0876	0.0659	0.1091	0.0928
76.817	0.2374	0.2494	0.0526	0.0876	0.0657	0.109	0.0928
76.862	0.2378	0.2495	0.0522	0.0874	0.0655	0.1089	0.0928
76.907	0.2381	0.2497	0.0518	0.0873	0.0653	0.1088	0.0929
76.953	0.2384	0.2499	0.0513	0.0871	0.0651	0.1086	0.0929
76.998	0.2387	0.25	0.0508	0.0869	0.0649	0.1084	0.0929
77.044	0.239	0.2502	0.0503	0.0867	0.0647	0.1081	0.0929
77.089	0.2392	0.2504	0.0497	0.0864	0.0645	0.1078	0.0929
77.134	0.2395	0.2506	0.0491	0.0861	0.0644	0.1075	0.0929
77.18	0.2398	0.2508	0.0484	0.0858	0.0642	0.1072	0.0929
77.225	0.24	0.251	0.0477	0.0854	0.064	0.1068	0.0929
77.27	0.2403	0.2511	0.047	0.085	0.0639	0.1064	0.0929
77.316	0.2405	0.2513	0.0462	0.0845	0.0638	0.1059	0.0929
77.361	0.2408	0.2515	0.0454	0.0841	0.0636	0.1055	0.0929
77.406	0.241	0.2517	0.0446	0.0836	0.0635	0.105	0.0929
77.452	0.2412	0.2519	0.0437	0.0831	0.0634	0.1045	0.0929
77.497	0.2415	0.2521	0.0429	0.0826	0.0634	0.104	0.0928
77.542	0.2417	0.2523	0.042	0.082	0.0633	0.1035	0.0928
77.588	0.2419	0.2526	0.041	0.0814	0.0633	0.103	0.0927
77.633	0.2421	0.2528	0.0401	0.0809	0.0633	0.1025	0.0927
77.678	0.2423	0.253	0.0392	0.0803	0.0633	0.1019	0.0926
77.724	0.2424	0.2532	0.0382	0.0797	0.0633	0.1014	0.0925
77.769	0.2426	0.2534	0.0373	0.0791	0.0633	0.1008	0.0923
77.814	0.2428	0.2537	0.0363	0.0785	0.0634	0.1002	0.0922
77.86	0.243	0.2539	0.0354	0.0779	0.0635	0.0997	0.092
77.905	0.2431	0.2541	0.0345	0.0772	0.0636	0.0991	0.0918
77.95	0.2433	0.2544	0.0336	0.0766	0.0637	0.0985	0.0916
77.996	0.2434	0.2546	0.0327	0.076	0.0638	0.0979	0.0914
78.041	0.2436	0.2549	0.0318	0.0754	0.064	0.0973	0.0911
78.086	0.2437	0.2551	0.031	0.0748	0.0641	0.0967	0.0909
78.132	0.2439	0.2554	0.0302	0.0742	0.0643	0.0961	0.0906
78.177	0.244	0.2557	0.0295	0.0737	0.0645	0.0955	0.0902
78.222	0.2441	0.2559	0.0288	0.0731	0.0647	0.0949	0.0899
78.268	0.2443	0.2562	0.0282	0.0725	0.0649	0.0943	0.0895
78.313	0.2444	0.2565	0.0276	0.072	0.0652	0.0936	0.0892
78.359	0.2445	0.2567	0.0271	0.0715	0.0654	0.093	0.0888
78.404	0.2446	0.257	0.0267	0.071	0.0656	0.0924	0.0883
78.449	0.2447	0.2573	0.0263	0.0705	0.0659	0.0918	0.0879
78.495	0.2449	0.2576	0.026	0.07	0.0661	0.0911	0.0874
78.54	0.245	0.2579	0.0258	0.0696	0.0664	0.0905	0.087
78.585	0.2451	0.2581	0.0257	0.0692	0.0666	0.0899	0.0865
78.631	0.2452	0.2584	0.0256	0.0687	0.0669	0.0892	0.086
78.676	0.2453	0.2587	0.0257	0.0684	0.0671	0.0886	0.0854
78.721	0.2454	0.259	0.0258	0.068	0.0674	0.088	0.0849
78.767	0.2455	0.2593	0.0259	0.0676	0.0676	0.0873	0.0843
78.812	0.2456	0.2596	0.0261	0.0673	0.0678	0.0867	0.0838
78.857	0.2457	0.2599	0.0264	0.067	0.0681	0.086	0.0832
78.903	0.2458	0.2602	0.0268	0.0667	0.0683	0.0854	0.0826
78.948	0.2459	0.2605	0.0272	0.0664	0.0685	0.0847	0.082
78.993	0.246	0.2608	0.0277	0.0661	0.0686	0.0841	0.0814
79.039	0.2461	0.2611	0.0282	0.0658	0.0688	0.0834	0.0808
79.084	0.2462	0.2614	0.0287	0.0656	0.069	0.0828	0.0802
79.129	0.2462	0.2617	0.0293	0.0653	0.0691	0.0821	0.0796
79.175	0.2463	0.262	0.0299	0.0651	0.0693	0.0815	0.0791
79.22	0.2464	0.2623	0.0306	0.0649	0.0694	0.0809	0.0785
79.265	0.2465	0.2626	0.0313	0.0646	0.0695	0.0803	0.078
79.311	0.2466	0.2629	0.0319	0.0644	0.0696	0.0797	0.0774
79.356	0.2466	0.2632	0.0326	0.0642	0.0697	0.0791	0.0769
79.401	0.2467	0.2634	0.0333	0.064	0.0697	0.0785	0.0764
79.447	0.2468	0.2637	0.034	0.0638	0.0698	0.0779	0.0759
79.492	0.2469	0.264	0.0347	0.0636	0.0698	0.0773	0.0755
79.537	0.2469	0.2643	0.0354	0.0634	0.0699	0.0768	0.0751
79.583	0.247	0.2646	0.0361	0.0632	0.0699	0.0762	0.0747
79.628	0.2471	0.2649	0.0367	0.063	0.0699	0.0757	0.0744
79.674	0.2471	0.2651	0.0374	0.0628	0.0699	0.0752	0.0741
79.719	0.2472	0.2654	0.038	0.0626	0.0699	0.0747	0.0738
79.764	0.2472	0.2657	0.0386	0.0624	0.0699	0.0743	0.0736
79.81	0.2473	0.266	0.0391	0.0623	0.0699	0.0738	0.0734
79.855	0.2474	0.2662	0.0396	0.0621	0.0699	0.0734	0.0732
79.9	0.2474	0.2665	0.0401	0.0619	0.0699	0.073	0.0731
79.946	0.2475	0.2668	0.0405	0.0618	0.0699	0.0726	0.073
79.991	0.2475	0.267	0.0409	0.0616	0.0699	0.0723	0.073
80.036	0.2476	0.2673	0.0413	0.0615	0.0699	0.0719	0.0729
80.082	0.2476	0.2676	0.0416	0.0613	0.0699	0.0716	0.073
80.127	0.2477	0.2678	0.0419	0.0612	0.0699	0.0714	0.073
80.172	0.2477	0.2681	0.0421	0.0611	0.0699	0.0711	0.0731
80.218	0.2478	0.2683	0.0423	0.061	0.0699	0.0709	0.0732
80.263	0.2478	0.2685	0.0425	0.0609	0.0699	0.0708	0.0733
80.308	0.2479	0.2688	0.0426	0.0608	0.0699	0.0706	0.0735
80.354	0.2479	0.269	0.0426	0.0608	0.0699	0.0705	0.0737
80.399	0.2479	0.2693	0.0427	0.0608	0.0699	0.0705	0.0739
80.444	0.248	0.2695	0.0427	0.0607	0.0699	0.0704	0.0741
80.49	0.248	0.2697	0.0427	0.0607	0.0699	0.0705	0.0743
80.535	0.2481	0.2699	0.0427	0.0608	0.0699	0.0705	0.0746
80.58	0.2481	0.2701	0.0426	0.0608	0.07	0.0706	0.0748
80.626	0.2481	0.2703	0.0425	0.0609	0.07	0.0708	0.0751
80.671	0.2482	0.2705	0.0424	0.061	0.07	0.071	0.0753
80.716	0.2482	0.2707	0.0423	0.0611	0.0701	0.0712	0.0756
80.762	0.2482	0.2709	0.0422	0.0613	0.0701	0.0714	0.0758
80.807	0.2483	0.2711	0.042	0.0614	0.0701	0.0717	0.076
80.852	0.2483	0.2713	0.0419	0.0616	0.0702	0.0721	0.0763
80.898	0.2483	0.2714	0.0417	0.0619	0.0702	0.0725	0.0765
80.943	0.2483	0.2716	0.0416	0.0621	0.0703	0.0729	0.0767
80.989	0.2483	0.2718	0.0414	0.0624	0.0703	0.0733	0.0769
81.034	0.2483	0.2719	0.0413	0.0627	0.0704	0.0738	0.077
81.079	0.2484	0.272	0.0411	0.0631	0.0704	0.0743	0.0772
81.125	0.2484	0.2722	0.041	0.0634	0.0705	0.0748	0.0773
81.17	0.2484	0.2723	0.0409	0.0638	0.0706	0.0753	0.0774
81.215	0.2484	0.2724	0.0408	0.0642	0.0706	0.0759	0.0775
81.261	0.2484	0.2725	0.0406	0.0647	0.0707	0.0765	0.0776
81.306	0.2484	0.2726	0.0405	0.0651	0.0708	0.0771	0.0777
81.351	0.2484	0.2727	0.0405	0.0656	0.0708	0.0777	0.0777
81.397	0.2484	0.2728	0.0404	0.066	0.0709	0.0783	0.0777
81.442	0.2484	0.2729	0.0404	0.0665	0.071	0.0789	0.0777
81.487	0.2484	0.273	0.0404	0.067	0.0711	0.0795	0.0777
81.533	0.2483	0.273	0.0404	0.0676	0.0712	0.0802	0.0777
81.578	0.2483	0.2731	0.0404	0.0681	0.0713	0.0808	0.0777
81.623	0.2483	0.2732	0.0404	0.0686	0.0713	0.0814	0.0777
81.669	0.2483	0.2732	0.0405	0.0692	0.0714	0.082	0.0776
81.714	0.2483	0.2732	0.0406	0.0697	0.0715	0.0826	0.0776
81.759	0.2483	0.2733	0.0408	0.0703	0.0716	0.0832	0.0775
81.805	0.2482	0.2733	0.0409	0.0708	0.0717	0.0837	0.0775
81.85	0.2482	0.2733	0.0411	0.0714	0.0717	0.0843	0.0775
81.895	0.2482	0.2733	0.0413	0.072	0.0718	0.0848	0.0774
81.941	0.2482	0.2733	0.0415	0.0725	0.0718	0.0854	0.0774
81.986	0.2482	0.2733	0.0418	0.0731	0.0719	0.0859	0.0774
82.031	0.2481	0.2733	0.0421	0.0736	0.0719	0.0864	0.0774
82.077	0.2481	0.2733	0.0424	0.0741	0.0719	0.0868	0.0774
82.122	0.2481	0.2733	0.0427	0.0747	0.0719	0.0873	0.0774
82.167	0.2481	0.2733	0.043	0.0752	0.0719	0.0877	0.0775
82.213	0.248	0.2733	0.0434	0.0757	0.0719	0.0881	0.0776
82.258	0.248	0.2733	0.0437	0.0762	0.0718	0.0885	0.0776
82.304	0.248	0.2732	0.0441	0.0766	0.0717	0.0889	0.0777
82.349	0.248	0.2732	0.0445	0.0771	0.0716	0.0893	0.0779
82.394	0.2479	0.2732	0.0449	0.0775	0.0715	0.0896	0.078
82.44	0.2479	0.2732	0.0453	0.0779	0.0713	0.0899	0.0782
82.485	0.2479	0.2732	0.0458	0.0783	0.0712	0.0902	0.0784
82.53	0.2478	0.2732	0.0462	0.0787	0.0709	0.0905	0.0786
82.576	0.2478	0.2731	0.0466	0.0791	0.0707	0.0907	0.0789
82.621	0.2477	0.2731	0.047	0.0794	0.0704	0.0909	0.0791
82.666	0.2477	0.2731	0.0475	0.0797	0.0701	0.0912	0.0794
82.712	0.2477	0.2731	0.0479	0.0799	0.0697	0.0914	0.0797
82.757	0.2476	0.2732	0.0483	0.0802	0.0693	0.0915	0.08
82.802	0.2476	0.2732	0.0488	0.0804	0.0689	0.0917	0.0804
82.848	0.2475	0.2732	0.0492	0.0806	0.0684	0.0918	0.0807
82.893	0.2475	0.2732	0.0496	0.0807	0.0679	0.092	0.0811
82.938	0.2474	0.2733	0.05	0.0809	0.0673	0.0921	0.0815
82.984	0.2474	0.2733	0.0504	0.081	0.0667	0.0922	0.0819
83.029	0.2474	0.2734	0.0508	0.0811	0.066	0.0923	0.0824
83.074	0.2473	0.2734	0.0512	0.0812	0.0653	0.0924	0.0828
83.12	0.2473	0.2735	0.0516	0.0812	0.0646	0.0925	0.0832
83.165	0.2472	0.2736	0.0519	0.0813	0.0638	0.0926	0.0837
83.21	0.2472	0.2737	0.0523	0.0813	0.063	0.0926	0.0842
83.256	0.2471	0.2738	0.0526	0.0813	0.0621	0.0927	0.0846
83.301	0.2471	0.2739	0.053	0.0813	0.0612	0.0928	0.0851
83.346	0.247	0.274	0.0533	0.0813	0.0603	0.0928	0.0856
83.392	0.247	0.2742	0.0536	0.0813	0.0593	0.0929	0.0861
83.437	0.2469	0.2743	0.0539	0.0813	0.0583	0.0929	0.0865
83.482	0.2469	0.2745	0.0542	0.0813	0.0573	0.093	0.087
83.528	0.2468	0.2747	0.0545	0.0813	0.0562	0.0931	0.0874
83.573	0.2468	0.2749	0.0548	0.0813	0.0551	0.0931	0.0879
83.619	0.2467	0.2751	0.0551	0.0813	0.0539	0.0932	0.0883
83.664	0.2466	0.2753	0.0554	0.0813	0.0528	0.0932	0.0887
83.709	0.2466	0.2755	0.0557	0.0814	0.0516	0.0933	0.0891
83.755	0.2465	0.2757	0.056	0.0814	0.0504	0.0934	0.0895
83.8	0.2465	0.276	0.0563	0.0815	0.0491	0.0934	0.0899
83.845	0.2464	0.2762	0.0566	0.0816	0.0479	0.0935	0.0903
83.891	0.2464	0.2765	0.0569	0.0818	0.0466	0.0936	0.0906
83.936	0.2463	0.2768	0.0572	0.082	0.0453	0.0936	0.0909
83.981	0.2463	0.2771	0.0575	0.0822	0.0439	0.0937	0.0912
84.027	0.2462	0.2774	0.0578	0.0824	0.0426	0.0937	0.0915
84.072	0.2462	0.2777	0.0582	0.0827	0.0412	0.0938	0.0918
84.117	0.2461	0.278	0.0585	0.083	0.0398	0.0938	0.092
84.163	0.2461	0.2783	0.0589	0.0834	0.0385	0.0939	0.0922
84.208	0.246	0.2787	0.0592	0.0838	0.0371	0.0939	0.0924
84.253	0.246	0.2791	0.0596	0.0843	0.0356	0.0939	0.0926
84.299	0.2459	0.2794	0.06	0.0848	0.0342	0.0938	0.0928
84.344	0.2459	0.2798	0.0604	0.0853	0.0328	0.0938	0.0929
84.389	0.2458	0.2802	0.0609	0.0859	0.0313	0.0937	0.093
84.435	0.2458	0.2806	0.0613	0.0866	0.0299	0.0936	0.093
84.48	0.2458	0.281	0.0618	0.0873	0.0285	0.0935	0.0931
84.525	0.2457	0.2814	0.0622	0.088	0.027	0.0933	0.0931
84.571	0.2457	0.2818	0.0627	0.0888	0.0256	0.0931	0.0931
84.616	0.2457	0.2822	0.0632	0.0896	0.0241	0.0929	0.0931
84.661	0.2456	0.2827	0.0637	0.0905	0.0227	0.0926	0.093
84.707	0.2456	0.2831	0.0643	0.0914	0.0213	0.0923	0.093
84.752	0.2456	0.2836	0.0648	0.0923	0.0199	0.0919	0.0929
84.797	0.2456	0.2841	0.0653	0.0932	0.0185	0.0915	0.0927
84.843	0.2455	0.2845	0.0659	0.0942	0.0171	0.0911	0.0926
84.888	0.2455	0.285	0.0665	0.0952	0.0157	0.0907	0.0924
84.933	0.2455	0.2855	0.067	0.0963	0.0144	0.0902	0.0922
84.979	0.2455	0.286	0.0676	0.0973	0.013	0.0897	0.092
85.024	0.2455	0.2865	0.0681	0.0984	0.0117	0.0892	0.0918
85.07	0.2455	0.287	0.0687	0.0994	0.0104	0.0886	0.0915
85.115	0.2455	0.2875	0.0692	0.1005	0.0092	0.0881	0.0913
85.16	0.2456	0.288	0.0697	0.1016	0.008	0.0875	0.091
85.206	0.2456	0.2885	0.0702	0.1027	0.0068	0.0869	0.0907
85.251	0.2456	0.2891	0.0707	0.1038	0.0056	0.0863	0.0904
85.296	0.2457	0.2896	0.0712	0.1049	0.0045	0.0857	0.0901
85.342	0.2457	0.2902	0.0716	0.1059	0.0034	0.0852	0.0898
85.387	0.2458	0.2907	0.0721	0.107	0.0023	0.0846	0.0895
85.432	0.2458	0.2913	0.0725	0.1081	0.0013	0.084	0.0891
85.478	0.2459	0.2918	0.0728	0.1092	0.0003	0.0834	0.0888
85.523	0.246	0.2924	0.0732	0.1102	-0.0006	0.0829	0.0885
85.568	0.2461	0.2929	0.0735	0.1113	-0.0015	0.0824	0.0882
85.614	0.2462	0.2935	0.0737	0.1123	-0.0024	0.0819	0.0879
85.659	0.2463	0.2941	0.0739	0.1133	-0.0032	0.0814	0.0876
85.704	0.2464	0.2947	0.0741	0.1143	-0.004	0.081	0.0873
85.75	0.2465	0.2953	0.0742	0.1153	-0.0048	0.0806	0.087
85.795	0.2467	0.2959	0.0743	0.1163	-0.0055	0.0802	0.0867
85.84	0.2468	0.2965	0.0744	0.1173	-0.0062	0.0799	0.0864
85.886	0.247	0.2971	0.0744	0.1182	-0.0069	0.0796	0.0862
85.931	0.2471	0.2977	0.0744	0.1191	-0.0075	0.0793	0.0859
85.976	0.2473	0.2983	0.0743	0.12	-0.0081	0.0791	0.0857
86.022	0.2475	0.2989	0.0742	0.1209	-0.0087	0.0789	0.0854
86.067	0.2477	0.2995	0.074	0.1218	-0.0092	0.0788	0.0852
86.112	0.2479	0.3001	0.0738	0.1226	-0.0098	0.0787	0.085
86.158	0.2482	0.3008	0.0736	0.1234	-0.0103	0.0787	0.0848
86.203	0.2484	0.3014	0.0734	0.1243	-0.0108	0.0787	0.0847
86.248	0.2487	0.302	0.0731	0.1251	-0.0113	0.0787	0.0845
86.294	0.2489	0.3026	0.0728	0.1259	-0.0118	0.0788	0.0844
86.339	0.2492	0.3033	0.0724	0.1266	-0.0123	0.0789	0.0843
86.385	0.2495	0.3039	0.0721	0.1274	-0.0128	0.079	0.0841
86.43	0.2498	0.3045	0.0717	0.1282	-0.0132	0.0792	0.084
86.475	0.2501	0.3052	0.0713	0.1289	-0.0137	0.0793	0.0839
86.521	0.2505	0.3058	0.0708	0.1296	-0.0142	0.0796	0.0839
86.566	0.2508	0.3064	0.0704	0.1304	-0.0147	0.0798	0.0838
86.611	0.2512	0.307	0.07	0.1311	-0.0152	0.0801	0.0837
86.657	0.2515	0.3077	0.0695	0.1318	-0.0158	0.0804	0.0836
86.702	0.2519	0.3083	0.069	0.1325	-0.0163	0.0807	0.0836
86.747	0.2523	0.3089	0.0686	0.1331	-0.0168	0.081	0.0835
86.793	0.2527	0.3095	0.0681	0.1338	-0.0174	0.0814	0.0834
86.838	0.2531	0.3101	0.0676	0.1344	-0.018	0.0818	0.0834
86.883	0.2535	0.3107	0.0672	0.1351	-0.0186	0.0822	0.0833
86.929	0.2539	0.3113	0.0667	0.1357	-0.0192	0.0826	0.0832
86.974	0.2543	0.3119	0.0662	0.1363	-0.0198	0.083	0.0831
87.019	0.2547	0.3125	0.0658	0.1369	-0.0205	0.0835	0.083
87.065	0.2552	0.3131	0.0654	0.1375	-0.0212	0.0839	0.0829
87.11	0.2556	0.3137	0.0649	0.1381	-0.0219	0.0844	0.0828
87.155	0.256	0.3142	0.0645	0.1386	-0.0226	0.0849	0.0827
87.201	0.2565	0.3148	0.0641	0.1392	-0.0233	0.0854	0.0826
87.246	0.257	0.3153	0.0637	0.1397	-0.024	0.0859	0.0825
87.291	0.2574	0.3159	0.0633	0.1402	-0.0248	0.0865	0.0824
87.337	0.2579	0.3164	0.063	0.1406	-0.0255	0.0871	0.0823
87.382	0.2583	0.3169	0.0626	0.1411	-0.0263	0.0876	0.0821
87.427	0.2588	0.3174	0.0623	0.1415	-0.027	0.0882	0.082
87.473	0.2593	0.3179	0.062	0.1418	-0.0278	0.0888	0.0819
87.518	0.2598	0.3184	0.0616	0.1422	-0.0285	0.0894	0.0818
87.563	0.2602	0.3189	0.0613	0.1425	-0.0292	0.09	0.0817
87.609	0.2607	0.3194	0.061	0.1428	-0.0299	0.0906	0.0817
87.654	0.2612	0.3198	0.0607	0.143	-0.0306	0.0912	0.0816
87.7	0.2617	0.3203	0.0604	0.1432	-0.0313	0.0919	0.0815
87.745	0.2622	0.3207	0.0601	0.1433	-0.0319	0.0925	0.0815
87.79	0.2627	0.3211	0.0598	0.1434	-0.0325	0.0931	0.0815
87.836	0.2632	0.3215	0.0595	0.1435	-0.0331	0.0937	0.0815
87.881	0.2636	0.3219	0.0592	0.1434	-0.0336	0.0944	0.0814
87.926	0.2641	0.3223	0.0589	0.1434	-0.0341	0.095	0.0815
87.972	0.2646	0.3227	0.0586	0.1432	-0.0346	0.0956	0.0815
88.017	0.2651	0.323	0.0582	0.143	-0.0349	0.0962	0.0815
88.062	0.2656	0.3234	0.0579	0.1428	-0.0352	0.0969	0.0816
88.108	0.2661	0.3237	0.0575	0.1424	-0.0355	0.0975	0.0817
88.153	0.2666	0.324	0.0572	0.142	-0.0357	0.0981	0.0817
88.198	0.2671	0.3244	0.0568	0.1416	-0.0358	0.0987	0.0819
88.244	0.2676	0.3247	0.0564	0.141	-0.0358	0.0993	0.082
88.289	0.268	0.3249	0.0561	0.1404	-0.0358	0.0999	0.0822
88.334	0.2685	0.3252	0.0557	0.1397	-0.0357	0.1005	0.0823
88.38	0.269	0.3255	0.0552	0.139	-0.0355	0.1011	0.0825
88.425	0.2695	0.3258	0.0548	0.1381	-0.0353	0.1017	0.0828
88.47	0.27	0.326	0.0544	0.1372	-0.0349	0.1023	0.083
88.516	0.2705	0.3263	0.054	0.1362	-0.0345	0.1029	0.0833
88.561	0.271	0.3265	0.0535	0.1352	-0.034	0.1035	0.0836
88.606	0.2714	0.3267	0.053	0.1341	-0.0334	0.104	0.0839
88.652	0.2719	0.3269	0.0526	0.1329	-0.0327	0.1046	0.0843
88.697	0.2724	0.3271	0.0521	0.1316	-0.032	0.1052	0.0846
88.742	0.2729	0.3273	0.0516	0.1303	-0.0312	0.1058	0.085
88.788	0.2733	0.3275	0.0511	0.1288	-0.0303	0.1064	0.0854
88.833	0.2738	0.3277	0.0506	0.1274	-0.0294	0.1069	0.0858
88.878	0.2743	0.3279	0.0501	0.1259	-0.0284	0.1075	0.0863
88.924	0.2747	0.328	0.0495	0.1243	-0.0273	0.1081	0.0867
88.969	0.2752	0.3282	0.049	0.1226	-0.0262	0.1087	0.0871
89.015	0.2757	0.3283	0.0485	0.1209	-0.025	0.1094	0.0876
89.06	0.2761	0.3285	0.0479	0.1192	-0.0238	0.11	0.0881
89.105	0.2766	0.3286	0.0474	0.1174	-0.0225	0.1106	0.0886
89.151	0.277	0.3287	0.0469	0.1156	-0.0212	0.1113	0.0891
89.196	0.2775	0.3289	0.0463	0.1137	-0.0199	0.112	0.0896
89.241	0.2779	0.329	0.0458	0.1118	-0.0186	0.1126	0.0901
89.287	0.2783	0.3291	0.0453	0.1099	-0.0173	0.1133	0.0906
89.332	0.2788	0.3292	0.0448	0.1079	-0.016	0.1141	0.0912
89.377	0.2792	0.3293	0.0443	0.1059	-0.0146	0.1148	0.0918
89.423	0.2796	0.3294	0.0438	0.1039	-0.0133	0.1156	0.0924
89.468	0.28	0.3295	0.0434	0.1018	-0.0121	0.1163	0.093
89.513	0.2804	0.3296	0.0429	0.0998	-0.0108	0.1171	0.0936
89.559	0.2809	0.3297	0.0425	0.0977	-0.0096	0.118	0.0943
89.604	0.2813	0.3298	0.042	0.0956	-0.0084	0.1188	0.095
89.649	0.2817	0.3298	0.0416	0.0934	-0.0073	0.1196	0.0957
89.695	0.282	0.3299	0.0412	0.0913	-0.0062	0.1205	0.0965
89.74	0.2824	0.33	0.0408	0.0892	-0.0052	0.1214	0.0973
89.785	0.2828	0.33	0.0403	0.087	-0.0042	0.1223	0.0981
89.831	0.2832	0.3301	0.0399	0.0849	-0.0033	0.1232	0.099
89.876	0.2835	0.3301	0.0396	0.0827	-0.0025	0.1241	0.0999
89.921	0.2839	0.3302	0.0392	0.0805	-0.0017	0.125	0.1008
89.967	0.2842	0.3302	0.0388	0.0784	-0.001	0.1259	0.1018
90.012	0.2846	0.3303	0.0384	0.0762	-0.0004	0.1268	0.1028
90.057	0.2849	0.3303	0.0381	0.074	0.0002	0.1277	0.1039
90.103	0.2852	0.3304	0.0377	0.0718	0.0007	0.1286	0.105
90.148	0.2855	0.3304	0.0374	0.0697	0.0012	0.1295	0.1062
90.193	0.2858	0.3304	0.037	0.0675	0.0015	0.1304	0.1074
90.239	0.2861	0.3305	0.0367	0.0653	0.0019	0.1313	0.1087
90.284	0.2864	0.3305	0.0363	0.0631	0.0021	0.1321	0.11
90.33	0.2867	0.3305	0.036	0.061	0.0023	0.1329	0.1114
90.375	0.2869	0.3305	0.0357	0.0588	0.0025	0.1337	0.1129
90.42	0.2872	0.3306	0.0353	0.0566	0.0026	0.1345	0.1144
90.466	0.2875	0.3306	0.035	0.0544	0.0026	0.1353	0.116
90.511	0.2877	0.3306	0.0346	0.0522	0.0027	0.136	0.1176
90.556	0.2879	0.3306	0.0343	0.0501	0.0027	0.1367	0.1193
90.602	0.2881	0.3306	0.0339	0.0479	0.0026	0.1374	0.1211
90.647	0.2884	0.3306	0.0336	0.0457	0.0026	0.1381	0.123
90.692	0.2886	0.3306	0.0332	0.0435	0.0026	0.1387	0.1249
90.738	0.2888	0.3307	0.0328	0.0413	0.0025	0.1393	0.1268
90.783	0.2889	0.3307	0.0324	0.0391	0.0025	0.1399	0.1289
90.828	0.2891	0.3307	0.032	0.0369	0.0025	0.1404	0.1309
90.874	0.2893	0.3307	0.0315	0.0347	0.0026	0.141	0.1331
90.919	0.2894	0.3307	0.0311	0.0325	0.0026	0.1415	0.1353
90.964	0.2896	0.3307	0.0306	0.0303	0.0027	0.142	0.1375
91.01	0.2897	0.3307	0.0301	0.0281	0.0029	0.1424	0.1398
91.055	0.2899	0.3307	0.0296	0.0259	0.0031	0.1429	0.1421
91.1	0.29	0.3307	0.029	0.0237	0.0033	0.1433	0.1445
91.146	0.2901	0.3307	0.0284	0.0215	0.0037	0.1437	0.1469
91.191	0.2902	0.3307	0.0278	0.0192	0.0041	0.1441	0.1493
91.236	0.2903	0.3307	0.0272	0.017	0.0046	0.1445	0.1518
91.282	0.2904	0.3307	0.0264	0.0147	0.0053	0.1448	0.1544
91.327	0.2905	0.3307	0.0251	0.0125	0.0065	0.1453	0.1573
91.372	0.2905	0.3307	0.0237	0.0104	0.0079	0.1458	0.1602
91.418	0.2905	0.3307	0.0224	0.0082	0.0095	0.1463	0.163
91.463	0.2905	0.3307	0.0211	0.006	0.0111	0.1467	0.1659
91.508	0.2906	0.3307	0.0198	0.0038	0.0129	0.1472	0.1687
91.554	0.2906	0.3307	0.0185	0.0017	0.0148	0.1477	0.1716
91.599	0.2906	0.3307	0.0172	-0.0005	0.0167	0.1482	0.1744
91.644	0.2906	0.3307	0.0159	-0.0026	0.0187	0.1488	0.1772
91.69	0.2906	0.3307	0.0146	-0.0047	0.0208	0.1493	0.1799
91.735	0.2907	0.3307	0.0133	-0.0069	0.0229	0.1498	0.1827
91.781	0.2907	0.3307	0.0121	-0.009	0.025	0.1503	0.1854
91.826	0.2907	0.3307	0.0108	-0.0111	0.0272	0.1508	0.1881
91.871	0.2907	0.3307	0.0095	-0.0132	0.0294	0.1514	0.1908
91.917	0.2907	0.3307	0.0082	-0.0154	0.0316	0.1519	0.1935
91.962	0.2908	0.3307	0.007	-0.0175	0.0338	0.1524	0.1962
92.007	0.2908	0.3307	0.0057	-0.0196	0.0361	0.153	0.1989
92.053	0.2908	0.3307	0.0044	-0.0217	0.0383	0.1535	0.2016
92.098	0.2908	0.3307	0.0031	-0.0238	0.0406	0.154	0.2042
92.143	0.2908	0.3307	0.0018	-0.0259	0.0428	0.1546	0.2069
92.189	0.2908	0.3307	0.0005	-0.0279	0.0451	0.1551	0.2095
92.234	0.2909	0.3307	-0.0008	-0.03	0.0474	0.1557	0.2122
92.279	0.2909	0.3307	-0.0021	-0.0321	0.0496	0.1562	0.2148
92.325	0.2909	0.3307	-0.0034	-0.0342	0.0519	0.1568	0.2175
92.37	0.2909	0.3307	-0.0047	-0.0362	0.0542	0.1573	0.2201
92.415	0.2909	0.3307	-0.006	-0.0383	0.0565	0.1579	0.2227
92.461	0.2909	0.3307	-0.0074	-0.0404	0.0587	0.1584	0.2253
92.506	0.2909	0.3307	-0.0087	-0.0424	0.061	0.159	0.228
92.551	0.291	0.3307	-0.01	-0.0445	0.0633	0.1595	0.2306
92.597	0.291	0.3307	-0.0114	-0.0465	0.0656	0.1601	0.2332
92.642	0.291	0.3307	-0.0128	-0.0485	0.0678	0.1607	0.2359
92.687	0.291	0.3307	-0.0141	-0.0506	0.0701	0.1612	0.2385
92.733	0.291	0.3307	-0.0155	-0.0526	0.0723	0.1618	0.2411
92.778	0.291	0.3307	-0.0169	-0.0546	0.0746	0.1624	0.2438
92.823	0.291	0.3307	-0.0182	-0.0567	0.0768	0.1629	0.2464
92.869	0.2911	0.3307	-0.0196	-0.0587	0.079	0.1635	0.249
92.914	0.2911	0.3307	-0.021	-0.0607	0.0813	0.1641	0.2517
92.959	0.2911	0.3307	-0.0224	-0.0627	0.0835	0.1647	0.2543
93.005	0.2911	0.3307	-0.0238	-0.0647	0.0857	0.1652	0.257
93.05	0.2911	0.3307	-0.0253	-0.0667	0.0879	0.1658	0.2596
93.096	0.2911	0.3307	-0.0267	-0.0687	0.0902	0.1664	0.2623
93.141	0.2911	0.3307	-0.0281	-0.0707	0.0924	0.167	0.265
93.186	0.2911	0.3307	-0.0296	-0.0727	0.0946	0.1675	0.2676
93.232	0.2911	0.3307	-0.031	-0.0747	0.0968	0.1681	0.2703
93.277	0.2912	0.3307	-0.0324	-0.0767	0.099	0.1687	0.273
93.322	0.2912	0.3307	-0.0339	-0.0787	0.1012	0.1693	0.2757
93.368	0.2912	0.3307	-0.0354	-0.0807	0.1034	0.1699	0.2784
93.413	0.2912	0.3307	-0.0368	-0.0827	0.1056	0.1704	0.2811
93.458	0.2912	0.3307	-0.0383	-0.0847	0.1078	0.171	0.2838
93.504	0.2912	0.3307	-0.0398	-0.0867	0.11	0.1716	0.2865
93.549	0.2912	0.3307	-0.0413	-0.0887	0.1122	0.1722	0.2892
93.594	0.2912	0.3307	-0.0427	-0.0907	0.1144	0.1728	0.2919
93.64	0.2912	0.3307	-0.0442	-0.0926	0.1166	0.1733	0.2946
93.685	0.2912	0.3307	-0.0457	-0.0946	0.1188	0.1739	0.2973
93.73	0.2913	0.3307	-0.0472	-0.0966	0.121	0.1745	0.3001
93.776	0.2913	0.3307	-0.0487	-0.0986	0.1232	0.1751	0.3028
93.821	0.2913	0.3307	-0.0502	-0.1005	0.1254	0.1757	0.3056
93.866	0.2913	0.3307	-0.0518	-0.1025	0.1276	0.1762	0.3083
93.912	0.2913	0.3307	-0.0533	-0.1045	0.1298	0.1768	0.3111
93.957	0.2913	0.3307	-0.0548	-0.1065	0.1321	0.1774	0.3138
94.002	0.2913	0.3307	-0.0563	-0.1084	0.1343	0.178	0.3166
94.048	0.2913	0.3307	-0.0578	-0.1104	0.1365	0.1786	0.3194
94.093	0.2913	0.3307	-0.0593	-0.1124	0.1388	0.1792	0.3222
94.138	0.2913	0.3307	-0.0609	-0.1143	0.141	0.1797	0.3249
94.184	0.2913	0.3307	-0.0624	-0.1163	0.1433	0.1803	0.3277
94.229	0.2913	0.3307	-0.0639	-0.1183	0.1456	0.1809	0.3305
94.274	0.2914	0.3307	-0.0655	-0.1202	0.1479	0.1815	0.3333
94.32	0.2914	0.3307	-0.067	-0.1222	0.1502	0.1821	0.3361
94.365	0.2914	0.3307	-0.0686	-0.1241	0.1525	0.1827	0.3389
94.411	0.2914	0.3307	-0.0701	-0.1261	0.1548	0.1833	0.3417
94.456	0.2914	0.3307	-0.0716	-0.128	0.1571	0.1839	0.3446
94.501	0.2914	0.3307	-0.0732	-0.13	0.1595	0.1844	0.3474
94.547	0.2914	0.3307	-0.0747	-0.1319	0.1618	0.185	0.3502
94.592	0.2914	0.3307	-0.0763	-0.1339	0.1642	0.1856	0.353
94.637	0.2914	0.3307	-0.0778	-0.1358	0.1665	0.1862	0.3558
94.683	0.2914	0.3307	-0.0794	-0.1378	0.1689	0.1868	0.3587
94.728	0.2914	0.3307	-0.0809	-0.1397	0.1713	0.1874	0.3615
94.773	0.2914	0.3307	-0.0825	-0.1417	0.1737	0.188	0.3643
94.819	0.2914	0.3307	-0.084	-0.1436	0.1761	0.1886	0.3672
94.864	0.2914	0.3307	-0.0856	-0.1455	0.1785	0.1892	0.37
94.909	0.2914	0.3307	-0.0872	-0.1475	0.181	0.1898	0.3728
94.955	0.2914	0.3307	-0.0887	-0.1494	0.1834	0.1904	0.3757
95	0.2915	0.3307	-0.0903	-0.1513	0.1859	0.191	0.3785
