# Supplementary material for: Vaccine design via antigen reorientation
Source: Nat Chem Biol. 2024 Jan 15;20(8):1012–21. doi: 10.1038/s41589-023-01529-6 (PMC11247139; doi:10.1038/s41589-023-01529-6)
Supplement: Supplementary file 11 — Statistical source data [file 41589_2023_1529_MOESM11_ESM.xlsx]

## Sheet: b. gel filtration
Volume (mL)	GP	GP-8D	GP-12D	R200-8D	R200-12D	T294-8D	T294-12D	A308-8D	A308-12D
-0.007085	0.346	0.542406	3.39757	0.562248	0.744315	1.16655	1.05603	0.934198	1.35928
-0.006253	0.276868	0.929711	3.6793	0.400754	0.586712	0.682738	0.640601	0.515741	0.660264
-0.005421	0.273765	0.965059	3.69606	0.392519	0.577752	0.656574	0.620611	0.49332	0.623008
-0.00459	0.271418	0.989977	3.70893	0.385868	0.571253	0.636795	0.605862	0.476256	0.5947
-0.003758	0.269374	1.00881	3.72209	0.381078	0.565343	0.620297	0.593891	0.461817	0.572148
-0.002926	0.267411	1.02809	3.73373	0.37683	0.559849	0.605268	0.583519	0.44882	0.551631
-0.002094	0.265799	1.04289	3.74323	0.372757	0.555279	0.591603	0.574124	0.436821	0.533433
-0.001262	0.264256	1.06033	3.75166	0.368666	0.55092	0.579036	0.564989	0.425689	0.515735
-0.00043	0.263889	1.07534	3.75791	0.364871	0.548304	0.57498	0.563736	0.42032	0.507823
0.000402	0.264871	1.08889	3.76276	0.364397	0.548031	0.577075	0.568226	0.420954	0.511012
0.001233	0.26587	1.10721	3.76839	0.366877	0.54765	0.578432	0.572679	0.421415	0.514183
0.002065	0.266888	1.12584	3.77338	0.369536	0.547008	0.579318	0.577485	0.421774	0.516994
0.002897	0.267789	1.14399	3.77733	0.372056	0.546372	0.58044	0.582562	0.422561	0.51956
0.003729	0.268689	1.16277	3.78213	0.374644	0.546168	0.581462	0.587462	0.423269	0.52254
0.004561	0.269616	1.18215	3.78661	0.377342	0.54592	0.582514	0.592131	0.423711	0.52535
0.005393	0.270421	1.20051	3.79008	0.380104	0.545719	0.583659	0.596859	0.4243	0.527798
0.006225	0.2712	1.2211	3.79463	0.382582	0.545908	0.584868	0.602002	0.424767	0.530484
0.007056	0.271972	1.24186	3.79969	0.385053	0.546178	0.586293	0.606671	0.42502	0.533227
0.007888	0.272789	1.2599	3.80251	0.386955	0.545855	0.587469	0.609939	0.425538	0.535917
0.00872	0.273768	1.27279	3.80244	0.387235	0.545122	0.587421	0.611392	0.425845	0.539169
0.009552	0.274798	1.27454	3.80252	0.386669	0.544248	0.587126	0.613268	0.425773	0.542635
0.010384	0.275717	1.27242	3.80286	0.385641	0.543655	0.587558	0.615178	0.425865	0.545568
0.011216	0.276592	1.27145	3.80305	0.384189	0.543117	0.588262	0.617355	0.426077	0.548215
0.012048	0.277234	1.27394	3.80361	0.383406	0.542013	0.588602	0.619384	0.426103	0.55066
0.01288	0.278015	1.27463	3.80283	0.383	0.541333	0.588825	0.621301	0.425959	0.552265
0.013711	0.278917	1.27607	3.80163	0.382561	0.541194	0.589218	0.622932	0.425717	0.55311
0.014543	0.279261	1.28054	3.80187	0.382528	0.541057	0.589754	0.624835	0.425498	0.554323
0.015375	0.278988	1.282	3.80218	0.38266	0.540661	0.589892	0.626785	0.425781	0.555561
0.016207	0.278691	1.28347	3.80283	0.382838	0.540294	0.589976	0.628883	0.426382	0.5561
0.017039	0.278539	1.28385	3.80475	0.383043	0.540145	0.589662	0.631065	0.426989	0.556416
0.017871	0.278429	1.28373	3.80662	0.38319	0.539963	0.589489	0.632928	0.426983	0.556814
0.018703	0.278071	1.28567	3.80731	0.383196	0.539981	0.589763	0.63518	0.426614	0.55739
0.019534	0.277955	1.28896	3.80803	0.383022	0.540138	0.590197	0.637454	0.426502	0.558293
0.020366	0.278003	1.29263	3.80931	0.382661	0.540004	0.590801	0.639907	0.426405	0.558731
0.021198	0.277985	1.29457	3.80938	0.382342	0.539694	0.591224	0.642108	0.426256	0.558866
0.02203	0.277919	1.29567	3.80966	0.382207	0.539659	0.591956	0.644222	0.426081	0.559822
0.022862	0.277938	1.29847	3.81102	0.382279	0.540148	0.592384	0.645841	0.426166	0.561013
0.023694	0.277993	1.3015	3.81195	0.382317	0.540227	0.592941	0.648221	0.426566	0.562437
0.024526	0.27801	1.30516	3.81278	0.38218	0.53987	0.593482	0.650876	0.42622	0.56408
0.025357	0.278019	1.30735	3.81331	0.381789	0.539923	0.594085	0.653228	0.426171	0.565421
0.026189	0.277979	1.30882	3.81269	0.381374	0.53996	0.594631	0.655195	0.426048	0.567075
0.027021	0.278101	1.31148	3.81163	0.381274	0.540062	0.594498	0.657522	0.426182	0.568803
0.027853	0.278036	1.31563	3.81107	0.381185	0.539944	0.594503	0.659626	0.426219	0.569853
0.028685	0.277992	1.32022	3.81092	0.381376	0.540234	0.594868	0.661846	0.426146	0.571091
0.029517	0.277868	1.32405	3.81206	0.381933	0.540141	0.59579	0.663771	0.425976	0.572823
0.030349	0.277671	1.32561	3.81184	0.382028	0.540176	0.59645	0.665249	0.425489	0.574023
0.03118	0.277561	1.32821	3.81235	0.382212	0.540448	0.596697	0.667265	0.425355	0.574425
0.032012	0.27754	1.33257	3.81197	0.382418	0.540623	0.596744	0.669076	0.425017	0.575285
0.032844	0.277483	1.33336	3.81219	0.38235	0.540401	0.596922	0.670529	0.424801	0.576284
0.033676	0.277519	1.33306	3.81276	0.38243	0.539992	0.597547	0.671831	0.424858	0.577718
0.034508	0.2776	1.33105	3.81297	0.382531	0.540151	0.597758	0.67346	0.424591	0.57881
0.03534	0.277701	1.32885	3.81324	0.382589	0.540384	0.598152	0.674096	0.424543	0.579172
0.036172	0.277635	1.32924	3.81345	0.382908	0.540127	0.598209	0.674647	0.424639	0.579712
0.037003	0.277922	1.32994	3.81241	0.383514	0.539453	0.597528	0.675376	0.424809	0.579787
0.037835	0.278086	1.32697	3.81069	0.38322	0.539485	0.597646	0.676395	0.424613	0.579488
0.038667	0.278321	1.32595	3.80872	0.383231	0.540007	0.598527	0.677071	0.424905	0.579796
0.039499	0.278326	1.32723	3.80784	0.383375	0.540281	0.598992	0.677725	0.425131	0.57977
0.040331	0.278322	1.32456	3.80698	0.383905	0.540123	0.599099	0.677971	0.425389	0.580124
0.041163	0.278764	1.3215	3.80692	0.384036	0.540254	0.599426	0.678568	0.425252	0.580117
0.041995	0.280568	1.32202	3.80689	0.384145	0.539882	0.599714	0.678791	0.425261	0.579381
0.042826	0.284412	1.32203	3.80622	0.3844	0.54018	0.599541	0.67951	0.42528	0.578853
0.043658	0.290183	1.32261	3.8055	0.3844	0.540354	0.599987	0.679761	0.425899	0.578501
0.04449	0.298746	1.32452	3.80655	0.384694	0.540599	0.60058	0.679935	0.42579	0.57906
0.045322	0.308775	1.32807	3.80829	0.384723	0.540344	0.601286	0.680369	0.425702	0.579234
0.046154	0.320898	1.32589	3.80878	0.385304	0.539774	0.60586	0.681516	0.425954	0.578948
0.046986	0.334515	1.32734	3.81015	0.38943	0.539748	0.618698	0.682658	0.425887	0.579398
0.047818	0.350925	1.32835	3.81006	0.407388	0.539503	0.64417	0.682744	0.425503	0.579853
0.04865	0.368078	1.32425	3.81013	0.453582	0.538804	0.680816	0.682781	0.426078	0.580344
0.049481	0.385631	1.32788	3.8101	0.53275	0.538347	0.727868	0.682976	0.427669	0.580639
0.050313	0.402414	1.32834	3.81052	0.637275	0.538174	0.787834	0.682985	0.432937	0.580675
0.051145	0.420674	1.32996	3.81014	0.769343	0.538012	0.865777	0.682787	0.44501	0.580123
0.051977	0.442637	1.33003	3.80954	0.925406	0.537775	0.960018	0.683179	0.464335	0.580167
0.052809	0.463056	1.32846	3.80943	1.09365	0.537269	1.04809	0.68332	0.489833	0.580488
0.053641	0.483943	1.32659	3.80873	1.26652	0.537566	1.1327	0.683492	0.52103	0.580899
0.054473	0.505272	1.3291	3.80895	1.44395	0.537884	1.21573	0.683793	0.557911	0.581486
0.055304	0.524116	1.33118	3.80986	1.6284	0.537431	1.29908	0.684517	0.600353	0.581858
0.056136	0.542989	1.32996	3.81076	1.8109	0.537223	1.38496	0.684889	0.645039	0.581546
0.056968	0.562256	1.33005	3.81115	1.99357	0.537046	1.47308	0.68546	0.690257	0.581256
0.0578	0.582772	1.33041	3.81157	2.19596	0.537334	1.56155	0.68601	0.735003	0.581005
0.058632	0.600238	1.32949	3.81125	2.42202	0.537071	1.64692	0.686417	0.779921	0.58079
0.059464	0.617001	1.32723	3.81019	2.65194	0.537508	1.72787	0.686808	0.824254	0.581485
0.060296	0.632661	1.32442	3.81013	2.88316	0.537412	1.80814	0.68732	0.868235	0.581688
0.061127	0.64899	1.32005	3.81004	3.10093	0.536775	1.87914	0.687411	0.911484	0.581744
0.061959	0.665763	1.31681	3.80918	3.3078	0.536505	1.94485	0.68768	0.952817	0.581859
0.062791	0.683132	1.31641	3.80915	3.50241	0.53663	2.00786	0.687805	0.992323	0.582443
0.063623	0.695884	1.31624	3.81047	3.67915	0.536747	2.06533	0.688156	1.03114	0.583328
0.064455	0.709368	1.31403	3.80936	3.84747	0.536766	2.11936	0.689208	1.0689	0.583792
0.065287	0.722556	1.31017	3.80894	4.00994	0.536379	2.17139	0.689387	1.10254	0.584603
0.066119	0.734287	1.30646	3.80946	4.16545	0.536477	2.22098	0.68943	1.13497	0.584941
0.06695	0.746276	1.30354	3.80944	4.31704	0.536468	2.26804	0.689751	1.1654	0.585168
0.067782	0.758211	1.30313	3.80965	4.46193	0.536728	2.31281	0.689706	1.19449	0.585446
0.068614	0.768136	1.30499	3.81022	4.5992	0.537135	2.35599	0.689509	1.22255	0.586102
0.069446	0.777398	1.30491	3.81067	4.72184	0.53858	2.39783	0.690144	1.24906	0.587254
0.070278	0.786992	1.30323	3.81097	4.83265	0.544893	2.43968	0.690658	1.27466	0.588514
0.07111	0.796809	1.30239	3.81025	4.93581	0.561432	2.47601	0.690906	1.29901	0.589326
0.071942	0.806357	1.30435	3.80938	5.03259	0.590636	2.51187	0.691592	1.32211	0.589645
0.072773	0.814348	1.30377	3.80843	5.12218	0.630713	2.55023	0.692271	1.34334	0.590083
0.073605	0.822645	1.30024	3.80855	5.2074	0.678861	2.58706	0.69295	1.3632	0.590994
0.074437	0.830552	1.29858	3.80756	5.28914	0.735427	2.62038	0.693122	1.3831	0.59117
0.075269	0.838985	1.29594	3.8072	5.36249	0.803661	2.65134	0.693905	1.4018	0.592008
0.076101	0.845241	1.29483	3.80779	5.43149	0.885182	2.67965	0.694322	1.41983	0.592483
0.076933	0.850927	1.29337	3.80725	5.49684	0.977618	2.70625	0.694407	1.43712	0.592755
0.077765	0.856954	1.2904	3.80707	5.55767	1.0751	2.732	0.695241	1.4531	0.593291
0.078597	0.863344	1.28957	3.80654	5.61518	1.17182	2.75739	0.69606	1.46791	0.593626
0.079428	0.869271	1.28736	3.80573	5.67062	1.26201	2.7818	0.695881	1.48358	0.594193
0.08026	0.874618	1.28494	3.80559	5.72318	1.35052	2.80467	0.696249	1.50045	0.594809
0.081092	0.881566	1.28443	3.80505	5.77268	1.4351	2.82738	0.696375	1.51789	0.594883
0.081924	0.887474	1.28467	3.80609	5.81932	1.51748	2.84872	0.696569	1.53203	0.595217
0.082756	0.892796	1.28505	3.80715	5.86759	1.59757	2.86899	0.696469	1.54476	0.596018
0.083588	0.896123	1.2833	3.80683	5.91258	1.67635	2.88909	0.69668	1.55701	0.596331
0.08442	0.897228	1.28194	3.80561	5.955	1.75204	2.90894	0.697155	1.56954	0.596488
0.085251	0.897251	1.28255	3.80574	5.9951	1.82509	2.92777	0.696981	1.58158	0.596921
0.086083	0.898569	1.2792	3.80546	6.03377	1.8949	2.94621	0.697398	1.59354	0.596753
0.086915	0.895782	1.27472	3.80356	6.07156	1.96131	2.96373	0.697987	1.60559	0.596858
0.087747	0.89167	1.27539	3.80212	6.10629	2.02427	2.97723	0.698393	1.61656	0.597511
0.088579	0.889058	1.27389	3.80248	6.13688	2.08303	2.98188	0.698872	1.62792	0.597444
0.089411	0.879556	1.27227	3.80354	6.15341	2.13836	2.97332	0.699433	1.63935	0.597629
0.090243	0.866952	1.27033	3.8034	6.1427	2.19181	2.95274	0.700655	1.64848	0.597562
0.091074	0.856066	1.2684	3.803	6.09674	2.2474	2.92215	0.701799	1.65622	0.597892
0.091906	0.843224	1.26834	3.80312	6.02464	2.31853	2.87882	0.702572	1.65985	0.59841
0.092738	0.82815	1.2665	3.80356	5.92447	2.37217	2.8229	0.703464	1.65709	0.599123
0.09357	0.808778	1.26827	3.80337	5.79767	2.41728	2.75579	0.703518	1.6463	0.599404
0.094402	0.791019	1.27129	3.8033	5.65729	2.4609	2.68475	0.70455	1.62901	0.599414
0.095234	0.773085	1.27023	3.80358	5.51141	2.50151	2.61305	0.705999	1.60617	0.600387
0.096066	0.754345	1.26671	3.8032	5.3617	2.53918	2.542	0.706931	1.57722	0.600862
0.096897	0.737846	1.26427	3.80301	5.20149	2.57597	2.47144	0.707351	1.54297	0.601464
0.097729	0.721227	1.2629	3.80249	5.042	2.61366	2.39723	0.707318	1.50579	0.601578
0.098561	0.70449	1.26164	3.80237	4.88301	2.65015	2.32022	0.707585	1.4677	0.60176
0.099393	0.686151	1.2601	3.80129	4.706	2.68473	2.24375	0.70849	1.42962	0.602408
0.100225	0.67072	1.25727	3.80055	4.50306	2.71706	2.16857	0.708457	1.39141	0.603015
0.101057	0.655956	1.25793	3.80071	4.29604	2.75152	2.0989	0.709054	1.3535	0.603333
0.101889	0.642933	1.25879	3.79999	4.08352	2.78428	2.02881	0.70924	1.31622	0.603494
0.10272	0.630593	1.26013	3.79916	3.88328	2.81297	1.96714	0.709741	1.27989	0.603954
0.103552	0.61636	1.26168	3.79896	3.69632	2.83861	1.91124	0.710311	1.2455	0.604122
0.104384	0.601122	1.26114	3.79827	3.52107	2.8641	1.8579	0.710976	1.21254	0.60482
0.105216	0.589942	1.26128	3.79668	3.36141	2.89039	1.80977	0.711481	1.18003	0.605293
0.106048	0.577892	1.26112	3.7971	3.20975	2.91593	1.76398	0.711436	1.14792	0.60581
0.10688	0.566291	1.2616	3.79642	3.06503	2.93926	1.72071	0.711615	1.11969	0.606017
0.107712	0.556088	1.26138	3.795	2.92652	2.96288	1.68067	0.711679	1.09299	0.606426
0.108544	0.545666	1.26156	3.79586	2.79115	2.98632	1.65015	0.713397	1.06803	0.606262
0.109375	0.535214	1.26006	3.79734	2.66226	3.00964	1.64389	0.716115	1.04448	0.605578
0.110207	0.526559	1.25376	3.79769	2.54082	3.03127	1.64557	0.719184	1.02183	0.605415
0.111039	0.518454	1.24656	3.79672	2.43327	3.04945	1.62349	0.721708	1.00048	0.605601
0.111871	0.509997	1.24148	3.79631	2.33661	3.06095	1.58981	0.724886	0.98028	0.605581
0.112703	0.501557	1.23869	3.79573	2.24794	3.06142	1.56099	0.727996	0.961759	0.605237
0.113535	0.494466	1.23687	3.79485	2.16539	3.04872	1.53155	0.731037	0.94409	0.605254
0.114367	0.488489	1.23573	3.79533	2.08989	3.02468	1.5003	0.732818	0.927386	0.606162
0.115198	0.481749	1.23732	3.7952	2.01902	2.99209	1.47003	0.734529	0.912121	0.606255
0.11603	0.475217	1.23725	3.79461	1.96074	2.95135	1.44378	0.73669	0.897206	0.606905
0.116862	0.467522	1.23716	3.7939	1.91783	2.90285	1.41941	0.738504	0.883565	0.607477
0.117694	0.461524	1.23706	3.79305	1.86506	2.84717	1.39724	0.743072	0.870594	0.607058
0.118526	0.456521	1.23533	3.79224	1.81375	2.77351	1.37719	0.755815	0.858129	0.607609
0.119358	0.451313	1.23363	3.79167	1.76652	2.69076	1.35793	0.776657	0.847012	0.607586
0.12019	0.445423	1.23115	3.79191	1.72293	2.6082	1.33942	0.806282	0.837302	0.607704
0.121021	0.439964	1.23434	3.79235	1.68221	2.53105	1.32151	0.842902	0.826255	0.609768
0.121853	0.435716	1.23769	3.79254	1.64233	2.45557	1.30454	0.883668	0.813588	0.615775
0.122685	0.429446	1.23645	3.79265	1.60382	2.38369	1.28812	0.931312	0.801093	0.63089
0.123517	0.424322	1.23622	3.79242	1.56743	2.31504	1.2724	0.987541	0.791128	0.655192
0.124349	0.419223	1.23692	3.79086	1.5314	2.25037	1.25779	1.0494	0.782503	0.687583
0.125181	0.4149	1.2368	3.79052	1.49859	2.18396	1.24317	1.11216	0.774501	0.728601
0.126013	0.410725	1.23606	3.7895	1.46836	2.11993	1.229	1.17502	0.766686	0.777739
0.126844	0.406652	1.2341	3.78904	1.44016	2.05824	1.21526	1.23629	0.759335	0.837168
0.127676	0.396808	1.23276	3.78889	1.41318	1.99947	1.20192	1.29291	0.753965	0.906906
0.128508	0.390609	1.23402	3.78818	1.38731	1.94366	1.19017	1.34809	0.753293	0.983336
0.12934	0.383989	1.23221	3.78748	1.36303	1.89169	1.17916	1.40035	0.745764	1.05754
0.130172	0.373006	1.22971	3.78562	1.34007	1.84351	1.16869	1.45162	0.73833	1.12908
0.131004	0.366125	1.23043	3.78337	1.31884	1.79839	1.15839	1.50386	0.730622	1.19837
0.131836	0.36258	1.23222	3.78133	1.2981	1.76184	1.14851	1.5579	0.725715	1.26709
0.132667	0.356028	1.23377	3.7809	1.27779	1.7273	1.14183	1.60867	0.720219	1.33056
0.133499	0.352278	1.23205	3.779	1.25828	1.66969	1.14113	1.65563	0.715114	1.39399
0.134331	0.349836	1.22953	3.77618	1.24048	1.69004	1.13417	1.70433	0.709543	1.45491
0.135163	0.347726	1.22459	3.77589	1.22429	1.90389	1.11842	1.75301	0.704961	1.51865
0.135995	0.34597	1.21798	3.77514	1.20829	1.90825	1.1092	1.79369	0.700451	1.57894
0.136827	0.343731	1.21678	3.77398	1.19038	1.8767	1.10425	1.83161	0.696357	1.63603
0.137659	0.341556	1.21513	3.77325	1.17337	1.84705	1.10315	1.86636	0.692664	1.69137
0.13849	0.339408	1.21234	3.77216	1.15754	1.81906	1.10719	1.89938	0.688217	1.74339
0.139322	0.337453	1.21151	3.77115	1.14264	1.79009	1.11326	1.93163	0.683548	1.79261
0.140154	0.335606	1.20897	3.771	1.12811	1.76213	1.11668	1.96155	0.67899	1.839
0.140986	0.33359	1.20805	3.77323	1.11379	1.73625	1.1163	1.98893	0.675372	1.88272
0.141818	0.331815	1.21136	3.77847	1.09847	1.72028	1.11211	2.01606	0.67301	1.92319
0.14265	0.329809	1.21121	3.78373	1.08292	1.70516	1.11162	2.04166	0.679598	1.96194
0.143482	0.327453	1.20878	3.78685	1.07135	1.68389	1.11924	2.0683	0.687936	2.00073
0.144314	0.322609	1.20832	3.78815	1.0596	1.66365	1.12933	2.09405	0.687769	2.03416
0.145145	0.319691	1.20395	3.79341	1.04867	1.64545	1.1372	2.11645	0.683724	2.06692
0.145977	0.317997	1.20255	3.79595	1.03769	1.62758	1.13894	2.14419	0.679629	2.09788
0.146809	0.316303	1.1997	3.79749	1.02666	1.6086	1.13539	2.17435	0.67578	2.1276
0.147641	0.315571	1.19696	3.79794	1.0162	1.58993	1.12949	2.19368	0.672831	2.15536
0.148473	0.322116	1.19258	3.80159	1.00651	1.57386	1.12461	2.21291	0.669584	2.18255
0.149305	0.331512	1.18918	3.80396	0.996622	1.55727	1.12125	2.23166	0.666674	2.20716
0.150137	0.332595	1.18895	3.80467	0.98681	1.54035	1.12447	2.24686	0.663781	2.23101
0.150968	0.331681	1.18774	3.80373	0.976989	1.52413	1.10905	2.26085	0.660925	2.25484
0.1518	0.33041	1.1871	3.80981	0.96788	1.5088	1.07722	2.27411	0.658193	2.27735
0.152632	0.329037	1.18725	3.82696	0.958837	1.49574	1.06623	2.28809	0.655275	2.29867
0.153464	0.328069	1.19021	3.82773	0.949591	1.48396	1.06249	2.30242	0.652518	2.31976
0.154296	0.326829	1.18997	3.82804	0.940773	1.47268	1.05749	2.31415	0.65023	2.34039
0.155128	0.324834	1.18792	3.82796	0.93289	1.46243	1.05354	2.32608	0.647671	2.35954
0.15596	0.323793	1.18635	3.82735	0.924568	1.45227	1.04918	2.33753	0.645654	2.37769
0.156791	0.322803	1.18422	3.82677	0.916487	1.44261	1.04435	2.34709	0.642968	2.3948
0.157623	0.321627	1.18077	3.83043	0.903384	1.43509	1.03952	2.35687	0.640521	2.41173
0.158455	0.320545	1.17883	3.83894	0.876367	1.42882	1.03463	2.37505	0.63823	2.42686
0.159287	0.319893	1.17308	3.8516	0.866032	1.4137	1.03066	2.38269	0.635175	2.44293
0.160119	0.318822	1.172	3.84865	0.858519	1.40267	1.02619	2.38084	0.63296	2.45909
0.160951	0.318112	1.17175	3.84682	0.850613	1.39416	1.02123	2.37045	0.630856	2.4756
0.161783	0.317297	1.17229	3.85034	0.842592	1.38529	1.01718	2.35136	0.627567	2.49082
0.162614	0.316461	1.16721	3.84759	0.833586	1.37742	1.0127	2.32432	0.625052	2.50345
0.163446	0.315678	1.16182	3.84436	0.825881	1.36961	1.00822	2.29321	0.623007	2.51179
0.164278	0.315	1.15797	3.84323	0.818761	1.36188	1.00314	2.25369	0.620242	2.51095
0.16511	0.314179	1.15492	3.83816	0.812136	1.35499	0.999074	2.20741	0.618237	2.49964
0.165942	0.313344	1.15077	3.83174	0.805966	1.34759	0.995249	2.15393	0.615769	2.47942
0.166774	0.312602	1.14815	3.82394	0.799494	1.34055	0.991314	2.09974	0.61341	2.45062
0.167606	0.3118	1.14702	3.81901	0.793388	1.33277	0.986725	2.04343	0.610996	2.41415
0.168437	0.310954	1.14197	3.81256	0.787096	1.32589	0.981816	1.99043	0.608703	2.36701
0.169269	0.310113	1.138	3.80673	0.780797	1.31938	0.977542	1.94059	0.603956	2.30945
0.170101	0.309008	1.13483	3.80125	0.774358	1.31288	0.972937	1.89174	0.595325	2.24304
0.170933	0.30822	1.13184	3.79872	0.768969	1.30608	0.968941	1.84899	0.593899	2.17886
0.171765	0.30752	1.12949	3.80164	0.763206	1.29931	0.964922	1.80334	0.592243	2.11753
0.172597	0.306847	1.12682	3.80157	0.757252	1.29209	0.961032	1.75713	0.590547	2.05806
0.173429	0.30632	1.12098	3.79995	0.751754	1.27872	0.956316	1.7082	0.587745	1.99764
0.174261	0.305796	1.11595	3.79348	0.751002	1.26374	0.950137	1.66297	0.585778	1.9434
0.175092	0.305043	1.11062	3.78917	0.758118	1.24708	0.937168	1.62082	0.584249	1.89012
0.175924	0.304326	1.1109	3.78578	0.753042	1.15261	0.923884	1.57687	0.582465	1.84905
0.176756	0.303505	1.1099	3.77983	0.747919	0.924507	0.914195	1.53296	0.580469	1.79876
0.177588	0.302713	1.11492	3.77702	0.742621	0.884572	0.907326	1.49676	0.578272	1.74663
0.17842	0.302034	1.11826	3.77842	0.738729	0.880462	0.900481	1.46163	0.576181	1.69634
0.179252	0.301099	1.12805	3.77387	0.736097	0.879415	0.891003	1.43302	0.574217	1.64804
0.180084	0.300316	1.13927	3.76894	0.731392	0.880745	0.875186	1.40972	0.573225	1.60202
0.180915	0.299667	1.14637	3.76561	0.726722	0.882486	0.856609	1.39392	0.572456	1.55958
0.181747	0.299142	1.15503	3.75924	0.722329	0.882854	0.842332	1.38199	0.571223	1.51957
0.182579	0.298578	1.16538	3.75377	0.717942	0.88205	0.831816	1.36938	0.569457	1.48042
0.183411	0.298005	1.1777	3.74592	0.713578	0.872391	0.825053	1.35369	0.567585	1.46389
0.184243	0.297451	1.18717	3.73765	0.709146	0.857239	0.814361	1.33602	0.556681	1.45404
0.185075	0.297057	1.20396	3.73132	0.704668	0.847789	0.795778	1.31463	0.542352	1.42533
0.185907	0.296797	1.21976	3.72995	0.700339	0.842926	0.775601	1.29283	0.536164	1.39656
0.186738	0.296699	1.24728	3.72132	0.695545	0.838697	0.759645	1.27431	0.534264	1.37031
0.18757	0.296271	1.27647	3.71376	0.691258	0.834715	0.749619	1.24823	0.533039	1.34427
0.188402	0.295825	1.30143	3.70892	0.687335	0.830364	0.744105	1.2201	0.532136	1.31948
0.189234	0.29512	1.32426	3.70681	0.683778	0.827298	0.740953	1.20303	0.530661	1.29732
0.190066	0.28762	1.35014	3.70251	0.679511	0.823913	0.737898	1.18696	0.529783	1.27623
0.190898	0.276055	1.37731	3.71369	0.675732	0.820152	0.731001	1.17048	0.528861	1.25556
0.19173	0.272053	1.40079	3.71557	0.672446	0.816049	0.715162	1.15693	0.527601	1.23602
0.192561	0.270997	1.42623	3.71137	0.668486	0.811156	0.696105	1.14322	0.526171	1.21797
0.193393	0.270509	1.45163	3.70264	0.664767	0.807218	0.679398	1.13014	0.525009	1.2003
0.194225	0.270078	1.47578	3.68107	0.660472	0.80352	0.668151	1.1168	0.524221	1.18326
0.195057	0.269363	1.50269	3.67771	0.656855	0.800394	0.663035	1.10179	0.522777	1.16654
0.195889	0.268915	1.52704	3.67313	0.653368	0.796047	0.660083	1.08968	0.521199	1.14972
0.196721	0.268491	1.54966	3.674	0.649084	0.791641	0.656756	1.07834	0.519976	1.13521
0.197553	0.268024	1.57257	3.67156	0.646045	0.7878	0.654134	1.06885	0.521065	1.12119
0.198384	0.26768	1.59437	3.66976	0.642693	0.78386	0.651744	1.05897	0.527264	1.10699
0.199216	0.267181	1.62264	3.66487	0.639038	0.778823	0.649262	1.04964	0.528972	1.09384
0.200048	0.266791	1.64426	3.65396	0.63544	0.767987	0.647226	1.03121	0.527729	1.08141
0.20088	0.266504	1.67082	3.63611	0.632321	0.757581	0.644831	1.02056	0.527142	1.06939
0.201712	0.266426	1.6895	3.63702	0.628752	0.751065	0.642523	1.0125	0.525813	1.05733
0.202544	0.266131	1.7112	3.64298	0.625974	0.746907	0.640652	1.00411	0.524323	1.04497
0.203376	0.26574	1.73467	3.63984	0.622979	0.743985	0.638004	0.997008	0.52268	1.03411
0.204208	0.2654	1.75839	3.63831	0.619903	0.740322	0.636091	0.989146	0.521736	1.02401
0.205039	0.265011	1.78235	3.63931	0.617216	0.736723	0.633679	0.981232	0.519969	1.0142
0.205871	0.264527	1.8072	3.63716	0.614638	0.733508	0.631944	0.974389	0.51986	1.00488
0.206703	0.264036	1.82893	3.63913	0.611359	0.729939	0.629842	0.966971	0.518915	0.996109
0.207535	0.263473	1.85215	3.64335	0.608072	0.727228	0.626604	0.960254	0.518554	0.987656
0.208367	0.263105	1.87643	3.6466	0.60514	0.723987	0.62491	0.953295	0.51758	0.979735
0.209199	0.262756	1.90185	3.64938	0.602377	0.720991	0.622728	0.94834	0.517105	0.971924
0.210031	0.262509	1.92535	3.65097	0.599752	0.717151	0.620847	0.941769	0.516175	0.963382
0.210862	0.262335	1.94982	3.65274	0.596705	0.714025	0.619265	0.935829	0.515341	0.954885
0.211694	0.262205	1.97565	3.65759	0.594299	0.71187	0.61738	0.930182	0.514115	0.947942
0.212526	0.261822	2.00042	3.65769	0.591573	0.709653	0.61563	0.921303	0.513381	0.940582
0.213358	0.261677	2.02242	3.65222	0.588967	0.707422	0.614468	0.916077	0.512662	0.933233
0.21419	0.261499	2.04383	3.64981	0.586806	0.705036	0.612898	0.916218	0.511598	0.925318
0.215022	0.26107	2.06677	3.64892	0.584301	0.702335	0.611291	0.919937	0.511212	0.918271
0.215854	0.260915	2.08519	3.65193	0.579178	0.699666	0.60954	0.919354	0.510913	0.91154
0.216685	0.26067	2.10697	3.65465	0.560758	0.697779	0.608769	0.91763	0.509823	0.902402
0.217517	0.260402	2.13053	3.65631	0.557988	0.694808	0.607012	0.913915	0.509267	0.885225
0.218349	0.25985	2.15313	3.66043	0.555227	0.691994	0.605723	0.909206	0.508626	0.887569
0.219181	0.259307	2.16772	3.65996	0.552847	0.689039	0.60398	0.904601	0.508234	0.881568
0.220013	0.259087	2.18377	3.65682	0.549402	0.685216	0.60237	0.900539	0.507316	0.875919
0.220845	0.259027	2.1921	3.65878	0.544458	0.678692	0.600103	0.89474	0.506829	0.871907
0.221677	0.258899	2.20371	3.66061	0.54221	0.670076	0.598822	0.885507	0.505443	0.870121
0.222508	0.258626	2.21448	3.66203	0.540525	0.660271	0.598426	0.869958	0.504424	0.865455
0.22334	0.258316	2.22254	3.66473	0.538384	0.653005	0.596962	0.851954	0.503992	0.861425
0.224172	0.257929	2.22996	3.66661	0.537012	0.64629	0.596119	0.835722	0.503531	0.857682
0.225004	0.257648	2.23298	3.6679	0.534974	0.642575	0.594617	0.822882	0.502209	0.836586
0.225836	0.257567	2.23984	3.66658	0.532963	0.640001	0.593762	0.813164	0.501636	0.807409
0.226668	0.257307	2.23948	3.66661	0.531587	0.637784	0.591909	0.806144	0.500751	0.795732
0.2275	0.256738	2.23707	3.66378	0.529776	0.634582	0.590989	0.801672	0.500446	0.790549
0.228331	0.256171	2.23246	3.66349	0.5283	0.632122	0.588579	0.797565	0.499708	0.785225
0.229163	0.255808	2.22673	3.6657	0.526522	0.630912	0.587324	0.794968	0.499299	0.780146
0.229995	0.255711	2.32507	3.66602	0.525674	0.628696	0.585457	0.791808	0.498886	0.775292
0.230827	0.255337	2.67754	3.6642	0.523991	0.625369	0.583788	0.788988	0.49834	0.769442
0.231659	0.257008	2.66854	3.6602	0.522681	0.622683	0.581427	0.785684	0.497389	0.765752
0.232491	0.269125	2.65998	3.64629	0.521094	0.620509	0.580461	0.782877	0.496391	0.76152
0.233323	0.282204	2.65309	3.64086	0.519888	0.623038	0.579076	0.77912	0.496241	0.757413
0.234154	0.288135	2.64677	3.64225	0.518782	0.623252	0.57817	0.775892	0.496214	0.752767
0.234986	0.289365	2.63685	3.64239	0.51762	0.62237	0.578128	0.772438	0.495484	0.747791
0.235818	0.28946	2.63181	3.64378	0.516196	0.62133	0.577906	0.769024	0.494332	0.74316
0.23665	0.289419	2.62271	3.64298	0.514442	0.619404	0.576994	0.764892	0.493822	0.738771
0.237482	0.289603	2.61775	3.64431	0.513349	0.617551	0.576923	0.761486	0.493417	0.734507
0.238314	0.290094	2.6101	3.64235	0.512203	0.616411	0.577025	0.756916	0.493206	0.730469
0.239146	0.290583	2.60379	3.64287	0.510343	0.614929	0.576888	0.764386	0.491356	0.727541
0.239978	0.291087	2.59701	3.64247	0.508823	0.613722	0.577321	0.765243	0.485307	0.723954
0.240809	0.29184	2.59478	3.64251	0.50768	0.612288	0.578849	0.762007	0.482181	0.720663
0.241641	0.292603	2.60552	3.64238	0.506573	0.611105	0.579471	0.758074	0.482215	0.716487
0.242473	0.293434	2.59852	3.64226	0.505357	0.60963	0.580614	0.754944	0.4827	0.712088
0.243305	0.294188	2.59754	3.64298	0.504854	0.608352	0.582162	0.752411	0.483471	0.708081
0.244137	0.294996	2.59112	3.63771	0.50374	0.606818	0.58408	0.749783	0.484484	0.70458
0.244969	0.29608	2.58191	3.63436	0.503729	0.605158	0.58585	0.746611	0.486371	0.700262
0.245801	0.297193	2.57627	3.63719	0.503798	0.603965	0.58799	0.743484	0.487283	0.696804
0.246632	0.298504	2.57324	3.63781	0.503688	0.60221	0.590802	0.741222	0.489149	0.693439
0.247464	0.299844	2.5777	3.63879	0.504188	0.601552	0.593086	0.738924	0.490904	0.689953
0.248296	0.30133	2.58416	3.63827	0.505412	0.600921	0.596428	0.736268	0.492939	0.686412
0.249128	0.303245	2.58005	3.63792	0.506548	0.600048	0.600489	0.733599	0.495224	0.682799
0.24996	0.304994	2.57492	3.63962	0.508181	0.599238	0.603475	0.730858	0.497885	0.679283
0.250792	0.306808	2.56932	3.6409	0.509323	0.598918	0.607317	0.726664	0.500059	0.675775
0.251624	0.308847	2.56584	3.64359	0.510456	0.599177	0.611934	0.722895	0.503049	0.673374
0.252455	0.313465	2.55985	3.64562	0.51193	0.598317	0.616342	0.719487	0.506114	0.670477
0.253287	0.319363	2.5573	3.64577	0.513317	0.596643	0.621312	0.716356	0.509573	0.667636
0.254119	0.322863	2.55441	3.64661	0.515262	0.595325	0.625118	0.713184	0.512495	0.66421
0.254951	0.325457	2.55052	3.64779	0.517839	0.593599	0.629756	0.709774	0.515562	0.660742
0.255783	0.328484	2.54793	3.64925	0.519796	0.592276	0.635463	0.702192	0.519027	0.657504
0.256615	0.332212	2.54206	3.65017	0.522838	0.59126	0.64242	0.690083	0.522629	0.653932
0.257447	0.336388	2.54381	3.65129	0.525905	0.590366	0.658921	0.683228	0.526322	0.650818
0.258278	0.341474	2.54134	3.65168	0.52951	0.588999	0.698799	0.677712	0.53089	0.648271
0.25911	0.346968	2.53247	3.65256	0.532971	0.587861	0.746784	0.674691	0.53546	0.645919
0.259942	0.353683	2.527	3.65038	0.536226	0.586739	0.784365	0.671754	0.543049	0.6306
0.260774	0.361259	2.52617	3.6524	0.540457	0.586573	0.809285	0.668537	0.556839	0.625644
0.261606	0.369565	2.52257	3.65161	0.544915	0.586786	0.825213	0.666121	0.57261	0.622985
0.262438	0.378543	2.51581	3.65243	0.549019	0.586479	0.840287	0.663475	0.588599	0.61936
0.26327	0.388561	2.50673	3.65402	0.553619	0.586441	0.855415	0.660956	0.605396	0.616766
0.264102	0.39977	2.50568	3.65422	0.558629	0.586745	0.870635	0.659029	0.619833	0.627831
0.264933	0.411582	2.50388	3.65549	0.564531	0.591099	0.888126	0.656546	0.63066	0.628921
0.265765	0.424342	2.50143	3.65341	0.570497	0.60646	0.907167	0.653737	0.641077	0.625374
0.266597	0.437898	2.49852	3.65258	0.578116	0.6227	0.928354	0.651397	0.65345	0.621792
0.267429	0.45226	2.4971	3.65371	0.586562	0.638665	0.948837	0.659386	0.665396	0.624776
0.268261	0.467568	2.49516	3.65384	0.594616	0.651232	0.97182	0.684501	0.679077	0.636406
0.269093	0.483766	2.49823	3.65328	0.604394	0.654375	0.995682	0.725904	0.69334	0.642162
0.269925	0.500929	2.49582	3.65409	0.614935	0.656411	1.02121	0.76937	0.708447	0.641856
0.270756	0.518933	2.49339	3.65473	0.626704	0.65712	1.04773	0.802462	0.724197	0.640353
0.271588	0.537968	2.42559	3.65585	0.639164	0.658316	1.0749	0.820779	0.740276	0.637437
0.27242	0.557975	2.02151	3.65725	0.664868	0.660354	1.10401	0.825015	0.757411	0.635166
0.273252	0.575753	2.02171	3.65691	0.6807	0.662674	1.13514	0.823381	0.774672	0.630949
0.274084	0.582911	2.01982	3.65612	0.696193	0.664794	1.16584	0.820933	0.793353	0.628671
0.274916	0.590965	2.01512	3.65499	0.712715	0.662034	1.19861	0.818827	0.812395	0.626971
0.275748	0.606188	2.01144	3.65316	0.730481	0.663291	1.23266	0.816433	0.832142	0.62532
0.276579	0.628275	2.01467	3.65378	0.749386	0.664878	1.26656	0.814414	0.853988	0.623559
0.277411	0.653261	2.01441	3.65178	0.770073	0.666774	1.30238	0.812486	0.876897	0.621214
0.278243	0.679278	2.01403	3.65217	0.791878	0.669156	1.33998	0.810797	0.90041	0.618943
0.279075	0.705833	2.0095	3.65169	0.812487	0.672255	1.37893	0.808686	0.924344	0.61744
0.279907	0.73321	2.01037	3.65104	0.835312	0.675535	1.41717	0.806648	0.949738	0.615561
0.280739	0.761363	2.01061	3.64961	0.860429	0.679308	1.45909	0.794371	0.974928	0.612645
0.281571	0.790459	2.01239	3.65035	0.886512	0.683314	1.50187	0.786777	1.00128	0.610817
0.282402	0.820432	2.00816	3.64965	0.913462	0.687252	1.54439	0.784753	1.02863	0.60844
0.283234	0.851165	1.98738	3.65063	0.941884	0.691817	1.58975	0.783341	1.05652	0.606728
0.284066	0.882375	1.98936	3.65058	0.970556	0.697169	1.63651	0.781191	1.0855	0.605144
0.284898	0.914748	1.98719	3.65148	0.999823	0.702492	1.68426	0.778748	1.11621	0.603337
0.28573	0.948785	1.98653	3.6508	1.0303	0.708722	1.73307	0.776819	1.14722	0.601251
0.286562	0.984866	1.98804	3.6506	1.06111	0.716107	1.78273	0.774775	1.17552	0.599114
0.287394	1.02128	1.98977	3.64881	1.09419	0.72407	1.834	0.773288	1.20577	0.596707
0.288225	1.05736	1.98867	3.64819	1.12821	0.73365	1.8849	0.771484	1.23768	0.594315
0.289057	1.09418	1.97724	3.64969	1.16248	0.7437	1.93885	0.769531	1.27118	0.592639
0.289889	1.13198	1.96208	3.65059	1.19832	0.754157	1.99298	0.76797	1.30654	0.590811
0.290721	1.17056	1.95809	3.65089	1.23532	0.76551	2.04759	0.76672	1.34226	0.589238
0.291553	1.20971	1.95401	3.65047	1.27338	0.777919	2.10555	0.765321	1.37942	0.587577
0.292385	1.24981	1.95135	3.65066	1.3124	0.791049	2.16355	0.763309	1.41811	0.586319
0.293217	1.29066	1.95107	3.65105	1.35252	0.805139	2.2228	0.761473	1.45712	0.584408
0.294048	1.33001	1.9513	3.64968	1.39417	0.820534	2.28284	0.759876	1.49698	0.583178
0.29488	1.36841	1.94516	3.64906	1.43431	0.837427	2.34422	0.758803	1.53703	0.581158
0.295712	1.40956	1.94055	3.64842	1.47258	0.854904	2.40602	0.757059	1.57742	0.579213
0.296544	1.45279	1.9414	3.64865	1.51613	0.873683	2.46692	0.755894	1.61872	0.577957
0.297376	1.4962	1.93578	3.64781	1.56291	0.893592	2.5291	0.754974	1.66166	0.576799
0.298208	1.53951	1.93357	3.64772	1.61061	0.914437	2.59005	0.753802	1.70557	0.57663
0.29904	1.58297	1.92926	3.64871	1.65964	0.936024	2.63864	0.752179	1.74966	0.575177
0.299872	1.62716	1.92933	3.64936	1.71032	0.958356	2.66962	0.750572	1.79417	0.572912
0.300703	1.6713	1.92764	3.64873	1.76011	0.981742	2.69384	0.749067	1.83878	0.57064
0.301535	1.71476	1.92638	3.64987	1.81209	1.00618	2.72754	0.747289	1.88199	0.568845
0.302367	1.75746	1.92627	3.64952	1.86556	1.03142	2.77614	0.746283	1.92089	0.565897
0.303199	1.79936	1.92372	3.65057	1.91898	1.05798	2.83376	0.744639	1.95661	0.563893
0.304031	1.84129	1.92597	3.65227	1.9728	1.08595	2.89446	0.743083	1.99192	0.561923
0.304863	1.88346	1.92608	3.65373	2.02757	1.11364	2.9549	0.741574	2.02822	0.557586
0.305695	1.92516	1.92398	3.65348	2.11413	1.14254	3.01615	0.740025	2.06739	0.543698
0.306526	1.96619	1.9261	3.65162	2.20985	1.16951	3.07681	0.738763	2.11028	0.535676
0.307358	2.00723	1.92524	3.65272	2.27779	1.18811	3.13556	0.737364	2.15328	0.534269
0.30819	2.0471	1.92457	3.65217	2.33454	1.20442	3.19301	0.735813	2.19573	0.533478
0.309022	2.08618	1.92294	3.6519	2.39028	1.22269	3.25048	0.725915	2.23826	0.528362
0.309854	2.12457	1.92195	3.65345	2.44589	1.24515	3.30701	0.697272	2.28033	0.514214
0.310686	2.16307	1.91798	3.65492	2.50179	1.27817	3.36228	0.647323	2.32147	0.502734
0.311518	2.20062	1.91351	3.65494	2.55689	1.31516	3.41785	0.599458	2.36302	0.498345
0.312349	2.23828	1.91108	3.65396	2.61199	1.35305	3.47123	0.564959	2.40487	0.496354
0.313181	2.27524	1.90579	3.65332	2.66579	1.39243	3.52334	0.545988	2.44499	0.495521
0.314013	2.31082	1.90104	3.65204	2.70938	1.43322	3.57491	0.541402	2.4842	0.49477
0.314845	2.3462	1.90002	3.65349	2.76064	1.47465	3.62364	0.541848	2.52429	0.494528
0.315677	2.38144	1.89822	3.6538	2.81426	1.51681	3.67166	0.54189	2.56351	0.493932
0.316509	2.41589	1.89941	3.65421	2.86676	1.55967	3.71942	0.542818	2.60099	0.492855
0.317341	2.44889	1.89603	3.65524	2.91739	1.60405	3.76492	0.543995	2.63804	0.491837
0.318172	2.48148	1.89143	3.65613	2.96885	1.64911	3.80863	0.544854	2.67501	0.491549
0.319004	2.51326	1.88894	3.65832	3.01866	1.69507	3.8519	0.546405	2.71109	0.492195
0.319836	2.54469	1.88571	3.65822	3.06827	1.7429	3.89428	0.548638	2.74555	0.492986
0.320668	2.5757	1.8841	3.65755	3.11855	1.7913	3.9358	0.550409	2.77962	0.493496
0.3215	2.60553	1.88508	3.65795	3.16692	1.83955	3.97689	0.552073	2.81218	0.493955
0.322332	2.6351	1.88209	3.66074	3.21278	1.88885	4.01599	0.554107	2.84353	0.495361
0.323164	2.66335	1.87762	3.6601	3.25859	1.93916	4.05188	0.555899	2.87433	0.496282
0.323995	2.69089	1.87308	3.65875	3.30453	1.99011	4.08698	0.558044	2.90355	0.497754
0.324827	2.71796	1.87143	3.65813	3.34812	2.04099	4.12045	0.560945	2.93202	0.500099
0.325659	2.7447	1.86645	3.65926	3.39171	2.09264	4.15229	0.564738	2.95901	0.502043
0.326491	2.76989	1.8593	3.6574	3.43443	2.14441	4.18204	0.568654	2.98499	0.504412
0.327323	2.79234	1.85629	3.65776	3.47583	2.19575	4.21023	0.572014	3.01051	0.506664
0.328155	2.81183	1.85335	3.65693	3.51961	2.24747	4.23652	0.575469	3.03472	0.50952
0.328987	2.83203	1.84981	3.65591	3.56278	2.29857	4.26081	0.579555	3.0567	0.512673
0.329819	2.85374	1.84909	3.65549	3.60387	2.3487	4.28579	0.583916	3.07835	0.516261
0.33065	2.87546	1.84727	3.65381	3.64122	2.39796	4.30852	0.588611	3.09857	0.519263
0.331482	2.89605	1.84311	3.6544	3.67636	2.447	4.32873	0.593793	3.11744	0.522606
0.332314	2.91572	1.84195	3.65513	3.70992	2.49662	4.34663	0.599414	3.13576	0.526742
0.333146	2.93476	1.83828	3.65573	3.74177	2.54616	4.36244	0.605755	3.15241	0.531211
0.333978	2.95293	1.83778	3.65574	3.77221	2.59489	4.37753	0.613087	3.16849	0.53576
0.33481	2.97017	1.83369	3.65549	3.80181	2.64249	4.38837	0.621288	3.18367	0.540249
0.335642	2.98672	1.83102	3.65647	3.82906	2.68967	4.39942	0.629983	3.19666	0.545556
0.336473	3.00273	1.83208	3.65464	3.85449	2.73608	4.40898	0.638399	3.20833	0.551664
0.337305	3.01788	1.83224	3.65543	3.87982	2.77901	4.41867	0.648376	3.21995	0.558581
0.338137	3.03263	1.82749	3.65523	3.90176	2.8193	4.42651	0.659943	3.2301	0.565648
0.338969	3.04749	1.82789	3.65645	3.92351	2.85978	4.43184	0.671844	3.23808	0.573192
0.339801	3.0619	1.82892	3.65587	3.94389	2.90202	4.43616	0.685082	3.24476	0.581004
0.340633	3.07516	1.82916	3.65514	3.96233	2.94482	4.4386	0.699959	3.25094	0.590553
0.341465	3.08739	1.82363	3.654	3.97816	2.98707	4.4385	0.71622	3.25607	0.602073
0.342296	3.09951	1.82394	3.65576	3.99578	3.02848	4.43833	0.733126	3.26071	0.614617
0.343128	3.11193	1.82259	3.65655	4.0094	3.06919	4.43751	0.751594	3.2648	0.62843
0.34396	3.12454	1.82232	3.65568	4.02055	3.10849	4.43465	0.771496	3.26743	0.643576
0.344792	3.13659	1.81761	3.65445	4.03192	3.1455	4.43211	0.792352	3.27036	0.659581
0.345624	3.1477	1.82012	3.6522	4.0421	3.18155	4.42837	0.814263	3.27337	0.677129
0.346456	3.15761	1.81789	3.65196	4.05186	3.21733	4.42483	0.83728	3.27399	0.695528
0.347288	3.16737	1.81459	3.6522	4.02221	3.25174	4.41981	0.861073	3.2737	0.71505
0.348119	3.17709	1.81118	3.65331	3.98964	3.28474	4.4133	0.885752	3.27287	0.73508
0.348951	3.18628	1.80982	3.65424	3.98488	3.31747	4.40691	0.91223	3.27176	0.757181
0.349783	3.19577	1.80609	3.65498	3.98762	3.349	4.39969	0.940223	3.2703	0.78034
0.350615	3.20544	1.80143	3.65529	3.99151	3.37872	4.39084	0.969075	3.26837	0.804879
0.351447	3.21473	1.79959	3.65338	3.99446	3.40613	4.38159	0.999792	3.26546	0.830533
0.352279	3.22484	1.80019	3.65217	3.99595	3.43185	4.37246	1.03171	3.26163	0.857206
0.353111	3.23503	1.79804	3.65166	3.99708	3.45678	4.3616	1.06376	3.25692	0.884786
0.353942	3.24357	1.79865	3.65227	3.99759	3.4803	4.35083	1.09642	3.25084	0.913854
0.354774	3.25136	1.79876	3.65192	3.99713	3.50234	4.34026	1.13048	3.24538	0.944526
0.355606	3.25937	1.79457	3.65284	3.99517	3.52311	4.32912	1.16547	3.24034	0.976016
0.356438	3.26669	1.79476	3.65269	3.99198	3.54244	4.31824	1.20166	3.23429	1.00799
0.35727	3.27334	1.79611	3.65332	3.98739	3.56107	4.30672	1.23946	3.22703	1.03911
0.358102	3.28	1.79327	3.65355	3.98297	3.57797	4.2942	1.27818	3.21978	1.07139
0.358934	3.28642	1.79423	3.656	3.97846	3.59287	4.28226	1.31835	3.21221	1.10605
0.359765	3.29262	1.79336	3.65788	3.97184	3.60678	4.27023	1.35961	3.20354	1.14268
0.360597	3.29909	1.79132	3.65822	3.96555	3.61935	4.25803	1.40183	3.19494	1.18088
0.361429	3.30546	1.7985	3.66037	3.95866	3.6301	4.24465	1.44558	3.18669	1.22107
0.362261	3.31162	1.80216	3.66457	3.95205	3.63991	4.22984	1.49015	3.17764	1.26253
0.363093	3.31722	1.80422	3.66592	3.94496	3.64884	4.21485	1.53664	3.16817	1.30539
0.363925	3.32222	1.81107	3.66777	3.93775	3.6561	4.19819	1.5842	3.15927	1.34951
0.364757	3.32716	1.82101	3.67155	3.92974	3.662	4.18268	1.63357	3.14976	1.39546
0.365589	3.33182	1.83221	3.67642	3.92052	3.66681	4.1679	1.683	3.14065	1.44222
0.36642	3.33566	1.84529	3.6805	3.91051	3.66998	4.15191	1.73344	3.13207	1.4893
0.367252	3.33911	1.86221	3.68385	3.89916	3.67196	4.13527	1.78533	3.1231	1.5385
0.368084	3.34274	1.87952	3.68781	3.88871	3.67391	4.11865	1.83809	3.11346	1.58955
0.368916	3.34636	1.89729	3.69291	3.87872	3.67506	4.10268	1.89242	3.10304	1.64215
0.369748	3.35027	1.91566	3.69827	3.86547	3.67492	4.088	1.94849	3.09302	1.69642
0.37058	3.35423	1.93368	3.70325	3.85066	3.67523	4.07354	2.00643	3.08267	1.75203
0.371412	3.35751	1.9551	3.71005	3.8349	3.6747	4.05776	2.0643	3.07235	1.80872
0.372243	3.36023	1.97721	3.71639	3.82182	3.67312	4.04119	2.12244	3.06158	1.86672
0.373075	3.36356	2.00702	3.72341	3.80939	3.67057	4.02539	2.18076	3.05015	1.92567
0.373907	3.36614	2.03735	3.73037	3.79639	3.66619	4.01084	2.23927	3.03895	1.98553
0.374739	3.36861	2.07042	3.7375	3.78426	3.66069	3.99605	2.29474	3.02814	2.04707
0.375571	3.37095	2.10155	3.74656	3.77213	3.65494	3.98131	2.34938	3.01666	2.11024
0.376403	3.37288	2.13514	3.75642	3.75984	3.64857	3.96783	2.40645	3.00474	2.1746
0.377235	3.3743	2.17286	3.76776	3.74628	3.64108	3.95268	2.46685	2.99336	2.23984
0.378066	3.37549	2.21202	3.78076	3.73364	3.63295	3.93656	2.52883	2.98268	2.30502
0.378898	3.37708	2.25532	3.79356	3.71972	3.62471	3.91996	2.59088	2.9714	2.36998
0.37973	3.37808	2.30396	3.80767	3.70578	3.61662	3.90458	2.6518	2.96031	2.43622
0.380562	3.37776	2.35607	3.82362	3.69198	3.6083	3.89128	2.7118	2.94921	2.50243
0.381394	3.3771	2.41348	3.84268	3.67757	3.59937	3.87775	2.77134	2.93824	2.56891
0.382226	3.37655	2.47161	3.86395	3.6623	3.59	3.86194	2.82993	2.92698	2.63567
0.383058	3.37599	2.53965	3.88757	3.64739	3.5798	3.84687	2.88798	2.91639	2.7007
0.383889	3.37494	2.61477	3.9134	3.63306	3.56905	3.83232	2.94634	2.90563	2.76572
0.384721	3.37293	2.69692	3.94124	3.6212	3.55756	3.81611	3.00396	2.89504	2.83065
0.385553	3.37045	2.78269	3.97159	3.60921	3.54607	3.7985	3.06	2.88453	2.8941
0.386385	3.36813	2.87723	4.00427	3.59546	3.5348	3.78233	3.11506	2.87288	2.95785
0.387217	3.3659	2.97405	4.03988	3.58203	3.5228	3.76647	3.16896	2.86123	3.02051
0.388049	3.36326	3.08008	4.07574	3.56811	3.51143	3.75069	3.22125	2.85029	3.08259
0.388881	3.35973	3.19717	4.11476	3.55628	3.5011	3.73552	3.27375	2.83876	3.14432
0.389712	3.35577	3.31812	4.15831	3.54386	3.48916	3.72084	3.32599	2.8275	3.20535
0.390544	3.35137	3.45251	4.20385	3.53047	3.47645	3.70563	3.37694	2.81581	3.26577
0.391376	3.34649	3.59618	4.25358	3.51676	3.46421	3.69031	3.4268	2.80403	3.32469
0.392208	3.34129	3.74848	4.30647	3.50203	3.45183	3.67476	3.47525	2.79202	3.38335
0.39304	3.33577	3.90929	4.3624	3.48796	3.43926	3.66022	3.52198	2.78206	3.44197
0.393872	3.329	4.08044	4.4183	3.47359	3.42716	3.64614	3.56726	2.77272	3.50099
0.394704	3.32083	4.25759	4.47626	3.45855	3.41436	3.63229	3.61336	2.76254	3.55818
0.395536	3.3131	4.44733	4.53809	3.44432	3.40055	3.61813	3.65899	2.75173	3.61355
0.396367	3.3058	4.64973	4.6038	3.43025	3.38679	3.60281	3.70196	2.74064	3.66657
0.397199	3.29853	4.85962	4.67154	3.41659	3.37295	3.58676	3.74346	2.72971	3.71933
0.398031	3.29125	5.07878	4.74301	3.40314	3.3588	3.57147	3.78384	2.71837	3.77076
0.398863	3.28352	5.31225	4.8109	3.39118	3.3445	3.55693	3.82296	2.70625	3.82056
0.399695	3.2751	5.55879	4.88269	3.37862	3.33088	3.54168	3.86091	2.69498	3.86884
0.400527	3.26681	5.81164	4.95962	3.36574	3.31779	3.52568	3.89717	2.68345	3.91548
0.401359	3.25844	6.07582	5.04214	3.35437	3.30347	3.50976	3.93154	2.67192	3.96087
0.40219	3.24899	6.34429	5.12948	3.34349	3.28926	3.4935	3.96492	2.65993	4.0055
0.403022	3.23897	6.61648	5.22044	3.33165	3.27546	3.47707	3.99688	2.64763	4.04847
0.403854	3.22885	6.90606	5.31439	3.318	3.26239	3.46174	4.02732	2.63582	4.08983
0.404686	3.21863	7.20377	5.41437	3.30384	3.24938	3.44712	4.05643	2.62423	4.12917
0.405518	3.20827	7.50657	5.51763	3.29063	3.23723	3.43412	4.08357	2.61208	4.16674
0.40635	3.19746	7.82274	5.6226	3.27784	3.22533	3.42036	4.109	2.60026	4.20319
0.407182	3.18644	8.15262	5.73052	3.26461	3.21314	3.40522	4.13325	2.58846	4.23857
0.408013	3.17576	8.4889	5.84279	3.25174	3.2003	3.38919	4.15556	2.5759	4.27274
0.408845	3.16538	8.83119	5.95785	3.23913	3.18742	3.37299	4.17597	2.56339	4.30555
0.409677	3.1544	9.18933	6.07592	3.22602	3.1739	3.35709	4.19538	2.55098	4.3357
0.410509	3.14237	9.55458	6.1951	3.21294	3.16041	3.34078	4.21204	2.53836	4.36057
0.411341	3.12975	9.92904	6.31771	3.19974	3.14738	3.32408	4.22643	2.52597	4.38272
0.412173	3.11661	10.3172	6.44361	3.18662	3.13436	3.30756	4.23912	2.51432	4.40468
0.413005	3.10347	10.7041	6.5714	3.17356	3.12074	3.29085	4.25445	2.50227	4.42652
0.413836	3.09066	11.0993	6.70042	3.16064	3.10746	3.27442	4.27092	2.4902	4.4472
0.414668	3.07758	11.4733	6.83202	3.14698	3.09391	3.25863	4.28506	2.47872	4.46663
0.4155	3.06399	11.8466	6.96399	3.13397	3.08135	3.24243	4.29691	2.46669	4.48484
0.416332	3.05015	12.2489	7.0992	3.12103	3.0693	3.2256	4.30397	2.45422	4.50052
0.417164	3.0363	12.6771	7.23468	3.1079	3.05732	3.20846	4.30838	2.44143	4.51287
0.417996	3.02264	13.1183	7.37072	3.09499	3.04528	3.19078	4.31253	2.42896	4.52375
0.418828	3.00905	13.563	7.51	3.08271	3.03335	3.173	4.31552	2.41664	4.53323
0.419659	2.99571	14.0079	7.65142	3.06982	3.0211	3.15603	4.3173	2.40436	4.54168
0.420491	2.98174	14.4553	7.79379	3.05754	3.00848	3.13921	4.31874	2.39218	4.54996
0.421323	2.96741	14.9074	7.93465	3.04504	2.99599	3.12166	4.31894	2.37986	4.55733
0.422155	2.95366	15.3693	8.07405	3.03169	2.98327	3.10322	4.31753	2.36732	4.56349
0.422987	2.93975	15.8339	8.21332	3.01882	2.97092	3.08404	4.31592	2.35429	4.56818
0.423819	2.92559	16.296	8.35323	3.00622	2.95794	3.06641	4.31456	2.34118	4.57133
0.424651	2.91086	16.7616	8.49129	2.99482	2.94511	3.04948	4.31099	2.32857	4.5741
0.425483	2.89591	17.2266	8.62704	2.98248	2.93252	3.03244	4.30628	2.31615	4.57569
0.426314	2.88125	17.6851	8.7615	2.96736	2.91953	3.01614	4.30077	2.30322	4.57539
0.427146	2.86594	18.1387	8.89624	2.95212	2.90662	3.00115	4.294	2.2903	4.5751
0.427978	2.85044	18.5998	9.02885	2.93838	2.89397	2.98531	4.2875	2.27812	4.57418
0.42881	2.83563	19.0618	9.16179	2.92504	2.88186	2.96842	4.28073	2.26546	4.57238
0.429642	2.82139	19.5165	9.29482	2.91073	2.86978	2.95194	4.27425	2.25253	4.56985
0.430474	2.8071	19.9632	9.42764	2.8966	2.85665	2.93452	4.2672	2.23988	4.56519
0.431306	2.79275	20.4085	9.55649	2.88249	2.8437	2.91714	4.25748	2.22716	4.55893
0.432137	2.77884	20.8377	9.68248	2.86847	2.8315	2.90049	4.24776	2.21496	4.5521
0.432969	2.76471	21.2688	9.8045	2.85417	2.81932	2.88371	4.23866	2.20376	4.54521
0.433801	2.75066	21.7016	9.92434	2.84009	2.80664	2.86711	4.2284	2.19265	4.53755
0.434633	2.73744	22.1265	10.0401	2.82548	2.79387	2.84934	4.21698	2.17996	4.52914
0.435465	2.7244	22.5455	10.1584	2.81075	2.78126	2.83064	4.20571	2.16685	4.51938
0.436297	2.7105	22.9553	10.2743	2.79593	2.76861	2.81246	4.19265	2.15426	4.50882
0.437129	2.697	23.3503	10.3855	2.78052	2.75656	2.79423	4.17866	2.14201	4.49848
0.43796	2.68322	23.738	10.4939	2.76484	2.74441	2.77701	4.16632	2.12958	4.48804
0.438792	2.6689	24.1172	10.6008	2.74948	2.7316	2.76098	4.15413	2.11628	4.47664
0.439624	2.65444	24.4905	10.7031	2.73383	2.71857	2.74368	4.14051	2.10326	4.46428
0.440456	2.64031	24.8509	10.8015	2.71795	2.70505	2.72601	4.12637	2.09042	4.45198
0.441288	2.62645	25.1945	10.8939	2.70206	2.69152	2.70845	4.11128	2.07767	4.43988
0.44212	2.61217	25.5269	10.9839	2.68695	2.6786	2.69112	4.09578	2.06506	4.4276
0.442952	2.59805	25.8518	11.0707	2.67158	2.66582	2.67447	4.08123	2.05259	4.41504
0.443783	2.58417	26.1701	11.1547	2.65514	2.6537	2.65791	4.06645	2.04018	4.40158
0.444615	2.57048	26.4828	11.232	2.63901	2.64244	2.6418	4.05158	2.02828	4.38677
0.445447	2.55647	26.7838	11.3097	2.62352	2.63104	2.62523	4.03703	2.0164	4.37158
0.446279	2.5423	27.0775	11.3785	2.60804	2.6182	2.60783	4.02135	2.005	4.35705
0.447111	2.52865	27.3632	11.4444	2.59219	2.60346	2.58996	4.00493	1.9943	4.34269
0.447943	2.51502	27.6296	11.5085	2.57547	2.5881	2.57278	3.98823	1.98306	4.32787
0.448775	2.50174	27.8829	11.5702	2.55915	2.57338	2.55588	3.97217	1.97092	4.31233
0.449606	2.48844	28.1246	11.6254	2.54308	2.56087	2.53909	3.95641	1.9586	4.29535
0.450438	2.47485	28.3534	11.6775	2.52745	2.54821	2.52241	3.94056	1.94673	4.27718
0.45127	2.46107	28.5651	11.7247	2.51246	2.5349	2.50517	3.92435	1.93495	4.26
0.452102	2.44781	28.7703	11.7672	2.49632	2.52108	2.4882	3.90844	1.92312	4.24481
0.452934	2.43542	28.9639	11.8057	2.4794	2.50731	2.47162	3.8931	1.91133	4.23061
0.453766	2.42354	29.1421	11.8432	2.46294	2.49203	2.45435	3.87732	1.89897	4.21479
0.454598	2.41126	29.3168	11.8796	2.44749	2.47763	2.43769	3.85908	1.88717	4.19768
0.455429	2.3991	29.4847	11.9124	2.43251	2.46384	2.42082	3.83749	1.87532	4.18122
0.456261	2.38642	29.632	11.9415	2.41787	2.45064	2.40404	3.81663	1.86354	4.1653
0.457093	2.37459	29.758	11.9693	2.40279	2.43698	2.3881	3.7979	1.8518	4.14966
0.457925	2.3656	29.8783	11.9941	2.3868	2.42206	2.37288	3.7818	1.84035	4.13411
0.458757	2.35803	29.9888	12.0155	2.37088	2.40671	2.35813	3.7661	1.82857	4.11848
0.459589	2.34569	30.0881	12.0362	2.35459	2.39213	2.34394	3.74871	1.81685	4.1032
0.460421	2.33385	30.1778	12.0538	2.33819	2.37809	2.33011	3.73216	1.8052	4.08716
0.461253	2.32208	30.258	12.065	2.32232	2.3646	2.3152	3.71606	1.7934	4.0692
0.462084	2.30995	30.3313	12.075	2.30629	2.35085	2.29957	3.69943	1.78199	4.05117
0.462916	2.29797	30.3928	12.0867	2.29058	2.33594	2.28453	3.68219	1.77096	4.03339
0.463748	2.28603	30.4345	12.0972	2.27552	2.32098	2.27048	3.66605	1.75998	4.01642
0.46458	2.27429	30.4739	12.1041	2.25983	2.3062	2.25609	3.65	1.74876	4.00066
0.465412	2.26334	30.515	12.1062	2.24418	2.29173	2.24204	3.63268	1.73783	3.98471
0.466244	2.25267	30.5372	12.1055	2.22809	2.27673	2.22726	3.61607	1.72625	3.96681
0.467076	2.24176	30.547	12.105	2.21133	2.26222	2.21301	3.5993	1.71443	3.94762
0.467907	2.23105	30.5552	12.1028	2.196	2.24872	2.19754	3.5823	1.70306	3.92976
0.468739	2.22075	30.5655	12.0991	2.18132	2.2363	2.1816	3.56657	1.69161	3.91108
0.469571	2.21064	30.573	12.0959	2.16665	2.22346	2.16579	3.55105	1.68001	3.89203
0.470403	2.19997	30.5689	12.0874	2.15209	2.20973	2.15141	3.53621	1.66866	3.87267
0.471235	2.18909	30.5562	12.0732	2.13739	2.19511	2.13639	3.52077	1.65822	3.85291
0.472067	2.17864	30.5378	12.0571	2.12245	2.18074	2.12191	3.50451	1.64737	3.83396
0.472899	2.1685	30.5119	12.0418	2.10732	2.16746	2.10698	3.48861	1.63676	3.81648
0.47373	2.15785	30.4831	12.0251	2.09268	2.15359	2.09173	3.47217	1.6261	3.79893
0.474562	2.14723	30.4437	12.0083	2.07782	2.14015	2.07659	3.45464	1.61501	3.78129
0.475394	2.13748	30.3913	11.9888	2.06297	2.12708	2.06172	3.43806	1.60376	3.76408
0.476226	2.12785	30.3326	11.9709	2.04908	2.1135	2.04753	3.42277	1.59307	3.74521
0.477058	2.11823	30.268	11.9522	2.03609	2.09933	2.03456	3.40688	1.58268	3.72618
0.47789	2.10874	30.2036	11.9348	2.0236	2.08552	2.02156	3.39128	1.57208	3.70775
0.478722	2.09919	30.142	11.9172	2.01124	2.07251	2.00824	3.37601	1.5616	3.69017
0.479553	2.08946	30.076	11.8964	1.99917	2.05927	1.9945	3.35985	1.55101	3.67217
0.480385	2.08123	30.0089	11.8726	1.98702	2.04634	1.98107	3.34316	1.54103	3.65512
0.481217	2.07688	29.9354	11.848	1.97447	2.03389	1.9687	3.32779	1.53147	3.63739
0.482049	2.07216	29.8588	11.8233	1.96189	2.02192	1.95626	3.31326	1.52276	3.61973
0.482881	2.06273	29.7878	11.8006	1.94916	2.00958	1.94304	3.299	1.51379	3.60082
0.483713	2.05354	29.715	11.7779	1.93648	1.9961	1.93009	3.28528	1.50439	3.58194
0.484545	2.04436	29.6414	11.7541	1.92423	1.98286	1.91709	3.26997	1.49526	3.56392
0.485377	2.03562	29.5663	11.73	1.91203	1.96972	1.90488	3.25394	1.48593	3.54654
0.486208	2.02696	29.4849	11.7068	1.90011	1.95645	1.89246	3.23713	1.47632	3.5288
0.48704	2.01886	29.3974	11.678	1.88835	1.94285	1.88001	3.219	1.46632	3.51033
0.487872	2.0113	29.3056	11.65	1.87643	1.92998	1.86823	3.20184	1.45675	3.49234
0.488704	2.00385	29.2122	11.6218	1.86428	1.91836	1.85648	3.18593	1.448	3.47427
0.489536	1.9959	29.1181	11.5928	1.85241	1.9069	1.8443	3.17074	1.43965	3.45592
0.490368	1.98745	29.0214	11.5617	1.84104	1.8941	1.8324	3.15416	1.4311	3.43731
0.4912	1.97893	28.9283	11.5313	1.82956	1.88102	1.8213	3.13759	1.42278	3.41977
0.492031	1.97086	28.8436	11.5007	1.81812	1.8685	1.80988	3.12147	1.4143	3.40246
0.492863	1.96277	28.7571	11.4698	1.80593	1.85594	1.79988	3.10485	1.40625	3.3837
0.493695	1.9549	28.6558	11.4379	1.79369	1.84409	1.78992	3.08899	1.39842	3.36402
0.494527	1.9464	28.552	11.4063	1.7824	1.83237	1.77915	3.07287	1.39041	3.34501
0.495359	1.93783	28.4546	11.3764	1.77154	1.82086	1.76848	3.05625	1.3826	3.32581
0.496191	1.92948	28.3473	11.3466	1.76062	1.80926	1.75741	3.03988	1.37473	3.30808
0.497023	1.92125	28.2288	11.3163	1.75026	1.79806	1.74667	3.02407	1.36715	3.28929
0.497854	1.9137	28.1141	11.2854	1.7397	1.7873	1.73703	3.00861	1.35979	3.26906
0.498686	1.90565	28.0088	11.2549	1.72865	1.77668	1.72625	2.99206	1.35211	3.24841
0.499518	1.89582	27.9011	11.2244	1.71806	1.76575	1.71521	2.97501	1.34467	3.22887
0.50035	1.883	27.7941	11.1922	1.70775	1.75514	1.70501	2.95851	1.33808	3.21015
0.501182	1.87569	27.6896	11.1575	1.69772	1.74499	1.6957	2.94235	1.33175	3.19106
0.502014	1.86792	27.5823	11.1221	1.688	1.73391	1.6863	2.92519	1.32533	3.17143
0.502846	1.85988	27.4765	11.0895	1.67822	1.72197	1.67672	2.90746	1.31906	3.15276
0.503677	1.85233	27.3721	11.0524	1.66859	1.71119	1.66709	2.8896	1.31192	3.13426
0.504509	1.84507	27.2671	11.0132	1.65858	1.7011	1.65722	2.87239	1.30467	3.11594
0.505341	1.83758	27.1606	10.9773	1.64785	1.69115	1.64708	2.8557	1.29733	3.09672
0.506173	1.8307	27.0516	10.9432	1.63735	1.68121	1.63722	2.83762	1.29124	3.07703
0.507005	1.82385	26.9415	10.9083	1.62764	1.67076	1.62743	2.82028	1.28511	3.05805
0.507837	1.8164	26.8286	10.8743	1.61893	1.66117	1.61814	2.80275	1.27858	3.03976
0.508669	1.80963	26.7182	10.8414	1.61081	1.65128	1.6088	2.78573	1.27268	3.02105
0.5095	1.80299	26.608	10.8066	1.60251	1.6419	1.60025	2.77017	1.26659	3.00174
0.510332	1.79667	26.4892	10.7723	1.59394	1.63123	1.59232	2.75374	1.26058	2.9832
0.511164	1.79033	26.3654	10.7364	1.58544	1.62069	1.58386	2.73641	1.25378	2.96496
0.511996	1.78405	26.2426	10.6991	1.57658	1.61126	1.57537	2.7184	1.24781	2.94663
0.512828	1.77802	26.1267	10.664	1.56837	1.60247	1.56799	2.70009	1.24167	2.92833
0.51366	1.77141	26.0143	10.6286	1.5601	1.5926	1.55989	2.68224	1.23568	2.90919
0.514492	1.76485	25.896	10.5922	1.55141	1.58323	1.55161	2.66469	1.2294	2.88963
0.515323	1.75887	25.7816	10.5567	1.54311	1.57403	1.54247	2.64748	1.22257	2.8707
0.516155	1.75308	25.6655	10.5215	1.53493	1.56515	1.53397	2.62986	1.21625	2.85118
0.516987	1.74704	25.5523	10.4868	1.52719	1.55546	1.5259	2.61396	1.21007	2.83239
0.517819	1.74114	25.4475	10.4522	1.51876	1.54621	1.51787	2.59737	1.20405	2.81621
0.518651	1.73525	25.3418	10.4143	1.50947	1.53749	1.51003	2.5797	1.19824	2.80009
0.519483	1.72924	25.2307	10.3751	1.50082	1.52845	1.50186	2.56232	1.19261	2.78177
0.520315	1.72302	25.1169	10.3353	1.49216	1.51879	1.49382	2.54463	1.18748	2.76302
0.521147	1.71726	25.0058	10.2978	1.48388	1.51066	1.48595	2.52677	1.18193	2.74415
0.521978	1.71068	24.8981	10.2612	1.47616	1.50112	1.47881	2.50915	1.17649	2.72432
0.52281	1.70082	24.7928	10.221	1.46876	1.49223	1.47028	2.49206	1.17109	2.7057
0.523642	1.68928	24.6804	10.1807	1.46111	1.4831	1.46155	2.47531	1.166	2.68681
0.524474	1.68394	24.5554	10.1414	1.45329	1.4742	1.45411	2.45867	1.16078	2.66865
0.525306	1.67833	24.438	10.1001	1.44562	1.46596	1.4474	2.44041	1.15656	2.65109
0.526138	1.6732	24.3174	10.0606	1.43784	1.45798	1.44081	2.42248	1.15169	2.63327
0.52697	1.66762	24.189	10.0232	1.43043	1.44963	1.43357	2.40497	1.14668	2.61401
0.527801	1.66253	24.0643	9.98385	1.42314	1.44126	1.42595	2.38722	1.14204	2.59538
0.528633	1.65697	23.941	9.94492	1.41532	1.43283	1.4187	2.37078	1.13786	2.57791
0.529465	1.65214	23.8215	9.90686	1.40808	1.42452	1.41061	2.35501	1.13298	2.5596
0.530297	1.64831	23.6939	9.86831	1.40103	1.4163	1.40351	2.33847	1.12788	2.54136
0.531129	1.64333	23.5689	9.82954	1.39407	1.40832	1.39716	2.32175	1.12291	2.52252
0.531961	1.6384	23.4526	9.79149	1.38692	1.40128	1.39056	2.30554	1.11833	2.50377
0.532793	1.6339	23.3308	9.75342	1.38014	1.40009	1.38288	2.2889	1.11339	2.48578
0.533624	1.62938	23.1949	9.7154	1.37357	1.4318	1.37709	2.27212	1.10828	2.46805
0.534456	1.62457	23.0594	9.67838	1.36756	1.48372	1.37047	2.25609	1.10311	2.45127
0.535288	1.61965	22.9382	9.64173	1.36167	1.47627	1.36364	2.2407	1.0982	2.43419
0.53612	1.61505	22.8173	9.60352	1.35518	1.46829	1.35713	2.22573	1.09342	2.4161
0.536952	1.60996	22.686	9.56252	1.34897	1.46098	1.3504	2.21056	1.08882	2.39859
0.537784	1.60555	22.5521	9.52034	1.34273	1.45415	1.34466	2.19417	1.08451	2.38091
0.538616	1.6008	22.4258	9.4803	1.33672	1.44712	1.33869	2.1775	1.08015	2.36359
0.539447	1.59609	22.2989	9.44093	1.33093	1.44037	1.33173	2.16119	1.0753	2.3483
0.540279	1.59202	22.1657	9.39946	1.32556	1.43404	1.32525	2.14424	1.07117	2.33263
0.541111	1.58831	22.0349	9.35958	1.31955	1.42752	1.31879	2.12805	1.06705	2.31482
0.541943	1.58456	21.898	9.32165	1.31314	1.41978	1.31211	2.11242	1.06262	2.29777
0.542775	1.58079	21.7566	9.28342	1.30685	1.41175	1.30537	2.09683	1.05802	2.28035
0.543607	1.57632	21.6117	9.24618	1.30103	1.4052	1.29913	2.08258	1.05337	2.2642
0.544439	1.57246	21.4713	9.20905	1.29519	1.39918	1.29464	2.06773	1.04875	2.24839
0.545271	1.56882	21.3363	9.17179	1.28899	1.39265	1.29	2.05282	1.04445	2.23351
0.546102	1.56474	21.2024	9.13397	1.28317	1.38637	1.28478	2.03727	1.04053	2.21717
0.546934	1.56044	21.0732	9.09762	1.27793	1.37987	1.27963	2.02278	1.03661	2.20201
0.547766	1.55614	20.9448	9.06262	1.27287	1.37344	1.27449	2.00904	1.03231	2.1866
0.548598	1.5516	20.8076	9.02605	1.26767	1.36726	1.26951	1.99511	1.0279	2.17049
0.54943	1.54765	20.6722	8.98599	1.26207	1.36166	1.26394	1.98124	1.0239	2.15415
0.550262	1.54353	20.5378	8.94437	1.25695	1.35555	1.25863	1.96687	1.01955	2.1386
0.551094	1.53909	20.3995	8.90453	1.25204	1.34909	1.25339	1.95154	1.01485	2.12404
0.551925	1.53472	20.2674	8.86359	1.24662	1.34309	1.24818	1.93681	1.01096	2.10865
0.552757	1.53034	20.1339	8.8253	1.24084	1.33835	1.24309	1.92252	1.00755	2.09276
0.553589	1.52623	19.9971	8.78838	1.23485	1.33187	1.23855	1.90832	1.00365	2.07823
0.554421	1.5224	19.8599	8.75291	1.22907	1.32459	1.23384	1.89471	1.00013	2.06308
0.555253	1.51866	19.7217	8.71727	1.22379	1.31906	1.22862	1.88135	0.996204	2.04939
0.556085	1.51495	19.5863	8.67968	1.21882	1.31241	1.22391	1.86865	0.993231	2.03553
0.556917	1.51075	19.451	8.64158	1.21395	1.30627	1.21964	1.8564	0.990274	2.02098
0.557748	1.50664	19.3153	8.60251	1.20927	1.2992	1.21529	1.84463	0.98735	2.00661
0.55858	1.50221	19.1766	8.56577	1.20491	1.29356	1.21089	1.83167	0.983812	1.99324
0.559412	1.49816	19.0299	8.53172	1.20097	1.28857	1.20557	1.81798	0.97991	1.97828
0.560244	1.49415	18.8845	8.49736	1.19744	1.2828	1.20035	1.80603	0.976348	1.96433
0.561076	1.49036	18.7455	8.45989	1.19407	1.27697	1.19585	1.79457	0.972594	1.95056
0.561908	1.48634	18.6043	8.42058	1.19041	1.27305	1.19215	1.78258	0.968611	1.93605
0.56274	1.48252	18.4628	8.38123	1.18619	1.26691	1.18803	1.7705	0.965512	1.92281
0.563571	1.47948	18.3252	8.34122	1.18134	1.26259	1.18317	1.75924	0.96234	1.90891
0.564403	1.47604	18.1854	8.30386	1.17636	1.25759	1.17954	1.7473	0.959383	1.89448
0.565235	1.4725	18.0457	8.26731	1.17239	1.25247	1.17568	1.73507	0.955565	1.88166
0.566067	1.46846	17.9016	8.22964	1.16831	1.24763	1.17167	1.72258	0.952318	1.86865
0.566899	1.46542	17.7527	8.19197	1.16367	1.24212	1.16844	1.71062	0.948017	1.85491
0.567731	1.46234	17.6098	8.15431	1.15949	1.23746	1.16474	1.69967	0.944383	1.84129
0.568563	1.45927	17.4712	8.11424	1.15537	1.2329	1.16054	1.68805	0.941204	1.82911
0.569394	1.4556	17.3344	8.0754	1.15122	1.22792	1.15593	1.67705	0.937735	1.81711
0.570226	1.45215	17.1961	8.03802	1.14727	1.2239	1.15288	1.66621	0.933878	1.80653
0.571058	1.44858	17.0531	8.00119	1.1432	1.21958	1.14915	1.65581	0.930698	1.79537
0.57189	1.44372	16.9137	7.96481	1.13912	1.21471	1.14469	1.64479	0.927926	1.78352
0.572722	1.44027	16.7734	7.9288	1.1349	1.20961	1.14071	1.63394	0.924273	1.77282
0.573554	1.43696	16.6274	7.89084	1.13086	1.2048	1.13719	1.62299	0.921282	1.76152
0.574386	1.43318	16.4904	7.85287	1.12677	1.19842	1.1334	1.61204	0.918298	1.74844
0.575217	1.42945	16.369	7.81536	1.12306	1.16275	1.12964	1.60181	0.91528	1.73588
0.576049	1.42615	16.2505	7.77775	1.11955	1.08724	1.12584	1.59177	0.912427	1.72335
0.576881	1.42305	16.1173	7.73971	1.11599	1.08262	1.12176	1.58196	0.909366	1.71159
0.577713	1.41977	15.9777	7.7023	1.11287	1.07916	1.11803	1.5721	0.906537	1.69897
0.578545	1.41698	15.8464	7.66732	1.10893	1.07551	1.11444	1.56195	0.903192	1.68713
0.579377	1.41378	15.7168	7.63342	1.10529	1.07149	1.10995	1.55154	0.899764	1.67681
0.580209	1.41071	15.5891	7.59818	1.10192	1.06748	1.106	1.54091	0.896683	1.66546
0.581041	1.40761	15.4649	7.56356	1.0982	1.06286	1.10303	1.53113	0.894084	1.6531
0.581872	1.40423	15.344	7.52945	1.09446	1.05879	1.09873	1.52192	0.890699	1.64049
0.582704	1.40106	15.2153	7.49235	1.0912	1.05453	1.09549	1.51204	0.887753	1.62959
0.583536	1.39791	15.0876	7.4547	1.08805	1.05079	1.09292	1.50246	0.884886	1.61861
0.584368	1.39448	14.9637	7.41847	1.08492	1.04762	1.08976	1.49319	0.881978	1.6082
0.5852	1.39158	14.8457	7.38185	1.08174	1.04461	1.08596	1.48347	0.878903	1.59762
0.586032	1.38848	14.7298	7.34365	1.0778	1.04092	1.08138	1.47484	0.875871	1.58775
0.586864	1.38552	14.6095	7.30727	1.07377	1.03688	1.07755	1.46639	0.87361	1.57673
0.587695	1.3827	14.4829	7.275	1.06998	1.03229	1.07369	1.45798	0.871176	1.5661
0.588527	1.37977	14.3557	7.24147	1.06683	1.02868	1.07055	1.4501	0.868417	1.5553
0.589359	1.37714	14.2267	7.20606	1.06439	1.02468	1.06676	1.44299	0.865707	1.54524
0.590191	1.37432	14.102	7.17324	1.06128	1.02091	1.06215	1.43562	0.863295	1.5355
0.591023	1.37134	13.983	7.14135	1.05811	1.01688	1.05828	1.42652	0.860847	1.52697
0.591855	1.36842	13.8625	7.11093	1.05476	1.01309	1.05504	1.4182	0.858176	1.51816
0.592687	1.3656	13.7451	7.07994	1.05086	1.00945	1.05206	1.40952	0.856196	1.50914
0.593518	1.36312	13.626	7.04792	1.04729	1.00655	1.04877	1.40124	0.853891	1.50131
0.59435	1.36105	13.5081	7.01592	1.04365	1.00231	1.04529	1.39343	0.851465	1.49299
0.595182	1.35825	13.3968	6.98385	1.04019	0.998588	1.04188	1.38517	0.849573	1.48267
0.596014	1.3556	13.2866	6.95197	1.03686	0.995283	1.03894	1.37703	0.847447	1.47475
0.596846	1.35292	13.1722	6.91984	1.03355	0.992238	1.03633	1.36865	0.84506	1.46564
0.597678	1.34995	13.0616	6.88898	1.03112	0.988652	1.03327	1.36021	0.842352	1.45764
0.59851	1.34729	12.954	6.85824	1.0287	0.984717	1.03005	1.35102	0.840015	1.45005
0.599341	1.34922	12.8493	6.82833	1.026	0.981072	1.02735	1.34249	0.83727	1.44193
0.600173	1.34893	12.7505	6.79826	1.02368	0.977477	1.02412	1.33482	0.834882	1.43318
0.601005	1.3468	12.6485	6.76544	1.02116	0.973427	1.02196	1.3272	0.832371	1.42499
0.601837	1.34446	12.5451	6.734	1.01839	0.970331	1.01936	1.31897	0.830027	1.41618
0.602669	1.34195	12.4392	6.7064	1.01562	0.968108	1.01678	1.31103	0.828288	1.40766
0.603501	1.33954	12.3381	6.6796	1.01327	0.9643	1.01391	1.30368	0.826075	1.40033
0.604333	1.33734	12.2441	6.65152	1.01094	0.9609	1.01057	1.29685	0.823595	1.39234
0.605164	1.33428	12.1462	6.62462	1.00842	0.957611	1.00804	1.28958	0.821058	1.38532
0.605996	1.33141	12.0525	6.59983	1.00542	0.954784	1.00439	1.28228	0.818174	1.37866
0.606828	1.32859	11.9581	6.57416	1.00176	0.952035	1.00118	1.27504	0.815811	1.37016
0.60766	1.3262	11.8683	6.54785	0.998749	0.94873	0.997869	1.26837	0.813508	1.36231
0.608492	1.32369	11.7811	6.52242	0.996643	0.945521	0.993878	1.26213	0.812332	1.35517
0.609324	1.32075	11.6866	6.49728	0.994288	0.942516	0.990225	1.25476	0.810807	1.34906
0.610156	1.31853	11.5943	6.47186	0.991476	0.940166	0.98751	1.24794	0.808393	1.34107
0.610987	1.3159	11.4986	6.44718	0.98868	0.938077	0.984164	1.24134	0.806506	1.33336
0.611819	1.31354	11.3969	6.42399	0.986286	0.934966	0.980175	1.23464	0.804676	1.32506
0.612651	1.31103	11.2992	6.40251	0.98347	0.932618	0.97775	1.227	0.803022	1.31835
0.613483	1.30837	11.2108	6.38162	0.980488	0.929898	0.975051	1.22009	0.800582	1.31217
0.614315	1.30625	11.1246	6.35905	0.977845	0.927388	0.971893	1.21444	0.798766	1.30529
0.615147	1.30352	11.0407	6.33729	0.975446	0.924414	0.969514	1.20843	0.796832	1.29809
0.615979	1.30109	10.9543	6.31556	0.973388	0.921126	0.967485	1.20287	0.794503	1.29329
0.616811	1.2989	10.8689	6.29489	0.970782	0.917728	0.965188	1.19731	0.792417	1.28746
0.617642	1.29655	10.7821	6.27443	0.967489	0.914368	0.962858	1.191	0.791267	1.28188
0.618474	1.29456	10.6991	6.25395	0.964279	0.910979	0.960628	1.1847	0.789105	1.27489
0.619306	1.29227	10.6157	6.23375	0.961628	0.907688	0.95844	1.17904	0.786837	1.26877
0.620138	1.29011	10.529	6.21255	0.959349	0.904568	0.956566	1.17382	0.785049	1.26251
0.62097	1.28773	10.4466	6.19076	0.95673	0.901531	0.954821	1.16832	0.783247	1.25638
0.621802	1.28522	10.3649	6.17092	0.953828	0.898754	0.952581	1.16378	0.781225	1.25059
0.622634	1.28276	10.2769	6.14873	0.951072	0.896357	0.950078	1.15784	0.779317	1.24512
0.623465	1.2806	10.1946	6.1275	0.948475	0.893506	0.948455	1.15113	0.777917	1.23968
0.624297	1.2779	10.1197	6.1095	0.945855	0.891273	0.945545	1.14562	0.776446	1.23401
0.625129	1.2756	10.0489	6.09121	0.943371	0.88876	0.942408	1.1395	0.775232	1.22866
0.625961	1.27342	9.97722	6.07282	0.940793	0.886454	0.940029	1.13369	0.773814	1.22272
0.626793	1.27109	9.90187	6.05482	0.938065	0.883228	0.938268	1.12869	0.772888	1.21666
0.627625	1.2691	9.8306	6.03832	0.936056	0.880128	0.936336	1.12281	0.771666	1.21102
0.628457	1.2668	9.76629	6.02194	0.935039	0.87766	0.934231	1.11623	0.769449	1.20492
0.629288	1.26469	9.70452	6.00438	0.933227	0.876124	0.932308	1.11074	0.767895	1.19943
0.63012	1.26327	9.64202	5.9871	0.93116	0.873616	0.929507	1.10483	0.765722	1.19394
0.630952	1.26092	9.57731	5.97145	0.928708	0.871478	0.927603	1.09883	0.763486	1.18898
0.631784	1.25891	9.51053	5.95421	0.925846	0.869305	0.9265	1.09327	0.761358	1.18437
0.632616	1.25696	9.44496	5.93705	0.923956	0.866864	0.92485	1.08897	0.759775	1.17822
0.633448	1.25536	9.37907	5.91975	0.921801	0.865191	0.922489	1.08379	0.757822	1.17202
0.63428	1.25377	9.32039	5.9025	0.919277	0.863058	0.918888	1.07825	0.755839	1.16602
0.635111	1.25128	9.26403	5.88638	0.916635	0.860309	0.916573	1.07289	0.753828	1.15948
0.635943	1.24864	9.20137	5.87031	0.914726	0.857994	0.914285	1.06722	0.752001	1.15451
0.636775	1.24695	9.13247	5.85306	0.913258	0.855591	0.912479	1.06289	0.749994	1.15071
0.637607	1.24436	9.06253	5.83628	0.911562	0.853915	0.910453	1.0583	0.747953	1.14482
0.638439	1.24234	8.99819	5.81922	0.910015	0.851602	0.90766	1.05466	0.745919	1.13996
0.639271	1.24069	8.93656	5.80401	0.907536	0.849477	0.905389	1.05059	0.744166	1.13442
0.640103	1.23859	8.876	5.789	0.904785	0.847771	0.903033	1.04683	0.742419	1.12855
0.640934	1.23168	8.80778	5.77418	0.902392	0.846522	0.900566	1.04346	0.740836	1.12328
0.641766	1.22788	8.74307	5.76052	0.899251	0.844271	0.89838	1.03907	0.739669	1.11836
0.642598	1.22565	8.68806	5.74879	0.896611	0.842533	0.896172	1.03485	0.738815	1.11306
0.64343	1.22358	8.63334	5.73685	0.893911	0.840704	0.894481	1.03074	0.737679	1.10794
0.644262	1.22183	8.57371	5.72193	0.891634	0.83833	0.891942	1.02593	0.736699	1.1029
0.645094	1.22016	8.51796	5.70764	0.889042	0.83601	0.888395	1.02217	0.735256	1.0977
0.645926	1.21814	8.4584	5.69492	0.887123	0.833827	0.885873	1.01809	0.73352	1.09205
0.646757	1.21633	8.40369	5.68174	0.885401	0.832642	0.88438	1.01328	0.731783	1.08744
0.647589	1.2147	8.34252	5.66643	0.883686	0.83063	0.88296	1.00897	0.730879	1.08238
0.648421	1.21313	8.28265	5.65221	0.882203	0.827734	0.880475	1.00565	0.730202	1.07868
0.649253	1.21185	8.23008	5.63983	0.880708	0.825008	0.878135	1.00165	0.728614	1.07468
0.650085	1.21006	8.175	5.62687	0.878936	0.823824	0.876504	0.99706	0.726931	1.07038
0.650917	1.20818	8.12246	5.61448	0.876831	0.821763	0.874764	0.993027	0.724999	1.06526
0.651749	1.20585	8.07029	5.60242	0.87508	0.819396	0.872643	0.989124	0.723753	1.06183
0.65258	1.20374	8.02394	5.59025	0.873769	0.816938	0.871504	0.985241	0.722258	1.05739
0.653412	1.20148	7.97858	5.57737	0.871399	0.815201	0.869749	0.981601	0.721023	1.05269
0.654244	1.19972	7.93608	5.56444	0.870167	0.812481	0.867404	0.978286	0.719625	1.04795
0.655076	1.19786	7.8848	5.55108	0.868987	0.810576	0.86596	0.974584	0.718621	1.0434
0.655908	1.19571	7.83179	5.53822	0.867906	0.808334	0.864387	0.969461	0.717323	1.03808
0.65674	1.19406	7.78168	5.52623	0.866715	0.806452	0.861794	0.965141	0.716091	1.03505
0.657572	1.19236	7.73213	5.51522	0.865073	0.805807	0.859785	0.961126	0.714877	1.03028
0.658404	1.19049	7.68355	5.50374	0.863552	0.804505	0.857429	0.956708	0.713477	1.02617
0.659235	1.18867	7.63566	5.49103	0.862232	0.803434	0.854259	0.95275	0.711534	1.02038
0.660067	1.18685	7.58508	5.47828	0.860642	0.802072	0.851711	0.949374	0.710435	1.01714
0.660899	1.18492	7.53695	5.46734	0.85919	0.800665	0.849122	0.945493	0.709736	1.01293
0.661731	1.18283	7.49142	5.45748	0.858146	0.798887	0.846514	0.941392	0.708512	1.00975
0.662563	1.18094	7.44814	5.44685	0.856921	0.797019	0.844454	0.937635	0.70687	1.00515
0.663395	1.17911	7.40274	5.43654	0.85587	0.795001	0.842896	0.933819	0.705446	1.00071
0.664227	1.17727	7.36128	5.42714	0.854705	0.792955	0.840596	0.93065	0.704216	0.997059
0.665058	1.17539	7.31871	5.41717	0.853675	0.791009	0.838032	0.928309	0.703036	0.992954
0.66589	1.17362	7.27144	5.40835	0.852342	0.788822	0.83639	0.924704	0.700966	0.990256
0.666722	1.17169	7.2279	5.3996	0.851425	0.787607	0.834916	0.920941	0.698922	0.986133
0.667554	1.16997	7.18107	5.39033	0.850157	0.786163	0.833025	0.917572	0.697104	0.982886
0.668386	1.16834	7.1372	5.37866	0.848694	0.784464	0.831365	0.913997	0.69541	0.979941
0.669218	1.16625	7.09422	5.36773	0.84724	0.782688	0.829053	0.910561	0.69384	0.975536
0.67005	1.16457	7.04515	5.35849	0.845725	0.780874	0.826742	0.90816	0.692688	0.972026
0.670881	1.16303	6.998	5.34791	0.845263	0.778947	0.824975	0.90486	0.691031	0.968939
0.671713	1.1611	6.95156	5.33845	0.844071	0.777244	0.822333	0.901871	0.689845	0.964411
0.672545	1.15903	6.9086	5.32723	0.842162	0.775136	0.819718	0.898367	0.68918	0.961157
0.673377	1.15693	6.86468	5.31493	0.841513	0.773621	0.818229	0.894549	0.688211	0.958108
0.674209	1.15515	6.82245	5.30518	0.840246	0.771559	0.816531	0.890474	0.687019	0.955684
0.675041	1.15331	6.78586	5.29539	0.839129	0.769905	0.81489	0.88704	0.685496	0.95356
0.675873	1.15135	6.74556	5.28636	0.838913	0.768806	0.814111	0.884275	0.684426	0.95023
0.676704	1.14958	6.70229	5.27752	0.838261	0.767573	0.813028	0.881823	0.683461	0.948414
0.677536	1.14757	6.66501	5.26726	0.837278	0.766271	0.812252	0.879377	0.681978	0.945047
0.678368	1.14609	6.63278	5.25882	0.835881	0.765017	0.81062	0.876697	0.680801	0.941473
0.6792	1.14458	6.60209	5.25096	0.834513	0.763351	0.807428	0.873723	0.6794	0.938622
0.680032	1.14297	6.56683	5.2431	0.832932	0.761733	0.805194	0.870677	0.678599	0.935197
0.680864	1.14139	6.53222	5.2344	0.832233	0.760017	0.802987	0.867168	0.677045	0.932112
0.681696	1.13961	6.49882	5.22661	0.831337	0.758463	0.801556	0.864184	0.675586	0.929452
0.682528	1.13817	6.47419	5.21853	0.830821	0.757117	0.800237	0.859942	0.674232	0.926691
0.683359	1.1371	6.44044	5.21161	0.830304	0.755872	0.798541	0.857036	0.672675	0.923332
0.684191	1.13589	6.40414	5.20487	0.829807	0.754406	0.796195	0.853783	0.671276	0.920409
0.685023	1.13424	6.36818	5.19626	0.829631	0.752558	0.793929	0.851796	0.670107	0.917537
0.685855	1.13241	6.33537	5.1895	0.828112	0.750865	0.792645	0.848762	0.668822	0.914482
0.686687	1.13079	6.29937	5.18208	0.82672	0.749241	0.792193	0.844493	0.667266	0.911878
0.687519	1.12913	6.26588	5.17521	0.825353	0.747905	0.791581	0.842017	0.665997	0.910001
0.688351	1.12783	6.2312	5.16775	0.823906	0.746256	0.789324	0.839423	0.665262	0.906962
0.689182	1.12643	6.20046	5.16114	0.822964	0.745186	0.787548	0.836627	0.664081	0.904461
0.690014	1.12483	6.16507	5.15511	0.822275	0.743858	0.786789	0.833495	0.662172	0.901895
0.690846	1.12301	6.12869	5.1479	0.82134	0.742696	0.785776	0.831044	0.661477	0.898975
0.691678	1.12153	6.0928	5.14244	0.820473	0.740651	0.785015	0.828827	0.660132	0.895858
0.69251	1.11969	6.06119	5.13619	0.819052	0.739179	0.783438	0.826824	0.65904	0.893098
0.693342	1.1181	6.02976	5.1302	0.817808	0.737693	0.781673	0.823645	0.657847	0.889799
0.694174	1.11643	5.996	5.12331	0.815918	0.735468	0.779794	0.820954	0.656555	0.887396
0.695005	1.11505	5.96679	5.11629	0.815525	0.733824	0.778513	0.818574	0.654829	0.884977
0.695837	1.11316	5.93881	5.10958	0.814693	0.732688	0.776577	0.816373	0.653138	0.882049
0.696669	1.11147	5.90954	5.10346	0.814317	0.731571	0.775464	0.813987	0.651575	0.879687
0.697501	1.10999	5.88154	5.09786	0.813226	0.730591	0.774648	0.81203	0.65033	0.877957
0.698333	1.10839	5.85101	5.09167	0.812257	0.72876	0.772942	0.809919	0.648484	0.875262
0.699165	1.10689	5.82176	5.08531	0.811474	0.726892	0.771665	0.806719	0.647177	0.871933
0.699997	1.10527	5.78985	5.07886	0.81089	0.725252	0.770362	0.804346	0.646033	0.869081
0.700828	1.10344	5.75983	5.07482	0.810218	0.723308	0.769303	0.802215	0.645211	0.867838
0.70166	1.1016	5.73681	5.07009	0.809524	0.722681	0.767935	0.799556	0.644047	0.865851
0.702492	1.10023	5.70886	5.06414	0.808537	0.721794	0.766252	0.796605	0.642401	0.864436
0.703324	1.0989	5.68523	5.05836	0.80728	0.720687	0.765606	0.793837	0.641338	0.861789
0.704156	1.09741	5.65958	5.05233	0.806195	0.719417	0.76406	0.791109	0.640876	0.858577
0.704988	1.0962	5.63438	5.04568	0.804698	0.718119	0.762616	0.788678	0.639435	0.856739
0.70582	1.09488	5.60676	5.03952	0.804032	0.716576	0.760776	0.786644	0.637903	0.853978
0.706652	1.09338	5.57924	5.03408	0.802826	0.715492	0.759669	0.784164	0.637081	0.851505
0.707483	1.09203	5.55438	5.02786	0.80135	0.714436	0.758534	0.781679	0.636285	0.849397
0.708315	1.09063	5.52648	5.02163	0.799695	0.712859	0.756867	0.779368	0.63559	0.848017
0.709147	1.08916	5.50688	5.01598	0.798437	0.711432	0.754437	0.777047	0.63476	0.845884
0.709979	1.08784	5.48355	5.01239	0.797449	0.709897	0.752591	0.775406	0.633193	0.843371
0.710811	1.08672	5.45943	5.00773	0.796165	0.708688	0.750864	0.772802	0.6319	0.841009
0.711643	1.08472	5.43664	5.00311	0.794567	0.7078	0.75005	0.769788	0.630904	0.838383
0.712475	1.08258	5.41468	4.99952	0.7929	0.706552	0.748222	0.767853	0.629879	0.835944
0.713306	1.08086	5.39351	4.99439	0.791967	0.705637	0.747255	0.765598	0.629299	0.833781
0.714138	1.07974	5.37044	4.99068	0.791102	0.704957	0.746344	0.763398	0.628456	0.831133
0.71497	1.07859	5.34816	4.98842	0.789746	0.703673	0.744661	0.761465	0.627513	0.828582
0.715802	1.07706	5.32213	4.98478	0.788589	0.702718	0.743106	0.759106	0.626447	0.826004
0.716634	1.07526	5.29046	4.9809	0.787362	0.701564	0.741685	0.756643	0.625725	0.822199
0.717466	1.07367	5.26188	4.97708	0.785837	0.700212	0.740046	0.754356	0.624965	0.819261
0.718298	1.07214	5.23841	4.97359	0.784927	0.6988	0.73826	0.752027	0.623841	0.815806
0.719129	1.0709	5.21214	4.97021	0.783766	0.697068	0.736167	0.749986	0.623047	0.813445
0.719961	1.06923	5.1852	4.96532	0.782658	0.695944	0.735183	0.747086	0.622558	0.812446
0.720793	1.06765	5.15835	4.96072	0.781552	0.695392	0.735151	0.743821	0.621761	0.810414
0.721625	1.06621	5.13457	4.95725	0.780968	0.69466	0.734044	0.740128	0.620743	0.807917
0.722457	1.06479	5.11247	4.9546	0.779599	0.694013	0.734159	0.737626	0.619812	0.805803
0.723289	1.0638	5.08927	4.95149	0.778482	0.693359	0.733009	0.735495	0.618698	0.803463
0.724121	1.06268	5.06405	4.9477	0.776713	0.692234	0.731537	0.733898	0.61808	0.801366
0.724952	1.06111	5.04196	4.94319	0.775887	0.691297	0.730221	0.731762	0.617626	0.799434
0.725784	1.05952	5.01825	4.93787	0.774104	0.690881	0.729984	0.729949	0.616578	0.797491
0.726616	1.05811	4.99489	4.93454	0.773555	0.690452	0.729284	0.727998	0.615471	0.796003
0.727448	1.05682	4.97215	4.93146	0.773001	0.688961	0.727781	0.7263	0.614015	0.794244
0.72828	1.05542	4.95225	4.92892	0.77248	0.687678	0.726142	0.724801	0.613201	0.792046
0.729112	1.05404	4.92974	4.92396	0.771665	0.686782	0.724537	0.722023	0.612744	0.789795
0.729944	1.05241	4.90693	4.92018	0.770544	0.685565	0.723213	0.720276	0.612041	0.788096
0.730775	1.05091	4.88219	4.91681	0.769865	0.684179	0.721882	0.718839	0.611175	0.786854
0.731607	1.04978	4.86617	4.91376	0.768902	0.6834	0.720213	0.71656	0.610638	0.784814
0.732439	1.04868	4.84606	4.91047	0.767989	0.682781	0.718937	0.714594	0.609801	0.782564
0.733271	1.04754	4.83118	4.90682	0.76672	0.682519	0.717043	0.712286	0.608972	0.780391
0.734103	1.04645	4.80896	4.90355	0.766404	0.682116	0.71629	0.709225	0.608288	0.778956
0.734935	1.04522	4.79329	4.8988	0.765562	0.681276	0.716065	0.708665	0.607511	0.777478
0.735767	1.04412	4.77868	4.89466	0.764889	0.680851	0.714853	0.707199	0.606546	0.775879
0.736598	1.04305	4.76214	4.89293	0.764308	0.680219	0.713586	0.705571	0.605623	0.773931
0.73743	1.04186	4.73845	4.89011	0.762741	0.679247	0.712634	0.703844	0.604958	0.772296
0.738262	1.04087	4.72121	4.88889	0.761153	0.678393	0.710522	0.701646	0.604433	0.770428
0.739094	1.03976	4.70329	4.88572	0.759577	0.677012	0.708383	0.699562	0.603874	0.768048
0.739926	1.03832	4.68291	4.88226	0.75857	0.676112	0.706897	0.697449	0.603371	0.76549
0.740758	1.03698	4.6639	4.87721	0.757404	0.675478	0.704902	0.696692	0.602751	0.763942
0.74159	1.03564	4.64743	4.87422	0.756101	0.674792	0.703203	0.694762	0.602251	0.762472
0.742422	1.03458	4.6314	4.86907	0.755342	0.67428	0.701762	0.692185	0.601361	0.760231
0.743253	1.03344	4.61295	4.86635	0.754186	0.673223	0.700598	0.690752	0.600328	0.757739
0.744085	1.0471	4.59574	4.86319	0.753233	0.671932	0.700589	0.688883	0.599587	0.755963
0.744917	1.05497	4.57748	4.85953	0.75247	0.670633	0.699814	0.687109	0.598769	0.754225
0.745749	1.05499	4.56222	4.85657	0.75147	0.669181	0.698656	0.685331	0.597935	0.753378
0.746581	1.05354	4.54475	4.85351	0.75071	0.668308	0.697216	0.683768	0.597458	0.75251
0.747413	1.05242	4.52612	4.85047	0.748914	0.667845	0.695942	0.681632	0.596737	0.751103
0.748245	1.05138	4.50861	4.84774	0.747831	0.666925	0.695409	0.680046	0.595896	0.749628
0.749076	1.04995	4.49222	4.84583	0.747036	0.665794	0.694292	0.679273	0.595088	0.747727
0.749908	1.04871	4.47453	4.8438	0.746547	0.664678	0.693194	0.67865	0.594221	0.74556
0.75074	1.04763	4.45576	4.8428	0.746753	0.663918	0.692219	0.677034	0.593291	0.74481
0.751572	1.04623	4.43447	4.84205	0.746019	0.663051	0.691795	0.674823	0.592552	0.743608
0.752404	1.04518	4.41203	4.8397	0.745686	0.66242	0.691162	0.673057	0.591761	0.741531
0.753236	1.0445	4.39525	4.8372	0.745641	0.661617	0.689029	0.671747	0.590593	0.740477
0.754068	1.04351	4.37547	4.83445	0.745126	0.660622	0.688205	0.670396	0.589668	0.739211
0.754899	1.04231	4.35726	4.83252	0.74378	0.6592	0.687706	0.668769	0.588833	0.737915
0.755731	1.04122	4.3392	4.83134	0.742577	0.658194	0.686911	0.667406	0.587813	0.736593
0.756563	1.04009	4.32205	4.8289	0.741965	0.657354	0.685011	0.665781	0.586685	0.735191
0.757395	1.03896	4.30652	4.82675	0.740411	0.656218	0.683793	0.664055	0.585879	0.733411
0.758227	1.03783	4.29355	4.82568	0.739625	0.655306	0.683199	0.663056	0.585492	0.732612
0.759059	1.0368	4.28187	4.82374	0.738941	0.654454	0.682197	0.66212	0.584859	0.732304
0.759891	1.03582	4.26501	4.82212	0.738264	0.653717	0.680964	0.660732	0.584511	0.731788
0.760722	1.03455	4.25123	4.82097	0.737638	0.65359	0.679925	0.659127	0.583758	0.730373
0.761554	1.03355	4.24114	4.82161	0.736934	0.652498	0.678464	0.657809	0.582554	0.727928
0.762386	1.03263	4.23276	4.8204	0.736467	0.650736	0.676499	0.657558	0.582167	0.72645
0.763218	1.03141	4.21681	4.81889	0.735981	0.64938	0.67501	0.657195	0.581513	0.725941
0.76405	1.03001	4.19718	4.81551	0.735827	0.647952	0.67353	0.656583	0.581106	0.724744
0.764882	1.02852	4.18576	4.8121	0.735514	0.646858	0.672251	0.655384	0.58077	0.723941
0.765714	1.02689	4.17448	4.8096	0.735158	0.645875	0.672016	0.653967	0.580322	0.723117
0.766545	1.02553	4.16082	4.80823	0.734742	0.644993	0.671168	0.652603	0.579499	0.721627
0.767377	1.02447	4.14766	4.80721	0.734709	0.644146	0.669873	0.651443	0.578896	0.720484
0.768209	1.02338	4.13695	4.80688	0.733928	0.643048	0.668663	0.649377	0.578254	0.718495
0.769041	1.02225	4.12528	4.80347	0.733063	0.642423	0.668717	0.64756	0.577348	0.717028
0.769873	1.02112	4.11146	4.80056	0.732299	0.642167	0.667893	0.646343	0.576336	0.715299
0.770705	1.02002	4.09774	4.79898	0.731863	0.641541	0.666596	0.644956	0.575416	0.713511
0.771537	1.01893	4.08683	4.79885	0.731322	0.640796	0.665996	0.643582	0.574399	0.712672
0.772368	1.01772	4.08169	4.79813	0.730309	0.639618	0.665587	0.642111	0.573372	0.711883
0.7732	1.01646	4.06776	4.79604	0.729806	0.638355	0.664477	0.640898	0.572132	0.710625
0.774032	1.01519	4.05699	4.79458	0.729433	0.637002	0.663272	0.639399	0.570798	0.709372
0.774864	1.01379	4.0418	4.79193	0.728338	0.635744	0.662519	0.638579	0.569767	0.708364
0.775696	1.0126	4.03174	4.78937	0.727553	0.634635	0.661062	0.63763	0.569028	0.707011
0.776528	1.01138	4.01776	4.78802	0.726842	0.633666	0.658905	0.636885	0.568565	0.705366
0.77736	1.00997	4.00558	4.7867	0.726385	0.632968	0.658114	0.635543	0.568331	0.704233
0.778192	1.00863	3.99529	4.78537	0.72539	0.631777	0.657451	0.633897	0.568362	0.70341
0.779023	1.00742	3.98558	4.78442	0.725161	0.630547	0.657255	0.632321	0.567983	0.7015
0.779855	1.00614	3.97436	4.78203	0.724111	0.629454	0.657194	0.631803	0.567217	0.700063
0.780687	1.0051	3.96607	4.78004	0.723472	0.628846	0.656913	0.630142	0.566835	0.6995
0.781519	1.00409	3.96212	4.77842	0.723136	0.628466	0.65643	0.628876	0.56644	0.698972
0.782351	1.00307	3.95209	4.77913	0.722424	0.62725	0.655839	0.627486	0.565723	0.697798
0.783183	1.00181	3.93724	4.77723	0.722211	0.625788	0.654902	0.626209	0.564881	0.696502
0.784015	1.00061	3.92332	4.77583	0.721352	0.624636	0.65452	0.625479	0.563916	0.695183
0.784846	0.999682	3.91232	4.77412	0.720818	0.623783	0.654254	0.624471	0.562954	0.69425
0.785678	0.986438	3.89821	4.773	0.720182	0.623505	0.652454	0.624089	0.562145	0.692691
0.78651	0.974518	3.88907	4.77222	0.719322	0.623188	0.65033	0.623245	0.561497	0.691203
0.787342	0.97115	3.87821	4.77078	0.718861	0.622656	0.649245	0.622133	0.560625	0.689981
0.788174	0.97007	3.87005	4.76975	0.718626	0.621992	0.648302	0.620585	0.559788	0.688001
0.789006	0.968887	3.86098	4.77077	0.718539	0.621205	0.647477	0.619326	0.559524	0.686133
0.789838	0.967812	3.85328	4.77055	0.717954	0.620813	0.64602	0.617976	0.558942	0.685096
0.790669	0.966927	3.84448	4.76824	0.717711	0.620366	0.644791	0.616133	0.558061	0.684334
0.791501	0.965925	3.8338	4.76643	0.716959	0.619821	0.644129	0.615051	0.557334	0.683462
0.792333	0.964681	3.8232	4.76598	0.716236	0.618952	0.64348	0.614102	0.55678	0.681928
0.793165	0.963525	3.81828	4.76424	0.715547	0.618244	0.642639	0.6129	0.556546	0.680464
0.793997	0.962039	3.8128	4.76406	0.715062	0.617718	0.641632	0.611792	0.556325	0.679936
0.794829	0.961051	3.80405	4.76217	0.71382	0.616944	0.641239	0.610847	0.556203	0.679415
0.795661	0.960228	3.79471	4.76129	0.712679	0.616268	0.640567	0.609397	0.555987	0.678627
0.796492	0.959402	3.78425	4.75918	0.711749	0.61561	0.639423	0.60777	0.555738	0.678041
0.797324	0.95821	3.77415	4.75786	0.711339	0.614757	0.638518	0.607127	0.555347	0.677315
0.798156	0.957157	3.7627	4.7575	0.71086	0.613855	0.637991	0.60548	0.555247	0.676296
0.798988	0.956262	3.75365	4.75665	0.711093	0.613078	0.637256	0.605042	0.555026	0.675378
0.79982	0.955399	3.74657	4.75388	0.710195	0.612103	0.635709	0.603178	0.554025	0.674212
0.800652	0.954241	3.73735	4.75256	0.709326	0.611285	0.634936	0.601152	0.55269	0.67241
0.801484	0.953289	3.72921	4.7504	0.708705	0.610543	0.635007	0.599313	0.551448	0.670589
0.802315	0.952529	3.71772	4.74865	0.708341	0.609398	0.634604	0.598521	0.550378	0.669642
0.803147	0.951451	3.70458	4.7469	0.708175	0.608545	0.633509	0.598105	0.549773	0.668425
0.803979	0.950436	3.6942	4.74669	0.708243	0.607886	0.632577	0.59737	0.54914	0.666515
0.804811	0.949559	3.68596	4.74597	0.707361	0.607247	0.632148	0.596265	0.548207	0.664751
0.805643	0.948877	3.67806	4.7464	0.706595	0.606705	0.631621	0.594689	0.547063	0.663504
0.806475	0.947985	3.66615	4.74669	0.705845	0.605795	0.630905	0.593526	0.546155	0.661764
0.807307	0.946962	3.65403	4.74713	0.705403	0.604578	0.629613	0.592208	0.544849	0.660156
0.808138	0.946034	3.6411	4.74672	0.704468	0.603159	0.629223	0.590744	0.543586	0.658893
0.80897	0.945032	3.63098	4.74677	0.7038	0.601718	0.62895	0.589194	0.542466	0.657537
0.809802	0.943998	3.62075	4.74622	0.702471	0.600826	0.628147	0.587899	0.541435	0.656394
0.810634	0.942792	3.61086	4.74642	0.701749	0.599959	0.626207	0.586567	0.541144	0.654711
0.811466	0.941543	3.59998	4.74639	0.701544	0.599086	0.624659	0.584672	0.540557	0.653077
0.812298	0.940322	3.58888	4.74596	0.701321	0.598029	0.623574	0.584027	0.540249	0.652361
0.81313	0.939195	3.57722	4.74354	0.700898	0.597087	0.621942	0.583244	0.540413	0.651414
0.813962	0.938313	3.56473	4.74216	0.700135	0.596107	0.620104	0.582389	0.5402	0.649265
0.814793	0.937232	3.55257	4.74151	0.699348	0.595264	0.619642	0.581434	0.540501	0.647242
0.815625	0.93587	3.54027	4.74093	0.698808	0.595157	0.61917	0.580667	0.540491	0.645739
0.816457	0.934739	3.53039	4.74024	0.69824	0.594716	0.61887	0.579279	0.53977	0.644423
0.817289	0.93369	3.52206	4.7399	0.697734	0.593644	0.618463	0.578364	0.53906	0.642825
0.818121	0.932679	3.51512	4.73828	0.697458	0.592267	0.618279	0.57708	0.538119	0.641604
0.818953	0.932004	3.50588	4.73782	0.697442	0.59127	0.617965	0.575753	0.53692	0.640128
0.819785	0.931391	3.49553	4.73717	0.697371	0.590859	0.617727	0.574941	0.535923	0.638625
0.820616	0.930707	3.48928	4.73626	0.696743	0.590497	0.617011	0.574278	0.535372	0.638217
0.821448	0.929784	3.48042	4.73474	0.696776	0.589816	0.616406	0.573397	0.534746	0.637522
0.82228	0.928663	3.468	4.7337	0.696205	0.58887	0.615459	0.572619	0.533632	0.636308
0.823112	0.927758	3.45655	4.73203	0.695545	0.587922	0.614154	0.571401	0.532437	0.635464
0.823944	0.926903	3.44862	4.73051	0.695304	0.587071	0.613483	0.570772	0.531757	0.634485
0.824776	0.926149	3.4418	4.72969	0.694547	0.586632	0.61327	0.569859	0.531274	0.633111
0.825608	0.925265	3.43819	4.72921	0.694888	0.585911	0.61218	0.568533	0.530999	0.631828
0.826439	0.924069	3.43058	4.72858	0.694485	0.585411	0.611772	0.567216	0.530641	0.630904
0.827271	0.922856	3.42494	4.72798	0.694421	0.58433	0.611734	0.565988	0.529925	0.630201
0.828103	0.921873	3.41388	4.72771	0.69417	0.583238	0.611642	0.564684	0.529391	0.629154
0.828935	0.920961	3.40255	4.72854	0.693575	0.583147	0.611343	0.563755	0.528834	0.627823
0.829767	0.919975	3.39456	4.72822	0.692881	0.582491	0.610841	0.563328	0.528038	0.627023
0.830599	0.919063	3.38843	4.72559	0.691995	0.581518	0.61002	0.562754	0.527254	0.626408
0.831431	0.918121	3.38308	4.72434	0.69151	0.580464	0.609287	0.561931	0.526508	0.625047
0.832262	0.917115	3.37418	4.7234	0.691201	0.579517	0.608172	0.560657	0.526088	0.623543
0.833094	0.916168	3.36773	4.72383	0.691234	0.578786	0.606844	0.558669	0.52584	0.622848
0.833926	0.915227	3.35611	4.72268	0.691066	0.577566	0.605473	0.557144	0.525394	0.621755
0.834758	0.914338	3.34454	4.72139	0.690527	0.576187	0.604426	0.555949	0.524651	0.620292
0.83559	0.913694	3.33596	4.72042	0.690073	0.57516	0.603785	0.555163	0.523852	0.619314
0.836422	0.912752	3.32664	4.72105	0.690276	0.574293	0.603105	0.553807	0.52296	0.617904
0.837254	0.911668	3.32073	4.71832	0.690308	0.5734	0.602622	0.553095	0.522539	0.616479
0.838086	0.910807	3.31545	4.7173	0.690495	0.573099	0.601955	0.552687	0.521926	0.614946
0.838917	0.909956	3.30706	4.71578	0.69089	0.572467	0.601209	0.551564	0.520859	0.613412
0.839749	0.908937	3.30315	4.71467	0.690548	0.571869	0.600962	0.55049	0.519843	0.612007
0.840581	0.907929	3.2948	4.71335	0.689979	0.571515	0.600429	0.549476	0.518844	0.610747
0.841413	0.906901	3.28946	4.71237	0.69	0.571019	0.599272	0.548945	0.518845	0.610002
0.842245	0.90576	3.28274	4.71087	0.690116	0.570377	0.598189	0.548954	0.518938	0.609768
0.843077	0.904409	3.27734	4.70973	0.689868	0.569916	0.597029	0.548729	0.518659	0.609654
0.843909	0.903001	3.27251	4.70954	0.689373	0.56967	0.595773	0.547662	0.518613	0.608995
0.84474	0.901805	3.26875	4.70865	0.688576	0.569022	0.595011	0.546552	0.518359	0.608862
0.845572	0.900736	3.2618	4.70754	0.688006	0.56836	0.594886	0.54509	0.517673	0.609242
0.846404	0.900013	3.25588	4.70544	0.687649	0.567697	0.594237	0.544078	0.516951	0.608773
0.847236	0.899047	3.25181	4.70385	0.687043	0.566933	0.592963	0.543407	0.516575	0.60803
0.848068	0.897965	3.24709	4.70233	0.686425	0.566442	0.592052	0.542151	0.516214	0.607137
0.8489	0.897145	3.24056	4.70194	0.685855	0.565933	0.59143	0.541662	0.515754	0.606094
0.849732	0.896287	3.23561	4.70111	0.685281	0.565428	0.590042	0.540789	0.515765	0.605187
0.850563	0.895292	3.22767	4.70054	0.685021	0.564643	0.588473	0.540203	0.515945	0.604596
0.851395	0.894323	3.21808	4.69719	0.685013	0.563834	0.587729	0.539849	0.515867	0.603678
0.852227	0.893595	3.21252	4.69608	0.684869	0.563092	0.587537	0.539441	0.515497	0.603207
0.853059	0.892689	3.20802	4.69506	0.683962	0.562144	0.587115	0.53941	0.515159	0.602691
0.853891	0.891854	3.20305	4.69367	0.683114	0.561761	0.586874	0.537902	0.514463	0.60147
0.854723	0.891024	3.20078	4.69378	0.683096	0.561805	0.587139	0.536748	0.513079	0.600406
0.855555	0.890085	3.19824	4.69082	0.682807	0.561886	0.587038	0.535601	0.511865	0.599778
0.856386	0.889392	3.19403	4.69021	0.682679	0.561669	0.586593	0.53481	0.510949	0.599371
0.857218	0.888819	3.1886	4.68784	0.681972	0.560499	0.586313	0.533911	0.510329	0.598577
0.85805	0.887912	3.18137	4.68688	0.681488	0.559701	0.585603	0.533104	0.510037	0.597747
0.858882	0.887236	3.17456	4.68421	0.681095	0.559056	0.585107	0.532098	0.509441	0.597443
0.859714	0.886543	3.167	4.68459	0.680763	0.558515	0.584918	0.530358	0.509302	0.596999
0.860546	0.885348	3.15876	4.68498	0.680106	0.557948	0.583785	0.528952	0.509586	0.596205
0.861378	0.884088	3.15084	4.68368	0.67966	0.557328	0.582465	0.527706	0.509291	0.595385
0.862209	0.88301	3.14211	4.68267	0.679193	0.557068	0.581361	0.526558	0.508651	0.59422
0.863041	0.882176	3.13673	4.68123	0.678633	0.556626	0.579894	0.525228	0.508067	0.593254
0.863873	0.881436	3.13078	4.68114	0.6783	0.555643	0.57848	0.523954	0.507462	0.592493
0.864705	0.880295	3.12104	4.68244	0.677627	0.554683	0.578375	0.523612	0.507176	0.591698
0.865537	0.878943	3.11357	4.68139	0.676779	0.554342	0.577819	0.522899	0.506845	0.591089
0.866369	0.877718	3.10782	4.68164	0.676542	0.55383	0.576356	0.521813	0.506134	0.590698
0.867201	0.876932	3.10041	4.68202	0.675518	0.552993	0.575126	0.520834	0.50537	0.590111
0.868033	0.87615	3.09413	4.68033	0.675256	0.552119	0.573501	0.51958	0.504798	0.589542
0.868864	0.875318	3.08661	4.67972	0.675224	0.551317	0.5724	0.518456	0.504482	0.589022
0.869696	0.874514	3.08267	4.67989	0.67448	0.550525	0.571458	0.517309	0.504143	0.589016
0.870528	0.873659	3.07791	4.67931	0.674467	0.549703	0.569974	0.516233	0.503971	0.589125
0.87136	0.873013	3.07029	4.67782	0.674996	0.549081	0.569109	0.515	0.503568	0.588744
0.872192	0.872154	3.06623	4.67814	0.675339	0.548598	0.568759	0.51377	0.502909	0.588008
0.873024	0.871013	3.0607	4.67777	0.675022	0.548209	0.568691	0.512875	0.502148	0.587347
0.873856	0.869897	3.05474	4.67728	0.674283	0.547799	0.568648	0.512444	0.501396	0.586486
0.874687	0.868982	3.04967	4.67686	0.672787	0.547439	0.568481	0.512151	0.500607	0.584868
0.875519	0.868129	3.0454	4.67642	0.671753	0.547023	0.568563	0.511515	0.499813	0.583073
0.876351	0.867211	3.04177	4.67524	0.671723	0.547133	0.568114	0.510708	0.499336	0.582154
0.877183	0.866006	3.04002	4.6758	0.671301	0.546724	0.567143	0.509688	0.498887	0.58133
0.878015	0.864959	3.03713	4.67567	0.670633	0.545767	0.565972	0.50886	0.49883	0.580893
0.878847	0.864201	3.03339	4.67694	0.669757	0.545377	0.564854	0.508013	0.498392	0.58036
0.879679	0.863098	3.0297	4.67772	0.66949	0.544409	0.563924	0.507197	0.497532	0.579442
0.88051	0.862012	3.02812	4.67784	0.668667	0.543827	0.562725	0.506197	0.496874	0.579325
0.881342	0.861202	3.02385	4.67682	0.669019	0.542919	0.561203	0.505542	0.496426	0.57867
0.882174	0.860284	3.02108	4.67701	0.669247	0.541578	0.560257	0.504528	0.496102	0.577524
0.883006	0.859444	3.01679	4.6765	0.668837	0.54068	0.560077	0.50316	0.495403	0.576779
0.883838	0.858842	3.0136	4.67525	0.668552	0.540216	0.55942	0.501962	0.494417	0.575828
0.88467	0.858198	3.01091	4.6753	0.668323	0.539328	0.558331	0.501122	0.494517	0.574895
0.885502	0.857797	3.00657	4.676	0.66809	0.538428	0.557586	0.500241	0.494429	0.573689
0.886333	0.857418	3.00016	4.67551	0.668052	0.537681	0.556891	0.49937	0.493979	0.572292
0.887165	0.856976	2.99644	4.67464	0.667683	0.536857	0.556078	0.499066	0.493384	0.57148
0.887997	0.85613	2.99089	4.67437	0.666905	0.536148	0.555598	0.498278	0.493316	0.570943
0.888829	0.855169	2.98527	4.67456	0.665931	0.53566	0.555896	0.49767	0.493488	0.570528
0.889661	0.854594	2.98006	4.67444	0.66554	0.534819	0.555943	0.497468	0.493291	0.570601
0.890493	0.85367	2.97869	4.67357	0.665556	0.53406	0.554779	0.496537	0.492985	0.570523
0.891325	0.852762	2.97758	4.6723	0.665301	0.534036	0.553968	0.495676	0.492257	0.569892
0.892156	0.851944	2.97638	4.67165	0.664659	0.534057	0.553709	0.494767	0.491403	0.569199
0.892988	0.851171	2.9764	4.67129	0.664085	0.534146	0.552828	0.493676	0.490973	0.568624
0.89382	0.850523	2.96962	4.67157	0.663082	0.533738	0.551405	0.49343	0.490159	0.568246
0.894652	0.8501	2.96188	4.67143	0.662306	0.533348	0.550753	0.49291	0.489299	0.567742
0.895484	0.849553	2.9567	4.67077	0.661672	0.533081	0.549917	0.492204	0.488605	0.568023
0.896316	0.848642	2.95251	4.67105	0.660751	0.531808	0.549036	0.492163	0.488667	0.567379
0.897148	0.84766	2.94677	4.67223	0.660126	0.531058	0.54837	0.491843	0.488605	0.566424
0.897979	0.846782	2.94086	4.67182	0.659615	0.530125	0.547414	0.491533	0.488659	0.565652
0.898811	0.845918	2.93909	4.67349	0.658921	0.529932	0.546456	0.491481	0.488134	0.565565
0.899643	0.845151	2.93703	4.67336	0.658885	0.529623	0.545895	0.491427	0.487361	0.56622
0.900475	0.844176	2.93151	4.6743	0.658517	0.529184	0.544552	0.4915	0.487233	0.565751
0.901307	0.843047	2.92662	4.67457	0.657872	0.529226	0.543031	0.491399	0.486291	0.565096
0.902139	0.842147	2.92414	4.67343	0.657418	0.528962	0.542596	0.491174	0.484779	0.564472
0.902971	0.841376	2.9215	4.67365	0.6572	0.5285	0.542007	0.491173	0.484429	0.563325
0.903803	0.840558	2.91801	4.67327	0.656873	0.527685	0.540885	0.490564	0.484684	0.563153
0.904634	0.839656	2.91309	4.67224	0.656494	0.526735	0.539971	0.490035	0.484726	0.562715
0.905466	0.838789	2.90739	4.67164	0.656421	0.52679	0.539914	0.489551	0.484624	0.562775
0.906298	0.837989	2.90468	4.66967	0.656128	0.526683	0.539542	0.488893	0.484334	0.561986
0.90713	0.837291	2.9037	4.66918	0.655783	0.526201	0.539532	0.488188	0.483646	0.560901
0.907962	0.836656	2.90068	4.6691	0.655304	0.525335	0.539903	0.487522	0.483625	0.559922
0.908794	0.835999	2.89715	4.66824	0.654849	0.524983	0.539857	0.487623	0.483599	0.559617
0.909626	0.83539	2.89149	4.66851	0.65418	0.524139	0.539821	0.487557	0.483349	0.559141
0.910457	0.834684	2.88722	4.66878	0.653112	0.523601	0.539252	0.486924	0.483283	0.558041
0.911289	0.833808	2.88394	4.6671	0.652428	0.523009	0.538657	0.486672	0.482857	0.556803
0.912121	0.832775	2.87756	4.6656	0.651657	0.521767	0.538652	0.486862	0.482252	0.555849
0.912953	0.831846	2.87218	4.66676	0.650312	0.521114	0.538174	0.486371	0.482151	0.554922
0.913785	0.831166	2.86698	4.66601	0.649485	0.520949	0.537513	0.48591	0.482266	0.554127
0.914617	0.830507	2.86125	4.66635	0.649196	0.520756	0.536577	0.485862	0.482303	0.553364
0.915449	0.830033	2.8576	4.66548	0.64913	0.520504	0.535748	0.48526	0.482233	0.553002
0.91628	0.82952	2.85322	4.66319	0.649467	0.519827	0.535421	0.48484	0.482188	0.552931
0.917112	0.828608	2.84849	4.66291	0.649627	0.519299	0.534539	0.485061	0.482536	0.553475
0.917944	0.827932	2.84608	4.66333	0.648952	0.518833	0.53347	0.485118	0.48275	0.554346
0.918776	0.82745	2.84354	4.66014	0.648193	0.518723	0.532979	0.484916	0.482527	0.554257
0.919608	0.826952	2.8394	4.65869	0.647577	0.519063	0.532298	0.484445	0.481945	0.553063
0.92044	0.826251	2.83347	4.65739	0.647353	0.51905	0.531275	0.483591	0.481208	0.55187
0.921272	0.82564	2.83039	4.65621	0.646718	0.518302	0.530433	0.482775	0.48089	0.552044
0.922103	0.825216	2.82548	4.65614	0.646254	0.517817	0.529857	0.481999	0.480866	0.551583
0.922935	0.824489	2.81901	4.65663	0.645309	0.517619	0.529882	0.480924	0.480777	0.550528
0.923767	0.823881	2.81401	4.65665	0.644588	0.517587	0.530225	0.480044	0.480399	0.550822
0.924599	0.823135	2.80605	4.65795	0.644217	0.517353	0.530113	0.47949	0.479813	0.550644
0.925431	0.821869	2.79746	4.65822	0.643524	0.51636	0.529695	0.478774	0.479911	0.550327
0.926263	0.820931	2.7924	4.65835	0.642845	0.515529	0.529339	0.478109	0.479672	0.549748
0.927095	0.820035	2.78976	4.65809	0.642321	0.515239	0.528651	0.477618	0.479161	0.549298
0.927926	0.819043	2.78481	4.65926	0.642057	0.515193	0.527745	0.477101	0.478988	0.548706
0.928758	0.818062	2.77748	4.65901	0.641589	0.515181	0.526875	0.475906	0.478969	0.547808
0.92959	0.817248	2.77262	4.6604	0.641286	0.515174	0.526231	0.475115	0.479083	0.54732
0.930422	0.816591	2.77051	4.65997	0.641384	0.514654	0.524702	0.474683	0.478406	0.54668
0.931254	0.815843	2.76763	4.65794	0.640932	0.514012	0.523337	0.473904	0.477744	0.545749
0.932086	0.815304	2.76459	4.65631	0.640516	0.513955	0.522713	0.473418	0.477131	0.544386
0.932918	0.814862	2.75907	4.65693	0.640337	0.513185	0.522064	0.473036	0.476749	0.543463
0.933749	0.814208	2.75136	4.65633	0.640001	0.512478	0.521211	0.472706	0.4762	0.542975
0.934581	0.813544	2.74357	4.65646	0.639437	0.511862	0.520687	0.47217	0.475557	0.542195
0.935413	0.81293	2.73936	4.65646	0.639862	0.511261	0.520684	0.470923	0.475593	0.541232
0.936245	0.812031	2.73856	4.6555	0.640192	0.510562	0.520579	0.469664	0.475984	0.5406
0.937077	0.811154	2.73642	4.65443	0.640017	0.509327	0.519937	0.469312	0.4762	0.539539
0.937909	0.810514	2.73219	4.65303	0.639601	0.508862	0.518631	0.468643	0.475463	0.538606
0.938741	0.809985	2.7291	4.653	0.639645	0.508342	0.517972	0.46784	0.475035	0.538077
0.939573	0.809228	2.72685	4.6531	0.63979	0.508142	0.518086	0.466994	0.474682	0.537608
0.940404	0.808653	2.72244	4.65231	0.639524	0.507258	0.518152	0.465902	0.474269	0.536462
0.941236	0.808182	2.72308	4.65246	0.639354	0.50632	0.517361	0.465255	0.474727	0.535245
0.942068	0.807725	2.72563	4.65167	0.639274	0.505609	0.517154	0.46469	0.474093	0.534525
0.9429	0.807385	2.72484	4.65127	0.639173	0.505155	0.517024	0.464235	0.474067	0.533837
0.943732	0.807101	2.72115	4.65291	0.638561	0.50509	0.515784	0.463926	0.474188	0.533315
0.944564	0.806723	2.71716	4.65335	0.637799	0.504629	0.514568	0.463378	0.474142	0.533348
0.945396	0.806053	2.71318	4.65325	0.637241	0.504144	0.514098	0.462389	0.473358	0.533456
0.946227	0.805298	2.70886	4.65457	0.636801	0.504268	0.513963	0.461441	0.472718	0.533754
0.947059	0.804795	2.70725	4.65272	0.636153	0.503476	0.514241	0.460858	0.472355	0.53264
0.947891	0.804507	2.70549	4.65205	0.635971	0.502982	0.513718	0.460287	0.471995	0.531958
0.948723	0.804237	2.70131	4.65278	0.63603	0.502592	0.51277	0.459859	0.47172	0.531898
0.949555	0.803726	2.69743	4.65276	0.635712	0.502212	0.511286	0.459557	0.471205	0.531474
0.950387	0.802793	2.69526	4.65251	0.635526	0.502086	0.511139	0.45894	0.470655	0.530955
0.951219	0.802238	2.69328	4.65291	0.635212	0.501793	0.510283	0.458589	0.470396	0.530135
0.95205	0.801756	2.69157	4.65298	0.635034	0.501875	0.509794	0.45872	0.470334	0.529638
0.952882	0.801286	2.68763	4.65299	0.635229	0.501201	0.509608	0.458351	0.470175	0.528687
0.953714	0.80092	2.68657	4.65367	0.635294	0.500745	0.509083	0.45768	0.469702	0.527743
0.954546	0.800467	2.68647	4.65438	0.635398	0.500469	0.508323	0.457276	0.468978	0.526736
0.955378	0.799578	2.68383	4.65556	0.635249	0.499945	0.508084	0.45645	0.468083	0.526908
0.95621	0.799073	2.67881	4.65494	0.634905	0.499019	0.507515	0.455467	0.467172	0.527052
0.957042	0.798461	2.67436	4.65717	0.634809	0.498103	0.506924	0.455043	0.46695	0.526184
0.957873	0.797626	2.67043	4.65818	0.634328	0.498115	0.50566	0.45453	0.466689	0.525656
0.958705	0.797121	2.66803	4.6576	0.633558	0.498037	0.504955	0.45373	0.46609	0.524969
0.959537	0.796601	2.66334	4.65738	0.633339	0.497676	0.504445	0.453067	0.465101	0.523659
0.960369	0.79607	2.66052	4.6579	0.633116	0.497227	0.503452	0.452776	0.464665	0.522699
0.961201	0.79534	2.65872	4.65946	0.632595	0.496335	0.503034	0.452952	0.464178	0.522746
0.962033	0.794369	2.65892	4.66005	0.6323	0.495247	0.502912	0.452844	0.464226	0.521874
0.962865	0.793345	2.6546	4.66027	0.631998	0.494801	0.501934	0.452115	0.46431	0.520958
0.963696	0.79237	2.64922	4.65905	0.631412	0.493983	0.501974	0.451804	0.464156	0.519833
0.964528	0.79161	2.65001	4.65874	0.630838	0.493428	0.501094	0.452031	0.464023	0.518963
0.96536	0.79054	2.64992	4.65888	0.629992	0.493526	0.500579	0.452295	0.463837	0.517849
0.966192	0.78968	2.64748	4.65784	0.629396	0.493012	0.499723	0.452477	0.463686	0.516471
0.967024	0.789527	2.64768	4.65825	0.629252	0.492881	0.498972	0.452092	0.462993	0.516311
0.967856	0.789289	2.64341	4.6592	0.629119	0.492669	0.498282	0.451644	0.461953	0.51594
0.968688	0.788872	2.63977	4.65788	0.628971	0.491772	0.49813	0.451151	0.461608	0.515877
0.969519	0.788248	2.63824	4.65661	0.628523	0.491108	0.498268	0.450896	0.460407	0.515549
0.970351	0.78752	2.6362	4.65576	0.62795	0.490623	0.498309	0.451063	0.459598	0.514724
0.971183	0.786723	2.63133	4.65443	0.627544	0.490089	0.497743	0.451309	0.458508	0.513957
0.972015	0.786109	2.62494	4.65449	0.627114	0.48981	0.497431	0.450758	0.458356	0.512716
0.972847	0.785191	2.61978	4.65547	0.626867	0.489696	0.497414	0.45043	0.458369	0.512603
0.973679	0.784323	2.61408	4.6573	0.626554	0.489558	0.497264	0.449932	0.458	0.512135
0.974511	0.783342	2.60844	4.65642	0.626032	0.489014	0.497681	0.449196	0.457624	0.512724
0.975343	0.78222	2.61008	4.6551	0.625443	0.488555	0.49778	0.448672	0.457448	0.512826
0.976174	0.781512	2.61059	4.65439	0.625261	0.487497	0.497677	0.448498	0.457155	0.512079
0.977006	0.780727	2.60865	4.65371	0.624633	0.487113	0.496779	0.448396	0.456674	0.511987
0.977838	0.77986	2.60564	4.65419	0.62411	0.487078	0.495867	0.448344	0.456083	0.511682
0.97867	0.779286	2.60557	4.65612	0.624411	0.486449	0.495428	0.448042	0.455713	0.511518
0.979502	0.778495	2.60373	4.65618	0.624424	0.486378	0.496071	0.447591	0.45553	0.511163
0.980334	0.777842	2.60087	4.65619	0.623537	0.486122	0.495787	0.446729	0.455237	0.510611
0.981166	0.777145	2.59711	4.65721	0.622881	0.485883	0.494975	0.446642	0.455193	0.510189
0.981997	0.77637	2.59397	4.65775	0.622554	0.48575	0.493926	0.44664	0.45561	0.51005
0.982829	0.775593	2.58777	4.65784	0.622061	0.485841	0.49333	0.445763	0.455131	0.509357
0.983661	0.774515	2.58045	4.65887	0.621482	0.485755	0.492765	0.444733	0.455419	0.508205
0.984493	0.773502	2.57709	4.65799	0.62138	0.485658	0.491965	0.443998	0.455335	0.507194
0.985325	0.77294	2.57439	4.65642	0.621492	0.484699	0.491451	0.443394	0.455087	0.507063
0.986157	0.772117	2.57198	4.65523	0.621173	0.484019	0.491047	0.442487	0.454285	0.506367
0.986989	0.771421	2.56865	4.65552	0.621044	0.48316	0.491287	0.442312	0.453737	0.505701
0.98782	0.770898	2.56774	4.65512	0.621133	0.481997	0.491064	0.442074	0.453798	0.504705
0.988652	0.77	2.56819	4.65553	0.620992	0.480999	0.489923	0.44139	0.453494	0.504345
0.989484	0.769262	2.56784	4.65536	0.620599	0.481037	0.489342	0.440867	0.452964	0.504221
0.990316	0.768526	2.56716	4.65481	0.620419	0.480472	0.488729	0.440289	0.452659	0.503693
0.991148	0.767676	2.56522	4.65371	0.62032	0.480068	0.488691	0.439542	0.45238	0.503046
0.99198	0.766969	2.56325	4.65285	0.619761	0.479301	0.487864	0.438648	0.451413	0.503303
0.992812	0.766232	2.56106	4.65221	0.619321	0.479375	0.487485	0.437824	0.451541	0.50412
0.993643	0.765434	2.55828	4.6516	0.618619	0.478237	0.486998	0.436832	0.450484	0.504084
0.994475	0.764375	2.55436	4.65171	0.617541	0.477843	0.485729	0.436159	0.449891	0.504178
0.995307	0.763332	2.54976	4.65105	0.61668	0.477909	0.484173	0.435873	0.449785	0.504281
0.996139	0.762263	2.54649	4.64865	0.615791	0.477161	0.48423	0.435218	0.449419	0.504877
0.996971	0.761563	2.54345	4.64602	0.615344	0.475863	0.483054	0.435026	0.449423	0.504839
0.997803	0.761005	2.5406	4.64455	0.615149	0.47556	0.482989	0.434192	0.449954	0.504457
0.998635	0.760184	2.53917	4.6423	0.614517	0.474476	0.482688	0.433468	0.449488	0.504877
0.999466	0.75942	2.539	4.64104	0.61396	0.473265	0.482491	0.433414	0.448654	0.504177
1.0003	0.758609	2.53892	4.64119	0.614019	0.472916	0.48219	0.433005	0.447771	0.503542
1.00113	0.757763	2.53739	4.64132	0.613626	0.472568	0.482136	0.432384	0.447508	0.503079
1.00196	0.757087	2.53159	4.64177	0.613349	0.471824	0.482047	0.431615	0.446931	0.502795
1.00279	0.756313	2.52544	4.64087	0.613589	0.471326	0.48201	0.43092	0.446847	0.502528
1.00363	0.755827	2.52251	4.64077	0.613712	0.471075	0.481671	0.430198	0.446892	0.503107
1.00446	0.755308	2.51738	4.64086	0.613593	0.470633	0.48303	0.429726	0.445921	0.503129
1.00529	0.754836	2.51686	4.64183	0.613172	0.470696	0.482542	0.42864	0.445861	0.502673
1.00612	0.754295	2.51308	4.64161	0.612807	0.47029	0.482757	0.427475	0.445338	0.50343
1.00695	0.75405	2.50554	4.64024	0.612631	0.46925	0.482687	0.426831	0.44492	0.503982
1.00778	0.753901	2.50474	4.63958	0.612184	0.469645	0.483514	0.426102	0.44526	0.504285
1.00862	0.75323	2.50361	4.63833	0.611493	0.469579	0.484097	0.425609	0.445118	0.502814
1.00945	0.752255	2.50283	4.63651	0.610601	0.469844	0.483467	0.42478	0.445384	0.50173
1.01028	0.751425	2.49894	4.6367	0.609926	0.469893	0.483428	0.423955	0.444331	0.500646
1.01111	0.750907	2.49784	4.63653	0.609693	0.469193	0.483506	0.42323	0.444607	0.499811
1.01194	0.750228	2.49839	4.63703	0.609826	0.469226	0.483783	0.422435	0.443896	0.500206
1.01278	0.749697	2.50004	4.6371	0.609879	0.468681	0.48285	0.421834	0.443813	0.499715
1.01361	0.748974	2.50325	4.63652	0.60981	0.467848	0.483151	0.421749	0.443343	0.499933
1.01444	0.748389	2.50269	4.63625	0.609605	0.467639	0.482639	0.421457	0.442431	0.499249
1.01527	0.747645	2.50417	4.63528	0.609208	0.466416	0.482316	0.420829	0.4425	0.499282
1.0161	0.747078	2.50359	4.63531	0.609278	0.465545	0.481446	0.420452	0.442274	0.498288
1.01694	0.74671	2.50132	4.63489	0.609612	0.46481	0.481618	0.420258	0.442117	0.497673
1.01777	0.745924	2.5	4.63372	0.609207	0.465082	0.481494	0.419934	0.442125	0.498363
1.0186	0.745304	2.49836	4.63316	0.608552	0.464746	0.482043	0.420134	0.44208	0.49754
1.01943	0.744605	2.49807	4.63389	0.608105	0.464079	0.481662	0.419402	0.441739	0.497458
1.02026	0.743872	2.49401	4.63383	0.6069	0.464074	0.480359	0.418917	0.440957	0.49773
1.0211	0.743022	2.49369	4.63374	0.60623	0.463428	0.478624	0.418394	0.440504	0.497963
1.02193	0.742394	2.49243	4.63316	0.606464	0.46279	0.478284	0.418506	0.440233	0.498321
1.02276	0.741856	2.49035	4.63242	0.606302	0.462456	0.477722	0.417598	0.439746	0.497967
1.02359	0.741119	2.48919	4.63203	0.605825	0.462025	0.476821	0.4166	0.438146	0.497839
1.02442	0.740387	2.48882	4.63262	0.605345	0.461185	0.476226	0.415824	0.437146	0.497869
1.02525	0.740252	2.48592	4.6316	0.604756	0.460842	0.475842	0.415395	0.436786	0.497792
1.02609	0.739719	2.48189	4.63235	0.604378	0.460254	0.475153	0.415518	0.435749	0.498769
1.02692	0.738558	2.47826	4.63135	0.603936	0.459837	0.475053	0.415076	0.436096	0.498723
1.02775	0.738265	2.48054	4.63049	0.603555	0.460062	0.475142	0.415334	0.43569	0.498969
1.02858	0.737794	2.47858	4.63106	0.60278	0.460242	0.473896	0.415201	0.435122	0.498502
1.02941	0.737182	2.47544	4.63199	0.601734	0.460322	0.472921	0.415061	0.434553	0.497503
1.03025	0.736447	2.46916	4.63335	0.601036	0.4607	0.472635	0.414864	0.434539	0.497084
1.03108	0.735328	2.46519	4.63353	0.601013	0.459993	0.472033	0.413967	0.433978	0.496447
1.03191	0.734401	2.46038	4.6316	0.60094	0.459245	0.472167	0.413291	0.433896	0.496199
1.03274	0.733748	2.45779	4.63169	0.600728	0.458894	0.471581	0.412724	0.433596	0.495736
1.03357	0.733521	2.4553	4.63112	0.600326	0.45831	0.47095	0.41267	0.43406	0.495131
1.03441	0.732801	2.45486	4.6303	0.599816	0.457541	0.470547	0.412036	0.433986	0.493594
1.03524	0.731977	2.45506	4.62935	0.600039	0.457374	0.470299	0.411731	0.434289	0.492903
1.03607	0.731761	2.45584	4.62667	0.600386	0.456756	0.470424	0.411511	0.434073	0.492679
1.0369	0.731412	2.45617	4.62587	0.600453	0.456207	0.470156	0.410874	0.433757	0.492518
1.03773	0.730846	2.45436	4.6269	0.600475	0.456316	0.469293	0.410423	0.433716	0.491654
1.03856	0.730193	2.45138	4.62701	0.600105	0.456467	0.469119	0.409153	0.433437	0.490427
1.0394	0.72937	2.45019	4.62736	0.599589	0.45644	0.467812	0.408865	0.432871	0.489652
1.04023	0.728562	2.44939	4.62857	0.599497	0.45667	0.467362	0.408851	0.432643	0.48889
1.04106	0.728013	2.44629	4.62894	0.599392	0.456526	0.467197	0.407273	0.432565	0.488631
1.04189	0.727174	2.44388	4.62758	0.598797	0.455861	0.467191	0.406179	0.432252	0.488465
1.04272	0.726447	2.44148	4.62562	0.59831	0.454968	0.466494	0.405661	0.431352	0.488077
1.04356	0.725773	2.44025	4.62343	0.59795	0.454328	0.465817	0.405737	0.431294	0.487622
1.04439	0.725493	2.43979	4.62188	0.597216	0.453888	0.464753	0.404776	0.431028	0.486668
1.04522	0.724966	2.44048	4.62099	0.596499	0.453394	0.464019	0.403867	0.43042	0.485666
1.04605	0.724739	2.44352	4.6205	0.595627	0.45353	0.462896	0.403627	0.430345	0.485171
1.04688	0.724156	2.44383	4.61958	0.595399	0.453447	0.461863	0.403794	0.429735	0.485241
1.04771	0.723649	2.44529	4.6186	0.59548	0.452797	0.46122	0.404503	0.429014	0.485313
1.04855	0.722899	2.44578	4.61802	0.59562	0.452117	0.460454	0.404508	0.428619	0.484591
1.04938	0.721978	2.44424	4.61796	0.596141	0.451325	0.458974	0.404364	0.427636	0.484916
1.05021	0.721174	2.44227	4.61852	0.59653	0.450724	0.458316	0.40384	0.427311	0.485658
1.05104	0.720641	2.44194	4.61856	0.59704	0.449637	0.458233	0.403344	0.426958	0.486482
1.05187	0.719864	2.4378	4.61717	0.597218	0.448944	0.457241	0.403482	0.427277	0.486133
1.05271	0.718961	2.43157	4.61552	0.596723	0.448789	0.456158	0.403303	0.427425	0.486243
1.05354	0.718365	2.42426	4.61442	0.596227	0.44773	0.455821	0.402371	0.427854	0.486163
1.05437	0.717778	2.42108	4.61322	0.595879	0.44735	0.455052	0.401619	0.427662	0.485
1.0552	0.71735	2.41937	4.6126	0.595703	0.446438	0.45481	0.40118	0.427001	0.485198
1.05603	0.716811	2.41765	4.61248	0.595642	0.446044	0.454111	0.40118	0.42702	0.484887
1.05686	0.716488	2.41487	4.61157	0.595481	0.44614	0.453971	0.401421	0.426356	0.484269
1.0577	0.716038	2.41634	4.61004	0.594873	0.446404	0.453561	0.401697	0.426061	0.483816
1.05853	0.715392	2.41597	4.61016	0.594167	0.446709	0.451486	0.400962	0.426265	0.483655
1.05936	0.715136	2.41234	4.61132	0.593918	0.446298	0.450427	0.400218	0.425841	0.482743
1.06019	0.714504	2.41087	4.61159	0.593806	0.446397	0.449706	0.399238	0.425895	0.483268
1.06102	0.714082	2.40565	4.61051	0.593861	0.446556	0.449466	0.39831	0.425064	0.482641
1.06186	0.713194	2.40395	4.60878	0.594411	0.446336	0.449389	0.397446	0.425157	0.481937
1.06269	0.712619	2.39883	4.60678	0.593897	0.446213	0.449729	0.396118	0.425065	0.481109
1.06352	0.711657	2.3963	4.60531	0.593181	0.446364	0.449441	0.395813	0.424906	0.480705
1.06435	0.711101	2.39471	4.60403	0.592884	0.446025	0.448833	0.395513	0.4244	0.481068
1.06518	0.710531	2.39126	4.60238	0.592929	0.446352	0.448682	0.395527	0.424406	0.480001
1.06601	0.709707	2.38653	4.60033	0.592493	0.446868	0.448757	0.395479	0.424613	0.478873
1.06685	0.708793	2.38855	4.59991	0.591742	0.446081	0.448872	0.394446	0.423961	0.478994
1.06768	0.708214	2.39083	4.59923	0.591	0.445943	0.44923	0.39335	0.424004	0.478047
1.06851	0.707549	2.39146	4.59851	0.590654	0.445572	0.448787	0.392906	0.422625	0.47721
1.06934	0.706664	2.38391	4.59769	0.590109	0.445268	0.448396	0.392009	0.422598	0.476947
1.07018	0.706107	2.38201	4.59535	0.589857	0.444228	0.448703	0.391124	0.42258	0.475918
1.07101	0.705738	2.38166	4.59429	0.589792	0.443685	0.44889	0.391067	0.422764	0.476191
1.07184	0.705546	2.38017	4.59407	0.589965	0.443064	0.448376	0.390983	0.422444	0.475593
1.07267	0.705301	2.37981	4.59506	0.589653	0.442929	0.447224	0.391134	0.422949	0.47523
1.0735	0.705029	2.37979	4.59658	0.588749	0.443088	0.446161	0.391042	0.422582	0.474364
1.07433	0.704687	2.37817	4.59698	0.588011	0.442991	0.445162	0.390685	0.422097	0.474488
1.07517	0.703963	2.38002	4.59727	0.587848	0.442706	0.445355	0.390367	0.421396	0.474059
1.076	0.703458	2.37509	4.59644	0.588224	0.44203	0.445224	0.390246	0.420737	0.473665
1.07683	0.703281	2.37305	4.59572	0.588304	0.441361	0.444753	0.390099	0.420709	0.474514
1.07766	0.702567	2.37262	4.59556	0.58794	0.441478	0.443925	0.389158	0.42083	0.475102
1.07849	0.701884	2.36981	4.59415	0.587459	0.441176	0.444116	0.388279	0.420799	0.474963
1.07933	0.701405	2.36585	4.59296	0.587274	0.440598	0.444884	0.388108	0.420766	0.474881
1.08016	0.700834	2.36706	4.59208	0.587053	0.440362	0.444202	0.388254	0.420862	0.475301
1.08099	0.700435	2.36937	4.59146	0.586654	0.439022	0.443775	0.38829	0.421065	0.475301
1.08182	0.699975	2.37104	4.59005	0.586196	0.438706	0.443411	0.3875	0.420707	0.474582
1.08265	0.699547	2.37106	4.59003	0.58589	0.438626	0.442693	0.387854	0.420623	0.473668
1.08348	0.699367	2.36994	4.59062	0.58583	0.438151	0.4411	0.387385	0.420305	0.473468
1.08432	0.698926	2.36822	4.59001	0.586083	0.437711	0.440381	0.386557	0.420674	0.472883
1.08515	0.69791	2.36501	4.58978	0.586344	0.437352	0.440198	0.386373	0.420466	0.473423
1.08598	0.697069	2.3675	4.58954	0.586577	0.437015	0.44006	0.386515	0.420314	0.473154
1.08681	0.696268	2.36541	4.58817	0.586681	0.436419	0.439743	0.386783	0.419676	0.474369
1.08764	0.695379	2.36219	4.58754	0.586612	0.435855	0.438842	0.386102	0.419506	0.474209
1.08848	0.695031	2.36201	4.58846	0.586437	0.435336	0.438918	0.385531	0.419213	0.473913
1.08931	0.694739	2.35611	4.58896	0.58606	0.435351	0.437806	0.384935	0.419279	0.472736
1.09014	0.694157	2.35611	4.58863	0.585472	0.435473	0.437254	0.384014	0.419182	0.471953
1.09097	0.693683	2.35397	4.5876	0.584619	0.434971	0.436433	0.383542	0.41875	0.470236
1.0918	0.692952	2.35148	4.58667	0.583827	0.434419	0.435431	0.38347	0.418576	0.468802
1.09264	0.692396	2.34785	4.58581	0.583304	0.434084	0.43576	0.38366	0.418245	0.467827
1.09347	0.691955	2.34752	4.58512	0.582657	0.434246	0.43577	0.383556	0.417711	0.467926
1.0943	0.691437	2.34964	4.58486	0.582343	0.433617	0.434478	0.382634	0.41708	0.467194
1.09513	0.690949	2.35257	4.58482	0.581972	0.432969	0.434258	0.382706	0.416966	0.46726
1.09596	0.690204	2.35005	4.58414	0.581655	0.43264	0.435736	0.382927	0.416822	0.467635
1.09679	0.689537	2.34604	4.5827	0.581537	0.432729	0.434899	0.382578	0.416728	0.467
1.09763	0.688578	2.34321	4.58134	0.580917	0.432601	0.434379	0.381324	0.41606	0.466388
1.09846	0.687908	2.34136	4.58081	0.580113	0.432222	0.433298	0.379387	0.415943	0.466026
1.09929	0.687344	2.33756	4.58032	0.579782	0.432095	0.433377	0.378757	0.416032	0.465362
1.10012	0.686883	2.33484	4.57943	0.579929	0.431521	0.433417	0.378435	0.415286	0.46467
1.10095	0.685986	2.33309	4.57887	0.579551	0.43089	0.43409	0.378103	0.415077	0.464391
1.10179	0.685138	2.32942	4.57897	0.579326	0.430146	0.434301	0.378327	0.414482	0.463905
1.10262	0.684109	2.32777	4.57893	0.578787	0.429128	0.434158	0.379028	0.414838	0.464137
1.10345	0.683744	2.32871	4.57816	0.578104	0.428507	0.434347	0.379111	0.415004	0.462819
1.10428	0.683193	2.32868	4.57797	0.57855	0.427908	0.434858	0.379943	0.414601	0.462287
1.10511	0.682915	2.32395	4.57769	0.578341	0.426775	0.434076	0.379396	0.414488	0.461473
1.10594	0.682386	2.32035	4.57698	0.577365	0.425672	0.43332	0.378881	0.414202	0.460328
1.10678	0.681784	2.32041	4.57696	0.576932	0.424614	0.43305	0.377957	0.413539	0.460795
1.10761	0.681363	2.32188	4.57713	0.576739	0.424342	0.432249	0.377963	0.413204	0.460822
1.10844	0.680852	2.31787	4.57616	0.577035	0.424715	0.431804	0.377516	0.41259	0.460216
1.10927	0.680465	2.31328	4.574	0.57689	0.424644	0.431313	0.37714	0.412402	0.459902
1.1101	0.679982	2.30799	4.57257	0.576531	0.424389	0.431043	0.377033	0.41286	0.460048
1.11094	0.679286	2.30839	4.57296	0.576728	0.423748	0.430427	0.376434	0.412876	0.459813
1.11177	0.678402	2.30947	4.57311	0.576516	0.423803	0.430233	0.376006	0.412912	0.460323
1.1126	0.677464	2.3127	4.57111	0.576094	0.423732	0.42972	0.375181	0.412325	0.460384
1.11343	0.677011	2.31182	4.5687	0.575492	0.423357	0.429352	0.374128	0.411508	0.460891
1.11426	0.676446	2.31246	4.56738	0.574726	0.423031	0.430297	0.374203	0.411184	0.461004
1.11509	0.675821	2.30536	4.56572	0.57466	0.422195	0.431041	0.373572	0.410614	0.461036
1.11593	0.67514	2.30688	4.56458	0.574754	0.421802	0.431414	0.37364	0.410463	0.460999
1.11676	0.674627	2.30145	4.56409	0.574203	0.421773	0.430885	0.373287	0.410454	0.460595
1.11759	0.673895	2.29985	4.56359	0.573842	0.422056	0.430471	0.373354	0.410191	0.460375
1.11842	0.672799	2.29569	4.5627	0.573059	0.421957	0.43008	0.372828	0.409784	0.459689
1.11925	0.672127	2.28941	4.562	0.572597	0.421419	0.429663	0.372718	0.409136	0.458683
1.12009	0.671707	2.28584	4.56227	0.572435	0.421284	0.429163	0.372681	0.408383	0.457932
1.12092	0.671362	2.28302	4.56198	0.572439	0.421037	0.428258	0.372183	0.408057	0.457357
1.12175	0.671061	2.28154	4.56185	0.572559	0.420611	0.427763	0.371864	0.407766	0.457677
1.12258	0.67027	2.27508	4.56157	0.572634	0.420691	0.427541	0.371426	0.406962	0.457696
1.12341	0.669864	2.26939	4.5601	0.572165	0.420418	0.427005	0.371059	0.406748	0.457456
1.12425	0.669152	2.26705	4.55947	0.5713	0.420048	0.427273	0.370726	0.406501	0.457644
1.12508	0.668546	2.26309	4.55903	0.570512	0.419507	0.42757	0.371198	0.406715	0.457521
1.12591	0.667986	2.26256	4.55863	0.569721	0.419474	0.427942	0.371919	0.407278	0.457599
1.12674	0.667795	2.26429	4.55967	0.568773	0.419594	0.4278	0.370671	0.407039	0.45614
1.12757	0.667197	2.25831	4.56022	0.568518	0.419364	0.427849	0.370276	0.406426	0.455479
1.12841	0.666448	2.25558	4.55941	0.568181	0.419256	0.427695	0.370157	0.405881	0.454562
1.12924	0.666083	2.25612	4.55839	0.568095	0.419034	0.42794	0.370734	0.406061	0.454623
1.13007	0.66543	2.24921	4.55644	0.567917	0.418654	0.427352	0.371052	0.405769	0.454434
1.1309	0.664322	2.24845	4.55461	0.567503	0.418052	0.42678	0.370035	0.405779	0.45393
1.13173	0.663536	2.2454	4.55368	0.567112	0.417932	0.425539	0.370092	0.405602	0.454341
1.13256	0.663025	2.24432	4.55248	0.567097	0.417521	0.425016	0.369961	0.405708	0.454878
1.1334	0.662639	2.24345	4.55094	0.567197	0.41715	0.424254	0.369482	0.405092	0.45567
1.13423	0.662294	2.23811	4.55031	0.567225	0.417188	0.423428	0.368625	0.405317	0.455427
1.13506	0.661201	2.23963	4.54986	0.567201	0.416332	0.422649	0.367688	0.40541	0.455168
1.13589	0.660464	2.23986	4.54832	0.56713	0.425909	0.423514	0.367516	0.405769	0.456005
1.13672	0.659692	2.23745	4.5459	0.566592	0.430686	0.422869	0.367756	0.405321	0.45568
1.13756	0.659065	2.23411	4.54573	0.566708	0.431043	0.421495	0.367293	0.405443	0.455832
1.13839	0.6585	2.23306	4.54696	0.566215	0.430631	0.420531	0.366639	0.406072	0.45573
1.13922	0.657904	2.23452	4.5458	0.566024	0.430288	0.420253	0.36597	0.406755	0.455821
1.14005	0.656939	2.23189	4.54465	0.566385	0.429854	0.420234	0.366712	0.406822	0.455991
1.14088	0.656173	2.23138	4.54483	0.566061	0.429401	0.419128	0.366559	0.406189	0.45679
1.14172	0.655413	2.22707	4.54393	0.565215	0.428921	0.418431	0.366499	0.406161	0.456267
1.14255	0.654896	2.22926	4.542	0.564452	0.428742	0.417052	0.366785	0.406181	0.455857
1.14338	0.654483	2.2323	4.53942	0.5645	0.428418	0.416013	0.365909	0.406053	0.455183
1.14421	0.654178	2.23329	4.53709	0.564329	0.428038	0.415396	0.365274	0.405505	0.454839
1.14504	0.65376	2.22966	4.5367	0.563704	0.427488	0.415067	0.364596	0.404967	0.455173
1.14587	0.653154	2.22836	4.53683	0.563256	0.426957	0.413983	0.364206	0.404757	0.455403
1.14671	0.65245	2.22909	4.53615	0.563487	0.427112	0.414131	0.363756	0.404476	0.455866
1.14754	0.651559	2.23203	4.53421	0.564165	0.427099	0.414495	0.363917	0.40425	0.456226
1.14837	0.650908	2.23121	4.53149	0.564146	0.426674	0.414295	0.364642	0.404342	0.455572
1.1492	0.650235	2.2259	4.52937	0.5641	0.425526	0.414304	0.363479	0.404139	0.456351
1.15003	0.649509	2.22581	4.52743	0.56412	0.424282	0.41344	0.363603	0.404452	0.456556
1.15087	0.64885	2.2244	4.5271	0.564513	0.423384	0.412649	0.36289	0.404452	0.456583
1.1517	0.648195	2.2222	4.52711	0.56455	0.422645	0.412231	0.3625	0.404079	0.455815
1.15253	0.647669	2.22001	4.52607	0.563964	0.422074	0.412845	0.362771	0.403766	0.455659
1.15336	0.647179	2.21602	4.52545	0.564196	0.421361	0.411997	0.3623	0.403346	0.455579
1.15419	0.646572	2.21222	4.52598	0.564655	0.420724	0.411258	0.362404	0.403128	0.455252
1.15502	0.645639	2.21173	4.52683	0.565392	0.420511	0.410819	0.363389	0.403072	0.455372
1.15586	0.64493	2.2054	4.52576	0.56611	0.420058	0.409654	0.362835	0.402951	0.455205
1.15669	0.644398	2.2095	4.52427	0.565893	0.419758	0.408557	0.363421	0.403082	0.454502
1.15752	0.643654	2.20509	4.52298	0.564925	0.419418	0.407459	0.362737	0.403126	0.453829
1.15835	0.642739	2.2032	4.52095	0.56471	0.418995	0.406589	0.362605	0.4027	0.453471
1.15918	0.642178	2.20042	4.51983	0.564458	0.418393	0.40551	0.361972	0.402509	0.453442
1.16002	0.641903	2.1995	4.51895	0.565348	0.41763	0.40527	0.361498	0.40215	0.453351
1.16085	0.641758	2.20031	4.51817	0.565008	0.417163	0.405017	0.36086	0.401884	0.453213
1.16168	0.641279	2.2028	4.51704	0.564864	0.416539	0.404699	0.360899	0.401769	0.452572
1.16251	0.64067	2.20298	4.51568	0.564027	0.416108	0.403829	0.360683	0.401419	0.45265
1.16334	0.639915	2.20093	4.51347	0.563394	0.415933	0.403211	0.360354	0.401082	0.452346
1.16417	0.639367	2.20196	4.51275	0.563384	0.415629	0.403146	0.359969	0.400906	0.451864
1.16501	0.638628	2.20245	4.51332	0.563549	0.415234	0.403255	0.360113	0.400776	0.451735
1.16584	0.638142	2.20247	4.51274	0.564138	0.414748	0.402	0.359962	0.400925	0.451942
1.16667	0.637505	2.19748	4.51099	0.564434	0.414732	0.400828	0.359048	0.40093	0.451752
1.1675	0.636982	2.19192	4.5105	0.564283	0.414435	0.400551	0.358465	0.400365	0.451615
1.16833	0.636504	2.19165	4.50905	0.564273	0.413882	0.399966	0.358142	0.400176	0.452422
1.16917	0.635742	2.19059	4.50696	0.563769	0.413407	0.399526	0.358026	0.400567	0.453095
1.17	0.635277	2.18904	4.50636	0.563242	0.412931	0.399162	0.357809	0.401269	0.453261
1.17083	0.634483	2.1864	4.50641	0.563103	0.412392	0.398832	0.35728	0.401016	0.452415
1.17166	0.633861	2.18665	4.50649	0.56264	0.411685	0.39869	0.356746	0.400557	0.451917
1.17249	0.63351	2.1854	4.50609	0.562786	0.411158	0.399122	0.356946	0.40049	0.452052
1.17332	0.632979	2.18341	4.50482	0.562954	0.410838	0.399457	0.356746	0.400228	0.451877
1.17416	0.632205	2.17904	4.50337	0.562387	0.41089	0.39921	0.356363	0.400304	0.451548
1.17499	0.631724	2.17868	4.50237	0.56191	0.410571	0.399436	0.356072	0.40031	0.45072
1.17582	0.63108	2.17978	4.50225	0.561851	0.409792	0.399138	0.357147	0.399881	0.450773
1.17665	0.631345	2.1795	4.50229	0.561743	0.409488	0.398854	0.357362	0.399151	0.450436
1.17748	0.630931	2.17436	4.50281	0.561472	0.400812	0.398311	0.357216	0.398421	0.449733
1.17832	0.630438	2.17384	4.50322	0.561533	0.394466	0.39755	0.356587	0.398472	0.449182
1.17915	0.629812	2.1716	4.50206	0.561112	0.393303	0.3973	0.356453	0.398685	0.448627
1.17998	0.629001	2.16702	4.49965	0.56061	0.393307	0.397444	0.356322	0.398067	0.448475
1.18081	0.628615	2.16284	4.49917	0.560696	0.392375	0.397155	0.355907	0.397843	0.448286
1.18164	0.628498	2.15961	4.49922	0.560065	0.39183	0.396804	0.355341	0.397666	0.448469
1.18248	0.628014	2.15802	4.49757	0.560098	0.391073	0.39672	0.354716	0.398043	0.448172
1.18331	0.6274	2.15846	4.49628	0.559889	0.391429	0.397242	0.353956	0.398273	0.448016
1.18414	0.626743	2.15403	4.49564	0.560328	0.391505	0.39758	0.353111	0.398281	0.448226
1.18497	0.626292	2.15042	4.49444	0.559817	0.391296	0.397637	0.352636	0.398232	0.44885
1.1858	0.625798	2.14825	4.49395	0.559019	0.391176	0.39704	0.352202	0.398338	0.449164
1.18664	0.625175	2.14609	4.49379	0.558396	0.390722	0.395649	0.352264	0.398302	0.449438
1.18747	0.624854	2.14352	4.49318	0.558259	0.390115	0.394875	0.35178	0.398341	0.449407
1.1883	0.624568	2.14226	4.49333	0.557314	0.38906	0.394815	0.351552	0.397984	0.448928
1.18913	0.624211	2.13808	4.49378	0.556434	0.38849	0.394949	0.351376	0.397865	0.448513
1.18996	0.623691	2.13365	4.49375	0.555899	0.388263	0.394404	0.350827	0.398219	0.448843
1.19079	0.623048	2.13596	4.49408	0.555368	0.38848	0.393995	0.350714	0.39885	0.447959
1.19163	0.622573	2.12998	4.49454	0.555083	0.388498	0.393966	0.350421	0.398413	0.447234
1.19246	0.622166	2.12752	4.4937	0.554716	0.388636	0.393932	0.350863	0.398095	0.447339
1.19329	0.621587	2.12938	4.49148	0.554439	0.388524	0.39395	0.350351	0.39808	0.447159
1.19412	0.621072	2.12933	4.48966	0.553963	0.388117	0.393258	0.349996	0.398157	0.447106
1.19495	0.620513	2.12692	4.48848	0.55322	0.387504	0.393241	0.350088	0.398353	0.446417
1.19579	0.620128	2.12347	4.48697	0.552389	0.386882	0.393214	0.34958	0.398841	0.445928
1.19662	0.619842	2.12429	4.48497	0.551508	0.386478	0.39265	0.348706	0.399207	0.445216
1.19745	0.6194	2.12386	4.48449	0.550713	0.386034	0.392109	0.348356	0.39918	0.444698
1.19828	0.618919	2.12223	4.4842	0.550262	0.385543	0.39156	0.347847	0.399172	0.444596
1.19911	0.618654	2.12298	4.48256	0.550458	0.385368	0.391823	0.347925	0.399223	0.445141
1.19995	0.618482	2.11984	4.48104	0.550295	0.385233	0.392476	0.347821	0.399441	0.445488
1.20078	0.618242	2.12096	4.48004	0.549927	0.384694	0.39306	0.347665	0.399559	0.44528
1.20161	0.617699	2.11971	4.47975	0.548786	0.38434	0.392521	0.347746	0.399337	0.444148
1.20244	0.616989	2.11778	4.47832	0.548438	0.38428	0.39271	0.348028	0.399251	0.443446
1.20327	0.616519	2.11747	4.47902	0.548472	0.384388	0.392552	0.346973	0.39923	0.444517
1.2041	0.61621	2.11785	4.47895	0.548354	0.384307	0.392934	0.346677	0.399401	0.444402
1.20494	0.615979	2.11723	4.4782	0.547927	0.383724	0.393704	0.34618	0.399477	0.443221
1.20577	0.615387	2.11617	4.47584	0.547426	0.38309	0.393522	0.345535	0.399082	0.442437
1.2066	0.614905	2.11545	4.47407	0.547098	0.382492	0.392863	0.345041	0.398887	0.442476
1.20743	0.614345	2.11295	4.47252	0.546698	0.381799	0.393085	0.344598	0.398565	0.442381
1.20826	0.613965	2.11718	4.47127	0.545951	0.380705	0.393332	0.345001	0.398094	0.442254
1.2091	0.61346	2.11981	4.47029	0.545945	0.38008	0.393037	0.344583	0.397727	0.442077
1.20993	0.61274	2.1174	4.46944	0.546119	0.379781	0.392697	0.344452	0.397206	0.441218
1.21076	0.612365	2.11564	4.46767	0.545872	0.379419	0.392325	0.343913	0.396842	0.440399
1.21159	0.612096	2.11797	4.46651	0.545695	0.37942	0.392238	0.34334	0.39653	0.439623
1.21242	0.611744	2.11595	4.46493	0.545323	0.379003	0.392016	0.343005	0.396459	0.439355
1.21325	0.611164	2.11496	4.46283	0.545209	0.378295	0.391811	0.34303	0.396528	0.439409
1.21409	0.610618	2.11596	4.4622	0.545294	0.377865	0.392335	0.342067	0.396148	0.43951
1.21492	0.610161	2.11379	4.46223	0.544906	0.377384	0.392883	0.341803	0.395925	0.439359
1.21575	0.609897	2.11586	4.46229	0.544797	0.376774	0.393059	0.341268	0.395866	0.439029
1.21658	0.609462	2.11416	4.46145	0.544788	0.376076	0.393163	0.341733	0.396105	0.439181
1.21741	0.608871	2.11385	4.4593	0.544044	0.375742	0.393087	0.340757	0.396185	0.439222
1.21825	0.608032	2.11054	4.45763	0.54399	0.375491	0.392889	0.33983	0.396006	0.439404
1.21908	0.607552	2.11	4.45621	0.543587	0.375249	0.393322	0.34	0.396105	0.439857
1.21991	0.607079	2.10953	4.4556	0.543295	0.375445	0.393507	0.340292	0.396065	0.439754
1.22074	0.606655	2.11216	4.45476	0.542874	0.375311	0.393157	0.340236	0.395544	0.439591
1.22157	0.606437	2.11742	4.45351	0.542788	0.374735	0.392613	0.340659	0.395364	0.439527
1.2224	0.60614	2.12102	4.45165	0.542618	0.374543	0.391972	0.3405	0.395336	0.439682
1.22324	0.605631	2.12242	4.45017	0.542554	0.374796	0.391583	0.340391	0.395056	0.439747
1.22407	0.605238	2.12136	4.44983	0.54174	0.374989	0.391474	0.340124	0.394362	0.43917
1.2249	0.604934	2.11942	4.44909	0.54158	0.374234	0.390824	0.340697	0.393828	0.438686
1.22573	0.604501	2.11556	4.44823	0.541665	0.372987	0.389815	0.340391	0.393442	0.438752
1.22656	0.603764	2.11324	4.44799	0.541526	0.372294	0.388913	0.340303	0.39308	0.438629
1.2274	0.603077	2.11167	4.44701	0.541306	0.37179	0.388883	0.340865	0.393294	0.438259
1.22823	0.602317	2.111	4.44539	0.541669	0.371543	0.389648	0.340103	0.393213	0.437938
1.22906	0.601607	2.10996	4.44352	0.540987	0.37172	0.390062	0.34026	0.392894	0.437892
1.22989	0.601015	2.10756	4.44157	0.541478	0.372111	0.389462	0.340614	0.392979	0.437787
1.23072	0.60071	2.10587	4.44032	0.541998	0.372149	0.388117	0.339993	0.393087	0.437136
1.23156	0.600356	2.10623	4.43822	0.54194	0.371636	0.387508	0.339635	0.392823	0.436261
1.23239	0.600018	2.1043	4.43663	0.541761	0.370686	0.387319	0.339244	0.392198	0.43631
1.23322	0.599478	2.1077	4.43613	0.541336	0.370157	0.386973	0.33904	0.391801	0.437054
1.23405	0.598915	2.11165	4.43587	0.540746	0.370048	0.386784	0.33917	0.392229	0.437099
1.23488	0.59854	2.11173	4.4356	0.539819	0.369775	0.3865	0.338731	0.392124	0.437217
1.23571	0.597922	2.11062	4.43505	0.539981	0.369677	0.386387	0.33821	0.391266	0.437357
1.23655	0.597395	2.11028	4.43343	0.540155	0.369651	0.386185	0.338434	0.390786	0.436757
1.23738	0.596834	2.11047	4.43349	0.540493	0.369457	0.385719	0.338311	0.39024	0.43602
1.23821	0.596187	2.10757	4.43268	0.540477	0.369089	0.385497	0.338385	0.390235	0.435826
1.23904	0.595534	2.10999	4.43088	0.540341	0.368753	0.385776	0.338326	0.38983	0.435679
1.23987	0.594792	2.10973	4.42851	0.539941	0.36857	0.385741	0.337977	0.389361	0.435789
1.24071	0.594068	2.1074	4.4288	0.539661	0.36804	0.385512	0.337555	0.38923	0.435724
1.24154	0.593505	2.10794	4.42884	0.539648	0.367352	0.384732	0.337441	0.389209	0.435381
1.24237	0.592945	2.10906	4.42771	0.539312	0.367153	0.383772	0.336869	0.389002	0.434969
1.2432	0.592425	2.11029	4.42642	0.539218	0.367199	0.383837	0.336351	0.388827	0.434893
1.24403	0.592017	2.11055	4.42517	0.539142	0.367233	0.383505	0.336536	0.38868	0.435073
1.24487	0.591336	2.10614	4.42308	0.538295	0.366763	0.38274	0.336802	0.388886	0.434516
1.2457	0.59036	2.10367	4.42132	0.537689	0.36656	0.382319	0.336565	0.388728	0.433499
1.24653	0.589449	2.10217	4.42059	0.537619	0.366599	0.38209	0.336428	0.388685	0.433464
1.24736	0.588883	2.10194	4.41877	0.537577	0.366558	0.382139	0.336086	0.389034	0.433756
1.24819	0.58832	2.10019	4.41628	0.537788	0.366548	0.382196	0.335888	0.388823	0.43349
1.24903	0.587811	2.09774	4.41527	0.537369	0.366367	0.38225	0.335779	0.388581	0.433047
1.24986	0.587298	2.09857	4.41459	0.537602	0.366754	0.382714	0.335158	0.388706	0.433
1.25069	0.586755	2.09729	4.41174	0.537195	0.367004	0.382603	0.335074	0.38892	0.433222
1.25152	0.58631	2.0939	4.40992	0.537406	0.366368	0.382233	0.335261	0.388982	0.433695
1.25235	0.58586	2.09424	4.40925	0.537577	0.365853	0.382137	0.334927	0.388801	0.434277
1.25318	0.585268	2.09123	4.40739	0.537233	0.365012	0.381506	0.334772	0.388754	0.434155
1.25402	0.584636	2.09	4.40562	0.536582	0.3648	0.38134	0.334508	0.388606	0.433722
1.25485	0.584086	2.08882	4.40383	0.536173	0.365064	0.381091	0.334299	0.38849	0.433514
1.25568	0.583658	2.08975	4.40028	0.535161	0.364852	0.38028	0.334739	0.388695	0.432982
1.25651	0.583185	2.08996	4.3988	0.535107	0.364377	0.379999	0.334686	0.388769	0.432713
1.25734	0.582513	2.08803	4.39745	0.534369	0.363594	0.380493	0.334298	0.38863	0.432755
1.25818	0.58167	2.08806	4.39681	0.533958	0.363246	0.380586	0.333921	0.387999	0.432671
1.25901	0.580946	2.08676	4.39569	0.533518	0.363249	0.380599	0.333573	0.387621	0.432356
1.25984	0.580527	2.08667	4.39422	0.533187	0.363007	0.380603	0.333677	0.387917	0.431823
1.26067	0.579954	2.08864	4.39166	0.533091	0.362464	0.379988	0.332954	0.387708	0.431383
1.2615	0.579512	2.08537	4.38993	0.533072	0.3619	0.37937	0.332277	0.387253	0.431057
1.26233	0.579067	2.08503	4.38838	0.533125	0.361713	0.379348	0.332113	0.386861	0.430753
1.26317	0.578331	2.08102	4.38947	0.532841	0.361113	0.379684	0.331612	0.386487	0.430081
1.264	0.57753	2.07758	4.38722	0.532238	0.360803	0.380429	0.331904	0.385717	0.429691
1.26483	0.576912	2.07696	4.3857	0.531722	0.360494	0.380497	0.331899	0.385115	0.429236
1.26566	0.576334	2.07618	4.38408	0.532053	0.360122	0.380153	0.331946	0.384867	0.429032
1.26649	0.575885	2.0759	4.3836	0.53197	0.359694	0.380468	0.331398	0.384772	0.429022
1.26733	0.57557	2.08078	4.38202	0.531648	0.359491	0.380733	0.330737	0.384696	0.428672
1.26816	0.575202	2.07888	4.37954	0.53197	0.359287	0.380604	0.330014	0.384769	0.428323
1.26899	0.574772	2.07552	4.37846	0.532391	0.358729	0.380645	0.329242	0.38439	0.428034
1.26982	0.57442	2.07468	4.3774	0.532281	0.358508	0.380446	0.329249	0.383978	0.427614
1.27065	0.573948	2.0719	4.37578	0.53225	0.357905	0.379938	0.329233	0.384213	0.42738
1.27148	0.57349	2.0711	4.37396	0.532336	0.357066	0.379584	0.329265	0.384212	0.427566
1.27232	0.57294	2.07405	4.37212	0.531637	0.35661	0.379706	0.328864	0.384054	0.427668
1.27315	0.57238	2.07484	4.37274	0.531661	0.356438	0.379718	0.328126	0.38396	0.427457
1.27398	0.571789	2.07345	4.37163	0.531376	0.356487	0.379483	0.328722	0.383883	0.427192
1.27481	0.571185	2.07054	4.36945	0.531408	0.355822	0.379243	0.32834	0.383831	0.426487
1.27564	0.570794	2.06638	4.36779	0.531783	0.354527	0.378874	0.327532	0.383841	0.425686
1.27648	0.570204	2.06462	4.36635	0.532315	0.35351	0.379142	0.32758	0.383927	0.425158
1.27731	0.569748	2.06377	4.36518	0.53248	0.353159	0.379226	0.327401	0.38421	0.424309
1.27814	0.569566	2.06182	4.36484	0.532359	0.352752	0.378956	0.326576	0.384188	0.423977
1.27897	0.569404	2.05914	4.36314	0.532594	0.352465	0.379253	0.326091	0.383997	0.424621
1.2798	0.569047	2.05751	4.36118	0.532533	0.352102	0.379461	0.32583	0.383965	0.424583
1.28063	0.568625	2.05285	4.35993	0.532687	0.351955	0.379155	0.325714	0.383988	0.424122
1.28147	0.568316	2.04989	4.35986	0.533018	0.351895	0.379741	0.325314	0.383753	0.423537
1.2823	0.567687	2.04987	4.35959	0.533209	0.351368	0.380104	0.325201	0.383192	0.422786
1.28313	0.566949	2.04927	4.35838	0.533201	0.350554	0.380374	0.324843	0.382778	0.422741
1.28396	0.566377	2.04579	4.35683	0.533111	0.349699	0.380905	0.324616	0.382713	0.422929
1.28479	0.566018	2.04163	4.35565	0.532693	0.348979	0.380699	0.324728	0.382832	0.42305
1.28563	0.565532	2.04055	4.3557	0.532822	0.347952	0.380359	0.32455	0.382745	0.422958
1.28646	0.564836	2.04059	4.35357	0.533381	0.34708	0.380745	0.324103	0.382313	0.422516
1.28729	0.564326	2.04068	4.352	0.533843	0.346387	0.381047	0.323759	0.381848	0.42259
1.28812	0.563985	2.04084	4.35108	0.533599	0.345428	0.380525	0.323467	0.381506	0.423198
1.28895	0.5636	2.03968	4.35178	0.532924	0.344439	0.380045	0.323496	0.381374	0.422919
1.28979	0.563296	2.03848	4.35158	0.532572	0.343681	0.38065	0.324003	0.381247	0.422544
1.29062	0.562891	2.03698	4.35141	0.532796	0.343066	0.381079	0.324011	0.381316	0.422022
1.29145	0.562223	2.03228	4.34993	0.532561	0.342387	0.380369	0.323779	0.38131	0.421512
1.29228	0.561686	2.02776	4.34979	0.532239	0.341904	0.379598	0.323879	0.380823	0.420599
1.29311	0.56124	2.0265	4.34941	0.531211	0.341557	0.379424	0.324136	0.380578	0.419695
1.29394	0.56079	2.02337	4.34836	0.531126	0.341545	0.379512	0.324398	0.380196	0.418917
1.29478	0.560241	2.02236	4.34798	0.531296	0.341484	0.379332	0.324159	0.379642	0.418746
1.29561	0.559757	2.02296	4.34793	0.531221	0.340977	0.379024	0.323542	0.379167	0.419431
1.29644	0.559342	2.02247	4.34765	0.531173	0.340622	0.37876	0.322897	0.37885	0.419564
1.29727	0.558837	2.01715	4.34717	0.531461	0.340253	0.378847	0.322713	0.378648	0.41949
1.29811	0.558338	2.0159	4.34613	0.531516	0.339923	0.378202	0.322517	0.378136	0.419829
1.29894	0.558248	2.01599	4.3459	0.532108	0.339731	0.377658	0.322552	0.377638	0.419998
1.29977	0.558209	2.01315	4.34479	0.531867	0.339742	0.377407	0.322859	0.377664	0.420017
1.3006	0.55787	2.01081	4.34408	0.531802	0.339823	0.377345	0.322768	0.377218	0.419837
1.30143	0.55741	2.01294	4.34417	0.531652	0.338853	0.377031	0.322323	0.376687	0.419794
1.30226	0.557141	2.01286	4.34404	0.531396	0.33846	0.376402	0.322289	0.376645	0.419166
1.3031	0.556837	2.01161	4.34327	0.531505	0.337821	0.376421	0.321883	0.376562	0.418607
1.30393	0.556268	2.01145	4.34314	0.531304	0.336266	0.3764	0.321625	0.376452	0.418676
1.30476	0.555859	2.01059	4.34183	0.530935	0.336097	0.376172	0.321707	0.376614	0.418963
1.30559	0.55561	2.00976	4.34282	0.531226	0.336275	0.37605	0.32183	0.376873	0.418808
1.30642	0.555365	2.00805	4.34335	0.531342	0.33628	0.376273	0.322062	0.376967	0.417927
1.30726	0.555055	2.00704	4.3424	0.530558	0.335945	0.376238	0.321687	0.37751	0.417186
1.30809	0.554745	2.00517	4.3418	0.530137	0.335578	0.375787	0.321428	0.377782	0.416842
1.30892	0.554266	2.00438	4.34175	0.529826	0.334782	0.375563	0.322005	0.377559	0.417238
1.30975	0.55369	2.00327	4.34214	0.529287	0.333796	0.375386	0.322517	0.377052	0.417556
1.31058	0.553222	2.00529	4.34076	0.528663	0.333565	0.37477	0.322259	0.376593	0.417813
1.31141	0.552778	2.00608	4.34199	0.528284	0.33281	0.374794	0.322498	0.376314	0.417847
1.31225	0.552282	2.00872	4.34085	0.528361	0.332652	0.375239	0.322445	0.375924	0.417263
1.31308	0.551694	2.01056	4.34106	0.527822	0.332211	0.37551	0.321799	0.375444	0.416624
1.31391	0.551048	2.00875	4.34035	0.527788	0.331753	0.375656	0.321406	0.375248	0.416685
1.31474	0.550517	2.00658	4.3391	0.527576	0.331878	0.375807	0.32189	0.374855	0.416741
1.31557	0.550302	2.00417	4.33751	0.527879	0.331988	0.376149	0.321601	0.37434	0.41611
1.31641	0.549961	2.00294	4.3362	0.527589	0.33274	0.376104	0.321771	0.374305	0.415915
1.31724	0.549339	2.00262	4.33445	0.527382	0.332817	0.376335	0.321883	0.373875	0.415893
1.31807	0.548812	2.00055	4.33429	0.527235	0.332826	0.376313	0.32162	0.373224	0.415536
1.3189	0.548199	1.99889	4.33379	0.526951	0.332576	0.375942	0.321569	0.37321	0.415699
1.31973	0.547475	2.00037	4.33187	0.526771	0.332071	0.375714	0.321072	0.373346	0.416161
1.32056	0.546992	2.00222	4.33043	0.526243	0.331875	0.375407	0.32108	0.373191	0.415719
1.3214	0.546676	2.00246	4.33087	0.525854	0.331811	0.374892	0.320961	0.372281	0.415427
1.32223	0.546342	2.00336	4.32922	0.525143	0.331438	0.374989	0.320908	0.37164	0.415331
1.32306	0.545784	2.00291	4.32793	0.525002	0.330417	0.374103	0.320951	0.371701	0.41571
1.32389	0.545513	2.0012	4.32408	0.524778	0.33002	0.373407	0.320401	0.371863	0.416134
1.32472	0.54542	2.00044	4.32189	0.524445	0.330297	0.373135	0.320089	0.371978	0.415487
1.32556	0.54504	2.00058	4.32137	0.523951	0.331006	0.37287	0.320611	0.371682	0.415012
1.32639	0.5446	2.00179	4.32175	0.523801	0.331059	0.373255	0.320956	0.371328	0.41477
1.32722	0.544184	2.00117	4.31852	0.523236	0.330901	0.373648	0.320929	0.370924	0.415344
1.32805	0.543931	1.99861	4.31886	0.522268	0.3306	0.373934	0.321343	0.370814	0.415318
1.32888	0.543873	2	4.31801	0.521859	0.330493	0.3739	0.321625	0.370743	0.415394
1.32971	0.543609	2.00207	4.31686	0.522048	0.329899	0.373609	0.321516	0.370548	0.414032
1.33055	0.543165	2.0042	4.31397	0.522322	0.329944	0.373425	0.321391	0.370474	0.413816
1.33138	0.542596	2.00359	4.31265	0.522151	0.329849	0.372513	0.320541	0.370402	0.414279
1.33221	0.542201	2.00363	4.30898	0.522082	0.329032	0.371488	0.320613	0.370378	0.414973
1.33304	0.542004	2.00713	4.30627	0.522076	0.32842	0.371559	0.320763	0.369706	0.41499
1.33387	0.541717	2.01259	4.30469	0.522016	0.327752	0.371806	0.320375	0.369637	0.415087
1.33471	0.541255	2.01511	4.30319	0.52207	0.327759	0.372028	0.319516	0.369585	0.414947
1.33554	0.54071	2.01549	4.3014	0.522273	0.327732	0.37242	0.318969	0.369368	0.414182
1.33637	0.540357	2.01599	4.29986	0.522394	0.327286	0.372824	0.318537	0.369488	0.413863
1.3372	0.539901	2.01292	4.29816	0.522698	0.327136	0.372785	0.31854	0.369626	0.413029
1.33803	0.53927	2.00984	4.29749	0.522644	0.326837	0.372771	0.318597	0.369996	0.412607
1.33887	0.53868	2.00958	4.29668	0.522034	0.326801	0.372313	0.318155	0.369868	0.412681
1.3397	0.538172	2.00997	4.29538	0.521321	0.326686	0.372123	0.317687	0.370028	0.412309
1.34053	0.537376	2.01092	4.29103	0.520687	0.326634	0.372159	0.317597	0.370612	0.41162
1.34136	0.536598	2.01382	4.29071	0.520867	0.325686	0.371717	0.317136	0.370514	0.411034
1.34219	0.536234	2.01536	4.28904	0.521045	0.324508	0.371622	0.316379	0.370377	0.410821
1.34302	0.53589	2.01682	4.28706	0.520374	0.324131	0.371725	0.316169	0.370684	0.410636
1.34386	0.535382	2.01605	4.28569	0.519991	0.324017	0.37218	0.315975	0.370678	0.410516
1.34469	0.534913	2.01835	4.28381	0.519517	0.324143	0.371893	0.316018	0.370474	0.410708
1.34552	0.534236	2.02223	4.28149	0.518832	0.324413	0.371664	0.315758	0.370827	0.410578
1.34635	0.533707	2.02228	4.2799	0.519226	0.323751	0.371219	0.315103	0.371188	0.410279
1.34718	0.533295	2.02069	4.27657	0.519454	0.322904	0.370569	0.314219	0.371208	0.409474
1.34802	0.532827	2.01845	4.2738	0.519159	0.32227	0.369678	0.313602	0.370777	0.409406
1.34885	0.532183	2.01675	4.27186	0.519051	0.32139	0.368789	0.313738	0.369878	0.409986
1.34968	0.531326	2.01528	4.26949	0.519628	0.320564	0.368567	0.313837	0.369514	0.410615
1.35051	0.530554	2.01205	4.26813	0.51995	0.320416	0.368163	0.313894	0.369562	0.410696
1.35134	0.529898	2.01052	4.26572	0.520211	0.320427	0.368066	0.31396	0.369984	0.410275
1.35217	0.529223	2.01085	4.26438	0.520519	0.320146	0.368339	0.314321	0.370385	0.408852
1.35301	0.528671	2.01029	4.2603	0.520733	0.319932	0.368135	0.313578	0.370659	0.40799
1.35384	0.528297	2.01091	4.25833	0.521277	0.319504	0.367486	0.312748	0.370413	0.407427
1.35467	0.528003	2.0073	4.25518	0.521577	0.319661	0.367397	0.312834	0.369922	0.407055
1.3555	0.52762	2.0032	4.25318	0.52135	0.319121	0.366852	0.312752	0.369505	0.406629
1.35634	0.527034	2.00203	4.25232	0.521527	0.318375	0.366355	0.312205	0.369392	0.406281
1.35717	0.52631	2.0035	4.25027	0.521361	0.317442	0.36584	0.312007	0.369571	0.406488
1.358	0.525726	2.00387	4.2482	0.521937	0.315952	0.365873	0.312246	0.369419	0.40681
1.35883	0.52542	2.00077	4.24695	0.521706	0.315055	0.365841	0.312128	0.36899	0.406792
1.35966	0.525082	2.00047	4.24606	0.521668	0.314825	0.365458	0.312081	0.368433	0.406474
1.36049	0.524823	2.00004	4.2445	0.521487	0.314454	0.365427	0.312048	0.368144	0.405804
1.36133	0.524509	1.99785	4.24321	0.521134	0.314335	0.365478	0.312161	0.368258	0.404729
1.36216	0.523859	1.9948	4.24049	0.520645	0.314182	0.366	0.312176	0.368266	0.404348
1.36299	0.522999	1.99153	4.23708	0.520965	0.313276	0.366562	0.311689	0.368255	0.403974
1.36382	0.522298	1.99064	4.23745	0.52148	0.312775	0.366771	0.311143	0.368602	0.403825
1.36465	0.521938	1.99114	4.23603	0.521412	0.312462	0.36714	0.311125	0.368395	0.403227
1.36549	0.521396	1.9894	4.23597	0.521156	0.312179	0.367071	0.311336	0.368475	0.402612
1.36632	0.520634	1.98694	4.23464	0.520973	0.311757	0.367203	0.311006	0.368507	0.402459
1.36715	0.52009	1.98576	4.23262	0.521006	0.311413	0.367282	0.309969	0.368528	0.402543
1.36798	0.519332	1.98397	4.22953	0.520948	0.310754	0.367041	0.308387	0.368604	0.402817
1.36881	0.51855	1.98352	4.23009	0.520985	0.309966	0.366768	0.30739	0.36881	0.402572
1.36965	0.517909	1.98268	4.22854	0.521211	0.30994	0.36668	0.306913	0.368732	0.402341
1.37048	0.517246	1.97822	4.22703	0.520948	0.30951	0.366299	0.306366	0.368946	0.402096
1.37131	0.516513	1.97245	4.22709	0.520554	0.309723	0.366517	0.306261	0.369309	0.402319
1.37214	0.516134	1.96862	4.22599	0.520332	0.309898	0.366668	0.306284	0.368878	0.401693
1.37297	0.515582	1.96495	4.22495	0.52003	0.309689	0.366928	0.306518	0.368521	0.400626
1.3738	0.514947	1.96031	4.22559	0.519747	0.310246	0.366648	0.306449	0.368453	0.400068
1.37464	0.514331	1.95513	4.22445	0.51928	0.31047	0.367269	0.306287	0.368423	0.400144
1.37547	0.513861	1.9512	4.22315	0.519023	0.310894	0.366822	0.30652	0.368094	0.399823
1.3763	0.513438	1.95111	4.22182	0.518563	0.310359	0.366718	0.306734	0.367964	0.399707
1.37713	0.512957	1.95215	4.22092	0.517412	0.309895	0.365419	0.306754	0.368076	0.400828
1.37796	0.512665	1.95282	4.22119	0.516391	0.309807	0.365252	0.306602	0.367985	0.400412
1.37879	0.512491	1.95295	4.22113	0.516007	0.309465	0.365397	0.306648	0.367551	0.40031
1.37963	0.512231	1.95308	4.21996	0.515987	0.308977	0.364813	0.306306	0.366971	0.400361
1.38046	0.511819	1.95397	4.21855	0.516145	0.308624	0.364564	0.306025	0.366568	0.39939
1.38129	0.511343	1.95435	4.21666	0.516528	0.308234	0.36416	0.305975	0.366601	0.399291
1.38212	0.510997	1.95072	4.2183	0.517167	0.307403	0.363807	0.305362	0.366144	0.399408
1.38295	0.510808	1.94897	4.21546	0.517232	0.306936	0.363279	0.304799	0.365893	0.398721
1.38379	0.510454	1.95147	4.21422	0.517183	0.307254	0.362998	0.305017	0.365539	0.398322
1.38462	0.510072	1.95018	4.21398	0.517929	0.307427	0.362379	0.3055	0.365539	0.398266
1.38545	0.509547	1.94711	4.21193	0.518316	0.306834	0.362982	0.305406	0.36522	0.397844
1.38628	0.509076	1.94272	4.21097	0.518395	0.306257	0.363437	0.304675	0.36484	0.397951
1.38711	0.508968	1.93701	4.20879	0.518797	0.305863	0.363416	0.304176	0.364668	0.396944
1.38795	0.508614	1.93436	4.20505	0.518529	0.305278	0.363518	0.30407	0.363815	0.396506
1.38878	0.507947	1.93231	4.20516	0.517674	0.305	0.363954	0.304459	0.363654	0.396558
1.38961	0.507278	1.93553	4.20413	0.517259	0.3042	0.364594	0.304519	0.363581	0.397083
1.39044	0.50691	1.93716	4.20331	0.516974	0.303979	0.364986	0.304544	0.364035	0.397216
1.39127	0.506675	1.93636	4.20251	0.516577	0.304689	0.364786	0.30475	0.363881	0.396456
1.3921	0.506304	1.93967	4.20023	0.516131	0.304732	0.365316	0.304028	0.363122	0.395226
1.39294	0.50602	1.94124	4.19883	0.515552	0.304832	0.366085	0.303775	0.362215	0.39484
1.39377	0.505808	1.93947	4.19589	0.51561	0.304528	0.366496	0.303264	0.361989	0.395173
1.3946	0.505285	1.93711	4.19547	0.516047	0.304227	0.366393	0.302877	0.361825	0.394364
1.39543	0.504806	1.93521	4.19601	0.515569	0.303701	0.36687	0.303095	0.361526	0.395034
1.39626	0.504563	1.93386	4.19633	0.515398	0.303683	0.367118	0.302768	0.361959	0.395081
1.3971	0.504097	1.933	4.19517	0.515614	0.303461	0.367918	0.303008	0.36231	0.395142
1.39793	0.503761	1.92959	4.19295	0.515635	0.302852	0.368047	0.303489	0.362187	0.394909
1.39876	0.503346	1.92889	4.19293	0.515032	0.30237	0.367433	0.303353	0.361685	0.394352
1.39959	0.503017	1.9261	4.19274	0.514332	0.301986	0.366581	0.302839	0.361308	0.39376
1.40042	0.502747	1.9277	4.19136	0.513851	0.301729	0.365775	0.302829	0.360922	0.392787
1.40125	0.502209	1.92646	4.18832	0.513506	0.301551	0.36528	0.303078	0.360873	0.392847
1.40209	0.501806	1.92669	4.18762	0.513593	0.301419	0.364974	0.30287	0.360634	0.392548
1.40292	0.501383	1.92632	4.18704	0.513262	0.301035	0.365352	0.302815	0.360273	0.392126
1.40375	0.500754	1.92677	4.18657	0.513186	0.300659	0.364855	0.30254	0.36003	0.391678
1.40458	0.500456	1.92788	4.18452	0.512703	0.300196	0.364073	0.302341	0.360273	0.39147
1.40542	0.500203	1.92846	4.18348	0.511957	0.299722	0.363972	0.302761	0.359812	0.391003
1.40625	0.499614	1.92712	4.18175	0.511693	0.299521	0.36336	0.302559	0.35987	0.390374
1.40708	0.49904	1.92871	4.18048	0.511821	0.299163	0.363754	0.301735	0.360159	0.389829
1.40791	0.498595	1.93171	4.17949	0.51169	0.298764	0.363288	0.301909	0.359704	0.389559
1.40874	0.498091	1.93318	4.17902	0.511775	0.298139	0.362963	0.302276	0.35914	0.388539
1.40957	0.497954	1.93378	4.17792	0.512012	0.297488	0.362003	0.302895	0.358639	0.387459
1.41041	0.497408	1.9352	4.17518	0.51198	0.297047	0.361586	0.303433	0.358159	0.386508
1.41124	0.497056	1.93577	4.17294	0.511921	0.296556	0.361199	0.303177	0.357917	0.385477
1.41207	0.496739	1.93774	4.17141	0.512183	0.296381	0.36113	0.302991	0.357193	0.384585
1.4129	0.49649	1.93677	4.16821	0.511754	0.295654	0.361271	0.303017	0.356069	0.384237
1.41373	0.496009	1.93476	4.16703	0.511868	0.295082	0.361058	0.302919	0.356034	0.384391
1.41457	0.49551	1.93607	4.16477	0.512078	0.294419	0.361176	0.302604	0.355738	0.384895
1.4154	0.495342	1.9392	4.16172	0.51175	0.293759	0.361104	0.302185	0.355373	0.384864
1.41623	0.494788	1.9399	4.1601	0.511485	0.293238	0.360212	0.301461	0.355611	0.384839
1.41706	0.494306	1.94118	4.15845	0.511606	0.292674	0.360494	0.300848	0.356034	0.384586
1.41789	0.493712	1.93967	4.15774	0.511923	0.2922	0.360889	0.300077	0.355598	0.383884
1.41872	0.493534	1.93615	4.15656	0.512208	0.291308	0.360932	0.299521	0.355908	0.383089
1.41956	0.49305	1.93032	4.15441	0.512143	0.290862	0.360743	0.300233	0.355241	0.383659
1.42039	0.492274	1.92537	4.15181	0.511699	0.290557	0.361026	0.300387	0.355148	0.383696
1.42122	0.491872	1.92345	4.14915	0.511508	0.290299	0.361599	0.300284	0.354468	0.383085
1.42205	0.49147	1.92019	4.147	0.511644	0.289911	0.361779	0.300207	0.354197	0.382841
1.42288	0.490941	1.91866	4.14379	0.51158	0.289822	0.362387	0.299861	0.353787	0.382008
1.42372	0.490222	1.9178	4.14081	0.511126	0.290032	0.363045	0.300043	0.353346	0.381497
1.42455	0.489523	1.91495	4.13892	0.510744	0.29059	0.363204	0.300421	0.353383	0.382244
1.42538	0.489002	1.91257	4.13833	0.510571	0.290288	0.362769	0.300619	0.353619	0.382233
1.42621	0.488308	1.90933	4.13518	0.510038	0.29019	0.363116	0.300027	0.353228	0.381797
1.42704	0.487806	1.90797	4.13367	0.509549	0.289711	0.362037	0.299653	0.352793	0.381986
1.42788	0.487223	1.90862	4.13313	0.509465	0.289397	0.361339	0.29956	0.352464	0.381611
1.42871	0.486629	1.90833	4.13189	0.509244	0.288849	0.360558	0.299303	0.35169	0.381743
1.42954	0.486118	1.9078	4.13098	0.508741	0.288702	0.360139	0.298632	0.35106	0.381635
1.43037	0.485812	1.91037	4.1291	0.508818	0.288172	0.358314	0.297897	0.351245	0.381648
1.4312	0.485379	1.91092	4.12646	0.508965	0.288103	0.35777	0.297293	0.351278	0.380776
1.43203	0.484934	1.9095	4.12399	0.509048	0.28782	0.358095	0.2964	0.350981	0.380184
1.43287	0.484673	1.90897	4.12105	0.509014	0.286938	0.358559	0.295836	0.350964	0.379683
1.4337	0.484418	1.90627	4.11876	0.508814	0.286538	0.357624	0.295774	0.351158	0.379494
1.43453	0.484278	1.90528	4.11676	0.509001	0.285422	0.35674	0.295627	0.35127	0.378692
1.43536	0.484092	1.90576	4.11653	0.50867	0.285793	0.3559	0.295763	0.351061	0.378334
1.43619	0.483912	1.9085	4.11434	0.507979	0.285784	0.354748	0.295667	0.350245	0.379576
1.43702	0.483821	1.90637	4.11186	0.507674	0.285611	0.355049	0.295228	0.350085	0.379245
1.43786	0.483337	1.90403	4.1115	0.507422	0.284469	0.35471	0.294644	0.34966	0.379136
1.43869	0.482898	1.90504	4.11126	0.506996	0.284355	0.353843	0.293916	0.349229	0.378414
1.43952	0.482284	1.90732	4.11009	0.506615	0.284275	0.353807	0.293334	0.34869	0.378047
1.44035	0.481731	1.90921	4.10868	0.506767	0.284268	0.354	0.29304	0.348915	0.377982
1.44118	0.481315	1.91059	4.10722	0.50678	0.284131	0.354557	0.292759	0.348611	0.377519
1.44202	0.480913	1.91164	4.10776	0.506647	0.284155	0.355028	0.292342	0.349644	0.377672
1.44285	0.480359	1.91249	4.10785	0.506611	0.283564	0.35471	0.291885	0.349842	0.376129
1.44368	0.479881	1.91026	4.1054	0.506124	0.282414	0.354684	0.291569	0.350006	0.376226
1.44451	0.479355	1.91149	4.10362	0.505888	0.281795	0.35434	0.291303	0.349625	0.376886
1.44534	0.479014	1.90968	4.10256	0.505812	0.281391	0.353791	0.291508	0.349394	0.377086
1.44618	0.478641	1.90854	4.10231	0.505585	0.281639	0.352777	0.291425	0.348811	0.377271
1.44701	0.478219	1.90529	4.09883	0.505845	0.280845	0.352369	0.290645	0.34881	0.377615
1.44784	0.478029	1.90456	4.0977	0.505981	0.280705	0.352668	0.290089	0.348353	0.377747
1.44867	0.47787	1.90293	4.09583	0.505799	0.280449	0.353216	0.290666	0.347193	0.37773
1.4495	0.477896	1.90214	4.09626	0.506116	0.279991	0.353136	0.29067	0.346517	0.377881
1.45033	0.477859	1.90131	4.09452	0.506286	0.279874	0.352624	0.290477	0.346409	0.37798
1.45117	0.477642	1.89868	4.0939	0.506334	0.279668	0.35285	0.290483	0.346301	0.377763
1.452	0.477452	1.89525	4.09404	0.506174	0.279776	0.352685	0.290664	0.346738	0.377924
1.45283	0.47722	1.89602	4.09353	0.505768	0.279982	0.352486	0.291004	0.346205	0.377415
1.45366	0.476988	1.89411	4.09255	0.50552	0.279377	0.35274	0.291279	0.346057	0.378309
1.45449	0.476399	1.89547	4.0927	0.505562	0.279197	0.352245	0.291224	0.34637	0.377842
1.45533	0.475684	1.89573	4.09115	0.505472	0.278885	0.351836	0.291294	0.345495	0.376536
1.45616	0.475476	1.8945	4.0915	0.504793	0.27871	0.351488	0.291386	0.345668	0.375965
1.45699	0.474851	1.8962	4.09197	0.504041	0.278906	0.351274	0.291441	0.345284	0.37512
1.45782	0.47446	1.89732	4.09111	0.504134	0.278444	0.350845	0.291978	0.34422	0.375163
1.45865	0.474042	1.89307	4.0912	0.503936	0.277726	0.350682	0.291646	0.343652	0.37513
1.45949	0.473451	1.89003	4.08998	0.50344	0.277789	0.350761	0.29161	0.343518	0.374669
1.46032	0.472989	1.89104	4.08904	0.503237	0.277662	0.351234	0.292217	0.343477	0.374789
1.46115	0.472358	1.89239	4.08755	0.503206	0.277438	0.350645	0.291487	0.343469	0.374179
1.46198	0.471934	1.89772	4.08656	0.503454	0.276623	0.350102	0.291684	0.342978	0.374312
1.46281	0.471336	1.90001	4.08572	0.503424	0.276178	0.350244	0.291658	0.342677	0.373983
1.46365	0.470868	1.90267	4.08518	0.50302	0.275736	0.350402	0.291273	0.342367	0.373355
1.46448	0.470527	1.9045	4.08505	0.502526	0.275034	0.349202	0.291216	0.34244	0.373559
1.46531	0.470368	1.90687	4.08344	0.502099	0.274397	0.349	0.291118	0.341839	0.373787
1.46614	0.469936	1.90785	4.08315	0.501739	0.274365	0.349149	0.29116	0.340934	0.373546
1.46697	0.469556	1.90565	4.08241	0.501591	0.274124	0.34952	0.290679	0.340398	0.373098
1.4678	0.469443	1.9057	4.08244	0.501556	0.273643	0.349166	0.290773	0.339839	0.372418
1.46864	0.469187	1.90542	4.08201	0.501765	0.273101	0.348937	0.290811	0.339596	0.37224
1.46947	0.469107	1.90637	4.08026	0.501603	0.273223	0.349274	0.291185	0.339563	0.371963
1.4703	0.468798	1.90538	4.07969	0.501345	0.272611	0.34971	0.291191	0.339453	0.372572
1.47113	0.468427	1.90447	4.07921	0.501598	0.272478	0.349793	0.291771	0.339761	0.372674
1.47196	0.467859	1.90326	4.07866	0.50179	0.272145	0.351799	0.292158	0.338867	0.372557
1.4728	0.467661	1.90107	4.07899	0.501614	0.272093	0.35218	0.291784	0.338508	0.372484
1.47363	0.467026	1.89989	4.07924	0.501896	0.271997	0.352273	0.291558	0.338369	0.371748
1.47446	0.466442	1.90312	4.07965	0.501362	0.27205	0.352398	0.291705	0.337638	0.371512
1.47529	0.465964	1.90125	4.07974	0.501068	0.272076	0.352749	0.291308	0.337444	0.372055
1.47612	0.465579	1.89763	4.07946	0.500926	0.272147	0.352887	0.29085	0.337396	0.372029
1.47696	0.46492	1.89825	4.07932	0.500924	0.27172	0.353383	0.290907	0.336835	0.372242
1.47779	0.46466	1.89687	4.07863	0.500767	0.271336	0.353566	0.291051	0.336603	0.370833
1.47862	0.463882	1.89754	4.07578	0.500347	0.271251	0.353347	0.291331	0.336131	0.370777
1.47945	0.463243	1.89912	4.0733	0.499754	0.271174	0.353624	0.291727	0.33611	0.370083
1.48028	0.462741	1.90027	4.07067	0.499493	0.270713	0.354468	0.29172	0.33592	0.369918
1.48111	0.462781	1.90067	4.06903	0.499317	0.270708	0.354426	0.291989	0.335763	0.369892
1.48195	0.462602	1.89724	4.06735	0.499048	0.269737	0.355049	0.291919	0.336016	0.370476
1.48278	0.462255	1.896	4.06644	0.4989	0.26927	0.355	0.291432	0.336075	0.370077
1.48361	0.461702	1.89446	4.06371	0.498786	0.268922	0.354266	0.291453	0.335436	0.369358
1.48444	0.461432	1.89449	4.06145	0.497992	0.268766	0.35498	0.291892	0.335093	0.3703
1.48527	0.461084	1.89723	4.05968	0.497326	0.268639	0.355775	0.292144	0.334406	0.370417
1.48611	0.461057	1.89443	4.05752	0.496968	0.268392	0.356071	0.291987	0.334107	0.369862
1.48694	0.460852	1.89364	4.05516	0.496895	0.268239	0.356207	0.29217	0.333784	0.369972
1.48777	0.460334	1.89031	4.05337	0.49718	0.267684	0.357714	0.292744	0.333117	0.369617
1.4886	0.459859	1.89377	4.0524	0.497088	0.268016	0.35839	0.292961	0.332727	0.369233
1.48943	0.459254	1.89168	4.04972	0.496697	0.268011	0.357632	0.292374	0.332491	0.369244
1.49026	0.458616	1.88759	4.04869	0.496349	0.267806	0.356212	0.292473	0.332473	0.369629
1.4911	0.458017	1.88581	4.04629	0.495589	0.26783	0.355494	0.292421	0.332337	0.369148
1.49193	0.457556	1.88017	4.04499	0.494758	0.267517	0.355415	0.292168	0.332424	0.368498
1.49276	0.45712	1.88099	4.04353	0.494296	0.267365	0.356558	0.292003	0.332031	0.368124
1.49359	0.456712	1.88298	4.0425	0.494171	0.267367	0.35687	0.291364	0.330888	0.368702
1.49442	0.456181	1.88209	4.04163	0.494531	0.266663	0.357414	0.291046	0.330546	0.36921
1.49526	0.45566	1.88439	4.04096	0.49477	0.266474	0.357422	0.29122	0.330262	0.36893
1.49609	0.455219	1.885	4.03969	0.494765	0.26616	0.357485	0.291351	0.329941	0.369398
1.49692	0.45477	1.88977	4.0396	0.494508	0.265725	0.357873	0.291295	0.330205	0.370074
1.49775	0.454489	1.89093	4.03639	0.494649	0.265307	0.358886	0.290874	0.329648	0.37057
1.49858	0.454528	1.89164	4.03357	0.495022	0.26403	0.358749	0.289912	0.328997	0.371498
1.49941	0.454312	1.88773	4.03203	0.495416	0.264055	0.359924	0.289299	0.329029	0.371546
1.50025	0.454005	1.89031	4.03028	0.4959	0.263772	0.36037	0.288938	0.328552	0.371126
1.50108	0.453893	1.8923	4.02878	0.496381	0.263223	0.3599	0.288965	0.328846	0.37084
1.50191	0.453847	1.89347	4.02615	0.49676	0.262508	0.359712	0.2893	0.327946	0.370672
1.50274	0.453581	1.89599	4.02479	0.497145	0.261793	0.359689	0.289327	0.327279	0.370659
1.50357	0.453182	1.89368	4.02167	0.497423	0.261585	0.360038	0.288315	0.327192	0.369942
1.50441	0.452921	1.89066	4.02036	0.497186	0.261414	0.360525	0.288417	0.327828	0.370022
1.50524	0.452317	1.89063	4.01915	0.497297	0.261024	0.360081	0.289289	0.327803	0.37031
1.50607	0.452183	1.88877	4.01798	0.497998	0.261031	0.361401	0.28997	0.327026	0.370229
1.5069	0.451722	1.88522	4.01707	0.498433	0.260822	0.361557	0.289542	0.327999	0.370176
1.50773	0.451649	1.88431	4.01521	0.498618	0.25971	0.360303	0.289372	0.328482	0.369795
1.50856	0.45133	1.88464	4.01422	0.498841	0.258848	0.360051	0.289714	0.327858	0.369598
1.5094	0.450911	1.88299	4.01211	0.498974	0.257976	0.360412	0.290191	0.32745	0.369687
1.51023	0.450544	1.88316	4.01038	0.49895	0.258351	0.361078	0.290269	0.327575	0.369175
1.51106	0.450245	1.88114	4.00959	0.498637	0.257763	0.361238	0.290472	0.328032	0.369043
1.51189	0.449893	1.88289	4.00777	0.498219	0.257995	0.361446	0.290967	0.327357	0.368666
1.51273	0.449713	1.88368	4.00537	0.498177	0.257605	0.36218	0.290749	0.326989	0.368473
1.51356	0.449538	1.88209	4.00472	0.498246	0.257948	0.36168	0.290291	0.327236	0.368195
1.51439	0.449247	1.87648	4.0025	0.498177	0.257616	0.360948	0.290307	0.326811	0.368285
1.51522	0.449438	1.87809	4.00064	0.49826	0.257003	0.360777	0.290403	0.326268	0.369155
1.51605	0.44914	1.87281	3.99894	0.49875	0.25619	0.360399	0.289425	0.326404	0.369809
1.51688	0.448695	1.87186	3.99598	0.498892	0.255378	0.360644	0.289069	0.326024	0.369294
1.51772	0.44795	1.87316	3.9945	0.499083	0.254704	0.360564	0.28965	0.325781	0.370075
1.51855	0.447307	1.87404	3.99173	0.499218	0.253951	0.36057	0.289453	0.325515	0.369744
1.51938	0.44658	1.87358	3.99111	0.499318	0.253366	0.361611	0.289285	0.325228	0.370276
1.52021	0.446037	1.87381	3.99192	0.499658	0.253189	0.362034	0.28915	0.325075	0.370444
1.52104	0.445458	1.87335	3.99081	0.500154	0.252925	0.361235	0.288981	0.324928	0.370304
1.52188	0.44532	1.8774	3.99016	0.500111	0.252519	0.360627	0.289073	0.324767	0.370484
1.52271	0.444854	1.87574	3.98955	0.500484	0.251815	0.360065	0.288953	0.324317	0.370846
1.52354	0.444474	1.8718	3.98858	0.500833	0.251515	0.35954	0.289045	0.323259	0.370131
1.52437	0.444075	1.87246	3.98613	0.500816	0.251359	0.36015	0.28942	0.322873	0.370983
1.5252	0.443773	1.87437	3.98387	0.500781	0.250939	0.360786	0.289158	0.3222	0.371199
1.52603	0.443497	1.87389	3.98248	0.501538	0.250635	0.360712	0.288801	0.321827	0.371266
1.52687	0.443222	1.87298	3.98196	0.502337	0.250695	0.359758	0.288727	0.32177	0.37156
1.5277	0.442762	1.87564	3.98225	0.503013	0.250927	0.359355	0.288568	0.321925	0.370966
1.52853	0.442202	1.87816	3.98207	0.503641	0.250684	0.359235	0.28827	0.321978	0.370894
1.52936	0.441786	1.88317	3.98065	0.503336	0.250716	0.359238	0.287941	0.322029	0.370023
1.53019	0.441363	1.88188	3.97873	0.503429	0.250696	0.359002	0.288004	0.32191	0.369494
1.53103	0.441001	1.88232	3.97816	0.503609	0.250195	0.358899	0.288591	0.321482	0.369261
1.53186	0.44087	1.88444	3.97741	0.503579	0.249446	0.359717	0.288272	0.320731	0.368561
1.53269	0.440316	1.88317	3.97653	0.503669	0.249041	0.360767	0.288292	0.320591	0.368047
1.53352	0.439618	1.88687	3.97468	0.504368	0.248616	0.361299	0.288766	0.320372	0.368221
1.53435	0.439114	1.8887	3.97096	0.504414	0.248496	0.360611	0.288455	0.320259	0.368451
1.53519	0.438604	1.88946	3.96783	0.504624	0.24786	0.360426	0.288348	0.32048	0.36721
1.53602	0.438208	1.89102	3.96511	0.504282	0.247244	0.360004	0.288504	0.320568	0.366587
1.53685	0.437846	1.88919	3.96302	0.504207	0.247038	0.359971	0.288149	0.320268	0.366416
1.53768	0.437479	1.88658	3.96086	0.503909	0.246832	0.360151	0.28751	0.319775	0.366002
1.53851	0.437269	1.88215	3.95939	0.504228	0.246606	0.360314	0.287054	0.319354	0.366009
1.53934	0.436803	1.87998	3.95884	0.503846	0.246644	0.359348	0.28732	0.319326	0.365654
1.54018	0.436036	1.87862	3.95944	0.503687	0.24736	0.358967	0.287835	0.3193	0.364911
1.54101	0.435381	1.88262	3.95942	0.503513	0.247426	0.358841	0.288475	0.318932	0.363875
1.54184	0.435015	1.88168	3.95782	0.502871	0.247168	0.35852	0.288783	0.318865	0.364114
1.54267	0.43472	1.88032	3.95552	0.502813	0.246777	0.358439	0.288297	0.318679	0.364459
1.5435	0.434158	1.87887	3.95535	0.502533	0.246653	0.358281	0.287068	0.318574	0.36443
1.54434	0.433721	1.87476	3.95601	0.502318	0.246431	0.358775	0.286701	0.318368	0.364531
1.54517	0.433593	1.87371	3.95719	0.502023	0.24616	0.358876	0.28731	0.318211	0.364344
1.546	0.433324	1.87197	3.95629	0.50152	0.245997	0.357558	0.287115	0.317208	0.364398
1.54683	0.433239	1.86877	3.95483	0.501029	0.245701	0.357386	0.286925	0.31708	0.364558
1.54766	0.432847	1.869	3.95407	0.500131	0.245573	0.35687	0.286395	0.317205	0.36415
1.54849	0.432323	1.86769	3.95307	0.500084	0.245215	0.356331	0.286114	0.316253	0.363785
1.54933	0.431768	1.86793	3.95195	0.499995	0.245308	0.35715	0.285729	0.315453	0.363654
1.55016	0.431192	1.86846	3.95083	0.499763	0.245446	0.357279	0.284831	0.315482	0.363677
1.55099	0.430763	1.86803	3.94915	0.49929	0.245901	0.356853	0.284129	0.315538	0.364098
1.55182	0.430278	1.86463	3.94934	0.498679	0.245692	0.356218	0.28378	0.31521	0.36461
1.55265	0.429739	1.86503	3.94881	0.498555	0.245608	0.355732	0.282986	0.31467	0.364937
1.55349	0.429433	1.86534	3.94765	0.499481	0.245389	0.355391	0.282795	0.314501	0.365091
1.55432	0.428899	1.86628	3.94665	0.50003	0.244802	0.355326	0.282518	0.314502	0.364022
1.55515	0.428123	1.86669	3.94402	0.499821	0.243741	0.355154	0.282465	0.313786	0.364188
1.55598	0.427623	1.87104	3.94297	0.499889	0.243636	0.355117	0.28273	0.313585	0.363987
1.55681	0.427188	1.87004	3.94165	0.500025	0.2437	0.35559	0.283568	0.3136	0.363528
1.55764	0.426917	1.86821	3.93982	0.499973	0.243509	0.355307	0.284603	0.312937	0.36311
1.55848	0.426411	1.86754	3.93933	0.50015	0.243494	0.355224	0.285764	0.312584	0.36311
1.55931	0.426166	1.86777	3.93837	0.499316	0.243678	0.354927	0.285582	0.312187	0.362321
1.56014	0.425786	1.86535	3.9375	0.498577	0.24386	0.354116	0.285116	0.312295	0.36196
1.56097	0.425759	1.86377	3.93611	0.49805	0.243992	0.353676	0.28546	0.312488	0.361249
1.5618	0.425669	1.85979	3.93463	0.497647	0.243731	0.35284	0.28543	0.312378	0.360559
1.56264	0.425498	1.85992	3.93326	0.496902	0.243851	0.352267	0.28544	0.311829	0.360134
1.56347	0.424888	1.85297	3.93113	0.496662	0.244065	0.351736	0.285861	0.311151	0.359801
1.5643	0.424475	1.85312	3.92984	0.496234	0.243513	0.351513	0.285895	0.310825	0.35956
1.56513	0.424057	1.85567	3.92924	0.495692	0.243622	0.351992	0.28592	0.31053	0.359113
1.56596	0.423497	1.8516	3.92968	0.495515	0.243813	0.351425	0.286059	0.30971	0.359069
1.5668	0.422829	1.85027	3.92857	0.495284	0.243582	0.351367	0.285886	0.309733	0.359374
1.56763	0.422402	1.8468	3.92694	0.4952	0.242807	0.351624	0.286257	0.309184	0.359548
1.56846	0.42231	1.84767	3.92517	0.495267	0.242097	0.352214	0.286072	0.308682	0.358784
1.56929	0.422041	1.84455	3.92286	0.495255	0.241711	0.352455	0.286666	0.308194	0.358255
1.57012	0.421681	1.84591	3.91992	0.495515	0.241136	0.352061	0.286536	0.307754	0.357678
1.57096	0.421316	1.84214	3.91908	0.495586	0.240492	0.351387	0.286263	0.307253	0.358225
1.57179	0.420768	1.84156	3.91967	0.495526	0.239518	0.351236	0.285692	0.306928	0.358279
1.57262	0.42057	1.83943	3.9185	0.495386	0.238775	0.351687	0.285607	0.306717	0.358719
1.57345	0.420022	1.8383	3.91723	0.495314	0.238523	0.351017	0.285573	0.306803	0.359324
1.57428	0.419585	1.83932	3.91558	0.495179	0.238072	0.350167	0.285709	0.306412	0.359465
1.57511	0.419395	1.83681	3.91406	0.494903	0.237495	0.349669	0.285116	0.305583	0.359988
1.57595	0.418649	1.83178	3.91371	0.494778	0.236751	0.349649	0.284731	0.304987	0.360439
1.57678	0.418266	1.82894	3.91302	0.494495	0.236158	0.349447	0.28483	0.304008	0.360382
1.57761	0.417852	1.82417	3.91231	0.494621	0.236121	0.349903	0.284335	0.303342	0.360466
1.57844	0.417413	1.82333	3.9111	0.494512	0.23595	0.349136	0.283763	0.303095	0.360235
1.57927	0.417146	1.82609	3.91137	0.49441	0.235875	0.348935	0.283916	0.302864	0.359738
1.58011	0.416892	1.82221	3.91096	0.494421	0.236044	0.348084	0.283652	0.302502	0.358951
1.58094	0.416665	1.8233	3.91014	0.494466	0.235936	0.34786	0.283789	0.301642	0.358409
1.58177	0.416547	1.821	3.90947	0.494167	0.235189	0.347695	0.283654	0.301143	0.357741
1.5826	0.416562	1.81818	3.90919	0.49372	0.234336	0.347214	0.283182	0.301076	0.358085
1.58343	0.416169	1.81857	3.90928	0.49327	0.233787	0.34761	0.283179	0.300782	0.357661
1.58427	0.415684	1.81714	3.90973	0.492536	0.233583	0.347848	0.28372	0.300011	0.357847
1.5851	0.415236	1.81621	3.90843	0.492164	0.233393	0.34765	0.283948	0.299297	0.357287
1.58593	0.414972	1.8172	3.90625	0.492314	0.233199	0.347208	0.284429	0.29922	0.356475
1.58676	0.414599	1.81608	3.90433	0.492597	0.233374	0.346754	0.283921	0.298658	0.35635
1.58759	0.41432	1.82023	3.90302	0.493149	0.23324	0.347167	0.28374	0.298688	0.35621
1.58842	0.413896	1.82202	3.90179	0.493547	0.233136	0.347179	0.283381	0.298503	0.355782
1.58926	0.41352	1.81933	3.90051	0.493678	0.232874	0.347123	0.282946	0.298013	0.355869
1.59009	0.413286	1.81885	3.89948	0.492953	0.232379	0.34727	0.28299	0.297913	0.356548
1.59092	0.412992	1.81884	3.89882	0.492663	0.232079	0.347112	0.282265	0.297695	0.356762
1.59175	0.412877	1.81752	3.89674	0.492653	0.231692	0.347259	0.281691	0.297663	0.356928
1.59258	0.412773	1.81676	3.89611	0.492821	0.231261	0.347523	0.281611	0.297502	0.35676
1.59342	0.412751	1.82015	3.89453	0.492684	0.230736	0.347478	0.281346	0.296796	0.356232
1.59425	0.41249	1.82114	3.892	0.491888	0.230253	0.34745	0.281467	0.296069	0.355519
1.59508	0.411947	1.81763	3.89092	0.491381	0.230004	0.347499	0.281584	0.295773	0.355032
1.59591	0.411469	1.81385	3.89047	0.490085	0.230172	0.347436	0.281681	0.295168	0.355686
1.59674	0.411449	1.81299	3.88944	0.489992	0.230464	0.347449	0.281533	0.294634	0.355364
1.59757	0.411292	1.81155	3.88869	0.489508	0.230151	0.347866	0.281661	0.294232	0.355415
1.59841	0.410888	1.81014	3.88803	0.489359	0.229645	0.34778	0.28135	0.293626	0.355349
1.59924	0.410244	1.81199	3.88799	0.488622	0.229268	0.347859	0.281413	0.293608	0.354867
1.60007	0.410045	1.81499	3.88746	0.488551	0.229268	0.347814	0.281012	0.293482	0.354281
1.6009	0.409704	1.81512	3.88627	0.48841	0.229334	0.348144	0.280529	0.292643	0.353784
1.60173	0.409567	1.81424	3.88414	0.489022	0.229071	0.349178	0.280068	0.29178	0.353813
1.60257	0.408878	1.81312	3.88274	0.489614	0.228776	0.34983	0.279651	0.291011	0.354468
1.6034	0.408345	1.81517	3.88137	0.489902	0.228516	0.350084	0.279923	0.290478	0.354446
1.60423	0.407988	1.81754	3.88031	0.490178	0.227941	0.350763	0.279552	0.290105	0.354766
1.60506	0.407755	1.81992	3.87948	0.490273	0.22757	0.351265	0.279055	0.290105	0.355091
1.60589	0.407301	1.82055	3.8777	0.489828	0.227986	0.351758	0.278957	0.290058	0.354611
1.60672	0.406908	1.82244	3.87609	0.489824	0.227997	0.3517	0.278263	0.290149	0.354476
1.60756	0.406387	1.82389	3.87329	0.490145	0.22758	0.35164	0.277905	0.289798	0.354253
1.60839	0.406348	1.82334	3.87226	0.490367	0.227795	0.350977	0.278513	0.289519	0.354163
1.60922	0.406074	1.82485	3.87104	0.489686	0.228008	0.350264	0.277543	0.289289	0.353856
1.61005	0.405457	1.82458	3.87072	0.488913	0.227854	0.350008	0.277431	0.288926	0.353945
1.61088	0.404934	1.82609	3.87056	0.488344	0.227852	0.34979	0.277121	0.288183	0.35467
1.61172	0.404555	1.82376	3.86976	0.487722	0.228302	0.350138	0.277398	0.287639	0.35507
1.61255	0.40419	1.82363	3.86817	0.487239	0.228344	0.350296	0.276746	0.287724	0.355191
1.61338	0.403879	1.82451	3.86683	0.486805	0.228431	0.350345	0.276596	0.287494	0.355047
1.61421	0.403391	1.82617	3.8665	0.486188	0.228016	0.350065	0.276642	0.287206	0.354239
1.61504	0.403109	1.82719	3.86577	0.486324	0.227835	0.350018	0.276941	0.286772	0.353995
1.61587	0.41328	1.83057	3.86532	0.48632	0.227908	0.35068	0.276438	0.286815	0.354155
1.61671	0.418529	1.83327	3.86462	0.486748	0.227834	0.350834	0.27671	0.286936	0.354031
1.61754	0.41901	1.83694	3.86377	0.486971	0.227846	0.351187	0.277048	0.286823	0.353454
1.61837	0.41902	1.84038	3.86322	0.486846	0.227888	0.351627	0.276916	0.287401	0.353693
1.6192	0.418845	1.84151	3.86205	0.486649	0.227405	0.351433	0.277341	0.287033	0.354183
1.62003	0.418554	1.84103	3.86111	0.486375	0.227008	0.351524	0.277317	0.286475	0.3546
1.62087	0.418057	1.83797	3.85897	0.486121	0.226527	0.351891	0.276848	0.286353	0.355058
1.6217	0.417512	1.84105	3.8572	0.48583	0.22566	0.35238	0.277242	0.286676	0.355524
1.62253	0.416986	1.83976	3.85488	0.485789	0.224687	0.353083	0.276842	0.28681	0.355871
1.62336	0.416298	1.83755	3.85327	0.486222	0.224343	0.353069	0.27605	0.287002	0.35657
1.62419	0.415811	1.8402	3.85082	0.485917	0.224473	0.353119	0.275425	0.286782	0.356552
1.62503	0.415522	1.84	3.84923	0.486135	0.224411	0.352403	0.274828	0.286337	0.356507
1.62586	0.415117	1.83946	3.84725	0.486364	0.224344	0.352504	0.274237	0.286	0.356565
1.62669	0.414437	1.83929	3.84657	0.486613	0.224544	0.35264	0.274176	0.286155	0.357095
1.62752	0.413877	1.83951	3.84561	0.486143	0.22474	0.352998	0.273068	0.286236	0.357225
1.62835	0.413607	1.84262	3.84441	0.485688	0.224282	0.353133	0.273316	0.286035	0.357149
1.62919	0.413145	1.84148	3.84367	0.485854	0.223493	0.353048	0.272247	0.286155	0.356894
1.63002	0.412774	1.83987	3.84358	0.485488	0.222862	0.353221	0.271545	0.286014	0.356564
1.63085	0.412297	1.84226	3.84256	0.485523	0.222262	0.35315	0.272158	0.285791	0.355889
1.63168	0.412006	1.84209	3.8404	0.485547	0.221922	0.352762	0.271961	0.285394	0.354514
1.63251	0.411547	1.8419	3.83883	0.485262	0.221749	0.352772	0.272492	0.284818	0.354261
1.63334	0.411075	1.84141	3.83819	0.485276	0.221568	0.35285	0.274018	0.284477	0.354129
1.63418	0.410576	1.84311	3.8368	0.484808	0.221353	0.353294	0.274256	0.284024	0.354169
1.63501	0.409928	1.84106	3.83539	0.485124	0.220991	0.354054	0.274396	0.283761	0.35469
1.63584	0.409529	1.83865	3.83518	0.485506	0.220838	0.354169	0.274592	0.283489	0.355074
1.63667	0.408943	1.83755	3.83447	0.484932	0.220805	0.353889	0.275213	0.283334	0.354934
1.6375	0.408556	1.83598	3.83369	0.485199	0.220448	0.353807	0.275292	0.283002	0.354389
1.63834	0.4083	1.83733	3.83265	0.484984	0.220198	0.35353	0.276032	0.282617	0.354329
1.63917	0.407776	1.8399	3.8311	0.485135	0.220013	0.353138	0.275359	0.282277	0.353945
1.64	0.40724	1.84276	3.83019	0.484994	0.219666	0.352822	0.275503	0.281924	0.353435
1.64083	0.406928	1.84489	3.82914	0.485261	0.219791	0.353047	0.275291	0.281417	0.353413
1.64166	0.406595	1.84405	3.8276	0.485204	0.219787	0.353523	0.27453	0.28089	0.353817
1.6425	0.406355	1.84534	3.82676	0.484504	0.219107	0.353903	0.274736	0.280927	0.353874
1.64333	0.406148	1.84406	3.82778	0.483878	0.218543	0.353917	0.275383	0.280946	0.353439
1.64416	0.405989	1.84332	3.82799	0.482878	0.218277	0.353699	0.275485	0.28078	0.353313
1.64499	0.405895	1.84173	3.82659	0.482871	0.217889	0.354234	0.275029	0.280667	0.353991
1.64582	0.405658	1.83875	3.82547	0.482618	0.217458	0.354654	0.275622	0.280297	0.354406
1.64665	0.405512	1.8369	3.82456	0.482939	0.216766	0.354334	0.275358	0.279848	0.35423
1.64749	0.405406	1.83594	3.82356	0.483239	0.21586	0.354222	0.275364	0.279739	0.35454
1.64832	0.405147	1.83501	3.82245	0.483281	0.215345	0.354157	0.275677	0.27962	0.355043
1.64915	0.405335	1.8348	3.82288	0.482511	0.214961	0.353744	0.27589	0.279503	0.354987
1.64998	0.40496	1.83277	3.82247	0.482196	0.214282	0.353575	0.275362	0.279455	0.354637
1.65081	0.404591	1.83279	3.8217	0.482295	0.213884	0.35385	0.275328	0.279079	0.354167
1.65165	0.404396	1.83423	3.82098	0.482701	0.213506	0.354149	0.274814	0.278943	0.354188
1.65248	0.404108	1.83334	3.81982	0.483279	0.213091	0.354331	0.274474	0.278956	0.354857
1.65331	0.40378	1.83213	3.81928	0.483086	0.212864	0.354405	0.273295	0.278449	0.355343
1.65414	0.403429	1.82868	3.81946	0.483092	0.21258	0.354279	0.273886	0.278022	0.355492
1.65497	0.403477	1.8268	3.81786	0.483098	0.212089	0.354279	0.273598	0.277753	0.355903
[truncated: 25,867 more rows]

## Sheet: c. thermal melts
Temperature (˚C)	GP	GP-8D	GP-12D	R200-8D	R200-12D	T294-8D	T294-12D	A309-8D	A309-12D		GP	GP-8D	GP-12D	R200-8D	R200-12D	T294-8D	T294-12D	A309-8D	A309-12D
20	0.000489	0.005457	0.010682	0.015476	0.020683	0.025727	0.030917	0.035822	0.040817		58.5	58.8	60.5	57.4	57.1	57.7	57.3	57.6	57.3
20.036	0.000487	0.005456	0.010679	0.015475	0.020679	0.025725	0.030914	0.035821	0.040817		58.6	59.3	58.6	57.3	56.7	57.6	57.6	58.1	57.1
20.072	0.000484	0.005456	0.010676	0.015474	0.020675	0.025723	0.030912	0.035819	0.040816		58.7	58.6	58.8	58.2	56.8	57.6	57.5	57.7	57.3
20.107	0.000482	0.005455	0.010672	0.015473	0.02067	0.02572	0.030909	0.035818	0.040816
20.143	0.00048	0.005454	0.010669	0.015472	0.020666	0.025718	0.030907	0.035816	0.040816
20.179	0.000478	0.005453	0.010666	0.015471	0.020663	0.025716	0.030904	0.035815	0.040816
20.215	0.000476	0.005453	0.010663	0.01547	0.020659	0.025714	0.030902	0.035813	0.040815
20.25	0.000474	0.005452	0.010659	0.015468	0.020655	0.025712	0.030899	0.035811	0.040815
20.286	0.000472	0.005451	0.010656	0.015467	0.020651	0.02571	0.030897	0.03581	0.040815
20.322	0.00047	0.005451	0.010653	0.015466	0.020647	0.025708	0.030894	0.035808	0.040814
20.358	0.000467	0.00545	0.01065	0.015465	0.020643	0.025707	0.030892	0.035807	0.040814
20.394	0.000465	0.005449	0.010646	0.015464	0.020639	0.025705	0.03089	0.035805	0.040814
20.429	0.000463	0.005448	0.010643	0.015463	0.020635	0.025703	0.030887	0.035804	0.040814
20.465	0.000461	0.005448	0.01064	0.015462	0.020632	0.025701	0.030885	0.035802	0.040813
20.501	0.000459	0.005447	0.010637	0.015461	0.020628	0.025699	0.030883	0.035801	0.040813
20.537	0.000457	0.005446	0.010633	0.01546	0.020624	0.025698	0.03088	0.035799	0.040813
20.573	0.000455	0.005446	0.01063	0.015459	0.020621	0.025696	0.030878	0.035798	0.040813
20.608	0.000453	0.005445	0.010627	0.015458	0.020617	0.025694	0.030876	0.035796	0.040812
20.644	0.000451	0.005445	0.010623	0.015457	0.020613	0.025693	0.030874	0.035795	0.040812
20.68	0.000449	0.005444	0.01062	0.015456	0.02061	0.025691	0.030872	0.035793	0.040812
20.716	0.000447	0.005443	0.010617	0.015455	0.020606	0.025689	0.030869	0.035792	0.040812
20.751	0.000445	0.005443	0.010614	0.015453	0.020603	0.025688	0.030867	0.03579	0.040811
20.787	0.000443	0.005442	0.01061	0.015452	0.020599	0.025686	0.030865	0.035789	0.040811
20.823	0.000441	0.005441	0.010607	0.015451	0.020596	0.025685	0.030863	0.035787	0.040811
20.859	0.00044	0.005441	0.010604	0.01545	0.020592	0.025683	0.030861	0.035786	0.040811
20.895	0.000438	0.00544	0.010601	0.015449	0.020589	0.025682	0.030859	0.035784	0.040811
20.93	0.000436	0.00544	0.010597	0.015448	0.020585	0.025681	0.030857	0.035783	0.04081
20.966	0.000434	0.005439	0.010594	0.015448	0.020582	0.025679	0.030855	0.035781	0.04081
21.002	0.000432	0.005438	0.010591	0.015447	0.020579	0.025678	0.030853	0.03578	0.04081
21.038	0.00043	0.005438	0.010587	0.015446	0.020575	0.025677	0.030851	0.035778	0.04081
21.073	0.000428	0.005437	0.010584	0.015445	0.020572	0.025675	0.030849	0.035777	0.040809
21.109	0.000426	0.005437	0.010581	0.015444	0.020569	0.025674	0.030847	0.035776	0.040809
21.145	0.000425	0.005436	0.010578	0.015443	0.020565	0.025673	0.030845	0.035774	0.040809
21.181	0.000423	0.005436	0.010574	0.015442	0.020562	0.025672	0.030843	0.035773	0.040809
21.217	0.000421	0.005435	0.010571	0.015441	0.020559	0.02567	0.030841	0.035771	0.040808
21.252	0.000419	0.005434	0.010568	0.01544	0.020556	0.025669	0.030839	0.03577	0.040808
21.288	0.000418	0.005434	0.010564	0.015439	0.020552	0.025668	0.030837	0.035769	0.040808
21.324	0.000416	0.005433	0.010561	0.015438	0.020549	0.025667	0.030835	0.035767	0.040808
21.36	0.000414	0.005432	0.010558	0.015437	0.020546	0.025666	0.030834	0.035766	0.040807
21.396	0.000412	0.005432	0.010555	0.015436	0.020543	0.025665	0.030832	0.035764	0.040807
21.431	0.000411	0.005431	0.010551	0.015435	0.02054	0.025664	0.03083	0.035763	0.040807
21.467	0.000409	0.005431	0.010548	0.015434	0.020537	0.025663	0.030828	0.035762	0.040807
21.503	0.000407	0.00543	0.010545	0.015433	0.020534	0.025662	0.030826	0.03576	0.040806
21.539	0.000406	0.005429	0.010542	0.015432	0.02053	0.025661	0.030824	0.035759	0.040806
21.574	0.000404	0.005429	0.010538	0.015431	0.020527	0.02566	0.030823	0.035757	0.040806
21.61	0.000402	0.005428	0.010535	0.01543	0.020524	0.025659	0.030821	0.035756	0.040806
21.646	0.000401	0.005427	0.010532	0.015429	0.020521	0.025658	0.030819	0.035755	0.040805
21.682	0.000399	0.005427	0.010528	0.015428	0.020518	0.025657	0.030817	0.035753	0.040805
21.718	0.000398	0.005426	0.010525	0.015427	0.020515	0.025656	0.030816	0.035752	0.040805
21.753	0.000396	0.005425	0.010522	0.015426	0.020512	0.025656	0.030814	0.035751	0.040804
21.789	0.000394	0.005425	0.010519	0.015425	0.020509	0.025655	0.030812	0.035749	0.040804
21.825	0.000393	0.005424	0.010515	0.015424	0.020506	0.025654	0.03081	0.035748	0.040804
21.861	0.000391	0.005423	0.010512	0.015423	0.020503	0.025653	0.030808	0.035747	0.040804
21.896	0.00039	0.005422	0.010509	0.015422	0.0205	0.025652	0.030807	0.035745	0.040803
21.932	0.000388	0.005422	0.010506	0.015422	0.020497	0.025651	0.030805	0.035744	0.040803
21.968	0.000387	0.005421	0.010502	0.015421	0.020494	0.025651	0.030803	0.035743	0.040803
22.004	0.000385	0.00542	0.010499	0.01542	0.020491	0.02565	0.030801	0.035741	0.040802
22.04	0.000384	0.005419	0.010496	0.015418	0.020488	0.025649	0.0308	0.03574	0.040802
22.075	0.000382	0.005419	0.010493	0.015417	0.020485	0.025648	0.030798	0.035739	0.040802
22.111	0.000381	0.005418	0.01049	0.015416	0.020482	0.025648	0.030796	0.035737	0.040801
22.147	0.00038	0.005417	0.010486	0.015415	0.020479	0.025647	0.030794	0.035736	0.040801
22.183	0.000378	0.005416	0.010483	0.015414	0.020476	0.025646	0.030792	0.035735	0.040801
22.219	0.000377	0.005415	0.01048	0.015413	0.020473	0.025645	0.030791	0.035734	0.0408
22.254	0.000375	0.005414	0.010477	0.015412	0.02047	0.025645	0.030789	0.035732	0.0408
22.29	0.000374	0.005413	0.010473	0.015411	0.020467	0.025644	0.030787	0.035731	0.0408
22.326	0.000373	0.005413	0.01047	0.01541	0.020464	0.025643	0.030785	0.03573	0.040799
22.362	0.000371	0.005412	0.010467	0.015409	0.02046	0.025643	0.030783	0.035729	0.040799
22.397	0.00037	0.005411	0.010464	0.015408	0.020457	0.025642	0.030782	0.035727	0.040799
22.433	0.000369	0.00541	0.010461	0.015407	0.020454	0.025641	0.03078	0.035726	0.040798
22.469	0.000367	0.005409	0.010458	0.015406	0.020451	0.02564	0.030778	0.035725	0.040798
22.505	0.000366	0.005408	0.010454	0.015405	0.020448	0.02564	0.030776	0.035724	0.040797
22.541	0.000365	0.005407	0.010451	0.015404	0.020445	0.025639	0.030774	0.035722	0.040797
22.576	0.000363	0.005406	0.010448	0.015403	0.020442	0.025638	0.030773	0.035721	0.040797
22.612	0.000362	0.005405	0.010445	0.015401	0.020439	0.025637	0.030771	0.03572	0.040796
22.648	0.000361	0.005404	0.010442	0.0154	0.020436	0.025637	0.030769	0.035719	0.040796
22.684	0.00036	0.005403	0.010439	0.015399	0.020432	0.025636	0.030767	0.035717	0.040796
22.719	0.000358	0.005402	0.010436	0.015398	0.020429	0.025635	0.030765	0.035716	0.040795
22.755	0.000357	0.005401	0.010433	0.015397	0.020426	0.025634	0.030763	0.035715	0.040795
22.791	0.000356	0.0054	0.010429	0.015396	0.020423	0.025634	0.030761	0.035714	0.040794
22.827	0.000355	0.005399	0.010426	0.015395	0.020419	0.025633	0.03076	0.035713	0.040794
22.863	0.000353	0.005398	0.010423	0.015394	0.020416	0.025632	0.030758	0.035711	0.040794
22.898	0.000352	0.005398	0.01042	0.015392	0.020413	0.025631	0.030756	0.03571	0.040793
22.934	0.000351	0.005397	0.010417	0.015391	0.02041	0.02563	0.030754	0.035709	0.040793
22.97	0.000349	0.005396	0.010414	0.01539	0.020406	0.025629	0.030752	0.035708	0.040792
23.006	0.000348	0.005395	0.010411	0.015389	0.020403	0.025629	0.03075	0.035707	0.040792
23.042	0.000347	0.005394	0.010408	0.015388	0.0204	0.025628	0.030748	0.035705	0.040792
23.077	0.000346	0.005393	0.010405	0.015387	0.020396	0.025627	0.030747	0.035704	0.040791
23.113	0.000344	0.005392	0.010402	0.015386	0.020393	0.025626	0.030745	0.035703	0.040791
23.149	0.000343	0.005391	0.010399	0.015385	0.02039	0.025625	0.030743	0.035702	0.04079
23.185	0.000342	0.00539	0.010396	0.015384	0.020386	0.025624	0.030741	0.035701	0.04079
23.22	0.00034	0.005389	0.010393	0.015383	0.020383	0.025623	0.03074	0.0357	0.04079
23.256	0.000339	0.005388	0.01039	0.015382	0.02038	0.025622	0.030738	0.035698	0.040789
23.292	0.000338	0.005387	0.010388	0.015381	0.020376	0.025621	0.030736	0.035697	0.040789
23.328	0.000336	0.005387	0.010385	0.01538	0.020373	0.02562	0.030735	0.035696	0.040789
23.364	0.000335	0.005386	0.010382	0.015379	0.02037	0.025619	0.030733	0.035695	0.040788
23.399	0.000333	0.005385	0.010379	0.015378	0.020367	0.025618	0.030731	0.035694	0.040788
23.435	0.000332	0.005384	0.010376	0.015377	0.020364	0.025617	0.03073	0.035693	0.040788
23.471	0.000331	0.005384	0.010373	0.015377	0.02036	0.025617	0.030729	0.035692	0.040788
23.507	0.000329	0.005383	0.01037	0.015376	0.020357	0.025616	0.030728	0.03569	0.040787
23.542	0.000328	0.005383	0.010367	0.015375	0.020355	0.025615	0.030727	0.035689	0.040787
23.578	0.000326	0.005383	0.010365	0.015375	0.020352	0.025615	0.030726	0.035688	0.040787
23.614	0.000325	0.005382	0.010362	0.015374	0.020349	0.025614	0.030725	0.035687	0.040787
23.65	0.000323	0.005382	0.010359	0.015374	0.020347	0.025614	0.030725	0.035686	0.040787
23.686	0.000322	0.005382	0.010356	0.015374	0.020345	0.025614	0.030724	0.035685	0.040787
23.721	0.000321	0.005383	0.010353	0.015374	0.020343	0.025614	0.030724	0.035684	0.040787
23.757	0.00032	0.005382	0.010351	0.015374	0.020341	0.025615	0.030726	0.035684	0.040787
23.793	0.00032	0.005382	0.010349	0.015374	0.02034	0.025616	0.030727	0.035684	0.040787
23.829	0.00032	0.005381	0.010347	0.015374	0.020338	0.025618	0.030728	0.035684	0.040787
23.865	0.00032	0.005381	0.010345	0.015374	0.020337	0.025619	0.03073	0.035684	0.040788
23.9	0.00032	0.00538	0.010343	0.015374	0.020336	0.025621	0.030732	0.035684	0.040788
23.936	0.00032	0.00538	0.010341	0.015374	0.020335	0.025622	0.030733	0.035684	0.040788
23.972	0.00032	0.00538	0.010339	0.015374	0.020333	0.025624	0.030735	0.035685	0.040788
24.008	0.00032	0.005379	0.010337	0.015374	0.020332	0.025626	0.030737	0.035685	0.040788
24.043	0.00032	0.005379	0.010335	0.015374	0.020331	0.025627	0.030739	0.035685	0.040789
24.079	0.00032	0.005379	0.010333	0.015374	0.020331	0.025629	0.030741	0.035685	0.040789
24.115	0.00032	0.005378	0.010331	0.015374	0.02033	0.025631	0.030743	0.035686	0.040789
24.151	0.00032	0.005378	0.01033	0.015375	0.020329	0.025633	0.030746	0.035686	0.040789
24.187	0.00032	0.005378	0.010328	0.015375	0.020328	0.025636	0.030748	0.035686	0.04079
24.222	0.000321	0.005378	0.010326	0.015375	0.020328	0.025638	0.03075	0.035687	0.04079
24.258	0.000321	0.005377	0.010324	0.015375	0.020327	0.02564	0.030752	0.035687	0.04079
24.294	0.000321	0.005377	0.010323	0.015375	0.020327	0.025643	0.030755	0.035688	0.040791
24.33	0.000322	0.005377	0.010321	0.015375	0.020326	0.025645	0.030757	0.035688	0.040791
24.365	0.000322	0.005377	0.010319	0.015375	0.020326	0.025648	0.03076	0.035688	0.040792
24.401	0.000323	0.005376	0.010318	0.015375	0.020325	0.02565	0.030762	0.035689	0.040792
24.437	0.000324	0.005376	0.010316	0.015375	0.020325	0.025653	0.030764	0.03569	0.040792
24.473	0.000324	0.005376	0.010314	0.015375	0.020325	0.025656	0.030767	0.03569	0.040793
24.509	0.000325	0.005375	0.010313	0.015375	0.020324	0.025659	0.030769	0.035691	0.040793
24.544	0.000326	0.005375	0.010311	0.015375	0.020324	0.025662	0.030772	0.035691	0.040794
24.58	0.000327	0.005375	0.01031	0.015375	0.020324	0.025665	0.030774	0.035692	0.040794
24.616	0.000328	0.005374	0.010308	0.015375	0.020324	0.025668	0.030776	0.035692	0.040795
24.652	0.000329	0.005374	0.010307	0.015375	0.020324	0.025671	0.030778	0.035693	0.040795
24.688	0.00033	0.005373	0.010305	0.015375	0.020323	0.025675	0.030781	0.035693	0.040796
24.723	0.000331	0.005373	0.010304	0.015375	0.020323	0.025678	0.030783	0.035694	0.040796
24.759	0.000333	0.005372	0.010302	0.015374	0.020323	0.025681	0.030785	0.035694	0.040797
24.795	0.000334	0.005372	0.010301	0.015374	0.020323	0.025685	0.030787	0.035695	0.040797
24.831	0.000336	0.005371	0.010299	0.015374	0.020323	0.025688	0.030789	0.035695	0.040797
24.866	0.000337	0.00537	0.010298	0.015373	0.020323	0.025692	0.030791	0.035696	0.040798
24.902	0.000339	0.005369	0.010297	0.015373	0.020322	0.025695	0.030793	0.035696	0.040798
24.938	0.00034	0.005368	0.010295	0.015372	0.020322	0.025699	0.030794	0.035697	0.040799
24.974	0.000342	0.005368	0.010294	0.015371	0.020322	0.025702	0.030796	0.035697	0.040799
25.01	0.000344	0.005367	0.010293	0.015371	0.020322	0.025706	0.030798	0.035698	0.0408
25.045	0.000345	0.005366	0.010291	0.01537	0.020321	0.025709	0.030799	0.035698	0.0408
25.081	0.000347	0.005365	0.01029	0.015369	0.020321	0.025713	0.0308	0.035698	0.040801
25.117	0.000349	0.005363	0.010288	0.015368	0.020321	0.025716	0.030802	0.035699	0.040801
25.153	0.000351	0.005362	0.010287	0.015367	0.02032	0.02572	0.030803	0.035699	0.040802
25.188	0.000353	0.005361	0.010286	0.015366	0.02032	0.025723	0.030804	0.035699	0.040802
25.224	0.000355	0.00536	0.010285	0.015365	0.020319	0.025727	0.030805	0.0357	0.040803
25.26	0.000357	0.005359	0.010283	0.015363	0.020319	0.02573	0.030806	0.0357	0.040803
25.296	0.000359	0.005357	0.010282	0.015362	0.020318	0.025734	0.030807	0.0357	0.040804
25.332	0.000361	0.005356	0.010281	0.015361	0.020318	0.025737	0.030808	0.0357	0.040804
25.367	0.000363	0.005355	0.01028	0.015359	0.020317	0.025741	0.030808	0.035701	0.040805
25.403	0.000365	0.005353	0.010279	0.015358	0.020317	0.025744	0.030809	0.035701	0.040805
25.439	0.000367	0.005352	0.010277	0.015356	0.020316	0.025748	0.03081	0.035701	0.040806
25.475	0.000368	0.00535	0.010276	0.015354	0.020316	0.025751	0.03081	0.035701	0.040806
25.51	0.00037	0.005349	0.010275	0.015353	0.020315	0.025754	0.03081	0.035701	0.040807
25.546	0.000372	0.005347	0.010274	0.015351	0.020314	0.025757	0.030811	0.035702	0.040808
25.582	0.000374	0.005345	0.010273	0.015349	0.020313	0.02576	0.030811	0.035702	0.040808
25.618	0.000376	0.005344	0.010272	0.015347	0.020312	0.025764	0.030811	0.035702	0.040809
25.654	0.000378	0.005342	0.010271	0.015345	0.020312	0.025767	0.030811	0.035702	0.040809
25.689	0.000379	0.00534	0.010271	0.015343	0.020311	0.025769	0.030811	0.035702	0.04081
25.725	0.000381	0.005339	0.01027	0.015341	0.02031	0.025772	0.030811	0.035702	0.040811
25.761	0.000382	0.005337	0.010269	0.015339	0.020309	0.025775	0.030811	0.035702	0.040811
25.797	0.000384	0.005335	0.010268	0.015337	0.020308	0.025778	0.030811	0.035702	0.040812
25.833	0.000385	0.005333	0.010268	0.015335	0.020306	0.02578	0.030811	0.035702	0.040813
25.868	0.000386	0.005332	0.010267	0.015333	0.020305	0.025783	0.030811	0.035702	0.040813
25.904	0.000387	0.00533	0.010267	0.01533	0.020304	0.025785	0.03081	0.035702	0.040814
25.94	0.000388	0.005328	0.010266	0.015328	0.020303	0.025787	0.03081	0.035702	0.040815
25.976	0.000389	0.005326	0.010266	0.015326	0.020301	0.025789	0.03081	0.035702	0.040816
26.011	0.00039	0.005325	0.010266	0.015324	0.0203	0.025791	0.030809	0.035702	0.040816
26.047	0.000391	0.005323	0.010266	0.015322	0.020298	0.025793	0.030809	0.035702	0.040817
26.083	0.000392	0.005321	0.010266	0.01532	0.020297	0.025795	0.030809	0.035702	0.040818
26.119	0.000392	0.005319	0.010266	0.015318	0.020295	0.025797	0.030809	0.035701	0.040819
26.155	0.000393	0.005318	0.010266	0.015316	0.020294	0.025798	0.030808	0.035701	0.04082
26.19	0.000393	0.005316	0.010266	0.015314	0.020292	0.025799	0.030808	0.035701	0.040821
26.226	0.000393	0.005314	0.010266	0.015312	0.020291	0.025801	0.030808	0.035701	0.040821
26.262	0.000393	0.005313	0.010267	0.01531	0.020289	0.025802	0.030807	0.035701	0.040822
26.298	0.000394	0.005311	0.010267	0.015308	0.020287	0.025803	0.030807	0.035701	0.040823
26.333	0.000393	0.005309	0.010267	0.015307	0.020285	0.025804	0.030807	0.0357	0.040824
26.369	0.000393	0.005308	0.010268	0.015305	0.020284	0.025805	0.030806	0.0357	0.040825
26.405	0.000393	0.005306	0.010268	0.015304	0.020282	0.025806	0.030806	0.0357	0.040826
26.441	0.000393	0.005305	0.010269	0.015302	0.02028	0.025806	0.030806	0.0357	0.040827
26.477	0.000393	0.005304	0.01027	0.015301	0.020278	0.025807	0.030806	0.0357	0.040828
26.512	0.000392	0.005302	0.010271	0.0153	0.020277	0.025807	0.030805	0.0357	0.04083
26.548	0.000392	0.005301	0.010271	0.015299	0.020275	0.025808	0.030805	0.0357	0.040831
26.584	0.000391	0.0053	0.010272	0.015298	0.020273	0.025808	0.030805	0.0357	0.040832
26.62	0.000391	0.005299	0.010273	0.015297	0.020271	0.025808	0.030805	0.0357	0.040833
26.656	0.00039	0.005298	0.010274	0.015296	0.02027	0.025809	0.030805	0.0357	0.040834
26.691	0.000389	0.005297	0.010275	0.015295	0.020268	0.025809	0.030805	0.0357	0.040835
26.727	0.000389	0.005296	0.010276	0.015295	0.020266	0.025809	0.030805	0.0357	0.040837
26.763	0.000388	0.005295	0.010277	0.015295	0.020265	0.025809	0.030805	0.0357	0.040838
26.799	0.000387	0.005294	0.010278	0.015294	0.020263	0.025809	0.030805	0.0357	0.040839
26.834	0.000386	0.005294	0.01028	0.015294	0.020261	0.025809	0.030806	0.0357	0.040841
26.87	0.000386	0.005293	0.010281	0.015294	0.02026	0.025809	0.030806	0.0357	0.040842
26.906	0.000385	0.005293	0.010282	0.015294	0.020258	0.025809	0.030806	0.0357	0.040843
26.942	0.000384	0.005293	0.010283	0.015294	0.020257	0.025809	0.030806	0.035701	0.040845
26.978	0.000383	0.005292	0.010285	0.015294	0.020255	0.025809	0.030806	0.035701	0.040846
27.013	0.000382	0.005292	0.010286	0.015295	0.020254	0.025809	0.030807	0.035701	0.040847
27.049	0.000381	0.005292	0.010287	0.015295	0.020253	0.025809	0.030807	0.035701	0.040849
27.085	0.00038	0.005293	0.010289	0.015295	0.020252	0.02581	0.030807	0.035702	0.04085
27.121	0.000379	0.005293	0.01029	0.015296	0.02025	0.02581	0.030808	0.035702	0.040852
27.156	0.000378	0.005293	0.010292	0.015296	0.020249	0.02581	0.030808	0.035703	0.040853
27.192	0.000377	0.005294	0.010293	0.015297	0.020248	0.02581	0.030809	0.035703	0.040854
27.228	0.000377	0.005294	0.010295	0.015298	0.020247	0.02581	0.030809	0.035703	0.040856
27.264	0.000376	0.005295	0.010296	0.015298	0.020246	0.025811	0.03081	0.035704	0.040857
27.3	0.000375	0.005296	0.010298	0.015299	0.020245	0.025811	0.03081	0.035704	0.040859
27.335	0.000374	0.005297	0.010299	0.0153	0.020244	0.025811	0.03081	0.035705	0.04086
27.371	0.000373	0.005298	0.010301	0.015301	0.020244	0.025812	0.030811	0.035705	0.040862
27.407	0.000372	0.005299	0.010302	0.015302	0.020243	0.025812	0.030811	0.035706	0.040863
27.443	0.000371	0.0053	0.010304	0.015303	0.020242	0.025813	0.030812	0.035706	0.040865
27.479	0.00037	0.005301	0.010305	0.015303	0.020242	0.025814	0.030812	0.035707	0.040866
27.514	0.000369	0.005302	0.010307	0.015304	0.020241	0.025814	0.030813	0.035707	0.040867
27.55	0.000369	0.005304	0.010308	0.015305	0.020241	0.025815	0.030813	0.035708	0.040869
27.586	0.000368	0.005305	0.01031	0.015306	0.02024	0.025816	0.030813	0.035708	0.04087
27.622	0.000367	0.005307	0.010311	0.015307	0.02024	0.025817	0.030814	0.035709	0.040872
27.657	0.000366	0.005308	0.010313	0.015308	0.02024	0.025818	0.030814	0.035709	0.040873
27.693	0.000365	0.00531	0.010314	0.015308	0.02024	0.025819	0.030815	0.03571	0.040874
27.729	0.000364	0.005311	0.010316	0.015309	0.020239	0.02582	0.030815	0.03571	0.040876
27.765	0.000364	0.005313	0.010317	0.01531	0.020239	0.025821	0.030815	0.03571	0.040877
27.801	0.000363	0.005314	0.010319	0.01531	0.020239	0.025822	0.030816	0.035711	0.040878
27.836	0.000362	0.005316	0.01032	0.015311	0.020239	0.025823	0.030816	0.035711	0.040879
27.872	0.000361	0.005317	0.010322	0.015311	0.020239	0.025825	0.030816	0.035711	0.04088
27.908	0.000361	0.005319	0.010323	0.015312	0.020239	0.025826	0.030816	0.035712	0.040882
27.944	0.00036	0.00532	0.010325	0.015312	0.020239	0.025827	0.030817	0.035712	0.040883
27.979	0.000359	0.005322	0.010326	0.015312	0.020239	0.025829	0.030817	0.035712	0.040884
28.015	0.000358	0.005323	0.010328	0.015312	0.020239	0.02583	0.030817	0.035712	0.040885
28.051	0.000357	0.005325	0.010329	0.015313	0.020239	0.025831	0.030818	0.035712	0.040886
28.087	0.000356	0.005326	0.01033	0.015313	0.020239	0.025833	0.030818	0.035712	0.040886
28.123	0.000356	0.005327	0.010332	0.015313	0.020239	0.025834	0.030818	0.035712	0.040887
28.158	0.000355	0.005328	0.010333	0.015312	0.020239	0.025836	0.030818	0.035712	0.040888
28.194	0.000354	0.00533	0.010334	0.015312	0.020239	0.025837	0.030819	0.035712	0.040888
28.23	0.000353	0.005331	0.010335	0.015312	0.020239	0.025839	0.030819	0.035711	0.040889
28.266	0.000352	0.005332	0.010336	0.015312	0.020239	0.02584	0.030819	0.035711	0.040889
28.302	0.000351	0.005332	0.010337	0.015311	0.020239	0.025842	0.03082	0.035711	0.04089
28.337	0.00035	0.005333	0.010338	0.015311	0.020239	0.025843	0.03082	0.03571	0.04089
28.373	0.000349	0.005334	0.010339	0.01531	0.020239	0.025845	0.03082	0.03571	0.04089
28.409	0.000348	0.005335	0.01034	0.01531	0.020239	0.025846	0.030821	0.035709	0.040891
28.445	0.000347	0.005335	0.010341	0.015309	0.020239	0.025848	0.030821	0.035709	0.040891
28.48	0.000346	0.005336	0.010342	0.015308	0.020239	0.025849	0.030821	0.035708	0.040891
28.516	0.000345	0.005336	0.010342	0.015308	0.020239	0.025851	0.030822	0.035707	0.040891
28.552	0.000344	0.005336	0.010343	0.015307	0.020239	0.025852	0.030822	0.035707	0.040891
28.588	0.000342	0.005336	0.010344	0.015306	0.020239	0.025853	0.030823	0.035706	0.04089
28.624	0.000341	0.005336	0.010344	0.015305	0.020239	0.025855	0.030823	0.035705	0.04089
28.659	0.00034	0.005336	0.010345	0.015305	0.020239	0.025856	0.030824	0.035704	0.04089
28.695	0.000339	0.005336	0.010345	0.015304	0.020239	0.025857	0.030824	0.035704	0.040889
28.731	0.000338	0.005336	0.010346	0.015303	0.020239	0.025859	0.030825	0.035703	0.040889
28.767	0.000336	0.005336	0.010346	0.015302	0.020238	0.02586	0.030825	0.035702	0.040888
28.802	0.000335	0.005335	0.010346	0.015301	0.020238	0.025861	0.030826	0.035701	0.040887
28.838	0.000334	0.005335	0.010347	0.0153	0.020238	0.025862	0.030827	0.0357	0.040887
28.874	0.000333	0.005335	0.010347	0.015299	0.020238	0.025863	0.030827	0.035699	0.040886
28.91	0.000331	0.005334	0.010347	0.015298	0.020237	0.025865	0.030828	0.035698	0.040885
28.946	0.00033	0.005333	0.010348	0.015298	0.020237	0.025866	0.030829	0.035697	0.040884
28.981	0.000329	0.005333	0.010348	0.015297	0.020237	0.025867	0.030829	0.035696	0.040883
29.017	0.000327	0.005332	0.010348	0.015296	0.020236	0.025868	0.03083	0.035696	0.040882
29.053	0.000326	0.005331	0.010348	0.015295	0.020236	0.025869	0.030831	0.035695	0.040881
29.089	0.000325	0.005331	0.010349	0.015294	0.020235	0.025869	0.030831	0.035694	0.04088
29.125	0.000323	0.00533	0.010349	0.015293	0.020235	0.02587	0.030832	0.035693	0.040879
29.16	0.000322	0.005329	0.010349	0.015292	0.020234	0.025871	0.030833	0.035692	0.040878
29.196	0.000321	0.005328	0.01035	0.015291	0.020234	0.025872	0.030833	0.035691	0.040877
29.232	0.000319	0.005327	0.01035	0.015291	0.020233	0.025873	0.030834	0.03569	0.040876
29.268	0.000318	0.005326	0.01035	0.01529	0.020233	0.025873	0.030835	0.03569	0.040875
29.303	0.000317	0.005325	0.010351	0.015289	0.020232	0.025874	0.030835	0.035689	0.040874
29.339	0.000315	0.005324	0.010351	0.015288	0.020231	0.025874	0.030836	0.035688	0.040873
29.375	0.000314	0.005323	0.010352	0.015288	0.020231	0.025875	0.030837	0.035687	0.040872
29.411	0.000313	0.005322	0.010352	0.015287	0.02023	0.025875	0.030837	0.035687	0.040871
29.447	0.000311	0.005321	0.010352	0.015286	0.020229	0.025876	0.030838	0.035686	0.04087
29.482	0.00031	0.00532	0.010353	0.015286	0.020229	0.025876	0.030838	0.035686	0.040869
29.518	0.000309	0.00532	0.010354	0.015285	0.020228	0.025877	0.030839	0.035685	0.040868
29.554	0.000308	0.005319	0.010354	0.015284	0.020228	0.025877	0.03084	0.035685	0.040867
29.59	0.000306	0.005318	0.010355	0.015284	0.020227	0.025877	0.03084	0.035685	0.040867
29.625	0.000305	0.005317	0.010355	0.015283	0.020226	0.025877	0.030841	0.035684	0.040866
29.661	0.000304	0.005316	0.010356	0.015282	0.020226	0.025878	0.030841	0.035684	0.040865
29.697	0.000303	0.005315	0.010357	0.015282	0.020225	0.025878	0.030841	0.035684	0.040865
29.733	0.000302	0.005314	0.010357	0.015281	0.020225	0.025878	0.030842	0.035684	0.040865
29.769	0.000301	0.005313	0.010358	0.015281	0.020224	0.025878	0.030842	0.035684	0.040864
29.804	0.0003	0.005312	0.010359	0.01528	0.020224	0.025878	0.030842	0.035684	0.040864
29.84	0.000299	0.005312	0.010359	0.015279	0.020223	0.025879	0.030842	0.035684	0.040864
29.876	0.000298	0.005311	0.01036	0.015279	0.020223	0.025879	0.030843	0.035684	0.040865
29.912	0.000297	0.00531	0.010361	0.015278	0.020222	0.025879	0.030843	0.035685	0.040865
29.948	0.000296	0.005309	0.010362	0.015278	0.020222	0.025879	0.030843	0.035685	0.040865
29.983	0.000295	0.005309	0.010363	0.015277	0.020222	0.025879	0.030843	0.035685	0.040866
30.019	0.000295	0.005308	0.010363	0.015277	0.020222	0.025879	0.030843	0.035686	0.040866
30.055	0.000294	0.005307	0.010364	0.015276	0.020221	0.02588	0.030843	0.035687	0.040867
30.091	0.000293	0.005306	0.010365	0.015276	0.020221	0.02588	0.030843	0.035687	0.040868
30.126	0.000293	0.005306	0.010366	0.015275	0.020221	0.02588	0.030843	0.035688	0.040869
30.162	0.000292	0.005305	0.010367	0.015275	0.020221	0.02588	0.030843	0.035689	0.04087
30.198	0.000292	0.005305	0.010367	0.015274	0.020221	0.02588	0.030843	0.03569	0.040871
30.234	0.000292	0.005304	0.010368	0.015274	0.020221	0.02588	0.030843	0.035691	0.040872
30.27	0.000291	0.005303	0.010369	0.015274	0.020221	0.025881	0.030843	0.035692	0.040874
30.305	0.000291	0.005303	0.01037	0.015273	0.020221	0.025881	0.030842	0.035694	0.040875
30.341	0.000291	0.005302	0.01037	0.015273	0.020221	0.025881	0.030842	0.035695	0.040877
30.377	0.000291	0.005302	0.010371	0.015273	0.020222	0.025881	0.030842	0.035696	0.040879
30.413	0.000291	0.005301	0.010372	0.015272	0.020222	0.025881	0.030842	0.035698	0.040881
30.448	0.000291	0.005301	0.010372	0.015272	0.020222	0.025882	0.030842	0.035699	0.040883
30.484	0.000291	0.005301	0.010373	0.015272	0.020223	0.025882	0.030842	0.035701	0.040885
30.52	0.000291	0.0053	0.010374	0.015271	0.020223	0.025882	0.030842	0.035703	0.040887
30.556	0.000291	0.0053	0.010374	0.015271	0.020224	0.025882	0.030842	0.035705	0.040889
30.592	0.000291	0.005299	0.010375	0.015271	0.020224	0.025883	0.030841	0.035707	0.040891
30.627	0.000291	0.005299	0.010375	0.015271	0.020225	0.025883	0.030841	0.035709	0.040893
30.663	0.000292	0.005299	0.010376	0.015271	0.020225	0.025883	0.030841	0.035711	0.040895
30.699	0.000292	0.005299	0.010376	0.015271	0.020226	0.025884	0.030841	0.035713	0.040898
30.735	0.000293	0.005298	0.010377	0.01527	0.020227	0.025884	0.030841	0.035716	0.0409
30.771	0.000293	0.005298	0.010377	0.01527	0.020228	0.025884	0.030842	0.035718	0.040902
30.806	0.000294	0.005298	0.010377	0.01527	0.020228	0.025884	0.030842	0.03572	0.040905
30.842	0.000295	0.005298	0.010378	0.01527	0.020229	0.025885	0.030842	0.035723	0.040907
30.878	0.000296	0.005297	0.010378	0.01527	0.02023	0.025885	0.030842	0.035725	0.040909
30.914	0.000297	0.005297	0.010378	0.01527	0.020231	0.025885	0.030842	0.035728	0.040912
30.949	0.000298	0.005297	0.010378	0.01527	0.020232	0.025886	0.030843	0.035731	0.040914
30.985	0.000299	0.005297	0.010378	0.01527	0.020233	0.025886	0.030843	0.035733	0.040916
31.021	0.0003	0.005297	0.010378	0.015269	0.020233	0.025886	0.030843	0.035736	0.040918
31.057	0.000301	0.005296	0.010378	0.015269	0.020234	0.025887	0.030844	0.035739	0.04092
31.093	0.000302	0.005296	0.010378	0.015269	0.020235	0.025887	0.030844	0.035742	0.040922
31.128	0.000303	0.005296	0.010377	0.015269	0.020236	0.025887	0.030845	0.035745	0.040924
31.164	0.000304	0.005296	0.010377	0.015268	0.020237	0.025888	0.030846	0.035747	0.040926
31.2	0.000306	0.005295	0.010377	0.015268	0.020238	0.025888	0.030846	0.03575	0.040928
31.236	0.000307	0.005295	0.010376	0.015268	0.020239	0.025889	0.030847	0.035753	0.04093
31.271	0.000308	0.005295	0.010376	0.015267	0.02024	0.025889	0.030848	0.035756	0.040932
31.307	0.00031	0.005295	0.010375	0.015267	0.020241	0.025889	0.030849	0.035759	0.040933
31.343	0.000311	0.005294	0.010374	0.015266	0.020242	0.02589	0.03085	0.035762	0.040935
31.379	0.000313	0.005294	0.010374	0.015265	0.020242	0.02589	0.030851	0.035765	0.040936
31.415	0.000314	0.005294	0.010373	0.015265	0.020243	0.025891	0.030852	0.035768	0.040938
31.45	0.000315	0.005293	0.010372	0.015264	0.020244	0.025891	0.030853	0.035771	0.040939
31.486	0.000317	0.005293	0.010371	0.015263	0.020245	0.025892	0.030854	0.035774	0.04094
31.522	0.000318	0.005292	0.01037	0.015262	0.020246	0.025892	0.030856	0.035777	0.040942
31.558	0.00032	0.005292	0.010369	0.015261	0.020246	0.025893	0.030857	0.03578	0.040943
31.594	0.000321	0.005291	0.010368	0.01526	0.020247	0.025893	0.030858	0.035783	0.040944
31.629	0.000322	0.005291	0.010367	0.015258	0.020248	0.025894	0.03086	0.035786	0.040944
31.665	0.000323	0.00529	0.010365	0.015257	0.020248	0.025894	0.030861	0.035788	0.040945
31.701	0.000325	0.00529	0.010364	0.015256	0.020249	0.025895	0.030863	0.035791	0.040946
31.737	0.000326	0.005289	0.010363	0.015254	0.02025	0.025895	0.030864	0.035794	0.040947
31.772	0.000327	0.005289	0.010361	0.015253	0.02025	0.025896	0.030866	0.035797	0.040947
31.808	0.000328	0.005288	0.01036	0.015251	0.020251	0.025897	0.030867	0.0358	0.040948
31.844	0.00033	0.005287	0.010358	0.01525	0.020251	0.025897	0.030869	0.035802	0.040948
31.88	0.000331	0.005287	0.010356	0.015248	0.020252	0.025898	0.03087	0.035805	0.040949
31.916	0.000332	0.005286	0.010355	0.015246	0.020252	0.025898	0.030872	0.035808	0.040949
31.951	0.000333	0.005285	0.010353	0.015244	0.020252	0.025899	0.030873	0.03581	0.04095
31.987	0.000334	0.005284	0.010351	0.015242	0.020253	0.0259	0.030875	0.035813	0.04095
32.023	0.000335	0.005284	0.01035	0.015241	0.020253	0.0259	0.030876	0.035815	0.04095
32.059	0.000336	0.005283	0.010348	0.015239	0.020253	0.025901	0.030878	0.035818	0.040951
32.094	0.000337	0.005282	0.010346	0.015237	0.020253	0.025901	0.030879	0.03582	0.040951
32.13	0.000338	0.005281	0.010344	0.015235	0.020254	0.025902	0.030881	0.035822	0.040951
32.166	0.000339	0.00528	0.010342	0.015233	0.020254	0.025903	0.030882	0.035825	0.040951
32.202	0.000339	0.00528	0.01034	0.015231	0.020254	0.025903	0.030884	0.035827	0.040952
32.238	0.00034	0.005279	0.010339	0.015229	0.020254	0.025904	0.030885	0.035829	0.040952
32.273	0.000341	0.005278	0.010337	0.015227	0.020254	0.025905	0.030887	0.035832	0.040952
32.309	0.000342	0.005277	0.010335	0.015225	0.020254	0.025905	0.030888	0.035834	0.040952
32.345	0.000343	0.005276	0.010333	0.015223	0.020254	0.025906	0.030889	0.035836	0.040953
32.381	0.000343	0.005276	0.010332	0.015221	0.020254	0.025906	0.030891	0.035838	0.040953
32.417	0.000344	0.005275	0.01033	0.01522	0.020254	0.025907	0.030892	0.03584	0.040953
32.452	0.000345	0.005274	0.010328	0.015218	0.020253	0.025907	0.030893	0.035843	0.040954
32.488	0.000345	0.005274	0.010327	0.015216	0.020253	0.025908	0.030895	0.035845	0.040954
32.524	0.000346	0.005273	0.010325	0.015215	0.020253	0.025908	0.030896	0.035847	0.040955
32.56	0.000347	0.005273	0.010323	0.015213	0.020253	0.025909	0.030897	0.035849	0.040956
32.595	0.000347	0.005272	0.010322	0.015212	0.020253	0.025909	0.030898	0.035851	0.040956
32.631	0.000348	0.005272	0.010321	0.01521	0.020253	0.02591	0.030899	0.035853	0.040957
32.667	0.000349	0.005272	0.010319	0.015209	0.020253	0.02591	0.0309	0.035855	0.040958
32.703	0.000349	0.005271	0.010318	0.015208	0.020253	0.025911	0.030902	0.035858	0.040959
32.739	0.00035	0.005271	0.010317	0.015207	0.020253	0.025911	0.030903	0.03586	0.04096
32.774	0.000351	0.005271	0.010316	0.015206	0.020253	0.025912	0.030904	0.035862	0.040961
32.81	0.000351	0.005271	0.010315	0.015205	0.020253	0.025912	0.030905	0.035864	0.040962
32.846	0.000352	0.005271	0.010314	0.015204	0.020253	0.025913	0.030906	0.035866	0.040963
32.882	0.000353	0.005271	0.010313	0.015204	0.020253	0.025913	0.030907	0.035868	0.040964
32.917	0.000353	0.005272	0.010312	0.015203	0.020254	0.025913	0.030907	0.035871	0.040966
32.953	0.000354	0.005272	0.010311	0.015203	0.020254	0.025914	0.030908	0.035873	0.040967
32.989	0.000355	0.005272	0.01031	0.015203	0.020254	0.025914	0.030909	0.035875	0.040969
33.025	0.000356	0.005273	0.01031	0.015203	0.020255	0.025915	0.03091	0.035877	0.040971
33.061	0.000357	0.005274	0.010309	0.015202	0.020255	0.025915	0.030911	0.03588	0.040972
33.096	0.000357	0.005275	0.010309	0.015203	0.020256	0.025916	0.030912	0.035882	0.040974
33.132	0.000358	0.005275	0.010308	0.015203	0.020256	0.025916	0.030913	0.035885	0.040976
33.168	0.000359	0.005276	0.010308	0.015203	0.020257	0.025917	0.030914	0.035887	0.040978
33.204	0.00036	0.005278	0.010308	0.015203	0.020258	0.025917	0.030914	0.035889	0.04098
33.24	0.000362	0.005279	0.010307	0.015204	0.020258	0.025918	0.030915	0.035892	0.040983
33.275	0.000363	0.00528	0.010307	0.015204	0.020259	0.025918	0.030916	0.035894	0.040985
33.311	0.000364	0.005281	0.010307	0.015205	0.02026	0.025919	0.030917	0.035897	0.040987
33.347	0.000365	0.005283	0.010307	0.015206	0.020261	0.02592	0.030918	0.0359	0.04099
33.383	0.000366	0.005285	0.010307	0.015206	0.020263	0.02592	0.030918	0.035902	0.040992
33.418	0.000367	0.005286	0.010307	0.015207	0.020264	0.025921	0.030919	0.035905	0.040995
33.454	0.000369	0.005288	0.010308	0.015208	0.020265	0.025922	0.03092	0.035908	0.040998
33.49	0.00037	0.00529	0.010308	0.015209	0.020266	0.025922	0.030921	0.03591	0.041001
33.526	0.000371	0.005292	0.010308	0.01521	0.020268	0.025923	0.030922	0.035913	0.041003
33.562	0.000373	0.005294	0.010309	0.015211	0.020269	0.025924	0.030923	0.035916	0.041006
33.597	0.000374	0.005296	0.010309	0.015212	0.020271	0.025925	0.030923	0.035918	0.04101
33.633	0.000375	0.005298	0.01031	0.015213	0.020272	0.025926	0.030924	0.035921	0.041013
33.669	0.000377	0.0053	0.01031	0.015215	0.020274	0.025926	0.030925	0.035924	0.041016
33.705	0.000378	0.005302	0.010311	0.015216	0.020275	0.025927	0.030926	0.035926	0.041019
33.74	0.00038	0.005304	0.010312	0.015217	0.020277	0.025928	0.030927	0.035929	0.041022
33.776	0.000381	0.005306	0.010312	0.015218	0.020279	0.025929	0.030928	0.035932	0.041026
33.812	0.000383	0.005309	0.010313	0.01522	0.02028	0.02593	0.030929	0.035935	0.041029
33.848	0.000384	0.005311	0.010314	0.015221	0.020282	0.025931	0.030929	0.035937	0.041032
33.884	0.000386	0.005313	0.010315	0.015222	0.020284	0.025933	0.03093	0.03594	0.041036
33.919	0.000387	0.005315	0.010316	0.015223	0.020286	0.025934	0.030931	0.035943	0.041039
33.955	0.000389	0.005318	0.010317	0.015225	0.020287	0.025935	0.030932	0.035945	0.041043
33.991	0.00039	0.00532	0.010318	0.015226	0.020289	0.025936	0.030933	0.035948	0.041046
34.027	0.000392	0.005322	0.010319	0.015227	0.020291	0.025937	0.030934	0.03595	0.04105
34.063	0.000393	0.005324	0.010319	0.015228	0.020292	0.025938	0.030935	0.035953	0.041054
34.098	0.000395	0.005326	0.01032	0.01523	0.020294	0.02594	0.030937	0.035956	0.041057
34.134	0.000396	0.005328	0.010321	0.015231	0.020296	0.025941	0.030938	0.035958	0.041061
34.17	0.000398	0.00533	0.010322	0.015232	0.020297	0.025942	0.030939	0.035961	0.041064
34.206	0.000399	0.005332	0.010323	0.015233	0.020299	0.025943	0.03094	0.035963	0.041068
34.241	0.000401	0.005334	0.010324	0.015235	0.0203	0.025945	0.030942	0.035966	0.041071
34.277	0.000402	0.005336	0.010325	0.015236	0.020302	0.025946	0.030943	0.035968	0.041075
34.313	0.000404	0.005338	0.010326	0.015237	0.020303	0.025947	0.030944	0.035971	0.041078
34.349	0.000405	0.005339	0.010327	0.015238	0.020304	0.025948	0.030946	0.035973	0.041082
34.385	0.000407	0.005341	0.010328	0.015239	0.020306	0.025949	0.030947	0.035976	0.041085
34.42	0.000408	0.005342	0.010328	0.01524	0.020307	0.025951	0.030949	0.035978	0.041088
34.456	0.000409	0.005344	0.010329	0.015241	0.020308	0.025952	0.030951	0.03598	0.041091
34.492	0.000411	0.005345	0.01033	0.015242	0.020309	0.025953	0.030952	0.035983	0.041095
34.528	0.000412	0.005347	0.010331	0.015244	0.02031	0.025954	0.030954	0.035985	0.041098
34.563	0.000413	0.005348	0.010332	0.015245	0.020311	0.025955	0.030956	0.035987	0.0411
34.599	0.000414	0.005349	0.010332	0.015246	0.020311	0.025956	0.030958	0.03599	0.041103
34.635	0.000416	0.00535	0.010333	0.015247	0.020312	0.025957	0.03096	0.035992	0.041106
34.671	0.000417	0.005351	0.010334	0.015248	0.020313	0.025958	0.030962	0.035994	0.041108
34.707	0.000418	0.005352	0.010335	0.015249	0.020313	0.025959	0.030964	0.035997	0.041111
34.742	0.000419	0.005353	0.010335	0.01525	0.020314	0.02596	0.030966	0.035999	0.041113
34.778	0.00042	0.005354	0.010336	0.015251	0.020314	0.025961	0.030968	0.036001	0.041115
34.814	0.000421	0.005354	0.010337	0.015253	0.020314	0.025962	0.03097	0.036003	0.041117
34.85	0.000422	0.005355	0.010337	0.015254	0.020315	0.025963	0.030972	0.036005	0.041119
34.885	0.000423	0.005356	0.010338	0.015255	0.020315	0.025964	0.030975	0.036008	0.041121
34.921	0.000424	0.005356	0.010338	0.015256	0.020315	0.025965	0.030977	0.03601	0.041123
34.957	0.000425	0.005357	0.010339	0.015258	0.020315	0.025966	0.030979	0.036012	0.041124
34.993	0.000426	0.005357	0.01034	0.015259	0.020315	0.025967	0.030981	0.036014	0.041126
35.029	0.000427	0.005357	0.01034	0.015261	0.020315	0.025968	0.030983	0.036016	0.041127
35.064	0.000428	0.005358	0.010341	0.015262	0.020315	0.025969	0.030986	0.036018	0.041128
35.1	0.000428	0.005358	0.010341	0.015264	0.020315	0.02597	0.030988	0.036021	0.04113
35.136	0.000429	0.005358	0.010342	0.015265	0.020315	0.025971	0.03099	0.036023	0.041131
35.172	0.00043	0.005359	0.010342	0.015267	0.020315	0.025972	0.030992	0.036025	0.041132
35.208	0.000431	0.005359	0.010343	0.015269	0.020315	0.025973	0.030995	0.036027	0.041132
35.243	0.000432	0.005359	0.010344	0.01527	0.020315	0.025974	0.030997	0.036029	0.041133
35.279	0.000432	0.005359	0.010344	0.015272	0.020315	0.025974	0.030999	0.036031	0.041134
35.315	0.000433	0.00536	0.010345	0.015274	0.020315	0.025975	0.031001	0.036033	0.041135
35.351	0.000434	0.00536	0.010346	0.015276	0.020316	0.025976	0.031003	0.036035	0.041135
35.386	0.000434	0.00536	0.010346	0.015278	0.020316	0.025977	0.031005	0.036037	0.041136
35.422	0.000435	0.00536	0.010347	0.01528	0.020316	0.025978	0.031007	0.036039	0.041136
35.458	0.000435	0.00536	0.010348	0.015282	0.020316	0.025979	0.031009	0.036041	0.041137
35.494	0.000436	0.005361	0.010349	0.015284	0.020316	0.02598	0.031011	0.036043	0.041137
35.53	0.000436	0.005361	0.01035	0.015287	0.020317	0.025981	0.031013	0.036045	0.041138
35.565	0.000437	0.005361	0.010351	0.015289	0.020317	0.025982	0.031014	0.036047	0.041138
35.601	0.000437	0.005361	0.010352	0.015291	0.020318	0.025983	0.031016	0.036049	0.041139
35.637	0.000438	0.005362	0.010353	0.015294	0.020318	0.025984	0.031018	0.036051	0.041139
35.673	0.000438	0.005362	0.010354	0.015296	0.020319	0.025985	0.031019	0.036053	0.04114
35.708	0.000438	0.005362	0.010355	0.015298	0.02032	0.025986	0.031021	0.036055	0.041141
35.744	0.000438	0.005363	0.010356	0.015301	0.020321	0.025987	0.031022	0.036057	0.041141
35.78	0.000439	0.005363	0.010357	0.015303	0.020322	0.025988	0.031023	0.036059	0.041142
35.816	0.000439	0.005363	0.010358	0.015306	0.020323	0.025989	0.031024	0.03606	0.041143
35.852	0.000439	0.005364	0.010359	0.015308	0.020324	0.02599	0.031025	0.036062	0.041144
35.887	0.000439	0.005364	0.010361	0.015311	0.020325	0.025991	0.031027	0.036064	0.041145
35.923	0.000439	0.005365	0.010362	0.015313	0.020327	0.025993	0.031028	0.036066	0.041146
35.959	0.000439	0.005366	0.010363	0.015316	0.020328	0.025994	0.031028	0.036068	0.041147
35.995	0.000439	0.005366	0.010365	0.015318	0.02033	0.025995	0.031029	0.036069	0.041149
36.031	0.000439	0.005367	0.010366	0.015321	0.020332	0.025996	0.03103	0.036071	0.04115
36.066	0.000439	0.005367	0.010368	0.015323	0.020333	0.025997	0.031031	0.036073	0.041152
36.102	0.000439	0.005368	0.010369	0.015326	0.020335	0.025999	0.031031	0.036075	0.041154
36.138	0.000439	0.005369	0.010371	0.015328	0.020338	0.026	0.031032	0.036077	0.041156
36.174	0.000439	0.00537	0.010372	0.01533	0.02034	0.026001	0.031032	0.036078	0.041158
36.209	0.000439	0.005371	0.010374	0.015333	0.020342	0.026002	0.031033	0.03608	0.04116
36.245	0.000439	0.005372	0.010375	0.015335	0.020344	0.026004	0.031033	0.036082	0.041162
36.281	0.000439	0.005373	0.010377	0.015337	0.020347	0.026005	0.031033	0.036084	0.041164
36.317	0.000439	0.005374	0.010378	0.01534	0.02035	0.026006	0.031034	0.036086	0.041167
36.353	0.000439	0.005375	0.01038	0.015342	0.020352	0.026007	0.031034	0.036087	0.041169
36.388	0.000439	0.005376	0.010382	0.015344	0.020355	0.026009	0.031034	0.036089	0.041172
36.424	0.000439	0.005377	0.010383	0.015346	0.020358	0.02601	0.031034	0.036091	0.041175
36.46	0.000439	0.005378	0.010385	0.015348	0.020361	0.026011	0.031034	0.036093	0.041178
36.496	0.000439	0.005379	0.010386	0.01535	0.020364	0.026012	0.031034	0.036095	0.041181
36.531	0.000439	0.00538	0.010388	0.015352	0.020367	0.026014	0.031034	0.036097	0.041184
36.567	0.000439	0.005382	0.010389	0.015354	0.02037	0.026015	0.031034	0.036099	0.041187
36.603	0.000439	0.005383	0.010391	0.015356	0.020373	0.026016	0.031034	0.036101	0.04119
36.639	0.00044	0.005384	0.010392	0.015357	0.020376	0.026017	0.031034	0.036103	0.041194
36.675	0.00044	0.005386	0.010394	0.015359	0.020379	0.026018	0.031034	0.036105	0.041197
36.71	0.00044	0.005387	0.010395	0.015361	0.020382	0.026019	0.031034	0.036107	0.0412
36.746	0.00044	0.005388	0.010396	0.015362	0.020385	0.02602	0.031034	0.036109	0.041203
36.782	0.000441	0.00539	0.010398	0.015364	0.020389	0.026021	0.031034	0.036111	0.041207
36.818	0.000441	0.005391	0.010399	0.015366	0.020392	0.026022	0.031034	0.036113	0.04121
36.854	0.000442	0.005393	0.010401	0.015367	0.020395	0.026023	0.031034	0.036115	0.041213
36.889	0.000442	0.005394	0.010402	0.015369	0.020398	0.026023	0.031034	0.036117	0.041217
36.925	0.000443	0.005396	0.010403	0.01537	0.020401	0.026024	0.031034	0.036119	0.04122
36.961	0.000443	0.005398	0.010404	0.015371	0.020404	0.026025	0.031034	0.036122	0.041223
36.997	0.000444	0.005399	0.010406	0.015373	0.020407	0.026026	0.031034	0.036124	0.041226
37.032	0.000445	0.005401	0.010407	0.015374	0.02041	0.026027	0.031034	0.036126	0.041229
37.068	0.000445	0.005402	0.010408	0.015375	0.020412	0.026027	0.031034	0.036129	0.041232
37.104	0.000446	0.005404	0.010409	0.015377	0.020415	0.026028	0.031035	0.036131	0.041235
37.14	0.000447	0.005406	0.01041	0.015378	0.020418	0.026029	0.031035	0.036133	0.041238
37.176	0.000448	0.005407	0.010411	0.015379	0.020421	0.026029	0.031035	0.036136	0.041241
37.211	0.000449	0.005409	0.010412	0.01538	0.020423	0.02603	0.031035	0.036138	0.041243
37.247	0.00045	0.00541	0.010413	0.015381	0.020426	0.026031	0.031035	0.036141	0.041246
37.283	0.000451	0.005412	0.010414	0.015382	0.020428	0.026031	0.031036	0.036143	0.041248
37.319	0.000452	0.005413	0.010415	0.015383	0.02043	0.026032	0.031036	0.036146	0.04125
37.354	0.000453	0.005415	0.010416	0.015384	0.020433	0.026033	0.031036	0.036148	0.041253
37.39	0.000454	0.005416	0.010417	0.015385	0.020435	0.026033	0.031037	0.036151	0.041255
37.426	0.000455	0.005418	0.010418	0.015385	0.020437	0.026034	0.031037	0.036153	0.041257
37.462	0.000456	0.005419	0.010418	0.015386	0.020439	0.026035	0.031038	0.036156	0.041258
37.498	0.000457	0.005421	0.010419	0.015387	0.020441	0.026035	0.031038	0.036158	0.04126
37.533	0.000458	0.005422	0.01042	0.015388	0.020442	0.026036	0.031039	0.036161	0.041262
37.569	0.000459	0.005423	0.01042	0.015388	0.020444	0.026037	0.03104	0.036163	0.041263
37.605	0.00046	0.005425	0.010421	0.015389	0.020446	0.026038	0.031041	0.036166	0.041264
37.641	0.000462	0.005426	0.010421	0.015389	0.020447	0.026039	0.031041	0.036168	0.041265
37.677	0.000463	0.005427	0.010422	0.01539	0.020448	0.026039	0.031042	0.036171	0.041266
37.712	0.000464	0.005428	0.010422	0.01539	0.02045	0.02604	0.031043	0.036173	0.041267
37.748	0.000465	0.005429	0.010423	0.015391	0.020451	0.026041	0.031044	0.036176	0.041268
37.784	0.000466	0.00543	0.010423	0.015391	0.020452	0.026043	0.031045	0.036178	0.041269
37.82	0.000467	0.005431	0.010423	0.015391	0.020453	0.026044	0.031046	0.036181	0.04127
37.855	0.000468	0.005432	0.010424	0.015392	0.020454	0.026045	0.031047	0.036183	0.04127
37.891	0.000469	0.005432	0.010424	0.015392	0.020454	0.026046	0.031048	0.036186	0.041271
37.927	0.00047	0.005433	0.010424	0.015392	0.020455	0.026048	0.03105	0.036188	0.041271
37.963	0.000471	0.005434	0.010424	0.015392	0.020456	0.026049	0.031051	0.03619	0.041271
37.999	0.000472	0.005434	0.010424	0.015392	0.020456	0.02605	0.031052	0.036193	0.041271
38.034	0.000473	0.005435	0.010425	0.015393	0.020457	0.026052	0.031053	0.036195	0.041271
38.07	0.000474	0.005436	0.010425	0.015393	0.020457	0.026054	0.031055	0.036197	0.041272
38.106	0.000475	0.005436	0.010425	0.015393	0.020458	0.026055	0.031056	0.0362	0.041272
38.142	0.000476	0.005436	0.010425	0.015393	0.020458	0.026057	0.031057	0.036202	0.041272
38.177	0.000477	0.005437	0.010425	0.015393	0.020459	0.026059	0.031059	0.036204	0.041271
38.213	0.000478	0.005437	0.010425	0.015393	0.020459	0.026061	0.03106	0.036207	0.041271
38.249	0.000479	0.005437	0.010425	0.015393	0.020459	0.026063	0.031062	0.036209	0.041271
38.285	0.00048	0.005438	0.010425	0.015393	0.02046	0.026065	0.031063	0.036211	0.041271
38.321	0.00048	0.005438	0.010425	0.015393	0.02046	0.026067	0.031064	0.036214	0.041271
38.356	0.000481	0.005438	0.010425	0.015393	0.02046	0.026069	0.031066	0.036216	0.041271
38.392	0.000482	0.005438	0.010425	0.015393	0.02046	0.026072	0.031067	0.036218	0.041271
38.428	0.000483	0.005439	0.010425	0.015394	0.020461	0.026074	0.031069	0.03622	0.04127
38.464	0.000484	0.005439	0.010425	0.015394	0.020461	0.026076	0.03107	0.036223	0.04127
38.5	0.000484	0.005439	0.010425	0.015394	0.020462	0.026079	0.031072	0.036225	0.04127
38.535	0.000485	0.005439	0.010425	0.015394	0.020462	0.026081	0.031073	0.036227	0.04127
38.571	0.000486	0.005439	0.010426	0.015394	0.020462	0.026084	0.031075	0.03623	0.04127
38.607	0.000487	0.005439	0.010426	0.015395	0.020463	0.026086	0.031076	0.036232	0.04127
38.643	0.000488	0.00544	0.010426	0.015395	0.020464	0.026089	0.031078	0.036234	0.04127
38.678	0.000488	0.00544	0.010426	0.015396	0.020464	0.026091	0.031079	0.036236	0.04127
38.714	0.000489	0.00544	0.010427	0.015396	0.020465	0.026094	0.03108	0.036239	0.04127
38.75	0.00049	0.005441	0.010427	0.015397	0.020466	0.026097	0.031082	0.036241	0.04127
38.786	0.000491	0.005441	0.010428	0.015397	0.020466	0.026099	0.031083	0.036243	0.04127
38.822	0.000491	0.005441	0.010428	0.015398	0.020467	0.026102	0.031085	0.036246	0.041271
38.857	0.000492	0.005442	0.010429	0.015398	0.020468	0.026105	0.031086	0.036248	0.041271
38.893	0.000493	0.005442	0.010429	0.015399	0.020469	0.026107	0.031087	0.03625	0.041271
38.929	0.000493	0.005443	0.01043	0.0154	0.02047	0.02611	0.031089	0.036253	0.041272
38.965	0.000494	0.005444	0.010431	0.015401	0.020472	0.026113	0.03109	0.036255	0.041272
39	0.000495	0.005444	0.010432	0.015402	0.020473	0.026115	0.031091	0.036258	0.041273
39.036	0.000495	0.005445	0.010432	0.015403	0.020474	0.026118	0.031093	0.03626	0.041274
39.072	0.000496	0.005446	0.010433	0.015404	0.020476	0.026121	0.031094	0.036262	0.041274
39.108	0.000496	0.005447	0.010434	0.015405	0.020478	0.026123	0.031095	0.036265	0.041275
39.144	0.000497	0.005448	0.010436	0.015407	0.020479	0.026126	0.031097	0.036267	0.041276
39.179	0.000497	0.00545	0.010437	0.015408	0.020481	0.026128	0.031098	0.036269	0.041277
39.215	0.000498	0.005451	0.010438	0.015409	0.020483	0.026131	0.031099	0.036272	0.041278
39.251	0.000498	0.005452	0.010439	0.015411	0.020485	0.026134	0.0311	0.036274	0.041279
39.287	0.000498	0.005454	0.010441	0.015412	0.020487	0.026136	0.031102	0.036277	0.04128
39.323	0.000499	0.005456	0.010442	0.015414	0.020489	0.026139	0.031103	0.036279	0.041282
39.358	0.000499	0.005457	0.010444	0.015416	0.020492	0.026141	0.031104	0.036281	0.041283
39.394	0.000499	0.005459	0.010445	0.015417	0.020494	0.026144	0.031105	0.036284	0.041284
39.43	0.0005	0.005461	0.010447	0.015419	0.020497	0.026146	0.031106	0.036286	0.041286
39.466	0.0005	0.005463	0.010449	0.015421	0.020499	0.026149	0.031107	0.036288	0.041287
39.501	0.0005	0.005466	0.01045	0.015423	0.020502	0.026151	0.031109	0.03629	0.041289
39.537	0.0005	0.005468	0.010452	0.015425	0.020505	0.026154	0.03111	0.036293	0.041291
39.573	0.0005	0.00547	0.010454	0.015427	0.020508	0.026156	0.031111	0.036295	0.041292
39.609	0.0005	0.005473	0.010456	0.015429	0.02051	0.026159	0.031112	0.036297	0.041294
39.645	0.0005	0.005475	0.010458	0.015431	0.020513	0.026161	0.031113	0.036299	0.041296
39.68	0.0005	0.005478	0.01046	0.015433	0.020516	0.026163	0.031114	0.036302	0.041299
39.716	0.000501	0.00548	0.010462	0.015436	0.02052	0.026166	0.031115	0.036304	0.041301
39.752	0.000501	0.005483	0.010465	0.015438	0.020523	0.026168	0.031117	0.036306	0.041303
39.788	0.000501	0.005486	0.010467	0.01544	0.020526	0.026171	0.031118	0.036308	0.041305
39.823	0.000501	0.005488	0.010469	0.015443	0.020529	0.026173	0.031119	0.03631	0.041308
39.859	0.000501	0.005491	0.010471	0.015445	0.020532	0.026175	0.03112	0.036312	0.041311
39.895	0.000501	0.005494	0.010474	0.015448	0.020536	0.026178	0.031121	0.036314	0.041313
39.931	0.000501	0.005497	0.010476	0.01545	0.020539	0.02618	0.031122	0.036317	0.041316
39.967	0.000501	0.0055	0.010479	0.015453	0.020542	0.026183	0.031123	0.036319	0.041319
40.002	0.000502	0.005503	0.010481	0.015456	0.020546	0.026185	0.031125	0.036321	0.041322
40.038	0.000502	0.005505	0.010484	0.015458	0.020549	0.026187	0.031126	0.036323	0.041325
40.074	0.000502	0.005508	0.010486	0.015461	0.020553	0.02619	0.031127	0.036325	0.041329
40.11	0.000502	0.005511	0.010489	0.015464	0.020556	0.026192	0.031128	0.036327	0.041332
40.146	0.000503	0.005514	0.010492	0.015467	0.02056	0.026195	0.03113	0.036329	0.041335
40.181	0.000503	0.005516	0.010495	0.01547	0.020563	0.026197	0.031131	0.036331	0.041339
40.217	0.000504	0.005519	0.010497	0.015472	0.020566	0.026199	0.031132	0.036333	0.041343
40.253	0.000504	0.005522	0.0105	0.015475	0.02057	0.026202	0.031133	0.036336	0.041347
40.289	0.000505	0.005524	0.010503	0.015479	0.020573	0.026204	0.031135	0.036338	0.04135
40.324	0.000505	0.005527	0.010506	0.015482	0.020577	0.026207	0.031136	0.03634	0.041354
40.36	0.000506	0.005529	0.010509	0.015485	0.02058	0.026209	0.031137	0.036342	0.041359
40.396	0.000507	0.005532	0.010512	0.015488	0.020584	0.026212	0.031139	0.036345	0.041363
40.432	0.000508	0.005534	0.010515	0.015491	0.020587	0.026214	0.03114	0.036347	0.041367
40.468	0.000509	0.005537	0.010519	0.015494	0.02059	0.026217	0.031142	0.036349	0.041371
40.503	0.00051	0.005539	0.010522	0.015498	0.020594	0.026219	0.031143	0.036352	0.041376
40.539	0.000511	0.005541	0.010525	0.015501	0.020597	0.026222	0.031144	0.036354	0.04138
40.575	0.000512	0.005543	0.010529	0.015505	0.020601	0.026224	0.031146	0.036357	0.041385
40.611	0.000513	0.005545	0.010532	0.015508	0.020604	0.026227	0.031147	0.03636	0.04139
40.646	0.000514	0.005547	0.010535	0.015512	0.020608	0.026229	0.031149	0.036362	0.041394
40.682	0.000516	0.005549	0.010539	0.015515	0.020611	0.026232	0.031151	0.036365	0.041399
40.718	0.000517	0.005551	0.010543	0.015519	0.020614	0.026235	0.031152	0.036368	0.041404
40.754	0.000519	0.005552	0.010546	0.015522	0.020618	0.026237	0.031154	0.036371	0.041409
40.79	0.000521	0.005554	0.01055	0.015526	0.020621	0.02624	0.031156	0.036374	0.041414
40.825	0.000522	0.005556	0.010554	0.01553	0.020625	0.026243	0.031157	0.036377	0.041419
40.861	0.000524	0.005557	0.010558	0.015534	0.020628	0.026245	0.031159	0.036381	0.041424
40.897	0.000526	0.005559	0.010562	0.015538	0.020632	0.026248	0.031161	0.036384	0.04143
40.933	0.000528	0.00556	0.010566	0.015542	0.020635	0.026251	0.031163	0.036387	0.041435
40.969	0.00053	0.005561	0.01057	0.015546	0.020639	0.026254	0.031165	0.036391	0.04144
41.004	0.000532	0.005563	0.010574	0.01555	0.020642	0.026256	0.031167	0.036394	0.041445
41.04	0.000535	0.005564	0.010579	0.015554	0.020646	0.026259	0.031169	0.036398	0.041451
41.076	0.000537	0.005565	0.010583	0.015559	0.020649	0.026262	0.031171	0.036402	0.041456
41.112	0.000539	0.005567	0.010587	0.015563	0.020653	0.026265	0.031173	0.036406	0.041462
41.147	0.000542	0.005568	0.010592	0.015568	0.020657	0.026268	0.031175	0.03641	0.041467
41.183	0.000544	0.005569	0.010597	0.015572	0.020661	0.026272	0.031177	0.036414	0.041472
41.219	0.000547	0.00557	0.010601	0.015577	0.020664	0.026275	0.031179	0.036418	0.041478
41.255	0.000549	0.005572	0.010606	0.015581	0.020668	0.026278	0.031181	0.036422	0.041483
41.291	0.000552	0.005573	0.010611	0.015586	0.020672	0.026282	0.031183	0.036426	0.041489
41.326	0.000554	0.005574	0.010615	0.015591	0.020676	0.026285	0.031186	0.03643	0.041495
41.362	0.000557	0.005575	0.01062	0.015596	0.020681	0.026289	0.031188	0.036434	0.0415
41.398	0.00056	0.005577	0.010625	0.015601	0.020685	0.026292	0.03119	0.036439	0.041506
41.434	0.000563	0.005578	0.01063	0.015606	0.020689	0.026296	0.031193	0.036443	0.041511
41.469	0.000566	0.005579	0.010635	0.015611	0.020694	0.0263	0.031195	0.036447	0.041517
41.505	0.000569	0.005581	0.01064	0.015616	0.020698	0.026304	0.031198	0.036452	0.041523
41.541	0.000572	0.005582	0.010646	0.015621	0.020703	0.026308	0.0312	0.036456	0.041528
41.577	0.000575	0.005584	0.010651	0.015627	0.020708	0.026312	0.031203	0.036461	0.041534
41.613	0.000578	0.005585	0.010656	0.015632	0.020713	0.026316	0.031206	0.036466	0.04154
41.648	0.000581	0.005587	0.010661	0.015637	0.020718	0.02632	0.031208	0.03647	0.041546
41.684	0.000584	0.005589	0.010667	0.015643	0.020723	0.026325	0.031211	0.036475	0.041552
41.72	0.000588	0.005591	0.010672	0.015648	0.020728	0.026329	0.031214	0.03648	0.041558
41.756	0.000591	0.005593	0.010678	0.015654	0.020734	0.026334	0.031217	0.036484	0.041564
41.792	0.000594	0.005595	0.010683	0.01566	0.02074	0.026338	0.03122	0.036489	0.04157
41.827	0.000598	0.005597	0.010689	0.015666	0.020746	0.026343	0.031223	0.036494	0.041576
41.863	0.000601	0.005599	0.010694	0.015672	0.020752	0.026348	0.031226	0.036499	0.041582
41.899	0.000605	0.005601	0.0107	0.015678	0.020758	0.026353	0.031229	0.036504	0.041588
41.935	0.000608	0.005604	0.010705	0.015684	0.020764	0.026358	0.031233	0.036509	0.041595
41.97	0.000612	0.005607	0.010711	0.01569	0.02077	0.026363	0.031236	0.036514	0.041601
42.006	0.000615	0.005609	0.010717	0.015696	0.020777	0.026369	0.031239	0.036519	0.041608
42.042	0.000619	0.005612	0.010723	0.015702	0.020784	0.026374	0.031243	0.036524	0.041615
42.078	0.000623	0.005615	0.010728	0.015708	0.020791	0.026379	0.031247	0.036529	0.041621
42.114	0.000626	0.005618	0.010734	0.015715	0.020798	0.026385	0.03125	0.036534	0.041628
42.149	0.00063	0.005621	0.01074	0.015721	0.020805	0.026391	0.031254	0.036539	0.041635
42.185	0.000634	0.005625	0.010746	0.015728	0.020813	0.026396	0.031258	0.036545	0.041642
42.221	0.000638	0.005628	0.010752	0.015735	0.02082	0.026402	0.031262	0.03655	0.041649
42.257	0.000642	0.005632	0.010758	0.015741	0.020828	0.026408	0.031266	0.036555	0.041656
42.292	0.000646	0.005635	0.010764	0.015748	0.020836	0.026414	0.03127	0.036561	0.041663
42.328	0.00065	0.005639	0.01077	0.015755	0.020844	0.02642	0.031275	0.036566	0.041671
42.364	0.000654	0.005643	0.010776	0.015762	0.020852	0.026426	0.031279	0.036571	0.041678
42.4	0.000658	0.005648	0.010782	0.015769	0.02086	0.026433	0.031284	0.036577	0.041686
42.436	0.000663	0.005652	0.010788	0.015776	0.020869	0.026439	0.031288	0.036583	0.041693
42.471	0.000667	0.005657	0.010794	0.015783	0.020877	0.026445	0.031293	0.036588	0.041701
42.507	0.000671	0.005661	0.0108	0.015791	0.020886	0.026452	0.031298	0.036594	0.041709
42.543	0.000676	0.005666	0.010806	0.015798	0.020895	0.026458	0.031303	0.0366	0.041717
42.579	0.00068	0.005671	0.010812	0.015805	0.020904	0.026465	0.031308	0.036606	0.041725
42.615	0.000685	0.005676	0.010819	0.015813	0.020913	0.026471	0.031313	0.036612	0.041733
42.65	0.00069	0.005681	0.010825	0.015821	0.020922	0.026478	0.031318	0.036618	0.041741
42.686	0.000695	0.005687	0.010831	0.015828	0.020931	0.026485	0.031323	0.036624	0.041749
42.722	0.0007	0.005692	0.010838	0.015836	0.02094	0.026491	0.031328	0.03663	0.041757
42.758	0.000705	0.005698	0.010844	0.015844	0.02095	0.026498	0.031334	0.036637	0.041766
42.793	0.00071	0.005704	0.010851	0.015852	0.020959	0.026505	0.031339	0.036643	0.041774
42.829	0.000715	0.005709	0.010857	0.01586	0.020969	0.026512	0.031345	0.036649	0.041783
42.865	0.00072	0.005715	0.010864	0.015869	0.020979	0.026519	0.03135	0.036656	0.041791
42.901	0.000726	0.005722	0.010871	0.015877	0.020988	0.026525	0.031356	0.036663	0.0418
42.937	0.000731	0.005728	0.010877	0.015885	0.020998	0.026532	0.031362	0.036669	0.041809
42.972	0.000737	0.005734	0.010884	0.015894	0.021008	0.026539	0.031367	0.036676	0.041818
43.008	0.000743	0.005741	0.010891	0.015903	0.021018	0.026546	0.031373	0.036683	0.041827
43.044	0.000749	0.005747	0.010898	0.015912	0.021028	0.026553	0.031379	0.03669	0.041836
43.08	0.000754	0.005754	0.010905	0.01592	0.021038	0.02656	0.031385	0.036698	0.041845
43.115	0.000761	0.005761	0.010912	0.01593	0.021048	0.026566	0.031391	0.036705	0.041854
43.151	0.000767	0.005767	0.010919	0.015939	0.021058	0.026573	0.031397	0.036712	0.041863
43.187	0.000773	0.005774	0.010926	0.015948	0.021068	0.02658	0.031404	0.03672	0.041872
43.223	0.000779	0.005781	0.010934	0.015957	0.021078	0.026587	0.03141	0.036727	0.041881
43.259	0.000786	0.005788	0.010941	0.015967	0.021088	0.026594	0.031416	0.036735	0.04189
43.294	0.000793	0.005795	0.010948	0.015977	0.021099	0.026601	0.031423	0.036743	0.041899
43.33	0.000799	0.005803	0.010956	0.015986	0.021109	0.026608	0.031429	0.036751	0.041909
43.366	0.000806	0.00581	0.010963	0.015996	0.021119	0.026615	0.031435	0.036759	0.041918
43.402	0.000813	0.005817	0.010971	0.016006	0.02113	0.026622	0.031442	0.036767	0.041927
43.438	0.00082	0.005825	0.010979	0.016016	0.02114	0.026629	0.031448	0.036775	0.041937
43.473	0.000828	0.005832	0.010987	0.016026	0.021151	0.026636	0.031455	0.036783	0.041946
43.509	0.000835	0.00584	0.010994	0.016037	0.021162	0.026643	0.031462	0.036792	0.041955
43.545	0.000842	0.005847	0.011002	0.016047	0.021172	0.02665	0.031469	0.0368	0.041965
43.581	0.00085	0.005855	0.01101	0.016058	0.021183	0.026657	0.031475	0.036808	0.041974
43.616	0.000858	0.005863	0.011018	0.016068	0.021194	0.026665	0.031482	0.036817	0.041984
43.652	0.000866	0.00587	0.011027	0.016079	0.021204	0.026672	0.031489	0.036826	0.041993
43.688	0.000874	0.005878	0.011035	0.01609	0.021215	0.026679	0.031496	0.036834	0.042003
43.724	0.000882	0.005886	0.011043	0.016101	0.021226	0.026687	0.031503	0.036843	0.042013
43.76	0.00089	0.005894	0.011052	0.016112	0.021237	0.026694	0.03151	0.036852	0.042022
43.795	0.000898	0.005902	0.01106	0.016123	0.021248	0.026702	0.031518	0.036861	0.042032
43.831	0.000907	0.00591	0.011069	0.016135	0.021259	0.02671	0.031525	0.03687	0.042042
43.867	0.000915	0.005918	0.011077	0.016146	0.02127	0.026717	0.031532	0.036879	0.042052
43.903	0.000924	0.005926	0.011086	0.016157	0.021282	0.026725	0.03154	0.036888	0.042062
43.938	0.000933	0.005934	0.011095	0.016169	0.021293	0.026733	0.031548	0.036897	0.042072
43.974	0.000942	0.005942	0.011104	0.016181	0.021304	0.026741	0.031555	0.036907	0.042082
44.01	0.000951	0.00595	0.011113	0.016192	0.021316	0.02675	0.031563	0.036916	0.042092
44.046	0.00096	0.005958	0.011122	0.016204	0.021328	0.026758	0.031571	0.036925	0.042103
44.082	0.000969	0.005967	0.011131	0.016216	0.021339	0.026766	0.031579	0.036935	0.042113
44.117	0.000978	0.005975	0.01114	0.016228	0.021351	0.026775	0.031587	0.036944	0.042124
44.153	0.000988	0.005983	0.01115	0.01624	0.021363	0.026783	0.031596	0.036954	0.042134
44.189	0.000998	0.005992	0.011159	0.016252	0.021375	0.026792	0.031604	0.036963	0.042145
44.225	0.001007	0.006	0.011169	0.016264	0.021387	0.026801	0.031613	0.036973	0.042156
44.26	0.001017	0.006009	0.011178	0.016277	0.021399	0.02681	0.031622	0.036982	0.042167
44.296	0.001027	0.006017	0.011188	0.016289	0.021412	0.02682	0.03163	0.036992	0.042178
44.332	0.001037	0.006026	0.011197	0.016302	0.021424	0.026829	0.031639	0.037002	0.042189
44.368	0.001048	0.006034	0.011207	0.016314	0.021437	0.026838	0.031649	0.037012	0.0422
44.404	0.001058	0.006043	0.011217	0.016327	0.02145	0.026848	0.031658	0.037022	0.042211
44.439	0.001069	0.006052	0.011227	0.01634	0.021462	0.026858	0.031668	0.037032	0.042223
44.475	0.001079	0.006061	0.011237	0.016352	0.021475	0.026868	0.031677	0.037042	0.042235
44.511	0.00109	0.00607	0.011247	0.016365	0.021488	0.026878	0.031687	0.037052	0.042246
44.547	0.001101	0.006079	0.011258	0.016378	0.021502	0.026889	0.031697	0.037062	0.042258
44.583	0.001112	0.006088	0.011268	0.016391	0.021515	0.026899	0.031707	0.037072	0.04227
44.618	0.001123	0.006097	0.011278	0.016404	0.021529	0.02691	0.031718	0.037082	0.042282
44.654	0.001135	0.006106	0.011289	0.016417	0.021542	0.026921	0.031728	0.037093	0.042295
44.69	0.001146	0.006115	0.011299	0.016431	0.021556	0.026932	0.031739	0.037103	0.042307
44.726	0.001158	0.006125	0.01131	0.016444	0.02157	0.026943	0.03175	0.037114	0.04232
44.761	0.001169	0.006134	0.011321	0.016458	0.021584	0.026954	0.031761	0.037124	0.042332
44.797	0.001181	0.006144	0.011332	0.016471	0.021599	0.026966	0.031772	0.037135	0.042345
44.833	0.001193	0.006153	0.011343	0.016485	0.021613	0.026977	0.031783	0.037145	0.042358
44.869	0.001205	0.006163	0.011354	0.016499	0.021628	0.026989	0.031795	0.037156	0.042372
44.905	0.001217	0.006172	0.011366	0.016513	0.021643	0.027001	0.031806	0.037167	0.042385
44.94	0.001229	0.006182	0.011377	0.016527	0.021658	0.027014	0.031818	0.037178	0.042398
44.976	0.001242	0.006192	0.011389	0.016541	0.021673	0.027026	0.03183	0.037189	0.042412
45.012	0.001254	0.006202	0.0114	0.016555	0.021688	0.027039	0.031842	0.0372	0.042426
45.048	0.001267	0.006212	0.011412	0.016569	0.021703	0.027051	0.031854	0.037211	0.04244
45.083	0.001279	0.006222	0.011424	0.016584	0.021719	0.027064	0.031867	0.037223	0.042454
45.119	0.001292	0.006232	0.011436	0.016599	0.021735	0.027078	0.031879	0.037234	0.042469
45.155	0.001304	0.006242	0.011448	0.016613	0.021751	0.027091	0.031892	0.037245	0.042483
45.191	0.001317	0.006253	0.011461	0.016628	0.021767	0.027104	0.031905	0.037257	0.042498
45.227	0.00133	0.006263	0.011473	0.016643	0.021783	0.027118	0.031918	0.037269	0.042512
45.262	0.001343	0.006274	0.011486	0.016659	0.0218	0.027132	0.031931	0.03728	0.042527
45.298	0.001355	0.006284	0.011499	0.016674	0.021816	0.027146	0.031944	0.037292	0.042543
45.334	0.001368	0.006295	0.011512	0.016689	0.021833	0.02716	0.031957	0.037304	0.042558
45.37	0.001381	0.006306	0.011525	0.016705	0.02185	0.027174	0.031971	0.037316	0.042573
45.406	0.001394	0.006316	0.011538	0.016721	0.021867	0.027189	0.031984	0.037328	0.042589
45.441	0.001407	0.006327	0.011551	0.016737	0.021884	0.027203	0.031998	0.03734	0.042605
45.477	0.00142	0.006339	0.011565	0.016753	0.021901	0.027218	0.032012	0.037352	0.042621
45.513	0.001433	0.00635	0.011579	0.016769	0.021919	0.027233	0.032026	0.037365	0.042637
45.549	0.001446	0.006361	0.011593	0.016786	0.021937	0.027248	0.032039	0.037377	0.042653
45.584	0.001458	0.006372	0.011607	0.016803	0.021954	0.027264	0.032054	0.037389	0.04267
45.62	0.001471	0.006384	0.011621	0.016819	0.021972	0.027279	0.032068	0.037402	0.042686
45.656	0.001484	0.006396	0.011636	0.016837	0.02199	0.027295	0.032082	0.037415	0.042703
45.692	0.001497	0.006407	0.01165	0.016854	0.022008	0.027311	0.032096	0.037427	0.04272
45.728	0.001509	0.006419	0.011665	0.016871	0.022027	0.027327	0.032111	0.03744	0.042737
45.763	0.001522	0.006431	0.01168	0.016889	0.022045	0.027343	0.032125	0.037453	0.042754
45.799	0.001535	0.006444	0.011696	0.016907	0.022064	0.027359	0.03214	0.037466	0.042772
45.835	0.001547	0.006456	0.011711	0.016925	0.022082	0.027376	0.032155	0.037479	0.042789
45.871	0.00156	0.006468	0.011727	0.016943	0.022101	0.027392	0.03217	0.037492	0.042807
45.906	0.001573	0.006481	0.011743	0.016962	0.02212	0.027409	0.032185	0.037505	0.042825
45.942	0.001585	0.006494	0.011759	0.016981	0.022139	0.027426	0.0322	0.037518	0.042843
45.978	0.001597	0.006506	0.011775	0.017	0.022158	0.027443	0.032215	0.037532	0.042861
46.014	0.00161	0.006519	0.011792	0.017019	0.022178	0.027461	0.03223	0.037545	0.042879
46.05	0.001622	0.006532	0.011808	0.017038	0.022197	0.027478	0.032245	0.037559	0.042898
46.085	0.001635	0.006546	0.011825	0.017058	0.022217	0.027496	0.032261	0.037573	0.042916
46.121	0.001647	0.006559	0.011843	0.017078	0.022237	0.027514	0.032277	0.037586	0.042935
46.157	0.001659	0.006572	0.01186	0.017098	0.022257	0.027531	0.032292	0.0376	0.042954
46.193	0.001672	0.006586	0.011878	0.017118	0.022277	0.02755	0.032308	0.037614	0.042974
46.229	0.001684	0.0066	0.011896	0.017139	0.022297	0.027568	0.032324	0.037629	0.042993
46.264	0.001697	0.006614	0.011914	0.017159	0.022317	0.027586	0.03234	0.037643	0.043012
46.3	0.001709	0.006628	0.011932	0.01718	0.022338	0.027605	0.032356	0.037657	0.043032
46.336	0.001722	0.006642	0.011951	0.017201	0.022358	0.027623	0.032373	0.037672	0.043052
46.372	0.001734	0.006656	0.011969	0.017223	0.022379	0.027642	0.032389	0.037687	0.043072
46.407	0.001747	0.006671	0.011988	0.017244	0.0224	0.027661	0.032406	0.037702	0.043093
46.443	0.001759	0.006686	0.012008	0.017266	0.022421	0.02768	0.032422	0.037717	0.043113
46.479	0.001772	0.0067	0.012027	0.017288	0.022443	0.027699	0.032439	0.037732	0.043134
46.515	0.001785	0.006715	0.012047	0.01731	0.022464	0.027719	0.032456	0.037747	0.043155
46.551	0.001798	0.006731	0.012066	0.017332	0.022486	0.027738	0.032473	0.037763	0.043176
46.586	0.001811	0.006746	0.012087	0.017354	0.022508	0.027758	0.03249	0.037778	0.043197
46.622	0.001824	0.006761	0.012107	0.017377	0.02253	0.027778	0.032507	0.037794	0.043218
46.658	0.001837	0.006777	0.012127	0.017399	0.022552	0.027798	0.032525	0.03781	0.04324
46.694	0.001851	0.006793	0.012148	0.017422	0.022575	0.027818	0.032542	0.037826	0.043261
46.729	0.001864	0.006809	0.012169	0.017445	0.022598	0.027839	0.03256	0.037843	0.043283
46.765	0.001878	0.006825	0.01219	0.017469	0.02262	0.027859	0.032577	0.037859	0.043305
46.801	0.001892	0.006842	0.012212	0.017492	0.022644	0.02788	0.032595	0.037876	0.043328
46.837	0.001906	0.006858	0.012233	0.017515	0.022667	0.027901	0.032613	0.037893	0.04335
46.873	0.00192	0.006875	0.012255	0.017539	0.02269	0.027922	0.032631	0.03791	0.043372
46.908	0.001935	0.006892	0.012277	0.017563	0.022714	0.027943	0.032649	0.037928	0.043395
46.944	0.001949	0.006909	0.012299	0.017587	0.022738	0.027964	0.032668	0.037945	0.043418
46.98	0.001964	0.006927	0.012322	0.017611	0.022762	0.027986	0.032686	0.037963	0.043441
47.016	0.001979	0.006944	0.012345	0.017635	0.022786	0.028008	0.032705	0.037981	0.043464
47.052	0.001994	0.006962	0.012368	0.017659	0.022811	0.02803	0.032723	0.037999	0.043488
47.087	0.00201	0.00698	0.012391	0.017684	0.022836	0.028052	0.032742	0.038017	0.043511
47.123	0.002025	0.006998	0.012414	0.017708	0.02286	0.028074	0.032761	0.038035	0.043535
47.159	0.002041	0.007016	0.012438	0.017733	0.022886	0.028097	0.03278	0.038054	0.043559
47.195	0.002057	0.007034	0.012461	0.017758	0.022911	0.02812	0.032799	0.038073	0.043583
47.23	0.002073	0.007053	0.012485	0.017783	0.022936	0.028143	0.032818	0.038092	0.043607
47.266	0.00209	0.007072	0.01251	0.017808	0.022962	0.028166	0.032837	0.038111	0.043631
47.302	0.002106	0.007091	0.012534	0.017834	0.022988	0.02819	0.032857	0.038131	0.043656
47.338	0.002123	0.00711	0.012559	0.017859	0.023014	0.028213	0.032876	0.03815	0.043681
47.374	0.00214	0.007129	0.012584	0.017885	0.023041	0.028237	0.032896	0.03817	0.043705
47.409	0.002157	0.007149	0.012609	0.01791	0.023067	0.028261	0.032916	0.03819	0.043731
47.445	0.002175	0.007168	0.012634	0.017936	0.023094	0.028286	0.032936	0.03821	0.043756
47.481	0.002192	0.007188	0.012659	0.017962	0.023121	0.02831	0.032956	0.03823	0.043781
47.517	0.00221	0.007208	0.012685	0.017988	0.023148	0.028335	0.032976	0.03825	0.043807
47.552	0.002228	0.007228	0.012711	0.018014	0.023175	0.02836	0.032996	0.038271	0.043833
47.588	0.002247	0.007248	0.012737	0.01804	0.023202	0.028385	0.033017	0.038291	0.043859
47.624	0.002265	0.007268	0.012763	0.018067	0.02323	0.02841	0.033038	0.038312	0.043885
47.66	0.002284	0.007289	0.012789	0.018093	0.023257	0.028436	0.033058	0.038333	0.043912
47.696	0.002303	0.007309	0.012816	0.01812	0.023285	0.028462	0.033079	0.038354	0.043938
47.731	0.002322	0.00733	0.012843	0.018147	0.023313	0.028488	0.0331	0.038375	0.043965
47.767	0.002341	0.007351	0.01287	0.018174	0.023341	0.028514	0.033121	0.038396	0.043992
47.803	0.00236	0.007371	0.012897	0.018201	0.02337	0.02854	0.033143	0.038418	0.04402
47.839	0.00238	0.007392	0.012924	0.018228	0.023398	0.028567	0.033164	0.038439	0.044047
47.875	0.0024	0.007413	0.012951	0.018256	0.023427	0.028594	0.033185	0.038461	0.044075
47.91	0.00242	0.007434	0.012979	0.018283	0.023456	0.02862	0.033207	0.038483	0.044103
47.946	0.00244	0.007456	0.013007	0.018311	0.023484	0.028648	0.033229	0.038505	0.044131
47.982	0.00246	0.007477	0.013035	0.018339	0.023514	0.028675	0.033251	0.038527	0.04416
48.018	0.00248	0.007498	0.013063	0.018367	0.023543	0.028703	0.033273	0.038549	0.044188
48.053	0.002501	0.007519	0.013091	0.018395	0.023572	0.02873	0.033295	0.038572	0.044217
48.089	0.002522	0.007541	0.013119	0.018423	0.023602	0.028758	0.033318	0.038594	0.044246
48.125	0.002542	0.007562	0.013148	0.018451	0.023631	0.028787	0.033341	0.038617	0.044276
48.161	0.002563	0.007584	0.013176	0.01848	0.023661	0.028815	0.033363	0.03864	0.044305
48.197	0.002584	0.007605	0.013205	0.018509	0.023691	0.028843	0.033386	0.038663	0.044335
48.232	0.002606	0.007627	0.013234	0.018537	0.023721	0.028872	0.033409	0.038686	0.044365
48.268	0.002627	0.007649	0.013263	0.018566	0.023751	0.028901	0.033432	0.038709	0.044395
48.304	0.002648	0.007671	0.013292	0.018595	0.023782	0.02893	0.033456	0.038732	0.044426
48.34	0.00267	0.007692	0.013321	0.018625	0.023813	0.028959	0.033479	0.038756	0.044457
48.375	0.002692	0.007714	0.01335	0.018654	0.023843	0.028989	0.033503	0.03878	0.044488
48.411	0.002713	0.007736	0.013379	0.018684	0.023874	0.029018	0.033527	0.038804	0.044519
48.447	0.002735	0.007758	0.013409	0.018713	0.023905	0.029048	0.033551	0.038828	0.044551
48.483	0.002757	0.00778	0.013438	0.018743	0.023937	0.029078	0.033575	0.038852	0.044582
48.519	0.002779	0.007802	0.013468	0.018773	0.023968	0.029108	0.033599	0.038877	0.044614
48.554	0.002802	0.007824	0.013497	0.018804	0.024	0.029138	0.033624	0.038901	0.044647
48.59	0.002824	0.007846	0.013527	0.018834	0.024032	0.029169	0.033648	0.038926	0.044679
48.626	0.002846	0.007869	0.013557	0.018865	0.024064	0.029199	0.033673	0.038951	0.044712
48.662	0.002868	0.007891	0.013586	0.018895	0.024096	0.02923	0.033698	0.038976	0.044744
48.698	0.002891	0.007913	0.013616	0.018926	0.024128	0.029261	0.033723	0.039002	0.044777
48.733	0.002914	0.007936	0.013646	0.018958	0.024161	0.029293	0.033748	0.039027	0.044811
48.769	0.002936	0.007959	0.013676	0.018989	0.024194	0.029324	0.033774	0.039053	0.044844
48.805	0.002959	0.007981	0.013706	0.01902	0.024227	0.029356	0.033799	0.039079	0.044878
48.841	0.002982	0.008004	0.013736	0.019052	0.02426	0.029387	0.033825	0.039105	0.044912
48.876	0.003005	0.008027	0.013766	0.019084	0.024293	0.029419	0.033851	0.039132	0.044946
48.912	0.003028	0.00805	0.013796	0.019116	0.024327	0.029451	0.033877	0.039159	0.04498
48.948	0.003051	0.008073	0.013826	0.019149	0.024361	0.029484	0.033903	0.039186	0.045014
48.984	0.003075	0.008097	0.013857	0.019181	0.024395	0.029516	0.033929	0.039213	0.045049
49.02	0.003098	0.00812	0.013887	0.019214	0.024429	0.029549	0.033956	0.03924	0.045083
49.055	0.003121	0.008144	0.013917	0.019247	0.024463	0.029582	0.033982	0.039268	0.045118
49.091	0.003145	0.008168	0.013948	0.019281	0.024498	0.029615	0.034009	0.039295	0.045153
49.127	0.003169	0.008192	0.013978	0.019314	0.024533	0.029648	0.034036	0.039324	0.045188
49.163	0.003193	0.008216	0.014009	0.019348	0.024568	0.029682	0.034063	0.039352	0.045224
49.198	0.003217	0.00824	0.01404	0.019382	0.024604	0.029716	0.03409	0.03938	0.045259
49.234	0.003241	0.008264	0.01407	0.019417	0.024639	0.02975	0.034117	0.039409	0.045295
49.27	0.003265	0.008289	0.014101	0.019451	0.024675	0.029784	0.034145	0.039438	0.045331
49.306	0.00329	0.008313	0.014132	0.019486	0.024711	0.029818	0.034173	0.039467	0.045367
49.342	0.003314	0.008338	0.014163	0.019522	0.024747	0.029852	0.034201	0.039497	0.045403
49.377	0.003339	0.008363	0.014194	0.019557	0.024784	0.029887	0.034229	0.039526	0.045439
49.413	0.003364	0.008389	0.014225	0.019593	0.024821	0.029921	0.034257	0.039556	0.045475
49.449	0.003389	0.008414	0.014257	0.019629	0.024858	0.029956	0.034285	0.039586	0.045512
49.485	0.003414	0.00844	0.014288	0.019665	0.024895	0.029991	0.034314	0.039617	0.045549
49.521	0.00344	0.008465	0.01432	0.019702	0.024933	0.030026	0.034342	0.039647	0.045586
49.556	0.003465	0.008491	0.014351	0.019739	0.024971	0.030062	0.034371	0.039678	0.045623
49.592	0.003491	0.008518	0.014383	0.019776	0.025009	0.030097	0.0344	0.039709	0.04566
49.628	0.003517	0.008544	0.014415	0.019814	0.025048	0.030133	0.03443	0.03974	0.045697
49.664	0.003543	0.00857	0.014447	0.019852	0.025086	0.030169	0.034459	0.039772	0.045735
49.699	0.003569	0.008597	0.014479	0.01989	0.025126	0.030205	0.034489	0.039803	0.045772
49.735	0.003596	0.008624	0.014512	0.019928	0.025165	0.030241	0.034519	0.039835	0.04581
49.771	0.003623	0.008651	0.014544	0.019967	0.025205	0.030277	0.034549	0.039867	0.045848
49.807	0.00365	0.008678	0.014577	0.020006	0.025245	0.030314	0.034579	0.0399	0.045887
49.843	0.003677	0.008706	0.01461	0.020046	0.025286	0.03035	0.034609	0.039932	0.045925
49.878	0.003704	0.008733	0.014643	0.020085	0.025327	0.030387	0.03464	0.039965	0.045963
49.914	0.003732	0.008761	0.014676	0.020125	0.025368	0.030424	0.034671	0.039998	0.046002
49.95	0.00376	0.008789	0.014709	0.020166	0.02541	0.030461	0.034702	0.040031	0.046041
49.986	0.003788	0.008817	0.014742	0.020206	0.025452	0.030498	0.034733	0.040064	0.04608
50.021	0.003816	0.008846	0.014776	0.020247	0.025494	0.030536	0.034764	0.040098	0.046119
50.057	0.003844	0.008874	0.01481	0.020289	0.025537	0.030573	0.034796	0.040131	0.046159
50.093	0.003873	0.008903	0.014844	0.02033	0.02558	0.030611	0.034828	0.040165	0.046198
50.129	0.003902	0.008932	0.014878	0.020372	0.025624	0.030649	0.03486	0.040199	0.046238
50.165	0.003931	0.00896	0.014912	0.020414	0.025668	0.030687	0.034892	0.040234	0.046278
50.2	0.003961	0.00899	0.014947	0.020457	0.025713	0.030725	0.034925	0.040268	0.046318
50.236	0.00399	0.009019	0.014982	0.0205	0.025758	0.030764	0.034957	0.040303	0.046358
50.272	0.00402	0.009048	0.015017	0.020543	0.025803	0.030802	0.03499	0.040338	0.046399
50.308	0.00405	0.009078	0.015052	0.020586	0.025849	0.030841	0.035023	0.040373	0.04644
50.344	0.004081	0.009107	0.015087	0.02063	0.025896	0.03088	0.035056	0.040408	0.046481
50.379	0.004111	0.009137	0.015122	0.020674	0.025942	0.030918	0.03509	0.040443	0.046522
50.415	0.004142	0.009167	0.015158	0.020719	0.02599	0.030958	0.035123	0.040479	0.046563
50.451	0.004173	0.009197	0.015194	0.020764	0.026037	0.030997	0.035157	0.040515	0.046605
50.487	0.004204	0.009227	0.01523	0.020809	0.026086	0.031036	0.035191	0.04055	0.046647
50.522	0.004236	0.009258	0.015266	0.020855	0.026134	0.031076	0.035226	0.040587	0.046689
50.558	0.004268	0.009288	0.015303	0.020901	0.026184	0.031115	0.03526	0.040623	0.046731
50.594	0.0043	0.009319	0.015339	0.020947	0.026233	0.031155	0.035295	0.040659	0.046773
50.63	0.004332	0.00935	0.015376	0.020994	0.026283	0.031195	0.03533	0.040696	0.046816
50.666	0.004364	0.009381	0.015413	0.021041	0.026334	0.031235	0.035365	0.040733	0.046859
50.701	0.004396	0.009412	0.01545	0.021088	0.026385	0.031276	0.035401	0.04077	0.046902
50.737	0.004429	0.009443	0.015488	0.021136	0.026437	0.031316	0.035436	0.040807	0.046946
50.773	0.004462	0.009474	0.015526	0.021184	0.026489	0.031356	0.035472	0.040845	0.046989
50.809	0.004495	0.009505	0.015563	0.021233	0.026541	0.031397	0.035508	0.040882	0.047033
50.844	0.004529	0.009537	0.015601	0.021282	0.026594	0.031438	0.035545	0.04092	0.047078
50.88	0.004562	0.009568	0.01564	0.021331	0.026648	0.031479	0.035581	0.040958	0.047122
50.916	0.004596	0.0096	0.015678	0.021381	0.026702	0.03152	0.035618	0.040996	0.047167
50.952	0.00463	0.009632	0.015717	0.021431	0.026756	0.031561	0.035655	0.041034	0.047212
50.988	0.004664	0.009664	0.015755	0.021482	0.026811	0.031602	0.035692	0.041073	0.047257
51.023	0.004699	0.009696	0.015795	0.021533	0.026867	0.031644	0.03573	0.041112	0.047302
51.059	0.004733	0.009728	0.015834	0.021585	0.026923	0.031685	0.035768	0.041151	0.047348
51.095	0.004768	0.00976	0.015873	0.021637	0.026979	0.031727	0.035806	0.04119	0.047394
51.131	0.004803	0.009792	0.015913	0.021689	0.027036	0.031768	0.035844	0.041229	0.04744
51.167	0.004838	0.009825	0.015953	0.021742	0.027094	0.03181	0.035882	0.041268	0.047486
51.202	0.004874	0.009857	0.015993	0.021796	0.027151	0.031852	0.035921	0.041308	0.047533
51.238	0.004909	0.00989	0.016034	0.021849	0.02721	0.031894	0.03596	0.041348	0.04758
51.274	0.004945	0.009923	0.016074	0.021904	0.027269	0.031936	0.035999	0.041388	0.047627
51.31	0.004981	0.009956	0.016115	0.021959	0.027328	0.031979	0.036038	0.041428	0.047675
51.345	0.005017	0.009989	0.016157	0.022014	0.027387	0.032021	0.036078	0.041468	0.047723
51.381	0.005054	0.010022	0.016198	0.02207	0.027448	0.032063	0.036118	0.041509	0.047771
51.417	0.00509	0.010056	0.01624	0.022126	0.027508	0.032106	0.036158	0.04155	0.047819
51.453	0.005127	0.010089	0.016282	0.022183	0.027569	0.032149	0.036198	0.041591	0.047868
51.489	0.005164	0.010123	0.016324	0.02224	0.02763	0.032191	0.036239	0.041632	0.047917
51.524	0.005201	0.010157	0.016367	0.022297	0.027692	0.032234	0.03628	0.041673	0.047966
51.56	0.005238	0.010191	0.01641	0.022355	0.027755	0.032277	0.036321	0.041715	0.048015
51.596	0.005276	0.010225	0.016453	0.022414	0.027817	0.03232	0.036362	0.041756	0.048065
51.632	0.005313	0.010259	0.016497	0.022473	0.027881	0.032364	0.036404	0.041798	0.048115
51.667	0.005351	0.010294	0.016541	0.022533	0.027944	0.032407	0.036446	0.04184	0.048165
51.703	0.005389	0.010329	0.016585	0.022593	0.028008	0.032451	0.036488	0.041883	0.048216
51.739	0.005427	0.010364	0.016629	0.022653	0.028073	0.032494	0.03653	0.041925	0.048267
51.775	0.005465	0.010399	0.016674	0.022714	0.028137	0.032538	0.036573	0.041968	0.048318
51.811	0.005503	0.010434	0.016719	0.022775	0.028203	0.032582	0.036616	0.042011	0.048369
51.846	0.005542	0.01047	0.016765	0.022837	0.028268	0.032626	0.036659	0.042054	0.048421
51.882	0.005581	0.010505	0.01681	0.022899	0.028334	0.03267	0.036702	0.042097	0.048473
51.918	0.00562	0.010541	0.016857	0.022961	0.028401	0.032715	0.036746	0.042141	0.048525
51.954	0.005659	0.010578	0.016903	0.023024	0.028468	0.03276	0.036789	0.042184	0.048577
51.99	0.005698	0.010614	0.01695	0.023088	0.028535	0.032804	0.036834	0.042228	0.04863
52.025	0.005737	0.010651	0.016997	0.023152	0.028602	0.032849	0.036878	0.042272	0.048683
52.061	0.005777	0.010688	0.017045	0.023216	0.02867	0.032895	0.036923	0.042317	0.048736
52.097	0.005817	0.010726	0.017093	0.023281	0.028739	0.03294	0.036968	0.042361	0.04879
52.133	0.005857	0.010763	0.017141	0.023346	0.028807	0.032986	0.037013	0.042406	0.048843
52.168	0.005897	0.010801	0.01719	0.023411	0.028877	0.033032	0.037058	0.042451	0.048897
52.204	0.005937	0.010839	0.017239	0.023477	0.028946	0.033078	0.037104	0.042497	0.048951
52.24	0.005978	0.010878	0.017289	0.023544	0.029016	0.033125	0.03715	0.042542	0.049005
52.276	0.006018	0.010917	0.017338	0.02361	0.029086	0.033171	0.037196	0.042588	0.049059
52.312	0.006059	0.010956	0.017389	0.023678	0.029156	0.033218	0.037243	0.042634	0.049114
52.347	0.0061	0.010996	0.017439	0.023745	0.029227	0.033266	0.03729	0.04268	0.049169
52.383	0.006142	0.011036	0.01749	0.023813	0.029298	0.033313	0.037337	0.042727	0.049224
52.419	0.006183	0.011076	0.017542	0.023881	0.029369	0.033361	0.037384	0.042774	0.049279
52.455	0.006225	0.011117	0.017594	0.02395	0.029441	0.033409	0.037432	0.042821	0.049334
52.49	0.006267	0.011158	0.017646	0.024019	0.029513	0.033458	0.03748	0.042869	0.049389
52.526	0.00631	0.011199	0.017699	0.024088	0.029586	0.033507	0.037528	0.042916	0.049445
52.562	0.006352	0.011241	0.017752	0.024158	0.029658	0.033556	0.037577	0.042964	0.0495
52.598	0.006395	0.011283	0.017805	0.024227	0.029731	0.033605	0.037625	0.043013	0.049556
52.634	0.006438	0.011326	0.017859	0.024298	0.029804	0.033655	0.037675	0.043061	0.049612
52.669	0.006482	0.011369	0.017913	0.024368	0.029878	0.033705	0.037724	0.04311	0.049668
52.705	0.006525	0.011412	0.017968	0.024439	0.029951	0.033756	0.037774	0.04316	0.049724
52.741	0.00657	0.011456	0.018023	0.02451	0.030025	0.033806	0.037824	0.043209	0.04978
52.777	0.006614	0.0115	0.018078	0.024582	0.030099	0.033857	0.037874	0.043259	0.049837
52.813	0.006659	0.011545	0.018134	0.024653	0.030174	0.033909	0.037924	0.04331	0.049893
52.848	0.006704	0.01159	0.01819	0.024725	0.030248	0.033961	0.037975	0.04336	0.04995
52.884	0.006749	0.011635	0.018247	0.024797	0.030323	0.034013	0.038026	0.043412	0.050006
52.92	0.006795	0.011681	0.018304	0.02487	0.030398	0.034065	0.038078	0.043463	0.050063
52.956	0.006841	0.011728	0.018361	0.024942	0.030473	0.034118	0.038129	0.043515	0.05012
52.991	0.006887	0.011775	0.018419	0.025015	0.030548	0.034171	0.038181	0.043567	0.050177
53.027	0.006934	0.011822	0.018478	0.025088	0.030624	0.034225	0.038233	0.043619	0.050234
53.063	0.006981	0.01187	0.018536	0.025161	0.030699	0.034278	0.038286	0.043672	0.050291
53.099	0.007028	0.011918	0.018596	0.025234	0.030775	0.034333	0.038338	0.043725	0.050348
53.135	0.007076	0.011966	0.018655	0.025308	0.03085	0.034387	0.038391	0.043778	0.050405
53.17	0.007125	0.012015	0.018715	0.025381	0.030926	0.034442	0.038444	0.043832	0.050462
53.206	0.007173	0.012065	0.018776	0.025455	0.031002	0.034497	0.038498	0.043886	0.050519
53.242	0.007222	0.012115	0.018837	0.025529	0.031077	0.034553	0.038551	0.04394	0.050577
53.278	0.007272	0.012165	0.018898	0.025603	0.031153	0.034609	0.038605	0.043995	0.050634
53.313	0.007322	0.012216	0.01896	0.025677	0.031228	0.034665	0.038659	0.04405	0.050691
53.349	0.007372	0.012267	0.019023	0.025751	0.031304	0.034722	0.038713	0.044106	0.050749
53.385	0.007423	0.012318	0.019086	0.025826	0.031379	0.034779	0.038768	0.044162	0.050806
53.421	0.007474	0.01237	0.019149	0.0259	0.031455	0.034836	0.038822	0.044218	0.050864
53.457	0.007526	0.012423	0.019213	0.025975	0.03153	0.034893	0.038877	0.044274	0.050921
53.492	0.007578	0.012476	0.019277	0.026049	0.031605	0.034951	0.038932	0.044331	0.050979
53.528	0.00763	0.012529	0.019342	0.026124	0.031679	0.03501	0.038987	0.044388	0.051036
53.564	0.007683	0.012582	0.019407	0.026198	0.031754	0.035068	0.039043	0.044445	0.051094
53.6	0.007736	0.012636	0.019473	0.026273	0.031828	0.035127	0.039098	0.044503	0.051152
53.635	0.00779	0.012691	0.019539	0.026347	0.031902	0.035186	0.039154	0.044561	0.05121
53.671	0.007844	0.012746	0.019606	0.026422	0.031976	0.035245	0.039209	0.044619	0.051267
53.707	0.007899	0.012801	0.019673	0.026496	0.03205	0.035305	0.039265	0.044677	0.051325
53.743	0.007953	0.012857	0.019741	0.026571	0.032123	0.035365	0.039321	0.044736	0.051383
53.779	0.008009	0.012913	0.019809	0.026645	0.032195	0.035425	0.039378	0.044795	0.051441
53.814	0.008065	0.012969	0.019878	0.02672	0.032268	0.035485	0.039434	0.044854	0.051499
53.85	0.008121	0.013026	0.019947	0.026794	0.03234	0.035545	0.03949	0.044914	0.051557
53.886	0.008177	0.013083	0.020017	0.026868	0.032411	0.035606	0.039547	0.044973	0.051616
53.922	0.008234	0.013141	0.020087	0.026942	0.032482	0.035667	0.039603	0.045033	0.051674
53.958	0.008292	0.013199	0.020158	0.027016	0.032553	0.035728	0.03966	0.045094	0.051732
53.993	0.00835	0.013258	0.020229	0.02709	0.032623	0.035789	0.039717	0.045154	0.05179
54.029	0.008408	0.013316	0.020301	0.027164	0.032692	0.03585	0.039773	0.045215	0.051849
54.065	0.008467	0.013376	0.020373	0.027237	0.032761	0.035912	0.03983	0.045276	0.051907
54.101	0.008526	0.013436	0.020446	0.02731	0.032829	0.035973	0.039887	0.045337	0.051966
54.136	0.008585	0.013496	0.020519	0.027383	0.032897	0.036035	0.039944	0.045399	0.052024
54.172	0.008645	0.013556	0.020593	0.027456	0.032964	0.036096	0.040001	0.04546	0.052083
54.208	0.008705	0.013617	0.020667	0.027529	0.033031	0.036158	0.040058	0.045522	0.052141
54.244	0.008765	0.013679	0.020741	0.027601	0.033097	0.03622	0.040115	0.045584	0.0522
54.28	0.008826	0.013741	0.020816	0.027674	0.033162	0.036282	0.040172	0.045647	0.052258
54.315	0.008888	0.013803	0.020892	0.027745	0.033226	0.036343	0.040229	0.045709	0.052317
54.351	0.008949	0.013866	0.020968	0.027817	0.03329	0.036405	0.040287	0.045772	0.052375
54.387	0.009011	0.013929	0.021044	0.027888	0.033353	0.036467	0.040344	0.045835	0.052433
54.423	0.009074	0.013993	0.021121	0.027959	0.033415	0.036529	0.040401	0.045899	0.052491
54.458	0.009136	0.014057	0.021198	0.02803	0.033476	0.03659	0.040458	0.045962	0.05255
54.494	0.009199	0.014122	0.021276	0.0281	0.033537	0.036652	0.040515	0.046026	0.052608
54.53	0.009263	0.014187	0.021354	0.02817	0.033597	0.036714	0.040572	0.04609	0.052665
54.566	0.009326	0.014253	0.021432	0.02824	0.033656	0.036775	0.040629	0.046155	0.052723
54.602	0.00939	0.014319	0.021511	0.028309	0.033714	0.036837	0.040686	0.046219	0.052781
54.637	0.009455	0.014386	0.02159	0.028378	0.033772	0.036898	0.040742	0.046284	0.052838
54.673	0.009519	0.014453	0.02167	0.028446	0.033828	0.036959	0.040799	0.046349	0.052895
54.709	0.009584	0.014521	0.02175	0.028514	0.033884	0.037021	0.040856	0.046415	0.052952
54.745	0.009649	0.014589	0.02183	0.028582	0.033939	0.037082	0.040912	0.04648	0.053009
54.781	0.009715	0.014658	0.021911	0.028649	0.033993	0.037143	0.040969	0.046546	0.053065
54.816	0.009781	0.014727	0.021992	0.028715	0.034046	0.037203	0.041025	0.046612	0.053121
54.852	0.009847	0.014797	0.022073	0.028781	0.034099	0.037264	0.041081	0.046678	0.053177
54.888	0.009913	0.014868	0.022155	0.028847	0.03415	0.037324	0.041137	0.046745	0.053232
54.924	0.00998	0.014939	0.022237	0.028912	0.034201	0.037385	0.041193	0.046811	0.053287
54.959	0.010047	0.01501	0.022319	0.028976	0.03425	0.037445	0.041249	0.046878	0.053341
54.995	0.010115	0.015082	0.022401	0.02904	0.034299	0.037505	0.041304	0.046945	0.053395
55.031	0.010182	0.015155	0.022484	0.029103	0.034347	0.037564	0.041359	0.047013	0.053449
55.067	0.01025	0.015228	0.022567	0.029166	0.034394	0.037624	0.041415	0.04708	0.053502
55.103	0.010319	0.015302	0.022651	0.029228	0.03444	0.037683	0.04147	0.047148	0.053555
55.138	0.010387	0.015376	0.022735	0.029289	0.034485	0.037742	0.041524	0.047215	0.053607
55.174	0.010456	0.01545	0.022818	0.02935	0.03453	0.037801	0.041579	0.047283	0.053659
55.21	0.010525	0.015526	0.022903	0.02941	0.034573	0.03786	0.041633	0.047351	0.05371
55.246	0.010595	0.015601	0.022987	0.029469	0.034615	0.037918	0.041687	0.047419	0.05376
55.281	0.010665	0.015678	0.023072	0.029528	0.034657	0.037976	0.041741	0.047488	0.05381
55.317	0.010735	0.015754	0.023157	0.029585	0.034697	0.038034	0.041794	0.047556	0.053859
55.353	0.010805	0.015832	0.023242	0.029643	0.034737	0.038091	0.041847	0.047625	0.053908
55.389	0.010876	0.015909	0.023327	0.029699	0.034776	0.038148	0.0419	0.047693	0.053956
55.425	0.010946	0.015987	0.023413	0.029754	0.034813	0.038205	0.041953	0.047762	0.054003
55.46	0.011018	0.016066	0.023499	0.029809	0.03485	0.038262	0.042005	0.04783	0.05405
55.496	0.011089	0.016145	0.023585	0.029863	0.034886	0.038318	0.042057	0.047899	0.054096
55.532	0.011161	0.016225	0.023671	0.029916	0.034921	0.038374	0.042109	0.047968	0.054141
55.568	0.011233	0.016304	0.023757	0.029969	0.034954	0.03843	0.04216	0.048036	0.054186
55.604	0.011305	0.016385	0.023843	0.03002	0.034987	0.038485	0.042211	0.048105	0.05423
55.639	0.011377	0.016465	0.02393	0.030071	0.035019	0.03854	0.042261	0.048173	0.054273
55.675	0.01145	0.016547	0.024017	0.03012	0.03505	0.038594	0.042311	0.048242	0.054315
55.711	0.011523	0.016628	0.024104	0.030169	0.03508	0.038648	0.04236	0.04831	0.054357
55.747	0.011596	0.01671	0.024191	0.030217	0.035109	0.038702	0.04241	0.048378	0.054398
55.782	0.011669	0.016792	0.024278	0.030264	0.035137	0.038755	0.042458	0.048446	0.054438
55.818	0.011742	0.016875	0.024365	0.03031	0.035164	0.038808	0.042506	0.048514	0.054477
55.854	0.011816	0.016957	0.024452	0.030355	0.03519	0.038861	0.042554	0.048582	0.054516
55.89	0.011889	0.017041	0.024539	0.030399	0.035215	0.038913	0.042601	0.048649	0.054553
55.926	0.011963	0.017124	0.024627	0.030442	0.035239	0.038964	0.042648	0.048717	0.05459
55.961	0.012037	0.017208	0.024714	0.030484	0.035262	0.039015	0.042694	0.048783	0.054627
55.997	0.012111	0.017292	0.024801	0.030525	0.035285	0.039065	0.042739	0.04885	0.054662
56.033	0.012185	0.017376	0.024889	0.030565	0.035306	0.039115	0.042784	0.048916	0.054696
56.069	0.012259	0.01746	0.024976	0.030604	0.035326	0.039164	0.042828	0.048982	0.05473
56.104	0.012333	0.017545	0.025063	0.030642	0.035345	0.039213	0.042872	0.049048	0.054763
56.14	0.012407	0.01763	0.02515	0.030679	0.035363	0.039261	0.042915	0.049113	0.054795
56.176	0.012481	0.017715	0.025237	0.030714	0.03538	0.039309	0.042957	0.049178	0.054826
56.212	0.012554	0.0178	0.025324	0.030749	0.035397	0.039356	0.042999	0.049242	0.054857
56.248	0.012628	0.017886	0.025411	0.030782	0.035412	0.039402	0.04304	0.049306	0.054886
56.283	0.012702	0.017972	0.025498	0.030815	0.035426	0.039448	0.04308	0.04937	0.054914
56.319	0.012775	0.018057	0.025584	0.030846	0.035439	0.039493	0.04312	0.049433	0.054942
56.355	0.012848	0.018143	0.025671	0.030876	0.035451	0.039537	0.043159	0.049495	0.054969
56.391	0.012921	0.018229	0.025757	0.030905	0.035462	0.039581	0.043197	0.049557	0.054995
56.427	0.012994	0.018315	0.025843	0.030933	0.035472	0.039623	0.043235	0.049618	0.05502
56.462	0.013067	0.018401	0.025928	0.030959	0.035482	0.039665	0.043271	0.049679	0.055044
56.498	0.013139	0.018487	0.026014	0.030985	0.03549	0.039707	0.043307	0.049739	0.055067
56.534	0.013211	0.018574	0.026099	0.031009	0.035497	0.039747	0.043343	0.049799	0.055089
56.57	0.013282	0.01866	0.026183	0.031032	0.035503	0.039787	0.043377	0.049858	0.05511
56.605	0.013353	0.018746	0.026268	0.031054	0.035508	0.039826	0.04341	0.049916	0.05513
56.641	0.013424	0.018832	0.026351	0.031075	0.035512	0.039863	0.043443	0.049974	0.055149
56.677	0.013494	0.018919	0.026435	0.031095	0.035515	0.0399	0.043475	0.050031	0.055167
56.713	0.013564	0.019005	0.026518	0.031114	0.035516	0.039937	0.043506	0.050087	0.055184
56.749	0.013633	0.019091	0.026601	0.031131	0.035517	0.039972	0.043536	0.050143	0.0552
56.784	0.013702	0.019177	0.026683	0.031148	0.035517	0.040006	0.043565	0.050197	0.055215
56.82	0.01377	0.019263	0.026764	0.031163	0.035516	0.040039	0.043594	0.050251	0.055229
56.856	0.013838	0.019349	0.026845	0.031177	0.035513	0.040071	0.043621	0.050304	0.055242
56.892	0.013905	0.019435	0.026926	0.03119	0.03551	0.040102	0.043647	0.050356	0.055253
56.927	0.013971	0.019521	0.027006	0.031202	0.035506	0.040132	0.043673	0.050407	0.055264
56.963	0.014037	0.019607	0.027085	0.031213	0.0355	0.040161	0.043698	0.050458	0.055273
56.999	0.014102	0.019692	0.027164	0.031223	0.035493	0.040189	0.043721	0.050507	0.055281
57.035	0.014166	0.019778	0.027241	0.031231	0.035486	0.040215	0.043744	0.050556	0.055288
57.071	0.01423	0.019863	0.027318	0.031239	0.035477	0.04024	0.043765	0.050603	0.055294
57.106	0.014292	0.019948	0.027395	0.031245	0.035467	0.040264	0.043786	0.05065	0.055299
57.142	0.014354	0.020033	0.02747	0.031251	0.035456	0.040287	0.043806	0.050695	0.055302
57.178	0.014415	0.020118	0.027545	0.031255	0.035444	0.040309	0.043824	0.05074	0.055305
57.214	0.014475	0.020202	0.027619	0.031258	0.035431	0.040329	0.043842	0.050783	0.055306
57.25	0.014534	0.020286	0.027692	0.03126	0.035416	0.040348	0.043859	0.050825	0.055305
57.285	0.014593	0.02037	0.027764	0.031261	0.035401	0.040365	0.043874	0.050866	0.055304
57.321	0.01465	0.020454	0.027835	0.031261	0.035385	0.040382	0.043889	0.050906	0.055301
57.357	0.014706	0.020537	0.027905	0.03126	0.035367	0.040396	0.043902	0.050945	0.055297
57.393	0.014762	0.02062	0.027973	0.031257	0.035348	0.04041	0.043914	0.050982	0.055292
57.428	0.014816	0.020702	0.028041	0.031254	0.035329	0.040421	0.043925	0.051018	0.055285
57.464	0.014869	0.020784	0.028108	0.03125	0.035308	0.040432	0.043935	0.051053	0.055277
57.5	0.014921	0.020866	0.028173	0.031244	0.035286	0.040441	0.043944	0.051086	0.055267
57.536	0.014972	0.020947	0.028238	0.031238	0.035262	0.040448	0.043952	0.051118	0.055257
57.572	0.015022	0.021028	0.028301	0.03123	0.035238	0.040454	0.043959	0.051149	0.055245
57.607	0.015071	0.021108	0.028363	0.031221	0.035213	0.040458	0.043964	0.051179	0.055231
57.643	0.015118	0.021187	0.028423	0.031211	0.035186	0.040461	0.043968	0.051206	0.055217
57.679	0.015164	0.021266	0.028482	0.0312	0.035159	0.040462	0.043971	0.051233	0.055201
57.715	0.015209	0.021344	0.02854	0.031188	0.03513	0.040462	0.043973	0.051258	0.055183
57.75	0.015253	0.021421	0.028596	0.031175	0.0351	0.04046	0.043974	0.051281	0.055164
57.786	0.015295	0.021498	0.02865	0.031161	0.03507	0.040456	0.043973	0.051303	0.055144
57.822	0.015336	0.021574	0.028704	0.031146	0.035038	0.040451	0.043971	0.051323	0.055122
57.858	0.015376	0.021649	0.028755	0.031129	0.035005	0.040444	0.043968	0.051342	0.055099
57.894	0.015414	0.021723	0.028805	0.031112	0.034971	0.040435	0.043963	0.051359	0.055075
57.929	0.01545	0.021796	0.028853	0.031093	0.034936	0.040425	0.043957	0.051375	0.055049
57.965	0.015485	0.021868	0.0289	0.031073	0.0349	0.040413	0.04395	0.051389	0.055021
58.001	0.015519	0.021939	0.028945	0.031052	0.034863	0.0404	0.043941	0.051401	0.054993
58.037	0.015551	0.02201	0.028988	0.031029	0.034825	0.040385	0.043931	0.051411	0.054963
58.073	0.015582	0.022079	0.029029	0.031006	0.034786	0.040368	0.04392	0.05142	0.054931
58.108	0.015611	0.022147	0.029068	0.030981	0.034746	0.040349	0.043907	0.051427	0.054898
58.144	0.015638	0.022213	0.029106	0.030955	0.034705	0.040329	0.043893	0.051432	0.054864
58.18	0.015664	0.022279	0.029141	0.030928	0.034663	0.040307	0.043878	0.051436	0.054828
58.216	0.015688	0.022343	0.029175	0.0309	0.03462	0.040284	0.043861	0.051437	0.054791
58.251	0.01571	0.022406	0.029206	0.030871	0.034576	0.040259	0.043843	0.051437	0.054753
58.287	0.015731	0.022468	0.029235	0.03084	0.034531	0.040233	0.043823	0.051435	0.054713
58.323	0.01575	0.022528	0.029263	0.030808	0.034486	0.040204	0.043802	0.051432	0.054671
58.359	0.015767	0.022587	0.029288	0.030775	0.034439	0.040175	0.043779	0.051426	0.054629
58.395	0.015782	0.022644	0.029311	0.03074	0.034392	0.040143	0.043755	0.051419	0.054584
58.43	0.015796	0.0227	0.029332	0.030704	0.034344	0.04011	0.043729	0.05141	0.054539
58.466	0.015808	0.022754	0.029351	0.030667	0.034295	0.040076	0.043702	0.051399	0.054492
58.502	0.015818	0.022807	0.029367	0.030629	0.034245	0.04004	0.043674	0.051386	0.054444
58.538	0.015826	0.022858	0.029381	0.03059	0.034194	0.040002	0.043644	0.051372	0.054395
58.573	0.015833	0.022907	0.029393	0.030549	0.034143	0.039963	0.043613	0.051355	0.054344
58.609	0.015838	0.022955	0.029403	0.030507	0.03409	0.039922	0.04358	0.051337	0.054292
58.645	0.01584	0.023	0.02941	0.030464	0.034037	0.03988	0.043546	0.051317	0.054238
58.681	0.015841	0.023044	0.029415	0.030419	0.033983	0.039836	0.04351	0.051295	0.054183
58.717	0.01584	0.023086	0.029417	0.030373	0.033929	0.039791	0.043473	0.051271	0.054127
58.752	0.015837	0.023126	0.029417	0.030326	0.033873	0.039744	0.043435	0.051245	0.05407
58.788	0.015833	0.023164	0.029415	0.030278	0.033817	0.039696	0.043395	0.051218	0.054012
58.824	0.015826	0.0232	0.02941	0.030228	0.03376	0.039646	0.043353	0.051188	0.053952
58.86	0.015818	0.023234	0.029403	0.030178	0.033703	0.039595	0.043311	0.051157	0.053891
58.896	0.015807	0.023266	0.029393	0.030126	0.033645	0.039542	0.043266	0.051124	0.053829
58.931	0.015795	0.023296	0.029381	0.030072	0.033586	0.039488	0.043221	0.051089	0.053766
58.967	0.015781	0.023324	0.029366	0.030018	0.033526	0.039433	0.043174	0.051052	0.053701
59.003	0.015765	0.02335	0.029349	0.029962	0.033466	0.039376	0.043126	0.051013	0.053636
59.039	0.015747	0.023373	0.029329	0.029906	0.033405	0.039318	0.043076	0.050973	0.053569
59.074	0.015727	0.023395	0.029307	0.029848	0.033343	0.039258	0.043025	0.05093	0.053501
59.11	0.015705	0.023414	0.029282	0.029788	0.033281	0.039197	0.042972	0.050886	0.053432
59.146	0.015682	0.02343	0.029255	0.029728	0.033218	0.039135	0.042919	0.05084	0.053362
59.182	0.015656	0.023445	0.029225	0.029666	0.033154	0.039071	0.042864	0.050791	0.053291
59.218	0.015629	0.023457	0.029193	0.029603	0.03309	0.039006	0.042807	0.050742	0.053219
59.253	0.0156	0.023467	0.029158	0.02954	0.033025	0.03894	0.04275	0.05069	0.053147
59.289	0.015568	0.023475	0.029121	0.029475	0.032959	0.038873	0.042691	0.050636	0.053073
59.325	0.015535	0.02348	0.029082	0.029408	0.032893	0.038804	0.042631	0.050581	0.052998
59.361	0.015501	0.023483	0.029039	0.029341	0.032826	0.038734	0.04257	0.050523	0.052922
59.396	0.015464	0.023483	0.028995	0.029273	0.032759	0.038663	0.042508	0.050464	0.052845
59.432	0.015425	0.023481	0.028948	0.029203	0.03269	0.038591	0.042444	0.050403	0.052767
59.468	0.015385	0.023477	0.028898	0.029132	0.032622	0.038517	0.04238	0.050341	0.052689
59.504	0.015343	0.02347	0.028846	0.029061	0.032552	0.038442	0.042314	0.050276	0.052609
59.54	0.015299	0.02346	0.028792	0.028988	0.032482	0.038367	0.042247	0.05021	0.052529
59.575	0.015253	0.023449	0.028735	0.028914	0.032411	0.03829	0.042179	0.050142	0.052448
59.611	0.015205	0.023434	0.028676	0.028839	0.03234	0.038212	0.042111	0.050072	0.052366
59.647	0.015155	0.023417	0.028614	0.028764	0.032268	0.038133	0.042041	0.05	0.052284
59.683	0.015104	0.023398	0.02855	0.028687	0.032195	0.038053	0.04197	0.049927	0.0522
59.719	0.015051	0.023376	0.028484	0.028609	0.032122	0.037972	0.041898	0.049851	0.052116
59.754	0.014996	0.023351	0.028415	0.02853	0.032048	0.03789	0.041826	0.049775	0.052031
59.79	0.014939	0.023324	0.028345	0.028451	0.031973	0.037807	0.041752	0.049696	0.051946
59.826	0.014881	0.023295	0.028272	0.02837	0.031898	0.037723	0.041678	0.049616	0.05186
59.862	0.014821	0.023263	0.028196	0.028289	0.031822	0.037638	0.041602	0.049534	0.051773
59.897	0.014759	0.023228	0.028119	0.028207	0.031746	0.037552	0.041526	0.04945	0.051686
59.933	0.014695	0.023191	0.028039	0.028124	0.031669	0.037465	0.041449	0.049365	0.051597
59.969	0.01463	0.023151	0.027957	0.02804	0.031591	0.037378	0.041371	0.049279	0.051509
60.005	0.014563	0.023109	0.027873	0.027955	0.031513	0.037289	0.041293	0.049191	0.05142
60.041	0.014495	0.023064	0.027787	0.02787	0.031434	0.0372	0.041214	0.049101	0.05133
60.076	0.014424	0.023017	0.027699	0.027784	0.031354	0.03711	0.041134	0.04901	0.051239
60.112	0.014352	0.022967	0.027608	0.027697	0.031274	0.03702	0.041053	0.048917	0.051149
60.148	0.014279	0.022915	0.027516	0.027609	0.031193	0.036928	0.040972	0.048823	0.051057
60.184	0.014204	0.02286	0.027422	0.027521	0.031112	0.036836	0.04089	0.048728	0.050965
60.219	0.014127	0.022803	0.027325	0.027432	0.03103	0.036744	0.040808	0.048631	0.050873
60.255	0.014049	0.022743	0.027227	0.027343	0.030948	0.03665	0.040725	0.048533	0.05078
60.291	0.013969	0.022681	0.027126	0.027253	0.030865	0.036556	0.040642	0.048434	0.050687
60.327	0.013888	0.022617	0.027024	0.027162	0.030781	0.036462	0.040558	0.048333	0.050594
60.363	0.013805	0.02255	0.02692	0.027071	0.030697	0.036367	0.040473	0.048231	0.0505
60.398	0.013721	0.022481	0.026814	0.026979	0.030613	0.036271	0.040388	0.048129	0.050405
60.434	0.013635	0.022409	0.026706	0.026887	0.030528	0.036175	0.040303	0.048025	0.050311
60.47	0.013548	0.022336	0.026597	0.026794	0.030442	0.036078	0.040217	0.04792	0.050216
60.506	0.013459	0.02226	0.026485	0.026701	0.030356	0.035981	0.04013	0.047813	0.05012
60.542	0.013369	0.022182	0.026372	0.026608	0.03027	0.035883	0.040044	0.047706	0.050024
60.577	0.013278	0.022101	0.026257	0.026514	0.030183	0.035785	0.039957	0.047598	0.049929
60.613	0.013186	0.022019	0.026141	0.026419	0.030095	0.035687	0.039869	0.047489	0.049832
60.649	0.013092	0.021934	0.026022	0.026325	0.030008	0.035588	0.039782	0.04738	0.049736
60.685	0.012997	0.021847	0.025903	0.02623	0.029919	0.035489	0.039694	0.047269	0.049639
60.72	0.0129	0.021758	0.025781	0.026134	0.029831	0.03539	0.039606	0.047158	0.049542
60.756	0.012803	0.021667	0.025658	0.026039	0.029742	0.03529	0.039517	0.047046	0.049445
60.792	0.012704	0.021575	0.025534	0.025943	0.029652	0.03519	0.039429	0.046933	0.049348
60.828	0.012605	0.02148	0.025408	0.025847	0.029563	0.03509	0.03934	0.04682	0.049251
60.864	0.012504	0.021383	0.02528	0.02575	0.029473	0.03499	0.039251	0.046706	0.049154
60.899	0.012402	0.021284	0.025152	0.025653	0.029383	0.034889	0.039161	0.046592	0.049056
60.935	0.012299	0.021184	0.025021	0.025557	0.029292	0.034788	0.039072	0.046477	0.048958
60.971	0.012196	0.021081	0.02489	0.02546	0.029201	0.034687	0.038982	0.046361	0.048861
61.007	0.012091	0.020977	0.024757	0.025362	0.02911	0.034586	0.038893	0.046246	0.048763
61.042	0.011985	0.020871	0.024623	0.025265	0.029019	0.034485	0.038803	0.04613	0.048665
61.078	0.011879	0.020764	0.024487	0.025168	0.028928	0.034384	0.038713	0.046013	0.048568
61.114	0.011772	0.020655	0.02435	0.02507	0.028837	0.034283	0.038623	0.045896	0.04847
61.15	0.011664	0.020544	0.024213	0.024972	0.028745	0.034181	0.038534	0.045779	0.048372
61.186	0.011555	0.020431	0.024073	0.024875	0.028653	0.03408	0.038444	0.045662	0.048275
61.221	0.011446	0.020317	0.023933	0.024777	0.028562	0.033979	0.038354	0.045545	0.048177
61.257	0.011336	0.020202	0.023792	0.024679	0.02847	0.033878	0.038264	0.045428	0.04808
61.293	0.011226	0.020085	0.02365	0.024581	0.028378	0.033777	0.038174	0.04531	0.047982
61.329	0.011115	0.019966	0.023506	0.024483	0.028287	0.033675	0.038084	0.045193	0.047885
61.365	0.011003	0.019846	0.023362	0.024385	0.028195	0.033575	0.037994	0.045075	0.047788
61.4	0.010892	0.019725	0.023217	0.024287	0.028104	0.033474	0.037905	0.044957	0.047692
61.436	0.010779	0.019602	0.023071	0.024189	0.028012	0.033373	0.037815	0.04484	0.047595
61.472	0.010667	0.019478	0.022924	0.024091	0.027921	0.033273	0.037726	0.044723	0.047499
61.508	0.010554	0.019353	0.022777	0.023993	0.02783	0.033172	0.037636	0.044605	0.047403
61.543	0.010441	0.019226	0.022628	0.023895	0.027739	0.033073	0.037547	0.044488	0.047307
61.579	0.010327	0.019099	0.022479	0.023797	0.027648	0.032973	0.037458	0.044371	0.047212
61.615	0.010214	0.01897	0.02233	0.023699	0.027557	0.032874	0.03737	0.044255	0.047117
61.651	0.0101	0.01884	0.02218	0.023601	0.027467	0.032775	0.037281	0.044138	0.047022
61.687	0.009986	0.018709	0.022029	0.023503	0.027377	0.032676	0.037193	0.044022	0.046928
61.722	0.009872	0.018577	0.021878	0.023405	0.027287	0.032578	0.037105	0.043906	0.046835
61.758	0.009758	0.018444	0.021727	0.023307	0.027198	0.03248	0.037017	0.04379	0.046742
61.794	0.009644	0.018309	0.021575	0.02321	0.027108	0.032382	0.036929	0.043675	0.046649
61.83	0.009531	0.018175	0.021423	0.023112	0.02702	0.032286	0.036842	0.043561	0.046557
61.865	0.009417	0.018039	0.021271	0.023015	0.026931	0.032189	0.036755	0.043446	0.046466
61.901	0.009304	0.017902	0.021118	0.022918	0.026843	0.032093	0.036669	0.043332	0.046375
61.937	0.00919	0.017765	0.020966	0.022821	0.026756	0.031998	0.036583	0.043219	0.046285
61.973	0.009077	0.017627	0.020814	0.022724	0.026668	0.031903	0.036497	0.043106	0.046195
62.009	0.008964	0.017488	0.020661	0.022627	0.026582	0.031809	0.036412	0.042993	0.046106
62.044	0.008852	0.017348	0.020509	0.022531	0.026495	0.031716	0.036327	0.042881	0.046018
62.08	0.00874	0.017208	0.020357	0.022435	0.02641	0.031623	0.036242	0.04277	0.045931
62.116	0.008628	0.017068	0.020205	0.022339	0.026324	0.03153	0.036158	0.042659	0.045845
62.152	0.008516	0.016927	0.020054	0.022243	0.02624	0.031439	0.036074	0.042549	0.045759
62.188	0.008405	0.016785	0.019902	0.022148	0.026155	0.031348	0.035991	0.04244	0.045674
62.223	0.008294	0.016643	0.019752	0.022053	0.026072	0.031258	0.035909	0.042331	0.04559
62.259	0.008184	0.016501	0.019601	0.021958	0.025989	0.031169	0.035827	0.042223	0.045507
62.295	0.008075	0.016358	0.019451	0.021864	0.025906	0.03108	0.035745	0.042115	0.045425
62.331	0.007965	0.016216	0.019302	0.02177	0.025824	0.030992	0.035664	0.042008	0.045344
62.366	0.007857	0.016073	0.019153	0.021677	0.025743	0.030905	0.035583	0.041902	0.045264
62.402	0.007749	0.015929	0.019005	0.021584	0.025662	0.030819	0.035503	0.041797	0.045185
62.438	0.007641	0.015786	0.018858	0.021491	0.025582	0.030733	0.035424	0.041693	0.045106
62.474	0.007534	0.015643	0.018712	0.021399	0.025502	0.030649	0.035345	0.041589	0.045029
62.51	0.007428	0.0155	0.018566	0.021308	0.025424	0.030565	0.035267	0.041486	0.044953
62.545	0.007322	0.015357	0.018422	0.021217	0.025345	0.030482	0.03519	0.041384	0.044877
62.581	0.007217	0.015214	0.018278	0.021126	0.025268	0.0304	0.035113	0.041283	0.044803
62.617	0.007113	0.015071	0.018136	0.021036	0.025191	0.030319	0.035037	0.041183	0.04473
62.653	0.00701	0.014928	0.017994	0.020947	0.025115	0.030239	0.034962	0.041084	0.044657
62.688	0.006907	0.014786	0.017854	0.020858	0.025039	0.030159	0.034887	0.040986	0.044586
62.724	0.006805	0.014644	0.017715	0.02077	0.024965	0.030081	0.034813	0.040888	0.044516
62.76	0.006704	0.014502	0.017577	0.020683	0.024891	0.030004	0.03474	0.040792	0.044447
62.796	0.006604	0.014361	0.01744	0.020596	0.024817	0.029927	0.034667	0.040697	0.044378
62.832	0.006504	0.01422	0.017305	0.02051	0.024745	0.029852	0.034596	0.040603	0.044311
62.867	0.006405	0.01408	0.017171	0.020425	0.024673	0.029777	0.034525	0.04051	0.044245
62.903	0.006307	0.01394	0.017039	0.02034	0.024602	0.029704	0.034455	0.040418	0.04418
62.939	0.00621	0.013801	0.016908	0.020257	0.024531	0.029631	0.034386	0.040328	0.044116
62.975	0.006114	0.013663	0.016778	0.020174	0.024462	0.02956	0.034318	0.040238	0.044053
63.01	0.006019	0.013526	0.01665	0.020092	0.024393	0.029489	0.03425	0.04015	0.043991
63.046	0.005925	0.013389	0.016523	0.020011	0.024325	0.02942	0.034184	0.040063	0.04393
63.082	0.005831	0.013253	0.016398	0.01993	0.024258	0.029351	0.034118	0.039977	0.04387
63.118	0.005739	0.013118	0.016275	0.019851	0.024191	0.029284	0.034053	0.039892	0.043811
63.154	0.005647	0.012984	0.016153	0.019773	0.024125	0.029217	0.033989	0.039809	0.043753
63.189	0.005557	0.01285	0.016033	0.019695	0.02406	0.029152	0.033926	0.039727	0.043696
63.225	0.005467	0.012718	0.015914	0.019619	0.023996	0.029087	0.033865	0.039646	0.04364
63.261	0.005378	0.012587	0.015797	0.019543	0.023933	0.029024	0.033804	0.039566	0.043585
63.297	0.005291	0.012457	0.015682	0.019468	0.023871	0.028961	0.033744	0.039488	0.043531
63.333	0.005204	0.012328	0.015569	0.019395	0.023809	0.0289	0.033685	0.039411	0.043478
63.368	0.005118	0.0122	0.015457	0.019322	0.023748	0.02884	0.033627	0.039335	0.043426
63.404	0.005033	0.012073	0.015347	0.01925	0.023688	0.02878	0.03357	0.03926	0.043374
63.44	0.00495	0.011947	0.015238	0.019179	0.023629	0.028722	0.033514	0.039187	0.043324
63.476	0.004867	0.011823	0.015132	0.01911	0.023571	0.028664	0.033459	0.039115	0.043274
63.511	0.004785	0.0117	0.015026	0.019041	0.023513	0.028608	0.033405	0.039044	0.043226
63.547	0.004704	0.011578	0.014923	0.018974	0.023457	0.028553	0.033352	0.038975	0.043178
63.583	0.004625	0.011457	0.014822	0.018907	0.023401	0.028499	0.0333	0.038907	0.043131
63.619	0.004546	0.011338	0.014722	0.018842	0.023346	0.028445	0.033249	0.03884	0.043085
63.655	0.004468	0.01122	0.014623	0.018777	0.023292	0.028393	0.033199	0.038775	0.04304
63.69	0.004391	0.011104	0.014527	0.018714	0.023239	0.028342	0.03315	0.038711	0.042996
63.726	0.004316	0.010989	0.014432	0.018651	0.023186	0.028292	0.033102	0.038648	0.042953
63.762	0.004241	0.010875	0.014339	0.01859	0.023135	0.028243	0.033056	0.038586	0.042911
63.798	0.004167	0.010763	0.014247	0.01853	0.023084	0.028195	0.03301	0.038525	0.042869
63.833	0.004094	0.010653	0.014157	0.018471	0.023035	0.028148	0.032965	0.038466	0.042828
63.869	0.004023	0.010543	0.014069	0.018412	0.022986	0.028102	0.032922	0.038408	0.042789
63.905	0.003952	0.010436	0.013982	0.018355	0.022938	0.028056	0.032879	0.038351	0.04275
63.941	0.003882	0.01033	0.013897	0.018299	0.02289	0.028012	0.032837	0.038296	0.042712
63.977	0.003813	0.010225	0.013814	0.018244	0.022844	0.027969	0.032797	0.038241	0.042674
64.012	0.003745	0.010122	0.013732	0.01819	0.022798	0.027927	0.032757	0.038188	0.042638
64.048	0.003678	0.010021	0.013652	0.018137	0.022754	0.027886	0.032719	0.038136	0.042602
64.084	0.003612	0.009921	0.013573	0.018085	0.02271	0.027846	0.032681	0.038085	0.042568
64.12	0.003547	0.009823	0.013496	0.018035	0.022667	0.027807	0.032644	0.038035	0.042534
64.156	0.003482	0.009726	0.01342	0.017985	0.022624	0.027769	0.032608	0.037986	0.042501
64.191	0.003419	0.009631	0.013346	0.017936	0.022583	0.027731	0.032573	0.037938	0.042469
64.227	0.003357	0.009537	0.013273	0.017888	0.022542	0.027695	0.032539	0.037892	0.042437
64.263	0.003295	0.009445	0.013202	0.017841	0.022503	0.02766	0.032506	0.037846	0.042407
64.299	0.003235	0.009355	0.013132	0.017795	0.022464	0.027625	0.032474	0.037802	0.042377
64.334	0.003175	0.009266	0.013063	0.01775	0.022426	0.027592	0.032443	0.037758	0.042348
64.37	0.003116	0.009179	0.012996	0.017706	0.022388	0.027559	0.032412	0.037716	0.04232
64.406	0.003058	0.009093	0.012931	0.017662	0.022352	0.027527	0.032382	0.037675	0.042293
64.442	0.003001	0.009009	0.012866	0.01762	0.022316	0.027496	0.032353	0.037634	0.042266
64.478	0.002945	0.008926	0.012803	0.017579	0.022281	0.027465	0.032325	0.037595	0.04224
64.513	0.00289	0.008845	0.012741	0.017538	0.022247	0.027436	0.032297	0.037556	0.042215
64.549	0.002836	0.008765	0.012681	0.017499	0.022213	0.027407	0.03227	0.037519	0.042191
64.585	0.002782	0.008687	0.012622	0.01746	0.02218	0.027379	0.032244	0.037482	0.042167
64.621	0.00273	0.008611	0.012564	0.017422	0.022149	0.027352	0.032219	0.037446	0.042144
64.656	0.002679	0.008536	0.012507	0.017385	0.022117	0.027326	0.032194	0.037412	0.042122
64.692	0.002628	0.008462	0.012452	0.017348	0.022087	0.0273	0.03217	0.037378	0.042101
64.728	0.002578	0.00839	0.012397	0.017313	0.022057	0.027275	0.032146	0.037345	0.04208
64.764	0.00253	0.00832	0.012344	0.017278	0.022029	0.027251	0.032123	0.037313	0.04206
64.8	0.002482	0.00825	0.012292	0.017244	0.022	0.027228	0.032101	0.037282	0.04204
64.835	0.002435	0.008183	0.012241	0.017211	0.021973	0.027205	0.032079	0.037252	0.042021
64.871	0.002389	0.008116	0.012191	0.017179	0.021946	0.027183	0.032058	0.037222	0.042003
64.907	0.002344	0.008052	0.012143	0.017147	0.02192	0.027161	0.032037	0.037194	0.041985
64.943	0.0023	0.007988	0.012095	0.017116	0.021895	0.02714	0.032017	0.037166	0.041968
64.979	0.002257	0.007926	0.012049	0.017085	0.02187	0.02712	0.031997	0.037139	0.041951
65.014	0.002215	0.007865	0.012003	0.017056	0.021846	0.0271	0.031978	0.037113	0.041935
65.05	0.002174	0.007806	0.011959	0.017027	0.021823	0.027081	0.031959	0.037088	0.041919
65.086	0.002133	0.007748	0.011915	0.016998	0.0218	0.027063	0.03194	0.037063	0.041904
65.122	0.002094	0.007691	0.011873	0.016971	0.021778	0.027045	0.031922	0.03704	0.04189
65.157	0.002056	0.007636	0.011831	0.016943	0.021756	0.027027	0.031905	0.037017	0.041876
65.193	0.002018	0.007582	0.011791	0.016917	0.021736	0.02701	0.031888	0.036994	0.041862
65.229	0.001982	0.007529	0.011751	0.016891	0.021715	0.026993	0.031871	0.036973	0.041849
65.265	0.001946	0.007477	0.011712	0.016865	0.021696	0.026977	0.031854	0.036952	0.041836
65.301	0.001912	0.007426	0.011675	0.016841	0.021677	0.026962	0.031838	0.036932	0.041824
65.336	0.001878	0.007377	0.011638	0.016816	0.021658	0.026947	0.031822	0.036912	0.041812
65.372	0.001845	0.007329	0.011602	0.016793	0.02164	0.026932	0.031807	0.036893	0.041801
65.408	0.001813	0.007282	0.011567	0.016769	0.021623	0.026917	0.031792	0.036875	0.04179
65.444	0.001782	0.007236	0.011533	0.016747	0.021606	0.026903	0.031777	0.036857	0.04178
65.479	0.001751	0.007191	0.011499	0.016724	0.021589	0.02689	0.031763	0.036839	0.041769
65.515	0.001722	0.007147	0.011467	0.016703	0.021574	0.026877	0.031748	0.036822	0.04176
65.551	0.001693	0.007104	0.011435	0.016682	0.021558	0.026864	0.031734	0.036806	0.04175
65.587	0.001665	0.007062	0.011404	0.016661	0.021543	0.026851	0.031721	0.03679	0.041741
65.623	0.001638	0.007021	0.011374	0.016641	0.021529	0.026839	0.031707	0.036775	0.041732
65.658	0.001611	0.006981	0.011345	0.016621	0.021515	0.026827	0.031694	0.03676	0.041723
65.694	0.001585	0.006942	0.011316	0.016601	0.021501	0.026815	0.031681	0.036745	0.041715
65.73	0.00156	0.006904	0.011288	0.016583	0.021488	0.026804	0.031669	0.036731	0.041707
65.766	0.001535	0.006867	0.011261	0.016564	0.021475	0.026793	0.031656	0.036717	0.041699
65.802	0.001511	0.006831	0.011235	0.016546	0.021462	0.026782	0.031644	0.036703	0.041691
65.837	0.001488	0.006795	0.011209	0.016529	0.02145	0.026772	0.031632	0.03669	0.041684
65.873	0.001465	0.006761	0.011184	0.016512	0.021439	0.026762	0.03162	0.036677	0.041677
65.909	0.001443	0.006727	0.01116	0.016495	0.021427	0.026752	0.031609	0.036664	0.04167
65.945	0.001421	0.006694	0.011136	0.016479	0.021416	0.026742	0.031598	0.036652	0.041663
65.98	0.0014	0.006662	0.011113	0.016463	0.021405	0.026733	0.031586	0.03664	0.041656
66.016	0.001379	0.00663	0.011091	0.016447	0.021395	0.026724	0.031576	0.036628	0.041649
66.052	0.001359	0.0066	0.01107	0.016432	0.021385	0.026715	0.031565	0.036616	0.041643
66.088	0.001339	0.00657	0.011049	0.016417	0.021375	0.026706	0.031555	0.036604	0.041636
66.124	0.001319	0.006541	0.011028	0.016403	0.021365	0.026697	0.031544	0.036593	0.04163
66.159	0.0013	0.006512	0.011009	0.016389	0.021356	0.026689	0.031534	0.036582	0.041624
66.195	0.001281	0.006484	0.01099	0.016375	0.021347	0.026681	0.031524	0.036571	0.041618
66.231	0.001262	0.006457	0.010971	0.016362	0.021338	0.026673	0.031515	0.03656	0.041612
66.267	0.001243	0.00643	0.010954	0.016349	0.021329	0.026665	0.031505	0.036549	0.041606
66.302	0.001225	0.006404	0.010936	0.016336	0.021321	0.026658	0.031496	0.036538	0.0416
66.338	0.001207	0.006379	0.01092	0.016323	0.021313	0.02665	0.031487	0.036528	0.041594
66.374	0.001189	0.006354	0.010903	0.016311	0.021305	0.026643	0.031478	0.036517	0.041588
66.41	0.001172	0.00633	0.010888	0.016299	0.021297	0.026636	0.031469	0.036507	0.041582
66.446	0.001154	0.006306	0.010873	0.016287	0.021289	0.026629	0.03146	0.036496	0.041576
66.481	0.001137	0.006282	0.010858	0.016276	0.021281	0.026622	0.031452	0.036486	0.04157
66.517	0.00112	0.00626	0.010844	0.016265	0.021274	0.026616	0.031444	0.036476	0.041564
66.553	0.001103	0.006237	0.01083	0.016254	0.021267	0.026609	0.031436	0.036466	0.041558
66.589	0.001086	0.006216	0.010817	0.016243	0.02126	0.026603	0.031428	0.036456	0.041551
66.625	0.001069	0.006194	0.010805	0.016233	0.021253	0.026597	0.03142	0.036446	0.041545
66.66	0.001053	0.006173	0.010792	0.016223	0.021246	0.026591	0.031412	0.036436	0.041539
66.696	0.001037	0.006153	0.010781	0.016213	0.02124	0.026585	0.031405	0.036426	0.041533
66.732	0.00102	0.006133	0.010769	0.016203	0.021233	0.026579	0.031398	0.036416	0.041526
66.768	0.001004	0.006114	0.010758	0.016194	0.021227	0.026574	0.031391	0.036406	0.04152
66.803	0.000988	0.006095	0.010748	0.016185	0.02122	0.026568	0.031384	0.036397	0.041513
66.839	0.000973	0.006076	0.010737	0.016176	0.021214	0.026563	0.031378	0.036387	0.041506
66.875	0.000957	0.006058	0.010727	0.016167	0.021208	0.026557	0.031371	0.036378	0.041499
66.911	0.000942	0.00604	0.010718	0.016158	0.021202	0.026552	0.031365	0.036368	0.041493
66.947	0.000926	0.006023	0.010708	0.01615	0.021196	0.026547	0.031359	0.036359	0.041486
66.982	0.000911	0.006006	0.010699	0.016141	0.02119	0.026542	0.031354	0.03635	0.041479
67.018	0.000896	0.005989	0.01069	0.016133	0.021185	0.026538	0.031348	0.036341	0.041472
67.054	0.000881	0.005973	0.010682	0.016125	0.021179	0.026533	0.031343	0.036332	0.041464
67.09	0.000866	0.005957	0.010673	0.016117	0.021173	0.026529	0.031338	0.036323	0.041457
67.125	0.000852	0.005942	0.010665	0.016109	0.021168	0.026524	0.031334	0.036314	0.04145
67.161	0.000838	0.005927	0.010657	0.016102	0.021162	0.02652	0.031329	0.036306	0.041442
67.197	0.000823	0.005912	0.010649	0.016094	0.021157	0.026516	0.031325	0.036297	0.041435
67.233	0.00081	0.005898	0.010642	0.016087	0.021151	0.026511	0.031321	0.036289	0.041427
67.269	0.000796	0.005884	0.010634	0.016079	0.021146	0.026507	0.031318	0.036281	0.04142
67.304	0.000782	0.00587	0.010627	0.016072	0.021141	0.026503	0.031314	0.036273	0.041412
67.34	0.000769	0.005857	0.010619	0.016065	0.021135	0.0265	0.031311	0.036265	0.041405
67.376	0.000756	0.005844	0.010612	0.016058	0.02113	0.026496	0.031308	0.036257	0.041397
67.412	0.000743	0.005831	0.010605	0.016051	0.021125	0.026492	0.031306	0.036249	0.041389
67.448	0.00073	0.005819	0.010597	0.016044	0.02112	0.026489	0.031303	0.036242	0.041382
67.483	0.000718	0.005807	0.01059	0.016037	0.021114	0.026485	0.031301	0.036235	0.041374
67.519	0.000706	0.005795	0.010583	0.016031	0.021109	0.026482	0.031299	0.036227	0.041366
67.555	0.000694	0.005784	0.010575	0.016024	0.021104	0.026478	0.031298	0.03622	0.041358
67.591	0.000682	0.005772	0.010568	0.016017	0.021099	0.026475	0.031296	0.036214	0.041351
67.626	0.000671	0.005761	0.01056	0.016011	0.021093	0.026472	0.031295	0.036207	0.041343
67.662	0.00066	0.005751	0.010553	0.016005	0.021088	0.026469	0.031294	0.036201	0.041335
67.698	0.000649	0.00574	0.010545	0.015998	0.021083	0.026465	0.031294	0.036194	0.041327
67.734	0.000639	0.00573	0.010537	0.015992	0.021078	0.026462	0.031293	0.036188	0.041319
67.77	0.000628	0.00572	0.010529	0.015986	0.021073	0.026459	0.031293	0.036182	0.041312
67.805	0.000618	0.00571	0.010521	0.01598	0.021067	0.026456	0.031293	0.036176	0.041304
67.841	0.000608	0.0057	0.010513	0.015974	0.021062	0.026453	0.031293	0.036171	0.041296
67.877	0.000599	0.005691	0.010505	0.015969	0.021057	0.02645	0.031294	0.036165	0.041288
67.913	0.00059	0.005681	0.010496	0.015963	0.021052	0.026446	0.031294	0.03616	0.04128
67.948	0.000581	0.005672	0.010488	0.015957	0.021047	0.026443	0.031295	0.036155	0.041272
67.984	0.000572	0.005663	0.010479	0.015952	0.021041	0.02644	0.031296	0.03615	0.041265
68.02	0.000564	0.005654	0.01047	0.015946	0.021036	0.026437	0.031297	0.036145	0.041257
68.056	0.000555	0.005646	0.01046	0.015941	0.021031	0.026434	0.031298	0.036141	0.041249
68.092	0.000548	0.005637	0.010451	0.015936	0.021026	0.02643	0.0313	0.036136	0.041241
68.127	0.00054	0.005629	0.010441	0.01593	0.02102	0.026427	0.031301	0.036132	0.041233
68.163	0.000532	0.00562	0.010432	0.015925	0.021015	0.026423	0.031303	0.036128	0.041225
68.199	0.000525	0.005612	0.010422	0.01592	0.02101	0.02642	0.031304	0.036124	0.041218
68.235	0.000518	0.005603	0.010412	0.015915	0.021005	0.026416	0.031306	0.03612	0.04121
68.271	0.000511	0.005595	0.010401	0.01591	0.020999	0.026413	0.031308	0.036116	0.041202
68.306	0.000505	0.005587	0.010391	0.015905	0.020994	0.026409	0.031309	0.036112	0.041194
68.342	0.000499	0.005579	0.010381	0.0159	0.020989	0.026405	0.031311	0.036108	0.041187
68.378	0.000493	0.005571	0.01037	0.015895	0.020984	0.026402	0.031313	0.036105	0.041179
68.414	0.000487	0.005563	0.010359	0.01589	0.020978	0.026398	0.031315	0.036101	0.041171
68.449	0.000481	0.005554	0.010348	0.015885	0.020973	0.026394	0.031317	0.036098	0.041163
68.485	0.000476	0.005546	0.010337	0.01588	0.020968	0.02639	0.031318	0.036094	0.041156
68.521	0.00047	0.005538	0.010326	0.015875	0.020963	0.026385	0.03132	0.036091	0.041148
68.557	0.000465	0.00553	0.010315	0.015871	0.020957	0.026381	0.031321	0.036087	0.041141
68.593	0.00046	0.005522	0.010304	0.015866	0.020952	0.026377	0.031323	0.036084	0.041133
68.628	0.000456	0.005514	0.010293	0.015861	0.020947	0.026372	0.031324	0.036081	0.041125
68.664	0.000451	0.005506	0.010281	0.015856	0.020941	0.026368	0.031325	0.036077	0.041118
68.7	0.000447	0.005498	0.01027	0.015852	0.020936	0.026363	0.031326	0.036074	0.04111
68.736	0.000443	0.00549	0.010259	0.015847	0.020931	0.026358	0.031327	0.03607	0.041103
68.771	0.000439	0.005482	0.010248	0.015843	0.020926	0.026353	0.031328	0.036067	0.041095
68.807	0.000435	0.005474	0.010236	0.015838	0.02092	0.026348	0.031329	0.036064	0.041088
68.843	0.000431	0.005466	0.010225	0.015834	0.020915	0.026343	0.031329	0.03606	0.041081
68.879	0.000428	0.005458	0.010214	0.015829	0.02091	0.026337	0.031329	0.036056	0.041073
68.915	0.000424	0.00545	0.010203	0.015825	0.020905	0.026332	0.031329	0.036053	0.041066
68.95	0.000421	0.005442	0.010191	0.01582	0.0209	0.026326	0.031329	0.036049	0.041058
68.986	0.000418	0.005434	0.01018	0.015816	0.020894	0.02632	0.031328	0.036046	0.041051
69.022	0.000415	0.005426	0.010169	0.015812	0.020889	0.026315	0.031327	0.036042	0.041044
69.058	0.000412	0.005417	0.010158	0.015807	0.020884	0.026309	0.031326	0.036038	0.041036
69.094	0.000408	0.005409	0.010147	0.015803	0.020879	0.026302	0.031325	0.036034	0.041029
69.129	0.000405	0.005401	0.010137	0.015799	0.020874	0.026296	0.031324	0.03603	0.041022
69.165	0.000402	0.005393	0.010126	0.015794	0.020868	0.02629	0.031322	0.036027	0.041015
69.201	0.0004	0.005385	0.010116	0.01579	0.020863	0.026284	0.03132	0.036023	0.041007
69.237	0.000397	0.005377	0.010105	0.015786	0.020858	0.026277	0.031318	0.036019	0.041
69.272	0.000394	0.005369	0.010095	0.015782	0.020853	0.026271	0.031315	0.036015	0.040993
69.308	0.000391	0.005361	0.010085	0.015778	0.020848	0.026264	0.031312	0.036011	0.040986
69.344	0.000388	0.005353	0.010075	0.015773	0.020843	0.026257	0.031309	0.036007	0.040979
69.38	0.000385	0.005345	0.010065	0.015769	0.020837	0.026251	0.031306	0.036002	0.040971
69.416	0.000382	0.005337	0.010055	0.015765	0.020832	0.026244	0.031302	0.035998	0.040964
69.451	0.000379	0.005329	0.010046	0.015761	0.020827	0.026237	0.031299	0.035994	0.040957
69.487	0.000375	0.005321	0.010036	0.015757	0.020822	0.02623	0.031295	0.03599	0.04095
69.523	0.000372	0.005313	0.010027	0.015752	0.020816	0.026223	0.03129	0.035986	0.040943
69.559	0.000369	0.005305	0.010018	0.015748	0.020811	0.026217	0.031286	0.035982	0.040936
69.594	0.000366	0.005298	0.010009	0.015744	0.020806	0.02621	0.031281	0.035978	0.040929
69.63	0.000362	0.00529	0.01	0.01574	0.0208	0.026203	0.031277	0.035974	0.040922
69.666	0.000359	0.005283	0.009992	0.015736	0.020795	0.026196	0.031272	0.03597	0.040915
69.702	0.000355	0.005275	0.009983	0.015731	0.02079	0.026189	0.031266	0.035966	0.040908
69.738	0.000351	0.005268	0.009975	0.015727	0.020784	0.026183	0.031261	0.035962	0.040902
69.773	0.000348	0.005261	0.009967	0.015723	0.020779	0.026176	0.031256	0.035958	0.040895
69.809	0.000344	0.005254	0.009959	0.015719	0.020773	0.026169	0.03125	0.035955	0.040888
69.845	0.00034	0.005246	0.009951	0.015714	0.020767	0.026163	0.031245	0.035951	0.040882
69.881	0.000335	0.005239	0.009943	0.01571	0.020762	0.026156	0.031239	0.035947	0.040875
69.917	0.000331	0.005232	0.009936	0.015706	0.020756	0.02615	0.031233	0.035943	0.040869
69.952	0.000327	0.005226	0.009928	0.015701	0.02075	0.026143	0.031228	0.03594	0.040863
69.988	0.000322	0.005219	0.009921	0.015697	0.020744	0.026137	0.031222	0.035936	0.040856
70.024	0.000317	0.005212	0.009913	0.015692	0.020739	0.02613	0.031216	0.035933	0.04085
70.06	0.000312	0.005206	0.009906	0.015687	0.020733	0.026124	0.03121	0.035929	0.040844
70.095	0.000307	0.005199	0.009899	0.015683	0.020727	0.026118	0.031204	0.035926	0.040838
70.131	0.000302	0.005193	0.009892	0.015678	0.02072	0.026112	0.031199	0.035923	0.040833
70.167	0.000297	0.005186	0.009885	0.015673	0.020714	0.026106	0.031193	0.035919	0.040827
70.203	0.000291	0.00518	0.009878	0.015668	0.020708	0.0261	0.031187	0.035916	0.040821
70.239	0.000286	0.005174	0.009872	0.015663	0.020702	0.026093	0.031182	0.035913	0.040816
70.274	0.00028	0.005167	0.009865	0.015658	0.020695	0.026088	0.031176	0.03591	0.040811
70.31	0.000274	0.005161	0.009858	0.015652	0.020689	0.026082	0.031171	0.035907	0.040806
70.346	0.000268	0.005155	0.009852	0.015647	0.020682	0.026076	0.031166	0.035904	0.040801
70.382	0.000261	0.005149	0.009846	0.015642	0.020676	0.02607	0.031161	0.035902	0.040796
70.417	0.000255	0.005143	0.009839	0.015636	0.020669	0.026064	0.031156	0.035899	0.040791
70.453	0.000248	0.005137	0.009833	0.01563	0.020662	0.026059	0.031151	0.035896	0.040787
70.489	0.000242	0.005131	0.009827	0.015625	0.020655	0.026053	0.031146	0.035893	0.040783
70.525	0.000235	0.005126	0.009821	0.015619	0.020648	0.026047	0.031142	0.03589	0.040779
70.561	0.000228	0.00512	0.009815	0.015613	0.020641	0.026042	0.031137	0.035888	0.040775
70.596	0.000221	0.005114	0.009809	0.015607	0.020634	0.026036	0.031133	0.035885	0.040771
70.632	0.000214	0.005108	0.009803	0.015601	0.020627	0.026031	0.031129	0.035882	0.040767
70.668	0.000206	0.005103	0.009797	0.015595	0.02062	0.026025	0.031125	0.03588	0.040764
70.704	0.000199	0.005097	0.009791	0.015589	0.020613	0.02602	0.031121	0.035877	0.040761
70.74	0.000192	0.005091	0.009786	0.015582	0.020605	0.026014	0.031117	0.035874	0.040758
70.775	0.000184	0.005086	0.00978	0.015576	0.020598	0.026009	0.031114	0.035872	0.040755
70.811	0.000176	0.00508	0.009774	0.01557	0.02059	0.026003	0.031111	0.035869	0.040752
70.847	0.000169	0.005074	0.009768	0.015564	0.020583	0.025998	0.031107	0.035866	0.040749
70.883	0.000161	0.005069	0.009762	0.015558	0.020575	0.025993	0.031104	0.035864	0.040747
70.918	0.000154	0.005063	0.009757	0.015551	0.020568	0.025987	0.031101	0.035861	0.040745
70.954	0.000146	0.005057	0.009751	0.015545	0.02056	0.025982	0.031098	0.035858	0.040742
70.99	0.000138	0.005051	0.009745	0.015539	0.020553	0.025976	0.031095	0.035855	0.04074
71.026	0.000131	0.005045	0.009739	0.015533	0.020545	0.02597	0.031092	0.035853	0.040738
71.062	0.000123	0.005039	0.009733	0.015527	0.020537	0.025965	0.03109	0.03585	0.040737
71.097	0.000116	0.005033	0.009727	0.015521	0.02053	0.025959	0.031087	0.035847	0.040735
71.133	0.000108	0.005027	0.00972	0.015515	0.020522	0.025954	0.031084	0.035844	0.040733
71.169	0.000101	0.005021	0.009714	0.015509	0.020515	0.025948	0.031082	0.035842	0.040731
71.205	9.3e-05	0.005015	0.009707	0.015504	0.020507	0.025942	0.031079	0.035839	0.04073
71.24	8.6e-05	0.005008	0.009701	0.015498	0.0205	0.025937	0.031077	0.035836	0.040728
71.276	7.9e-05	0.005002	0.009694	0.015493	0.020492	0.025931	0.031074	0.035833	0.040727
71.312	7.2e-05	0.004995	0.009687	0.015488	0.020485	0.025925	0.031072	0.035831	0.040726
71.348	6.5e-05	0.004989	0.00968	0.015483	0.020477	0.025919	0.031069	0.035828	0.040724
71.384	5.8e-05	0.004982	0.009673	0.015478	0.02047	0.025914	0.031067	0.035825	0.040723
71.419	5.1e-05	0.004975	0.009666	0.015473	0.020463	0.025908	0.031065	0.035823	0.040721
71.455	4.4e-05	0.004968	0.009658	0.015468	0.020456	0.025902	0.031062	0.03582	0.04072
71.491	3.8e-05	0.004961	0.009651	0.015464	0.020449	0.025897	0.03106	0.035817	0.040719
71.527	3.1e-05	0.004954	0.009643	0.01546	0.020442	0.025891	0.031057	0.035815	0.040718
71.563	2.5e-05	0.004947	0.009635	0.015455	0.020435	0.025886	0.031054	0.035812	0.040716
71.598	1.8e-05	0.00494	0.009627	0.015451	0.020428	0.02588	0.031052	0.035809	0.040715
71.634	1.2e-05	0.004933	0.009618	0.015448	0.020421	0.025875	0.031049	0.035807	0.040714
71.67	6e-06	0.004925	0.00961	0.015444	0.020415	0.025869	0.031046	0.035804	0.040713
71.706	0	0.004918	0.009601	0.015441	0.020408	0.025864	0.031043	0.035802	0.040711
71.741	-6e-06	0.00491	0.009592	0.015437	0.020402	0.025858	0.03104	0.035799	0.04071
71.777	-1.2e-05	0.004902	0.009583	0.015434	0.020396	0.025853	0.031036	0.035797	0.040709
71.813	-1.8e-05	0.004895	0.009574	0.015431	0.02039	0.025848	0.031033	0.035794	0.040708
71.849	-2.3e-05	0.004887	0.009564	0.015429	0.020384	0.025843	0.031029	0.035792	0.040706
71.885	-2.9e-05	0.004879	0.009555	0.015426	0.020378	0.025838	0.031026	0.035789	0.040705
71.92	-3.5e-05	0.004871	0.009545	0.015424	0.020373	0.025833	0.031022	0.035787	0.040704
71.956	-4e-05	0.004863	0.009535	0.015421	0.020367	0.025828	0.031018	0.035784	0.040703
71.992	-4.6e-05	0.004855	0.009525	0.015419	0.020362	0.025823	0.031014	0.035782	0.040701
72.028	-5.1e-05	0.004847	0.009515	0.015417	0.020357	0.025819	0.03101	0.035779	0.0407
72.063	-5.7e-05	0.004838	0.009504	0.015415	0.020352	0.025814	0.031005	0.035777	0.040699
72.099	-6.2e-05	0.00483	0.009494	0.015413	0.020347	0.025809	0.031	0.035774	0.040697
72.135	-6.8e-05	0.004822	0.009483	0.015411	0.020343	0.025805	0.030996	0.035772	0.040696
72.171	-7.3e-05	0.004813	0.009473	0.015409	0.020338	0.0258	0.030991	0.035769	0.040695
72.207	-7.9e-05	0.004805	0.009462	0.015407	0.020334	0.025796	0.030986	0.035767	0.040693
72.242	-8.5e-05	0.004797	0.009451	0.015405	0.020329	0.025792	0.03098	0.035764	0.040692
72.278	-9e-05	0.004788	0.00944	0.015404	0.020325	0.025787	0.030975	0.035762	0.04069
72.314	-9.6e-05	0.00478	0.009429	0.015402	0.020321	0.025783	0.030969	0.035759	0.040689
72.35	-0.000102	0.004771	0.009418	0.0154	0.020318	0.025779	0.030963	0.035757	0.040687
72.385	-0.000108	0.004763	0.009407	0.015398	0.020314	0.025775	0.030958	0.035754	0.040685
72.421	-0.000114	0.004754	0.009397	0.015396	0.02031	0.025771	0.030951	0.035751	0.040684
72.457	-0.00012	0.004746	0.009386	0.015394	0.020307	0.025767	0.030945	0.035749	0.040682
72.493	-0.000127	0.004737	0.009375	0.015392	0.020304	0.025763	0.030939	0.035746	0.04068
72.529	-0.000133	0.004729	0.009364	0.01539	0.020301	0.025759	0.030932	0.035743	0.040678
72.564	-0.00014	0.004721	0.009353	0.015388	0.020298	0.025756	0.030926	0.03574	0.040676
72.6	-0.000146	0.004712	0.009342	0.015385	0.020295	0.025752	0.030919	0.035737	0.040674
72.636	-0.000153	0.004704	0.009331	0.015383	0.020292	0.025748	0.030912	0.035734	0.040672
72.672	-0.00016	0.004696	0.00932	0.01538	0.02029	0.025744	0.030905	0.035731	0.04067
72.708	-0.000167	0.004688	0.009309	0.015377	0.020287	0.02574	0.030898	0.035728	0.040667
72.743	-0.000174	0.00468	0.009299	0.015374	0.020285	0.025737	0.030891	0.035725	0.040665
72.779	-0.000182	0.004672	0.009288	0.015371	0.020283	0.025733	0.030884	0.035721	0.040663
72.815	-0.000189	0.004664	0.009278	0.015367	0.02028	0.025729	0.030876	0.035718	0.04066
72.851	-0.000196	0.004656	0.009267	0.015364	0.020278	0.025725	0.030869	0.035715	0.040658
72.886	-0.000204	0.004648	0.009257	0.01536	0.020277	0.025722	0.030861	0.035711	0.040655
72.922	-0.000212	0.00464	0.009246	0.015356	0.020275	0.025718	0.030854	0.035707	0.040652
72.958	-0.000219	0.004633	0.009236	0.015352	0.020273	0.025714	0.030846	0.035704	0.04065
72.994	-0.000227	0.004625	0.009226	0.015348	0.020271	0.02571	0.030839	0.0357	0.040647
73.03	-0.000235	0.004617	0.009216	0.015343	0.02027	0.025706	0.030831	0.035696	0.040644
73.065	-0.000243	0.00461	0.009206	0.015338	0.020268	0.025702	0.030823	0.035693	0.040641
73.101	-0.00025	0.004602	0.009197	0.015334	0.020267	0.025699	0.030816	0.035689	0.040638
73.137	-0.000258	0.004595	0.009187	0.015328	0.020266	0.025695	0.030808	0.035685	0.040635
73.173	-0.000266	0.004588	0.009178	0.015323	0.020264	0.025691	0.0308	0.035681	0.040631
73.208	-0.000273	0.00458	0.009168	0.015318	0.020263	0.025687	0.030793	0.035677	0.040628
73.244	-0.000281	0.004573	0.009159	0.015312	0.020262	0.025683	0.030785	0.035673	0.040625
73.28	-0.000288	0.004566	0.00915	0.015306	0.02026	0.02568	0.030778	0.03567	0.040621
73.316	-0.000296	0.004559	0.00914	0.015301	0.020259	0.025676	0.030771	0.035666	0.040618
73.352	-0.000303	0.004552	0.009131	0.015295	0.020258	0.025672	0.030764	0.035662	0.040614
73.387	-0.00031	0.004545	0.009122	0.015288	0.020257	0.025668	0.030756	0.035658	0.04061
73.423	-0.000317	0.004538	0.009113	0.015282	0.020256	0.025665	0.03075	0.035654	0.040607
73.459	-0.000324	0.004531	0.009105	0.015276	0.020254	0.025661	0.030743	0.03565	0.040603
73.495	-0.000331	0.004525	0.009096	0.015269	0.020253	0.025658	0.030736	0.035646	0.040599
73.531	-0.000338	0.004518	0.009087	0.015263	0.020252	0.025654	0.03073	0.035642	0.040595
73.566	-0.000344	0.004511	0.009078	0.015256	0.02025	0.025651	0.030724	0.035638	0.040592
73.602	-0.000351	0.004505	0.00907	0.015249	0.020249	0.025647	0.030717	0.035635	0.040588
73.638	-0.000357	0.004498	0.009061	0.015243	0.020247	0.025644	0.030712	0.035631	0.040584
73.674	-0.000363	0.004492	0.009053	0.015236	0.020246	0.025641	0.030706	0.035627	0.04058
73.709	-0.000369	0.004485	0.009044	0.015229	0.020244	0.025638	0.0307	0.035623	0.040576
73.745	-0.000375	0.004479	0.009036	0.015222	0.020242	0.025635	0.030695	0.03562	0.040572
73.781	-0.00038	0.004472	0.009027	0.015215	0.02024	0.025632	0.03069	0.035616	0.040569
73.817	-0.000386	0.004466	0.009019	0.015208	0.020238	0.02563	0.030685	0.035613	0.040565
73.853	-0.000391	0.00446	0.009011	0.015201	0.020236	0.025627	0.030681	0.035609	0.040561
73.888	-0.000396	0.004453	0.009002	0.015194	0.020234	0.025624	0.030677	0.035606	0.040557
73.924	-0.000401	0.004447	0.008994	0.015188	0.020232	0.025622	0.030673	0.035603	0.040553
73.96	-0.000406	0.004441	0.008986	0.015181	0.02023	0.02562	0.030669	0.0356	0.04055
73.996	-0.000411	0.004434	0.008978	0.015174	0.020228	0.025618	0.030665	0.035596	0.040546
74.031	-0.000416	0.004428	0.00897	0.015168	0.020225	0.025616	0.030662	0.035593	0.040542
74.067	-0.00042	0.004422	0.008961	0.015161	0.020223	0.025614	0.030659	0.03559	0.040539
74.103	-0.000425	0.004416	0.008953	0.015155	0.02022	0.025612	0.030657	0.035588	0.040535
74.139	-0.000429	0.00441	0.008945	0.015149	0.020218	0.02561	0.030654	0.035585	0.040531
74.175	-0.000434	0.004403	0.008937	0.015143	0.020215	0.025608	0.030652	0.035582	0.040527
74.21	-0.000438	0.004397	0.00893	0.015137	0.020213	0.025607	0.03065	0.035579	0.040524
74.246	-0.000442	0.004391	0.008922	0.015131	0.02021	0.025606	0.030649	0.035577	0.04052
74.282	-0.000446	0.004385	0.008914	0.015126	0.020207	0.025604	0.030647	0.035574	0.040516
74.318	-0.000451	0.004379	0.008906	0.01512	0.020204	0.025603	0.030646	0.035572	0.040513
74.354	-0.000455	0.004373	0.008899	0.015115	0.020202	0.025602	0.030645	0.035569	0.040509
74.389	-0.000459	0.004367	0.008891	0.01511	0.020199	0.025601	0.030645	0.035567	0.040505
74.425	-0.000463	0.004361	0.008884	0.015106	0.020196	0.0256	0.030644	0.035565	0.040501
74.461	-0.000467	0.004355	0.008877	0.015101	0.020193	0.025599	0.030644	0.035563	0.040498
74.497	-0.000471	0.004349	0.00887	0.015097	0.020191	0.025598	0.030644	0.035561	0.040494
74.532	-0.000475	0.004343	0.008863	0.015093	0.020188	0.025597	0.030645	0.035559	0.04049
74.568	-0.000479	0.004337	0.008856	0.015089	0.020185	0.025597	0.030645	0.035557	0.040486
74.604	-0.000483	0.004332	0.008849	0.015086	0.020182	0.025596	0.030646	0.035555	0.040482
74.64	-0.000486	0.004326	0.008843	0.015083	0.02018	0.025595	0.030647	0.035553	0.040478
74.676	-0.00049	0.00432	0.008837	0.01508	0.020177	0.025595	0.030647	0.035552	0.040474
74.711	-0.000494	0.004315	0.00883	0.015077	0.020175	0.025594	0.030649	0.03555	0.04047
74.747	-0.000498	0.004309	0.008824	0.015075	0.020172	0.025594	0.03065	0.035548	0.040466
74.783	-0.000502	0.004304	0.008819	0.015073	0.02017	0.025593	0.030651	0.035547	0.040462
74.819	-0.000505	0.004298	0.008813	0.015071	0.020168	0.025593	0.030652	0.035545	0.040458
74.854	-0.000509	0.004293	0.008807	0.015069	0.020166	0.025592	0.030654	0.035544	0.040454
74.89	-0.000513	0.004288	0.008802	0.015068	0.020163	0.025592	0.030655	0.035542	0.04045
74.926	-0.000516	0.004283	0.008797	0.015066	0.020161	0.025591	0.030657	0.035541	0.040445
74.962	-0.00052	0.004278	0.008792	0.015065	0.02016	0.025591	0.030658	0.035539	0.040441
74.998	-0.000523	0.004273	0.008787	0.015065	0.020158	0.025591	0.03066	0.035538	0.040437
75.033	-0.000527	0.004269	0.008783	0.015064	0.020156	0.02559	0.030661	0.035537	0.040432
75.069	-0.00053	0.004264	0.008778	0.015064	0.020155	0.02559	0.030663	0.035535	0.040428
75.105	-0.000534	0.00426	0.008774	0.015064	0.020153	0.02559	0.030664	0.035534	0.040423
75.141	-0.000537	0.004255	0.00877	0.015064	0.020152	0.025589	0.030665	0.035533	0.040418
75.177	-0.00054	0.004251	0.008766	0.015065	0.020151	0.025589	0.030667	0.035532	0.040413
75.212	-0.000544	0.004247	0.008763	0.015065	0.020149	0.025589	0.030668	0.035531	0.040409
75.248	-0.000547	0.004243	0.008759	0.015066	0.020148	0.025589	0.030669	0.03553	0.040404
75.284	-0.00055	0.00424	0.008756	0.015067	0.020147	0.025588	0.030669	0.035529	0.040399
75.32	-0.000553	0.004236	0.008753	0.015068	0.020147	0.025588	0.03067	0.035528	0.040394
75.355	-0.000556	0.004233	0.00875	0.01507	0.020146	0.025588	0.03067	0.035527	0.040388
75.391	-0.000558	0.004229	0.008747	0.015071	0.020145	0.025588	0.030671	0.035526	0.040383
75.427	-0.000561	0.004226	0.008745	0.015073	0.020144	0.025588	0.030671	0.035525	0.040378
75.463	-0.000564	0.004224	0.008742	0.015075	0.020144	0.025588	0.030671	0.035524	0.040373
75.499	-0.000566	0.004221	0.00874	0.015076	0.020143	0.025587	0.030671	0.035524	0.040367
75.534	-0.000569	0.004218	0.008738	0.015078	0.020143	0.025587	0.03067	0.035523	0.040362
75.57	-0.000571	0.004216	0.008736	0.015081	0.020142	0.025587	0.030669	0.035522	0.040356
75.606	-0.000573	0.004214	0.008735	0.015083	0.020142	0.025587	0.030668	0.035521	0.040351
75.642	-0.000576	0.004212	0.008733	0.015085	0.020141	0.025587	0.030667	0.035521	0.040345
75.677	-0.000578	0.00421	0.008732	0.015087	0.020141	0.025587	0.030666	0.03552	0.04034
75.713	-0.00058	0.004208	0.00873	0.01509	0.020141	0.025587	0.030665	0.035519	0.040334
75.749	-0.000582	0.004206	0.008729	0.015092	0.02014	0.025587	0.030663	0.035519	0.040329
75.785	-0.000584	0.004205	0.008728	0.015095	0.02014	0.025587	0.030661	0.035518	0.040323
75.821	-0.000586	0.004204	0.008727	0.015097	0.020139	0.025587	0.030659	0.035518	0.040318
75.856	-0.000588	0.004202	0.008726	0.015099	0.020138	0.025587	0.030656	0.035517	0.040312
75.892	-0.00059	0.004201	0.008725	0.015102	0.020138	0.025587	0.030654	0.035516	0.040307
75.928	-0.000592	0.0042	0.008725	0.015104	0.020137	0.025587	0.030651	0.035516	0.040301
75.964	-0.000593	0.004199	0.008724	0.015106	0.020137	0.025587	0.030648	0.035515	0.040296
76	-0.000595	0.004199	0.008723	0.015108	0.020136	0.025587	0.030645	0.035515	0.040291
76.035	-0.000597	0.004198	0.008723	0.01511	0.020135	0.025587	0.030641	0.035514	0.040286
76.071	-0.000599	0.004197	0.008723	0.015112	0.020134	0.025587	0.030638	0.035513	0.04028
76.107	-0.0006	0.004197	0.008722	0.015114	0.020134	0.025587	0.030634	0.035513	0.040275
76.143	-0.000602	0.004197	0.008722	0.015116	0.020133	0.025587	0.03063	0.035512	0.04027
76.178	-0.000604	0.004196	0.008722	0.015118	0.020132	0.025586	0.030627	0.035511	0.040266
76.214	-0.000606	0.004196	0.008722	0.015119	0.020131	0.025586	0.030622	0.03551	0.040261
76.25	-0.000607	0.004196	0.008722	0.015121	0.02013	0.025586	0.030618	0.03551	0.040256
76.286	-0.000609	0.004196	0.008722	0.015122	0.020129	0.025586	0.030614	0.035509	0.040251
76.322	-0.000611	0.004195	0.008722	0.015123	0.020127	0.025586	0.03061	0.035508	0.040247
76.357	-0.000612	0.004195	0.008722	0.015124	0.020126	0.025586	0.030605	0.035507	0.040243
76.393	-0.000614	0.004195	0.008722	0.015125	0.020125	0.025585	0.030601	0.035505	0.040238
76.429	-0.000616	0.004195	0.008722	0.015126	0.020124	0.025585	0.030596	0.035504	0.040234
76.465	-0.000618	0.004195	0.008722	0.015126	0.020122	0.025585	0.030591	0.035503	0.04023
76.5	-0.000619	0.004195	0.008723	0.015127	0.020121	0.025584	0.030587	0.035502	0.040226
76.536	-0.000621	0.004194	0.008723	0.015127	0.020119	0.025584	0.030582	0.0355	0.040223
76.572	-0.000623	0.004194	0.008724	0.015127	0.020118	0.025583	0.030577	0.035498	0.040219
76.608	-0.000624	0.004194	0.008724	0.015127	0.020116	0.025583	0.030573	0.035497	0.040216
76.644	-0.000626	0.004193	0.008725	0.015127	0.020115	0.025582	0.030568	0.035495	0.040212
76.679	-0.000628	0.004193	0.008725	0.015127	0.020113	0.025581	0.030563	0.035493	0.040209
76.715	-0.000629	0.004192	0.008726	0.015126	0.020111	0.02558	0.030559	0.035491	0.040206
76.751	-0.000631	0.004192	0.008727	0.015126	0.020109	0.025579	0.030554	0.035488	0.040203
76.787	-0.000633	0.004191	0.008727	0.015125	0.020108	0.025578	0.030549	0.035486	0.040201
76.823	-0.000635	0.00419	0.008728	0.015124	0.020106	0.025577	0.030545	0.035483	0.040198
76.858	-0.000636	0.00419	0.008729	0.015123	0.020104	0.025576	0.030541	0.035481	0.040196
76.894	-0.000638	0.004189	0.00873	0.015122	0.020102	0.025574	0.030536	0.035478	0.040193
76.93	-0.00064	0.004187	0.008731	0.015121	0.0201	0.025573	0.030532	0.035474	0.040191
76.966	-0.000641	0.004186	0.008732	0.01512	0.020098	0.025571	0.030528	0.035471	0.040189
77.001	-0.000643	0.004185	0.008733	0.015119	0.020096	0.025569	0.030524	0.035468	0.040187
77.037	-0.000645	0.004183	0.008734	0.015118	0.020093	0.025567	0.03052	0.035464	0.040185
77.073	-0.000647	0.004182	0.008735	0.015116	0.020091	0.025565	0.030516	0.03546	0.040183
77.109	-0.000648	0.00418	0.008736	0.015115	0.020089	0.025563	0.030512	0.035456	0.040181
77.145	-0.00065	0.004178	0.008737	0.015113	0.020086	0.025561	0.030509	0.035452	0.040179
77.18	-0.000652	0.004177	0.008738	0.015112	0.020084	0.025558	0.030505	0.035447	0.040177
77.216	-0.000654	0.004175	0.00874	0.015111	0.020082	0.025556	0.030502	0.035443	0.040176
77.252	-0.000655	0.004173	0.008741	0.015109	0.020079	0.025553	0.030499	0.035438	0.040174
77.288	-0.000657	0.00417	0.008742	0.015108	0.020076	0.02555	0.030496	0.035433	0.040172
77.323	-0.000659	0.004168	0.008743	0.015106	0.020074	0.025547	0.030492	0.035428	0.040171
77.359	-0.000661	0.004166	0.008744	0.015105	0.020071	0.025544	0.03049	0.035423	0.040169
77.395	-0.000662	0.004163	0.008746	0.015104	0.020068	0.025541	0.030487	0.035418	0.040168
77.431	-0.000664	0.00416	0.008747	0.015103	0.020065	0.025537	0.030484	0.035412	0.040166
77.467	-0.000666	0.004158	0.008748	0.015102	0.020062	0.025534	0.030481	0.035407	0.040165
77.502	-0.000668	0.004155	0.008749	0.015101	0.02006	0.02553	0.030479	0.035401	0.040163
77.538	-0.00067	0.004152	0.008751	0.0151	0.020056	0.025526	0.030476	0.035395	0.040162
77.574	-0.000671	0.004149	0.008752	0.015099	0.020053	0.025522	0.030474	0.03539	0.04016
77.61	-0.000673	0.004146	0.008753	0.015099	0.02005	0.025518	0.030472	0.035384	0.040159
77.646	-0.000675	0.004143	0.008754	0.015098	0.020047	0.025514	0.030469	0.035378	0.040158
77.681	-0.000677	0.00414	0.008756	0.015098	0.020044	0.02551	0.030467	0.035372	0.040156
77.717	-0.000679	0.004137	0.008757	0.015097	0.02004	0.025505	0.030465	0.035366	0.040155
77.753	-0.000681	0.004134	0.008758	0.015097	0.020037	0.0255	0.030463	0.03536	0.040153
77.789	-0.000682	0.00413	0.008759	0.015097	0.020033	0.025496	0.030461	0.035354	0.040152
77.824	-0.000684	0.004127	0.008761	0.015097	0.02003	0.025491	0.03046	0.035348	0.04015
77.86	-0.000686	0.004124	0.008762	0.015097	0.020026	0.025486	0.030458	0.035342	0.040149
77.896	-0.000688	0.004121	0.008763	0.015097	0.020023	0.025481	0.030456	0.035336	0.040147
77.932	-0.00069	0.004117	0.008765	0.015097	0.020019	0.025475	0.030455	0.035331	0.040146
77.968	-0.000692	0.004114	0.008766	0.015097	0.020015	0.02547	0.030453	0.035325	0.040144
78.003	-0.000694	0.004111	0.008767	0.015097	0.020011	0.025464	0.030452	0.035319	0.040143
78.039	-0.000696	0.004107	0.008769	0.015097	0.020007	0.025459	0.03045	0.035313	0.040142
78.075	-0.000698	0.004104	0.00877	0.015097	0.020004	0.025453	0.030449	0.035308	0.04014
78.111	-0.0007	0.004101	0.008772	0.015098	0.02	0.025447	0.030448	0.035302	0.040139
78.146	-0.000703	0.004098	0.008773	0.015098	0.019996	0.025441	0.030446	0.035297	0.040137
78.182	-0.000705	0.004095	0.008775	0.015098	0.019992	0.025435	0.030445	0.035292	0.040136
78.218	-0.000707	0.004092	0.008776	0.015098	0.019988	0.025429	0.030444	0.035287	0.040135
78.254	-0.00071	0.004089	0.008778	0.015098	0.019984	0.025423	0.030443	0.035281	0.040133
78.29	-0.000712	0.004086	0.008779	0.015098	0.01998	0.025417	0.030441	0.035276	0.040132
78.325	-0.000715	0.004083	0.008781	0.015097	0.019976	0.025411	0.03044	0.035272	0.040131
78.361	-0.000718	0.00408	0.008782	0.015097	0.019972	0.025405	0.030439	0.035267	0.04013
78.397	-0.00072	0.004077	0.008784	0.015097	0.019968	0.025398	0.030438	0.035262	0.040128
78.433	-0.000723	0.004074	0.008785	0.015096	0.019964	0.025392	0.030437	0.035258	0.040127
78.469	-0.000726	0.004072	0.008787	0.015095	0.01996	0.025386	0.030436	0.035253	0.040126
78.504	-0.000729	0.004069	0.008788	0.015094	0.019956	0.025379	0.030435	0.035249	0.040125
78.54	-0.000732	0.004067	0.00879	0.015093	0.019952	0.025373	0.030434	0.035245	0.040124
78.576	-0.000735	0.004064	0.008791	0.015091	0.019948	0.025366	0.030433	0.035241	0.040122
78.612	-0.000738	0.004062	0.008793	0.01509	0.019944	0.02536	0.030432	0.035237	0.040121
78.647	-0.000741	0.00406	0.008794	0.015088	0.01994	0.025353	0.030431	0.035233	0.04012
78.683	-0.000745	0.004057	0.008796	0.015086	0.019936	0.025347	0.03043	0.035229	0.040119
78.719	-0.000748	0.004055	0.008797	0.015083	0.019933	0.02534	0.030429	0.035225	0.040118
78.755	-0.000752	0.004053	0.008799	0.015081	0.019929	0.025334	0.030428	0.035222	0.040117
78.791	-0.000755	0.004051	0.0088	0.015078	0.019925	0.025328	0.030427	0.035218	0.040115
78.826	-0.000759	0.004049	0.008801	0.015075	0.019921	0.025321	0.030426	0.035215	0.040114
78.862	-0.000762	0.004047	0.008802	0.015072	0.019918	0.025315	0.030425	0.035211	0.040113
78.898	-0.000766	0.004045	0.008804	0.015068	0.019914	0.025308	0.030425	0.035208	0.040112
78.934	-0.00077	0.004043	0.008805	0.015064	0.01991	0.025302	0.030424	0.035204	0.04011
78.969	-0.000774	0.004042	0.008806	0.01506	0.019907	0.025295	0.030423	0.035201	0.040109
79.005	-0.000777	0.00404	0.008806	0.015055	0.019903	0.025289	0.030422	0.035198	0.040108
79.041	-0.000781	0.004038	0.008807	0.015051	0.0199	0.025282	0.030422	0.035194	0.040106
79.077	-0.000785	0.004037	0.008808	0.015046	0.019896	0.025276	0.030421	0.035191	0.040105
79.113	-0.000789	0.004035	0.008808	0.015041	0.019893	0.02527	0.03042	0.035188	0.040103
79.148	-0.000793	0.004033	0.008808	0.015035	0.019889	0.025263	0.03042	0.035184	0.040102
79.184	-0.000797	0.004032	0.008809	0.01503	0.019886	0.025257	0.030419	0.035181	0.0401
79.22	-0.0008	0.00403	0.008808	0.015024	0.019883	0.025251	0.030419	0.035177	0.040098
79.256	-0.000804	0.004028	0.008808	0.015018	0.01988	0.025245	0.030418	0.035174	0.040097
79.292	-0.000808	0.004027	0.008808	0.015011	0.019876	0.025239	0.030417	0.03517	0.040095
79.327	-0.000811	0.004025	0.008807	0.015005	0.019873	0.025233	0.030417	0.035166	0.040093
79.363	-0.000815	0.004023	0.008806	0.014998	0.01987	0.025227	0.030416	0.035163	0.040091
79.399	-0.000818	0.004022	0.008805	0.014992	0.019867	0.025221	0.030415	0.035159	0.040089
79.435	-0.000822	0.00402	0.008803	0.014985	0.019864	0.025215	0.030415	0.035155	0.040087
79.47	-0.000825	0.004018	0.008801	0.014978	0.019861	0.025209	0.030414	0.035151	0.040085
79.506	-0.000828	0.004016	0.008799	0.014971	0.019858	0.025203	0.030413	0.035147	0.040082
79.542	-0.000831	0.004014	0.008797	0.014963	0.019855	0.025197	0.030413	0.035143	0.04008
79.578	-0.000834	0.004012	0.008795	0.014956	0.019852	0.025192	0.030412	0.035139	0.040078
79.614	-0.000837	0.00401	0.008792	0.014949	0.01985	0.025186	0.030411	0.035134	0.040075
79.649	-0.000839	0.004007	0.008789	0.014941	0.019847	0.025181	0.03041	0.03513	0.040073
79.685	-0.000841	0.004005	0.008786	0.014934	0.019844	0.025176	0.030409	0.035125	0.04007
79.721	-0.000844	0.004002	0.008782	0.014926	0.019841	0.02517	0.030408	0.035121	0.040068
79.757	-0.000846	0.004	0.008779	0.014919	0.019839	0.025165	0.030407	0.035117	0.040065
79.792	-0.000847	0.003997	0.008775	0.014911	0.019836	0.02516	0.030406	0.035112	0.040063
79.828	-0.000849	0.003994	0.008771	0.014904	0.019833	0.025155	0.030405	0.035107	0.04006
79.864	-0.000851	0.003991	0.008767	0.014896	0.019831	0.02515	0.030403	0.035103	0.040057
79.9	-0.000852	0.003988	0.008762	0.014889	0.019828	0.025145	0.030402	0.035098	0.040054
79.936	-0.000853	0.003984	0.008758	0.014881	0.019825	0.025141	0.030401	0.035093	0.040052
79.971	-0.000854	0.003981	0.008753	0.014874	0.019823	0.025136	0.030399	0.035088	0.040049
80.007	-0.000855	0.003977	0.008748	0.014866	0.01982	0.025131	0.030398	0.035084	0.040046
80.043	-0.000855	0.003974	0.008743	0.014859	0.019817	0.025127	0.030397	0.035079	0.040043
80.079	-0.000856	0.00397	0.008738	0.014852	0.019814	0.025122	0.030395	0.035074	0.04004
80.115	-0.000856	0.003966	0.008733	0.014845	0.019812	0.025118	0.030394	0.035069	0.040038
80.15	-0.000856	0.003962	0.008728	0.014838	0.019809	0.025113	0.030392	0.035064	0.040035
80.186	-0.000856	0.003957	0.008722	0.01483	0.019806	0.025109	0.030391	0.035059	0.040032
80.222	-0.000856	0.003953	0.008717	0.014823	0.019803	0.025105	0.030389	0.035054	0.040029
80.258	-0.000856	0.003949	0.008712	0.014817	0.0198	0.0251	0.030388	0.03505	0.040026
80.293	-0.000856	0.003944	0.008706	0.01481	0.019797	0.025096	0.030386	0.035045	0.040024
80.329	-0.000856	0.003939	0.008701	0.014803	0.019794	0.025092	0.030385	0.03504	0.040021
80.365	-0.000856	0.003934	0.008696	0.014796	0.019791	0.025087	0.030383	0.035035	0.040018
80.401	-0.000856	0.00393	0.00869	0.01479	0.019787	0.025083	0.030382	0.03503	0.040016
80.437	-0.000855	0.003925	0.008685	0.014783	0.019784	0.025079	0.03038	0.035025	0.040013
80.472	-0.000855	0.00392	0.00868	0.014777	0.019781	0.025075	0.030379	0.035021	0.04001
80.508	-0.000855	0.003915	0.008675	0.01477	0.019777	0.02507	0.030377	0.035016	0.040007
80.544	-0.000854	0.003909	0.00867	0.014764	0.019774	0.025066	0.030376	0.035011	0.040005
80.58	-0.000854	0.003904	0.008665	0.014758	0.01977	0.025062	0.030374	0.035007	0.040002
80.615	-0.000854	0.003899	0.008661	0.014752	0.019766	0.025058	0.030373	0.035002	0.039999
80.651	-0.000853	0.003894	0.008656	0.014746	0.019763	0.025053	0.030371	0.034998	0.039997
80.687	-0.000853	0.003889	0.008652	0.01474	0.019759	0.025049	0.03037	0.034993	0.039994
80.723	-0.000853	0.003884	0.008648	0.014735	0.019755	0.025045	0.030369	0.034989	0.039991
80.759	-0.000853	0.003878	0.008644	0.014729	0.019751	0.02504	0.030368	0.034985	0.039988
80.794	-0.000853	0.003873	0.00864	0.014724	0.019747	0.025036	0.030366	0.034981	0.039986
80.83	-0.000853	0.003868	0.008637	0.014718	0.019743	0.025032	0.030365	0.034976	0.039983
80.866	-0.000853	0.003864	0.008633	0.014713	0.019738	0.025028	0.030364	0.034972	0.03998
80.902	-0.000853	0.003859	0.008631	0.014708	0.019734	0.025023	0.030363	0.034968	0.039977
80.938	-0.000853	0.003854	0.008628	0.014703	0.019729	0.025019	0.030362	0.034965	0.039974
80.973	-0.000853	0.00385	0.008626	0.014698	0.019725	0.025015	0.030361	0.034961	0.039971
81.009	-0.000853	0.003845	0.008623	0.014693	0.01972	0.02501	0.03036	0.034957	0.039968
81.045	-0.000853	0.003841	0.008622	0.014688	0.019715	0.025006	0.030359	0.034953	0.039965
81.081	-0.000853	0.003837	0.00862	0.014683	0.019711	0.025002	0.030358	0.03495	0.039962
81.116	-0.000853	0.003833	0.008619	0.014679	0.019706	0.024997	0.030356	0.034946	0.039959
81.152	-0.000854	0.003829	0.008618	0.014674	0.019701	0.024993	0.030355	0.034943	0.039955
81.188	-0.000854	0.003826	0.008617	0.01467	0.019696	0.024989	0.030354	0.034939	0.039952
81.224	-0.000854	0.003822	0.008617	0.014665	0.019691	0.024984	0.030353	0.034936	0.039949
81.26	-0.000855	0.003819	0.008616	0.014661	0.019685	0.02498	0.030352	0.034932	0.039945
81.295	-0.000855	0.003816	0.008616	0.014657	0.01968	0.024976	0.030351	0.034929	0.039941
81.331	-0.000855	0.003814	0.008617	0.014652	0.019675	0.024972	0.030349	0.034926	0.039938
81.367	-0.000856	0.003811	0.008617	0.014648	0.01967	0.024968	0.030348	0.034923	0.039934
81.403	-0.000856	0.003809	0.008618	0.014644	0.019665	0.024964	0.030347	0.03492	0.03993
81.438	-0.000856	0.003807	0.008619	0.01464	0.019659	0.02496	0.030345	0.034917	0.039926
81.474	-0.000857	0.003806	0.00862	0.014636	0.019654	0.024956	0.030343	0.034914	0.039922
81.51	-0.000857	0.003804	0.008621	0.014632	0.019649	0.024952	0.030341	0.034911	0.039918
81.546	-0.000858	0.003803	0.008622	0.014628	0.019643	0.024948	0.03034	0.034909	0.039913
81.582	-0.000858	0.003802	0.008624	0.014624	0.019638	0.024945	0.030337	0.034906	0.039909
81.617	-0.000859	0.003801	0.008626	0.01462	0.019633	0.024941	0.030335	0.034903	0.039904
81.653	-0.000859	0.003801	0.008627	0.014616	0.019628	0.024938	0.030333	0.034901	0.039899
81.689	-0.000859	0.0038	0.008629	0.014612	0.019622	0.024935	0.03033	0.034898	0.039894
81.725	-0.00086	0.0038	0.008631	0.014608	0.019617	0.024932	0.030328	0.034896	0.039889
81.76	-0.00086	0.0038	0.008633	0.014604	0.019612	0.024929	0.030325	0.034893	0.039884
81.796	-0.000861	0.003801	0.008636	0.0146	0.019607	0.024926	0.030322	0.034891	0.039879
81.832	-0.000861	0.003801	0.008638	0.014596	0.019602	0.024924	0.030319	0.034889	0.039874
81.868	-0.000862	0.003802	0.00864	0.014592	0.019597	0.024922	0.030316	0.034887	0.039868
81.904	-0.000862	0.003803	0.008642	0.014588	0.019592	0.024919	0.030312	0.034885	0.039862
81.939	-0.000863	0.003804	0.008645	0.014585	0.019587	0.024917	0.030308	0.034883	0.039857
81.975	-0.000864	0.003805	0.008647	0.014581	0.019582	0.024915	0.030305	0.034881	0.039851
82.011	-0.000864	0.003807	0.008649	0.014577	0.019577	0.024914	0.0303	0.034879	0.039845
82.047	-0.000865	0.003808	0.008651	0.014573	0.019573	0.024912	0.030296	0.034878	0.039838
82.083	-0.000866	0.00381	0.008654	0.014569	0.019568	0.024911	0.030292	0.034876	0.039832
82.118	-0.000867	0.003812	0.008656	0.014566	0.019564	0.024909	0.030287	0.034874	0.039826
82.154	-0.000868	0.003814	0.008658	0.014562	0.019559	0.024908	0.030283	0.034873	0.039819
82.19	-0.000869	0.003816	0.00866	0.014558	0.019555	0.024907	0.030278	0.034871	0.039812
82.226	-0.00087	0.003818	0.008662	0.014555	0.01955	0.024906	0.030273	0.03487	0.039806
82.261	-0.000871	0.00382	0.008664	0.014551	0.019546	0.024906	0.030267	0.034868	0.039799
82.297	-0.000873	0.003822	0.008666	0.014548	0.019542	0.024905	0.030262	0.034867	0.039792
82.333	-0.000874	0.003825	0.008668	0.014544	0.019538	0.024905	0.030256	0.034866	0.039784
82.369	-0.000875	0.003827	0.00867	0.014541	0.019534	0.024904	0.030251	0.034864	0.039777
82.405	-0.000877	0.003829	0.008671	0.014537	0.01953	0.024904	0.030245	0.034863	0.03977
82.44	-0.000879	0.003832	0.008673	0.014534	0.019527	0.024904	0.030239	0.034861	0.039763
82.476	-0.000881	0.003834	0.008674	0.014531	0.019523	0.024903	0.030232	0.03486	0.039755
82.512	-0.000883	0.003837	0.008675	0.014528	0.01952	0.024903	0.030226	0.034859	0.039747
82.548	-0.000885	0.003839	0.008676	0.014525	0.019517	0.024903	0.030219	0.034857	0.03974
82.583	-0.000887	0.003842	0.008677	0.014522	0.019513	0.024903	0.030212	0.034856	0.039732
82.619	-0.000889	0.003844	0.008678	0.014519	0.01951	0.024903	0.030206	0.034854	0.039724
82.655	-0.000891	0.003847	0.008679	0.014517	0.019507	0.024903	0.030198	0.034853	0.039716
82.691	-0.000894	0.003849	0.008679	0.014514	0.019505	0.024904	0.030191	0.034851	0.039708
82.727	-0.000896	0.003851	0.00868	0.014512	0.019502	0.024904	0.030184	0.03485	0.0397
82.762	-0.000899	0.003854	0.00868	0.01451	0.0195	0.024904	0.030176	0.034848	0.039691
82.798	-0.000902	0.003856	0.00868	0.014507	0.019497	0.024904	0.030168	0.034846	0.039683
82.834	-0.000905	0.003858	0.00868	0.014505	0.019495	0.024904	0.03016	0.034844	0.039675
82.87	-0.000908	0.003861	0.008679	0.014504	0.019493	0.024904	0.030152	0.034843	0.039666
82.906	-0.000911	0.003863	0.008679	0.014502	0.019491	0.024904	0.030144	0.034841	0.039658
82.941	-0.000914	0.003865	0.008678	0.0145	0.019489	0.024904	0.030135	0.034839	0.039649
82.977	-0.000917	0.003867	0.008678	0.014499	0.019488	0.024904	0.030127	0.034836	0.03964
83.013	-0.000921	0.003868	0.008677	0.014498	0.019486	0.024904	0.030118	0.034834	0.039631
83.049	-0.000924	0.00387	0.008676	0.014496	0.019485	0.024903	0.030109	0.034832	0.039622
83.084	-0.000928	0.003872	0.008675	0.014495	0.019484	0.024903	0.0301	0.034829	0.039613
83.12	-0.000931	0.003873	0.008674	0.014494	0.019483	0.024903	0.030092	0.034827	0.039604
83.156	-0.000935	0.003875	0.008672	0.014494	0.019482	0.024902	0.030083	0.034824	0.039595
83.192	-0.000938	0.003876	0.008671	0.014493	0.019481	0.024901	0.030073	0.034821	0.039585
83.228	-0.000942	0.003877	0.008669	0.014493	0.01948	0.0249	0.030064	0.034818	0.039576
83.263	-0.000946	0.003878	0.008668	0.014492	0.019479	0.024899	0.030055	0.034815	0.039566
83.299	-0.000949	0.003879	0.008666	0.014492	0.019479	0.024898	0.030046	0.034812	0.039557
83.335	-0.000953	0.00388	0.008664	0.014492	0.019479	0.024897	0.030037	0.034809	0.039547
83.371	-0.000957	0.003881	0.008662	0.014491	0.019478	0.024895	0.030027	0.034805	0.039537
83.406	-0.00096	0.003881	0.00866	0.014491	0.019478	0.024894	0.030018	0.034802	0.039527
83.442	-0.000964	0.003881	0.008658	0.014491	0.019478	0.024892	0.030009	0.034798	0.039518
83.478	-0.000967	0.003882	0.008656	0.014491	0.019478	0.024889	0.03	0.034794	0.039508
83.514	-0.000971	0.003882	0.008654	0.014491	0.019478	0.024887	0.029991	0.03479	0.039497
83.55	-0.000974	0.003882	0.008652	0.014491	0.019478	0.024884	0.029982	0.034786	0.039487
83.585	-0.000978	0.003881	0.008649	0.014492	0.019478	0.024882	0.029973	0.034781	0.039477
83.621	-0.000981	0.003881	0.008647	0.014492	0.019479	0.024878	0.029964	0.034777	0.039467
83.657	-0.000984	0.003881	0.008645	0.014492	0.019479	0.024875	0.029956	0.034772	0.039456
83.693	-0.000988	0.00388	0.008643	0.014492	0.019479	0.024872	0.029947	0.034767	0.039446
83.729	-0.000991	0.003879	0.00864	0.014492	0.01948	0.024868	0.029939	0.034763	0.039435
83.764	-0.000994	0.003879	0.008638	0.014492	0.01948	0.024864	0.02993	0.034758	0.039425
83.8	-0.000997	0.003878	0.008636	0.014492	0.01948	0.024859	0.029922	0.034753	0.039414
83.836	-0.001	0.003877	0.008634	0.014492	0.019481	0.024855	0.029915	0.034748	0.039403
83.872	-0.001003	0.003875	0.008631	0.014492	0.019481	0.02485	0.029907	0.034742	0.039393
83.907	-0.001005	0.003874	0.008629	0.014492	0.019481	0.024845	0.029899	0.034737	0.039382
83.943	-0.001008	0.003873	0.008627	0.014492	0.019482	0.02484	0.029892	0.034732	0.039371
83.979	-0.001011	0.003872	0.008625	0.014492	0.019482	0.024834	0.029885	0.034727	0.03936
84.015	-0.001013	0.00387	0.008623	0.014491	0.019482	0.024829	0.029878	0.034721	0.039349
84.051	-0.001015	0.003869	0.008622	0.014491	0.019483	0.024823	0.029871	0.034716	0.039338
84.086	-0.001018	0.003867	0.00862	0.014491	0.019483	0.024817	0.029865	0.03471	0.039327
84.122	-0.00102	0.003865	0.008618	0.01449	0.019483	0.024811	0.029859	0.034705	0.039316
84.158	-0.001022	0.003864	0.008617	0.01449	0.019483	0.024804	0.029853	0.0347	0.039305
84.194	-0.001024	0.003862	0.008615	0.014489	0.019483	0.024798	0.029847	0.034694	0.039293
84.229	-0.001025	0.00386	0.008614	0.014488	0.019483	0.024791	0.029842	0.034689	0.039282
84.265	-0.001027	0.003859	0.008613	0.014488	0.019483	0.024784	0.029837	0.034683	0.039271
84.301	-0.001029	0.003857	0.008612	0.014487	0.019483	0.024778	0.029832	0.034678	0.03926
84.337	-0.00103	0.003855	0.008612	0.014486	0.019483	0.024771	0.029827	0.034673	0.039249
84.373	-0.001031	0.003854	0.008611	0.014485	0.019482	0.024764	0.029823	0.034667	0.039238
84.408	-0.001032	0.003852	0.00861	0.014483	0.019482	0.024756	0.029819	0.034662	0.039227
84.444	-0.001033	0.003851	0.00861	0.014482	0.019481	0.024749	0.029815	0.034657	0.039215
84.48	-0.001034	0.003849	0.00861	0.014481	0.019481	0.024742	0.029811	0.034652	0.039204
84.516	-0.001035	0.003848	0.00861	0.014479	0.01948	0.024735	0.029808	0.034647	0.039193
84.552	-0.001036	0.003846	0.00861	0.014477	0.01948	0.024727	0.029805	0.034641	0.039182
84.587	-0.001036	0.003845	0.008611	0.014476	0.019479	0.02472	0.029802	0.034636	0.039171
84.623	-0.001037	0.003844	0.008611	0.014474	0.019478	0.024712	0.029799	0.034631	0.03916
84.659	-0.001037	0.003842	0.008612	0.014472	0.019477	0.024705	0.029797	0.034626	0.039149
84.695	-0.001037	0.003841	0.008612	0.01447	0.019476	0.024697	0.029794	0.034621	0.039138
84.73	-0.001038	0.00384	0.008613	0.014467	0.019475	0.02469	0.029792	0.034616	0.039127
84.766	-0.001038	0.003839	0.008614	0.014465	0.019473	0.024683	0.02979	0.034612	0.039116
84.802	-0.001038	0.003839	0.008615	0.014463	0.019472	0.024675	0.029789	0.034607	0.039105
84.838	-0.001037	0.003838	0.008615	0.01446	0.019471	0.024668	0.029787	0.034602	0.039094
84.874	-0.001037	0.003837	0.008616	0.014457	0.019469	0.024661	0.029786	0.034597	0.039083
84.909	-0.001037	0.003837	0.008617	0.014455	0.019467	0.024654	0.029784	0.034593	0.039072
84.945	-0.001036	0.003836	0.008618	0.014452	0.019466	0.024647	0.029783	0.034588	0.039061
84.981	-0.001036	0.003836	0.008619	0.014449	0.019464	0.02464	0.029782	0.034584	0.039051
85.017	-0.001035	0.003836	0.00862	0.014446	0.019462	0.024633	0.029781	0.034579	0.03904
85.052	-0.001035	0.003836	0.008621	0.014443	0.01946	0.024626	0.029781	0.034575	0.039029
85.088	-0.001034	0.003836	0.008621	0.01444	0.019458	0.024619	0.02978	0.034571	0.039019
85.124	-0.001033	0.003836	0.008622	0.014436	0.019456	0.024613	0.029779	0.034567	0.039008
85.16	-0.001032	0.003836	0.008622	0.014433	0.019454	0.024607	0.029779	0.034562	0.038997
85.196	-0.001031	0.003837	0.008622	0.01443	0.019451	0.0246	0.029778	0.034558	0.038987
85.231	-0.00103	0.003837	0.008623	0.014426	0.019449	0.024594	0.029778	0.034554	0.038976
85.267	-0.001029	0.003838	0.008623	0.014423	0.019447	0.024588	0.029777	0.03455	0.038966
85.303	-0.001028	0.003838	0.008622	0.014419	0.019444	0.024582	0.029777	0.034546	0.038955
85.339	-0.001027	0.003839	0.008622	0.014416	0.019442	0.024576	0.029776	0.034542	0.038945
85.375	-0.001025	0.003839	0.008622	0.014412	0.019439	0.024571	0.029776	0.034538	0.038935
85.41	-0.001024	0.00384	0.008621	0.014409	0.019436	0.024565	0.029776	0.034534	0.038924
85.446	-0.001022	0.003841	0.00862	0.014405	0.019434	0.02456	0.029775	0.03453	0.038914
85.482	-0.001021	0.003841	0.008619	0.014401	0.019431	0.024555	0.029775	0.034527	0.038904
85.518	-0.001019	0.003842	0.008617	0.014398	0.019428	0.024549	0.029774	0.034523	0.038894
85.553	-0.001018	0.003843	0.008615	0.014394	0.019425	0.024544	0.029774	0.034519	0.038884
85.589	-0.001016	0.003843	0.008614	0.01439	0.019422	0.024539	0.029773	0.034515	0.038874
85.625	-0.001014	0.003844	0.008611	0.014386	0.019419	0.024534	0.029772	0.034512	0.038865
85.661	-0.001012	0.003844	0.008609	0.014383	0.019416	0.024529	0.029772	0.034508	0.038855
85.697	-0.00101	0.003845	0.008606	0.014379	0.019413	0.024525	0.029771	0.034504	0.038845
85.732	-0.001009	0.003845	0.008603	0.014375	0.01941	0.02452	0.02977	0.0345	0.038836
85.768	-0.001007	0.003845	0.0086	0.014371	0.019407	0.024515	0.029768	0.034497	0.038827
85.804	-0.001005	0.003845	0.008597	0.014367	0.019404	0.02451	0.029767	0.034493	0.038818
85.84	-0.001003	0.003845	0.008593	0.014363	0.019401	0.024506	0.029766	0.034489	0.038809
85.875	-0.001001	0.003845	0.008589	0.014359	0.019398	0.024501	0.029764	0.034486	0.0388
85.911	-0.000999	0.003845	0.008585	0.014355	0.019395	0.024496	0.029763	0.034482	0.038791
85.947	-0.000997	0.003844	0.008581	0.014351	0.019392	0.024492	0.029761	0.034478	0.038783
85.983	-0.000995	0.003844	0.008576	0.014347	0.019389	0.024487	0.029759	0.034475	0.038774
86.019	-0.000993	0.003843	0.008572	0.014343	0.019386	0.024483	0.029757	0.034471	0.038766
86.054	-0.000991	0.003842	0.008567	0.014339	0.019383	0.024478	0.029754	0.034467	0.038758
86.09	-0.000989	0.003841	0.008562	0.014335	0.01938	0.024473	0.029752	0.034464	0.038751
86.126	-0.000988	0.003839	0.008556	0.014331	0.019377	0.024469	0.029749	0.03446	0.038743
86.162	-0.000986	0.003838	0.008551	0.014327	0.019374	0.024464	0.029746	0.034457	0.038736
86.198	-0.000984	0.003836	0.008545	0.014323	0.019371	0.02446	0.029744	0.034453	0.038729
86.233	-0.000982	0.003834	0.00854	0.014319	0.019368	0.024455	0.02974	0.034449	0.038722
86.269	-0.000981	0.003832	0.008534	0.014315	0.019366	0.02445	0.029737	0.034446	0.038716
86.305	-0.000979	0.00383	0.008528	0.014311	0.019363	0.024446	0.029734	0.034442	0.03871
86.341	-0.000978	0.003827	0.008522	0.014307	0.01936	0.024441	0.029731	0.034439	0.038704
86.376	-0.000977	0.003824	0.008517	0.014304	0.019357	0.024436	0.029727	0.034436	0.038698
86.412	-0.000975	0.003822	0.008511	0.0143	0.019354	0.024432	0.029723	0.034432	0.038693
86.448	-0.000974	0.003819	0.008505	0.014296	0.019351	0.024427	0.029719	0.034429	0.038688
86.484	-0.000973	0.003815	0.008499	0.014292	0.019348	0.024422	0.029715	0.034425	0.038684
86.52	-0.000972	0.003812	0.008493	0.014288	0.019345	0.024417	0.029711	0.034422	0.038679
86.555	-0.000972	0.003808	0.008487	0.014284	0.019343	0.024413	0.029707	0.034419	0.038676
86.591	-0.000971	0.003805	0.008482	0.01428	0.01934	0.024408	0.029703	0.034415	0.038672
86.627	-0.00097	0.003801	0.008476	0.014277	0.019337	0.024403	0.029699	0.034412	0.038669
86.663	-0.00097	0.003797	0.008471	0.014273	0.019333	0.024398	0.029695	0.034409	0.038666
86.698	-0.00097	0.003793	0.008465	0.014269	0.01933	0.024394	0.02969	0.034406	0.038663
86.734	-0.00097	0.003789	0.00846	0.014266	0.019327	0.024389	0.029686	0.034403	0.038661
86.77	-0.00097	0.003784	0.008455	0.014262	0.019324	0.024384	0.029682	0.034399	0.03866
86.806	-0.00097	0.00378	0.00845	0.014259	0.01932	0.024379	0.029677	0.034396	0.038658
86.842	-0.00097	0.003775	0.008445	0.014255	0.019317	0.024375	0.029673	0.034393	0.038657
86.877	-0.000971	0.003771	0.00844	0.014252	0.019313	0.02437	0.029668	0.03439	0.038656
86.913	-0.000971	0.003766	0.008435	0.014248	0.01931	0.024366	0.029664	0.034387	0.038656
86.949	-0.000972	0.003762	0.00843	0.014245	0.019306	0.024361	0.029659	0.034383	0.038656
86.985	-0.000973	0.003757	0.008426	0.014241	0.019302	0.024356	0.029655	0.03438	0.038656
87.021	-0.000974	0.003753	0.008422	0.014238	0.019298	0.024352	0.029651	0.034377	0.038656
87.056	-0.000975	0.003748	0.008417	0.014235	0.019294	0.024348	0.029646	0.034374	0.038657
87.092	-0.000976	0.003744	0.008413	0.014232	0.019289	0.024343	0.029642	0.03437	0.038658
87.128	-0.000977	0.003739	0.008409	0.014229	0.019285	0.024339	0.029638	0.034367	0.03866
87.164	-0.000978	0.003735	0.008405	0.014225	0.01928	0.024335	0.029633	0.034363	0.038661
87.199	-0.00098	0.00373	0.008402	0.014222	0.019276	0.024331	0.029629	0.03436	0.038663
87.235	-0.000981	0.003726	0.008398	0.014219	0.019271	0.024328	0.029625	0.034357	0.038666
87.271	-0.000982	0.003721	0.008395	0.014216	0.019266	0.024324	0.029621	0.034353	0.038668
87.307	-0.000984	0.003717	0.008391	0.014213	0.019261	0.02432	0.029617	0.034349	0.038671
87.343	-0.000985	0.003712	0.008388	0.01421	0.019256	0.024317	0.029613	0.034346	0.038674
87.378	-0.000986	0.003708	0.008384	0.014208	0.01925	0.024314	0.029609	0.034342	0.038677
87.414	-0.000988	0.003704	0.008381	0.014205	0.019245	0.024311	0.029605	0.034338	0.038681
87.45	-0.000989	0.0037	0.008378	0.014202	0.019239	0.024308	0.029601	0.034335	0.038685
87.486	-0.000991	0.003696	0.008375	0.014199	0.019234	0.024305	0.029597	0.034331	0.038689
87.521	-0.000992	0.003691	0.008372	0.014197	0.019228	0.024303	0.029594	0.034327	0.038693
87.557	-0.000993	0.003687	0.008369	0.014194	0.019222	0.024301	0.02959	0.034323	0.038697
87.593	-0.000995	0.003683	0.008367	0.014192	0.019216	0.024299	0.029586	0.034319	0.038702
87.629	-0.000996	0.00368	0.008364	0.014189	0.01921	0.024297	0.029582	0.034314	0.038707
87.665	-0.000997	0.003676	0.008361	0.014187	0.019205	0.024296	0.029579	0.03431	0.038712
87.7	-0.000998	0.003672	0.008359	0.014184	0.019199	0.024294	0.029575	0.034306	0.038717
87.736	-0.000999	0.003668	0.008357	0.014182	0.019193	0.024293	0.029571	0.034301	0.038722
87.772	-0.001	0.003664	0.008354	0.01418	0.019187	0.024292	0.029568	0.034297	0.038728
87.808	-0.001001	0.003661	0.008352	0.014177	0.019181	0.024292	0.029564	0.034292	0.038734
87.844	-0.001002	0.003657	0.00835	0.014175	0.019175	0.024291	0.02956	0.034287	0.038739
87.879	-0.001003	0.003653	0.008348	0.014173	0.019169	0.024291	0.029556	0.034283	0.038745
87.915	-0.001003	0.00365	0.008345	0.014171	0.019164	0.024291	0.029553	0.034278	0.038751
87.951	-0.001004	0.003646	0.008343	0.014169	0.019158	0.024291	0.029549	0.034273	0.038758
87.987	-0.001005	0.003642	0.008341	0.014166	0.019153	0.024292	0.029545	0.034268	0.038764
88.022	-0.001005	0.003639	0.00834	0.014164	0.019148	0.024292	0.029542	0.034263	0.03877
88.058	-0.001006	0.003635	0.008338	0.014162	0.019142	0.024293	0.029538	0.034258	0.038777
88.094	-0.001006	0.003631	0.008336	0.01416	0.019137	0.024294	0.029534	0.034252	0.038783
88.13	-0.001006	0.003628	0.008334	0.014158	0.019132	0.024296	0.02953	0.034247	0.03879
88.166	-0.001007	0.003624	0.008332	0.014156	0.019128	0.024297	0.029526	0.034242	0.038797
88.201	-0.001007	0.00362	0.008331	0.014154	0.019123	0.024299	0.029522	0.034237	0.038804
88.237	-0.001008	0.003616	0.008329	0.014152	0.019119	0.0243	0.029518	0.034232	0.038811
88.273	-0.001008	0.003612	0.008327	0.01415	0.019114	0.024302	0.029514	0.034226	0.038818
88.309	-0.001008	0.003609	0.008326	0.014148	0.01911	0.024304	0.029509	0.034221	0.038825
88.344	-0.001009	0.003605	0.008324	0.014146	0.019107	0.024306	0.029505	0.034216	0.038832
88.38	-0.001009	0.003601	0.008323	0.014144	0.019103	0.024309	0.029501	0.034211	0.038839
88.416	-0.001009	0.003597	0.008322	0.014142	0.019099	0.024311	0.029496	0.034206	0.038847
88.452	-0.00101	0.003593	0.00832	0.01414	0.019096	0.024314	0.029492	0.034201	0.038854
88.488	-0.00101	0.003589	0.008319	0.014138	0.019093	0.024316	0.029487	0.034196	0.038862
88.523	-0.001011	0.003585	0.008318	0.014136	0.01909	0.024319	0.029483	0.034191	0.038869
88.559	-0.001012	0.003581	0.008317	0.014134	0.019087	0.024322	0.029478	0.034186	0.038877
88.595	-0.001012	0.003577	0.008316	0.014132	0.019085	0.024324	0.029474	0.034182	0.038885
88.631	-0.001013	0.003573	0.008315	0.01413	0.019083	0.024327	0.029469	0.034177	0.038893
88.667	-0.001014	0.003569	0.008314	0.014128	0.01908	0.02433	0.029464	0.034173	0.038901
88.702	-0.001014	0.003565	0.008313	0.014126	0.019078	0.024333	0.029459	0.034169	0.038909
88.738	-0.001015	0.003561	0.008313	0.014123	0.019076	0.024336	0.029454	0.034165	0.038917
88.774	-0.001016	0.003556	0.008312	0.014121	0.019075	0.024339	0.02945	0.034161	0.038925
88.81	-0.001017	0.003552	0.008312	0.014119	0.019073	0.024342	0.029445	0.034157	0.038933
88.845	-0.001018	0.003548	0.008312	0.014117	0.019072	0.024345	0.02944	0.034153	0.038941
88.881	-0.00102	0.003544	0.008312	0.014115	0.019071	0.024348	0.029434	0.03415	0.038949
88.917	-0.001021	0.00354	0.008312	0.014113	0.019069	0.024351	0.029429	0.034147	0.038958
88.953	-0.001022	0.003536	0.008312	0.014111	0.019068	0.024354	0.029424	0.034144	0.038966
88.989	-0.001023	0.003532	0.008313	0.014109	0.019068	0.024357	0.029419	0.034141	0.038974
89.024	-0.001025	0.003528	0.008313	0.014106	0.019067	0.02436	0.029413	0.034139	0.038983
89.06	-0.001026	0.003525	0.008314	0.014104	0.019066	0.024363	0.029408	0.034136	0.038991
89.096	-0.001028	0.003521	0.008315	0.014102	0.019065	0.024365	0.029402	0.034134	0.039
89.132	-0.001029	0.003517	0.008316	0.014099	0.019065	0.024368	0.029397	0.034132	0.039008
89.167	-0.00103	0.003513	0.008317	0.014097	0.019065	0.024371	0.029391	0.034131	0.039016
89.203	-0.001032	0.003509	0.008319	0.014094	0.019064	0.024373	0.029385	0.034129	0.039025
89.239	-0.001033	0.003506	0.008321	0.014092	0.019064	0.024375	0.029379	0.034128	0.039033
89.275	-0.001035	0.003502	0.008322	0.014089	0.019064	0.024378	0.029373	0.034127	0.039042
89.311	-0.001036	0.003499	0.008324	0.014087	0.019064	0.02438	0.029367	0.034126	0.03905
89.346	-0.001038	0.003495	0.008327	0.014084	0.019063	0.024382	0.029361	0.034125	0.039059
89.382	-0.001039	0.003491	0.008329	0.014081	0.019063	0.024384	0.029355	0.034125	0.039067
89.418	-0.001041	0.003488	0.008332	0.014078	0.019063	0.024386	0.029349	0.034125	0.039076
89.454	-0.001042	0.003485	0.008335	0.014076	0.019063	0.024388	0.029343	0.034125	0.039084
89.49	-0.001044	0.003481	0.008338	0.014073	0.019063	0.02439	0.029337	0.034125	0.039093
89.525	-0.001045	0.003478	0.008341	0.01407	0.019063	0.024392	0.029331	0.034125	0.039101
89.561	-0.001046	0.003475	0.008345	0.014067	0.019064	0.024394	0.029325	0.034126	0.03911
89.597	-0.001048	0.003471	0.008348	0.014065	0.019064	0.024396	0.029319	0.034127	0.039118
89.633	-0.001049	0.003468	0.008352	0.014062	0.019064	0.024398	0.029313	0.034128	0.039127
89.668	-0.00105	0.003465	0.008357	0.014059	0.019064	0.024399	0.029307	0.034129	0.039135
89.704	-0.001051	0.003462	0.008361	0.014056	0.019064	0.024401	0.029301	0.03413	0.039144
89.74	-0.001052	0.003459	0.008366	0.014054	0.019065	0.024403	0.029295	0.034131	0.039152
89.776	-0.001053	0.003456	0.008371	0.014051	0.019065	0.024404	0.029289	0.034133	0.03916
89.812	-0.001054	0.003453	0.008376	0.014049	0.019066	0.024406	0.029283	0.034135	0.039169
89.847	-0.001055	0.003451	0.008381	0.014046	0.019066	0.024408	0.029278	0.034136	0.039177
89.883	-0.001056	0.003448	0.008387	0.014044	0.019067	0.02441	0.029273	0.034138	0.039185
89.919	-0.001057	0.003445	0.008393	0.014042	0.019067	0.024411	0.029267	0.03414	0.039193
89.955	-0.001057	0.003443	0.008399	0.01404	0.019068	0.024413	0.029262	0.034143	0.039201
89.99	-0.001058	0.00344	0.008405	0.014038	0.019068	0.024415	0.029258	0.034145	0.039209
90.026	-0.001058	0.003438	0.008411	0.014036	0.019069	0.024417	0.029253	0.034147	0.039217
90.062	-0.001059	0.003436	0.008418	0.014035	0.01907	0.024418	0.029248	0.034149	0.039225
90.098	-0.001059	0.003434	0.008425	0.014034	0.019071	0.02442	0.029244	0.034152	0.039232
90.134	-0.00106	0.003432	0.008432	0.014032	0.019072	0.024422	0.02924	0.034154	0.03924
90.169	-0.00106	0.00343	0.008439	0.014031	0.019073	0.024424	0.029236	0.034157	0.039247
90.205	-0.00106	0.003428	0.008447	0.014031	0.019074	0.024426	0.029233	0.034159	0.039255
90.241	-0.00106	0.003427	0.008455	0.01403	0.019075	0.024428	0.02923	0.034162	0.039262
90.277	-0.00106	0.003425	0.008462	0.01403	0.019076	0.024431	0.029227	0.034164	0.039269
90.313	-0.00106	0.003424	0.00847	0.01403	0.019077	0.024433	0.029224	0.034167	0.039276
90.348	-0.00106	0.003423	0.008479	0.014031	0.019079	0.024435	0.029221	0.034169	0.039283
90.384	-0.00106	0.003422	0.008487	0.014031	0.01908	0.024438	0.029219	0.034172	0.039289
90.42	-0.001059	0.003422	0.008495	0.014032	0.019082	0.02444	0.029217	0.034174	0.039296
90.456	-0.001059	0.003421	0.008504	0.014033	0.019083	0.024443	0.029216	0.034177	0.039302
90.491	-0.001059	0.003421	0.008512	0.014035	0.019085	0.024445	0.029214	0.034179	0.039308
90.527	-0.001058	0.003421	0.008521	0.014036	0.019087	0.024448	0.029213	0.034182	0.039314
90.563	-0.001057	0.003421	0.00853	0.014039	0.019088	0.024451	0.029212	0.034185	0.03932
90.599	-0.001057	0.003421	0.008538	0.014041	0.01909	0.024454	0.029212	0.034187	0.039326
90.635	-0.001056	0.003422	0.008547	0.014044	0.019093	0.024457	0.029212	0.03419	0.039331
90.67	-0.001055	0.003422	0.008556	0.014047	0.019095	0.024461	0.029212	0.034192	0.039337
90.706	-0.001054	0.003423	0.008565	0.01405	0.019097	0.024464	0.029212	0.034194	0.039342
90.742	-0.001053	0.003425	0.008574	0.014053	0.0191	0.024467	0.029213	0.034197	0.039347
90.778	-0.001051	0.003426	0.008583	0.014057	0.019103	0.024471	0.029214	0.034199	0.039352
90.813	-0.00105	0.003428	0.008592	0.014061	0.019105	0.024475	0.029215	0.034202	0.039357
90.849	-0.001049	0.00343	0.008601	0.014066	0.019108	0.024479	0.029216	0.034204	0.039361
90.885	-0.001047	0.003432	0.008609	0.01407	0.019112	0.024483	0.029218	0.034206	0.039366
90.921	-0.001045	0.003434	0.008618	0.014075	0.019115	0.024487	0.02922	0.034208	0.03937
90.957	-0.001044	0.003437	0.008627	0.01408	0.019118	0.024491	0.029222	0.034211	0.039374
90.992	-0.001042	0.00344	0.008636	0.014086	0.019122	0.024495	0.029224	0.034213	0.039378
91.028	-0.00104	0.003443	0.008644	0.014091	0.019126	0.0245	0.029227	0.034215	0.039382
91.064	-0.001038	0.003446	0.008653	0.014097	0.01913	0.024504	0.02923	0.034217	0.039386
91.1	-0.001035	0.00345	0.008662	0.014103	0.019134	0.024509	0.029233	0.034219	0.039389
91.135	-0.001033	0.003454	0.00867	0.014109	0.019139	0.024514	0.029236	0.034221	0.039393
91.171	-0.001031	0.003458	0.008678	0.014116	0.019144	0.024519	0.029239	0.034223	0.039396
91.207	-0.001028	0.003462	0.008687	0.014122	0.019149	0.024524	0.029243	0.034225	0.039399
91.243	-0.001025	0.003466	0.008695	0.014129	0.019154	0.024529	0.029247	0.034226	0.039402
91.279	-0.001022	0.003472	0.008703	0.014137	0.01916	0.024535	0.029251	0.034228	0.039405
91.314	-0.001019	0.003481	0.00871	0.014147	0.019168	0.024542	0.029256	0.03423	0.039408
91.35	-0.001016	0.00349	0.008717	0.014156	0.019177	0.024549	0.029262	0.034232	0.039411
91.386	-0.001012	0.003499	0.008723	0.014166	0.019186	0.024556	0.029267	0.034233	0.039414
91.422	-0.001009	0.003508	0.00873	0.014176	0.019195	0.024564	0.029273	0.034235	0.039417
91.458	-0.001007	0.003517	0.008736	0.014185	0.019205	0.024571	0.029278	0.034236	0.03942
91.493	-0.001004	0.003526	0.008741	0.014195	0.019215	0.024579	0.029284	0.034238	0.039422
[truncated: 98 more rows]

## Sheet: d. alum binding
GP-8D	GP-12D	R200-8D	R200-12D	T294-8D	T294-12D	A309-8D	A309-12D
1.02211	1.01662	0.889317	1.0185	0.753322	0.97096	0.77456	0.942843
1.02869	1.01993	0.902215	1.02485	0.74462	0.984104	0.747574	0.956006
1.02368	1.02347	0.917068	1.03272	0.790046	0.979908	0.753909	0.952679

## Sheet: e. titers
	GP						GP-12D
	week 6
GP	509.5	311.2	1119	870.2	2536	9531	15826	11044	8660	13003	7245	6078
C-tag-1	50	50	50	56.8	119	50	148.5	346.7	50	50	156.2	87.8
C-tag-2	50	50	50	50	68.54	50	59.49	115.7	50	50	67.17	50
	week 8
GP	754.1	2515	2550	2198	4387	12562	37855	26885	11342	49877	12585	45853
C-tag-1	50	50	50	95.57	105.4	273.6	464.9	454	50	50	192.9	50
C-tag-2	50	50	50	50	61.44	70.93	136.9	147	50	50	124.6	50

## Sheet: f. mAb neutralization
mAbs (nM)	mAb114				c13C6				ADI-15742				KZ52				ADI-16061
10	0.633592	0.596685	0.279246	0.908421	90.9987	93.4364	98.4703	93.4228	0.0692812	-0.00464863	0.454848	0.246782	5.72273	5.87982	4.85418	6.03885	7.99171	5.22214	6.28167	5.34905
1	7.94421	6.55183	8.85389	8.25189	85.5159	85.1954	90.5437	82.7198	2.92135	1.37379	2.82701	3.65373	7.03722	7.47122	8.71676	8.24115	14.7955	13.2366	13.6604	14.8371
0.1	60.7274	51.3565	55.3896	48.0261	84.0896	89.9083	95.403	95.6472	22.8174	20.127	25.8369	23.886	38.0758	38.88	39.7423	35.9911	49.065	44.5628	46.6575	44.8388
0.01	85.3717	94.8178	86.9877	86.7438	94.6234	85.2274	97.683	88.2345	79.3001	71.9621	69.9564	56.0692	81.0879	87.9432	80.5806	84.5612	79.9899	79.279	78.7192	81.5738
0.001	89.3952	90.6057	99.2558	86.6612	93.2119	93.1156	95.3192	98.2971	90.5234	96.0033	88.5054	79.8102	93.4204	97.0459	96.7096	95.3021	91.6091	89.1812	80.2743	94.4242
0.0001	93.1637	94.2063	93.2956	98.5937	89.251	89.6197	99.9285	92.9405	89.1547	87.1393	90.2676	80.8702	84.5063	101.106	87.0542	92.1921	87.4828	90.6007	88.6045	86.0578
