# Supplementary material for: Vaccine design via antigen reorientation
Source: Nat Chem Biol. 2024 Jan 15;20(8):1012–21. doi: 10.1038/s41589-023-01529-6 (PMC11247139; doi:10.1038/s41589-023-01529-6)
Supplement: Supplementary file 12 — Statistical source data [file 41589_2023_1529_MOESM12_ESM.xlsx]

## Sheet: a,b. IgG2a, IgG2b
IgG2a	naïve mice										GP										GP-12D
0	20	20	20	20	20	20	20	20	20	20
7											20	20	20	20	20	20	20	20	20	20	20	20	20	20	20	20	20	20	20	20
14											20	20	20	20	20	20	20	20	20	20	20	20	20	20	20	20	20	20	20	20
21											20	20	20	20	20	20	20	20	20	20	23.28	20	20	20	20	20	20	20	20	20
IgG2b	naïve mice										GP										GP-12D
0	20	20	20	20	20	20	20	20	20	20
7											20	20	20	20	20	20	20	20	20	20	20	20	20	20	20	20	20	20	20	20
14											20	20	20	20	20	20	20	20	20	20	20	20	20	20	20	20	20	20	20	20
21											34.13	20	20	20	20	20	20	20	20	20	20	20	65.69	20	20	20	20	20	20	20

## Sheet: c. IgG+ GC B cells
	naïve mice										GP										GP-12D
0	14.286	10.824	37.211	9.589	12.381	16.422	11.193	41.329	71.229	19.372
7											26.263	61.334	26.471	47.336	55.502	2.766	62.016	33.987	66.39	52.684	52.725	44.4	54.922	7.489	44.179	26.598	34.722	48.128	31.505	31.117
14											53.446	18.617	65.912	69.195	10.769	10.748	71.205	69.614	40.975	58.33	27.488	71.466	72.706	75.802	73.526	68.706	67.809	73.713	72.642	72.201
21											61.815	36.739	55.794	67.841	41.071	6.557	56.829	47.302	64.929	49.95	13.102	51.78	63.397	72.742	78.213	63.468	43.622	66.224	70.712	77.58
