# Supplementary material for: Vaccine design via antigen reorientation
Source: Nat Chem Biol. 2024 Jan 15;20(8):1012–21. doi: 10.1038/s41589-023-01529-6 (PMC11247139; doi:10.1038/s41589-023-01529-6)
Supplement: Supplementary file 13 — Statistical source data [file 41589_2023_1529_MOESM13_ESM.xlsx]

## Sheet: a. gel filtration
Volume (mL)	spike	spike-12D
-0.007324	0.003146	0.096786
-0.006492	0.236735	1.99345
-0.005661	0.251591	2.09527
-0.004829	0.263015	2.17353
-0.003998	0.271916	2.23873
-0.003166	0.279626	2.29644
-0.002335	0.286952	2.34851
-0.001503	0.294852	2.39833
-0.000672	0.30262	2.44766
0.00016	0.309834	2.46977
0.000992	0.315367	2.47011
0.001823	0.320893	2.4703
0.002655	0.32671	2.47095
0.003486	0.332726	2.47128
0.004318	0.338755	2.47187
0.005149	0.344893	2.47297
0.005981	0.350598	2.47425
0.006812	0.355961	2.47526
0.007644	0.361875	2.47602
0.008475	0.367711	2.47619
0.009307	0.369689	2.4757
0.010138	0.369401	2.4748
0.01097	0.3688	2.4741
0.011801	0.368432	2.4739
0.012633	0.368323	2.47387
0.013465	0.368533	2.47394
0.014296	0.36862	2.47407
0.015128	0.368859	2.47392
0.015959	0.368491	2.47352
0.016791	0.368452	2.47317
0.017622	0.368602	2.47273
0.018454	0.368735	2.47165
0.019285	0.367875	2.47165
0.020117	0.367468	2.47175
0.020948	0.367286	2.47123
0.02178	0.367362	2.47062
0.022611	0.367014	2.46999
0.023443	0.366357	2.46962
0.024274	0.366281	2.46971
0.025106	0.36569	2.47007
0.025937	0.365604	2.47023
0.026769	0.365909	2.47054
0.027601	0.365697	2.47038
0.028432	0.365224	2.47097
0.029264	0.364905	2.47177
0.030095	0.364803	2.47239
0.030927	0.364524	2.47237
0.031758	0.364361	2.47223
0.03259	0.364119	2.47184
0.033421	0.363695	2.47107
0.034253	0.363333	2.47046
0.035084	0.36376	2.46953
0.035916	0.363951	2.46931
0.036747	0.363786	2.46923
0.037579	0.363852	2.46899
0.03841	0.364148	2.46894
0.039242	0.364158	2.46901
0.040073	0.363485	2.46949
0.040905	0.362546	2.47015
0.041737	0.361903	2.47031
0.042568	0.361814	2.47121
0.0434	0.361725	2.47257
0.044231	0.360969	2.47291
0.045063	0.360338	2.47348
0.045894	0.359574	2.47416
0.046726	0.358788	2.47384
0.047557	0.358379	2.47332
0.048389	0.358291	2.47348
0.04922	0.357558	2.47418
0.050052	0.356555	2.4745
0.050883	0.356753	2.47467
0.051715	0.356601	2.47488
0.052546	0.357196	2.47437
0.053378	0.357005	2.4735
0.054209	0.357099	2.47271
0.055041	0.356721	2.47224
0.055873	0.356481	2.47214
0.056704	0.355701	2.47206
0.057536	0.355391	2.47178
0.058367	0.354829	2.4716
0.059199	0.354928	2.47172
0.06003	0.354218	2.47217
0.060862	0.354717	2.47254
0.061693	0.354939	2.47264
0.062525	0.355366	2.47337
0.063356	0.355069	2.4738
0.064188	0.355126	2.47373
0.065019	0.35488	2.4738
0.065851	0.354218	2.47364
0.066682	0.354265	2.47324
0.067514	0.353964	2.47294
0.068346	0.353037	2.47254
0.069177	0.352703	2.47195
0.070009	0.352863	2.47162
0.07084	0.352643	2.47086
0.071672	0.35333	2.46983
0.072503	0.353489	2.46957
0.073335	0.353199	2.46974
0.074166	0.352878	2.46966
0.074998	0.353001	2.47
0.075829	0.351992	2.47002
0.076661	0.351576	2.46989
0.077492	0.350606	2.46991
0.078324	0.350747	2.47002
0.079155	0.349613	2.4702
0.079987	0.348494	2.46992
0.080818	0.348724	2.46956
0.08165	0.347495	2.46893
0.082482	0.346741	2.4686
0.083313	0.346646	2.46908
0.084145	0.346072	2.469
0.084976	0.345658	2.46911
0.085808	0.345414	2.46981
0.086639	0.345099	2.47082
0.087471	0.344809	2.47195
0.088302	0.344347	2.47345
0.089134	0.343885	2.47534
0.089965	0.343743	2.47661
0.090797	0.343806	2.47732
0.091628	0.343361	2.4779
0.09246	0.342514	2.47833
0.093291	0.342065	2.47768
0.094123	0.340978	2.47822
0.094954	0.339517	2.48015
0.095786	0.339658	2.48209
0.096618	0.339193	2.48208
0.097449	0.338488	2.48095
0.098281	0.338203	2.48054
0.099112	0.33776	2.4778
0.099944	0.336951	2.47194
0.100775	0.33573	2.46236
0.101607	0.335605	2.45108
0.102438	0.335762	2.43744
0.10327	0.336611	2.42221
0.104101	0.337647	2.40587
0.104933	0.338168	2.38898
0.105764	0.340364	2.37206
0.106596	0.344741	2.35479
0.107427	0.346478	2.33543
0.108259	0.349483	2.31666
0.10909	0.352777	2.30254
0.109922	0.355716	2.29822
0.110754	0.358836	2.29456
0.111585	0.365443	2.29392
0.112417	0.375347	2.27943
0.113248	0.380258	2.26376
0.11408	0.385444	2.24535
0.114911	0.390633	2.22833
0.115743	0.396099	2.21216
0.116574	0.401363	2.19584
0.117406	0.413162	2.18048
0.118237	0.423397	2.16678
0.119069	0.430889	2.15446
0.1199	0.436015	2.14405
0.120732	0.442844	2.13765
0.121563	0.451285	2.14225
0.122395	0.457814	2.14011
0.123227	0.465956	2.13214
0.124058	0.473585	2.12575
0.12489	0.480244	2.11874
0.125721	0.487028	2.11007
0.126553	0.496432	2.10145
0.127384	0.506864	2.09315
0.128216	0.515697	2.08626
0.129047	0.522267	2.08052
0.129879	0.527532	2.07684
0.13071	0.533785	2.07088
0.131542	0.542295	2.06569
0.132373	0.547219	2.06026
0.133205	0.552245	2.05512
0.134036	0.557596	2.04967
0.134868	0.561323	2.04527
0.135699	0.565074	2.04043
0.136531	0.570109	2.03541
0.137363	0.573589	2.03002
0.138194	0.577559	2.02622
0.139026	0.582416	2.02465
0.139857	0.586596	2.02359
0.140689	0.609085	2.02443
0.14152	0.630035	2.02806
0.142352	0.635195	2.03523
0.143183	0.637505	2.04497
0.144015	0.63983	2.05844
0.144846	0.640219	2.07187
0.145678	0.640681	2.08525
0.146509	0.642369	2.09975
0.147341	0.642155	2.11489
0.148172	0.639997	2.1306
0.149004	0.640145	2.14867
0.149835	0.638656	2.16841
0.150667	0.637427	2.20015
0.151499	0.636557	2.2335
0.15233	0.634752	2.25382
0.153162	0.629766	2.25681
0.153993	0.620968	2.27022
0.154825	0.615988	2.28536
0.155656	0.612148	2.30385
0.156488	0.607769	2.31981
0.157319	0.602633	2.33474
0.158151	0.597659	2.35052
0.158982	0.589131	2.36522
0.159814	0.580166	2.37906
0.160645	0.573289	2.39063
0.161477	0.568316	2.39943
0.162308	0.563277	2.40544
0.16314	0.55605	2.40119
0.163971	0.549009	2.40355
0.164803	0.541489	2.41141
0.165635	0.534676	2.41847
0.166466	0.528742	2.42469
0.167298	0.523369	2.43281
0.168129	0.515374	2.44022
0.168961	0.505753	2.44766
0.169792	0.49774	2.45348
0.170624	0.491278	2.4583
0.171455	0.486415	2.46106
0.172287	0.480999	2.46562
0.173118	0.472979	2.46957
0.17395	0.468134	2.47573
0.174781	0.463535	2.49033
0.175613	0.458883	2.51305
0.176444	0.455491	2.53537
0.177276	0.45193	2.55425
0.178108	0.447709	2.56384
0.178939	0.444215	2.56971
0.179771	0.440703	2.57417
0.180602	0.436189	2.57699
0.181434	0.43172	2.57893
0.182265	0.410695	2.58148
0.183097	0.390967	2.58492
0.183928	0.385923	2.5886
0.18476	0.384172	2.59069
0.185591	0.381818	2.59091
0.186423	0.380141	2.592
0.187254	0.377924	2.59422
0.188086	0.37496	2.59675
0.188917	0.37244	2.59896
0.189749	0.37006	2.60077
0.19058	0.367991	2.60251
0.191412	0.366126	2.60117
0.192244	0.364399	2.58413
0.193075	0.367053	2.55714
0.193907	0.394314	2.54421
0.194738	0.417944	2.54242
0.19557	0.424155	2.54519
0.196401	0.423943	2.55828
0.197233	0.422295	2.58184
0.198064	0.420555	2.58695
0.198896	0.420128	2.5882
0.199727	0.418283	2.58933
0.200559	0.41545	2.59125
0.20139	0.414105	2.59218
0.202222	0.412954	2.59383
0.203053	0.411972	2.59592
0.203885	0.410556	2.59732
0.204716	0.409872	2.59753
0.205548	0.408918	2.61167
0.20638	0.409125	2.66324
0.207211	0.40887	2.70061
0.208043	0.40801	2.71277
0.208874	0.40679	2.71361
0.209706	0.405642	2.71544
0.210537	0.405247	2.71609
0.211369	0.40427	2.71839
0.2122	0.403964	2.723
0.213032	0.403878	2.72615
0.213863	0.40357	2.72801
0.214695	0.403263	2.72937
0.215526	0.40267	2.73548
0.216358	0.402431	2.73009
0.217189	0.402298	2.71396
0.218021	0.401328	2.69664
0.218852	0.40113	2.68132
0.219684	0.400901	2.6764
0.220516	0.400529	2.67489
0.221347	0.400205	2.67517
0.222179	0.40043	2.67688
0.22301	0.401003	2.67745
0.223842	0.400832	2.67792
0.224673	0.399502	2.67834
0.225505	0.398145	2.67835
0.226336	0.3972	2.67876
0.227168	0.396833	2.67909
0.227999	0.396911	2.68052
0.228831	0.396795	2.68162
0.229662	0.396879	2.68196
0.230494	0.396526	2.68321
0.231325	0.396053	2.68387
0.232157	0.395706	2.68481
0.232989	0.395453	2.68513
0.23382	0.395054	2.68444
0.234652	0.39107	2.6847
0.235483	0.366647	2.68489
0.236315	0.339661	2.68472
0.237146	0.328594	2.6851
0.237978	0.326796	2.67944
0.238809	0.326609	2.65212
0.239641	0.327392	2.6482
0.240472	0.326904	2.64935
0.241304	0.327375	2.64993
0.242135	0.328256	2.65092
0.242967	0.328747	2.65218
0.243798	0.329707	2.65332
0.24463	0.330489	2.65402
0.245461	0.331056	2.65461
0.246293	0.331342	2.65388
0.247125	0.331682	2.63863
0.247956	0.331675	2.58973
0.248788	0.33159	2.55407
0.249619	0.332178	2.54469
0.250451	0.332221	2.54564
0.251282	0.332061	2.54604
0.252114	0.332101	2.54715
0.252945	0.332186	2.54657
0.253777	0.331674	2.54359
0.254608	0.331071	2.54055
0.25544	0.330395	2.53925
0.256271	0.329817	2.53914
0.257103	0.3296	2.53505
0.257934	0.328547	2.53334
0.258766	0.327738	2.53266
0.259597	0.328172	2.53296
0.260429	0.327558	2.53373
0.261261	0.327494	2.53403
0.262092	0.327138	2.53501
0.262924	0.327014	2.53561
0.263755	0.326797	2.53541
0.264587	0.326569	2.53832
0.265418	0.326562	2.53993
0.26625	0.326706	2.54062
0.267081	0.326914	2.5408
0.267913	0.327089	2.54088
0.268744	0.326994	2.5418
0.269576	0.326315	2.54195
0.270407	0.325594	2.54183
0.271239	0.325205	2.54286
0.27207	0.32545	2.54373
0.272902	0.326178	2.54378
0.273733	0.326303	2.54458
0.274565	0.325789	2.54539
0.275397	0.325137	2.54671
0.276228	0.324643	2.54807
0.27706	0.324304	2.54797
0.277891	0.323901	2.54838
0.278723	0.323866	2.54875
0.279554	0.323663	2.54977
0.280386	0.322807	2.55073
0.281217	0.321816	2.55162
0.282049	0.32124	2.55128
0.28288	0.320893	2.55172
0.283712	0.320751	2.5518
0.284543	0.320288	2.5517
0.285375	0.319403	2.55152
0.286206	0.318605	2.55234
0.287038	0.31767	2.55292
0.28787	0.316859	2.55376
0.288701	0.316532	2.55411
0.289533	0.316151	2.55466
0.290364	0.315898	2.55512
0.291196	0.315615	2.55691
0.292027	0.3158	2.56098
0.292859	0.316598	2.56454
0.29369	0.317411	2.56617
0.294522	0.318606	2.56655
0.295353	0.319963	2.56761
0.296185	0.32136	2.56833
0.297016	0.323224	2.56888
0.297848	0.325396	2.56921
0.298679	0.327493	2.56941
0.299511	0.33007	2.56971
0.300342	0.333334	2.57096
0.301174	0.336424	2.57275
0.302006	0.339558	2.57464
0.302837	0.34314	2.57562
0.303669	0.347194	2.57641
0.3045	0.350602	2.57839
0.305332	0.354023	2.58034
0.306163	0.357894	2.57944
0.306995	0.362282	2.58037
0.307826	0.367604	2.58197
0.308658	0.373507	2.58435
0.309489	0.379245	2.58679
0.310321	0.385268	2.58917
0.311152	0.392562	2.59228
0.311984	0.40116	2.59574
0.312815	0.411038	2.59817
0.313647	0.421503	2.60034
0.314478	0.433449	2.60361
0.31531	0.447595	2.60729
0.316142	0.463626	2.61133
0.316973	0.480541	2.61521
0.317805	0.499007	2.61901
0.318636	0.520556	2.62375
0.319468	0.545183	2.62934
0.320299	0.572616	2.63575
0.321131	0.602695	2.64273
0.321962	0.63728	2.64984
0.322794	0.674697	2.65835
0.323625	0.715439	2.67004
0.324457	0.75833	2.68259
0.325288	0.80228	2.69653
0.32612	0.847993	2.71263
0.326951	0.897578	2.73067
0.327783	0.950545	2.74998
0.328615	1.00712	2.77167
0.329446	1.06683	2.79529
0.330278	1.12968	2.82134
0.331109	1.19494	2.85025
0.331941	1.26368	2.88155
0.332772	1.33604	2.91364
0.333604	1.41137	2.94618
0.334435	1.4911	2.98119
0.335267	1.57355	3.02025
0.336098	1.65922	3.06269
0.33693	1.74858	3.10793
0.337761	1.842	3.15608
0.338593	1.93914	3.20693
0.339424	2.03942	3.26113
0.340256	2.14307	3.31852
0.341087	2.24951	3.37892
0.341919	2.35939	3.44208
0.342751	2.47232	3.50656
0.343582	2.58858	3.57499
0.344414	2.70811	3.64723
0.345245	2.83038	3.72062
0.346077	2.95464	3.79763
0.346908	3.08351	3.87845
0.34774	3.21456	3.96171
0.348571	3.34783	4.04795
0.349403	3.48332	4.13643
0.350234	3.62073	4.22726
0.351066	3.76033	4.32175
0.351897	3.90123	4.41844
0.352729	4.04408	4.5173
0.35356	4.18713	4.61921
0.354392	4.33073	4.7226
0.355223	4.47432	4.82761
0.356055	4.6168	4.93534
0.356887	4.75803	5.04428
0.357718	4.89837	5.15642
0.35855	5.03873	5.26816
0.359381	5.17772	5.37298
0.360213	5.31478	5.47654
0.361044	5.45244	5.58638
0.361876	5.58885	5.70322
0.362707	5.72159	5.82245
0.363539	5.85165	5.9426
0.36437	5.9793	6.06211
0.365202	6.10424	6.18016
0.366033	6.22775	6.29835
0.366865	6.35139	6.41675
0.367696	6.47324	6.53442
0.368528	6.59197	6.65164
0.369359	6.70356	6.76797
0.370191	6.80545	6.88297
0.371023	6.90367	6.99651
0.371854	7.00505	7.10858
0.372686	7.10887	7.21795
0.373517	7.21042	7.32605
0.374349	7.30882	7.4341
0.37518	7.40343	7.53925
0.376012	7.49285	7.64245
0.376843	7.58003	7.74439
0.377675	7.66444	7.84452
0.378506	7.74457	7.94349
0.379338	7.82125	8.03958
0.380169	7.89424	8.13289
0.381001	7.96246	8.22322
0.381832	8.02726	8.30945
0.382664	8.08987	8.39244
0.383496	8.1481	8.47328
0.384327	8.20264	8.55161
0.385159	8.2534	8.62669
0.38599	8.30153	8.69758
0.386822	8.34687	8.76786
0.387653	8.38862	8.83604
0.388485	8.42592	8.89929
0.389316	8.46105	8.96077
0.390148	8.49264	9.01945
0.390979	8.52047	9.07546
0.391811	8.54554	9.12879
0.392642	8.56893	9.17906
0.393474	8.58893	9.22508
0.394305	8.60642	9.26845
0.395137	8.62254	9.30937
0.395968	8.63628	9.34805
0.3968	8.64494	9.3844
0.397632	8.65226	9.41854
0.398463	8.66062	9.45111
0.399295	8.66855	9.47979
0.400126	8.67483	9.50433
0.400958	8.67813	9.52769
0.401789	8.68129	9.54913
0.402621	8.68194	9.56757
0.403452	8.67839	9.5834
0.404284	8.67477	9.59667
0.405115	8.66934	9.60873
0.405947	8.66225	9.62078
0.406778	8.65386	9.63216
0.40761	8.64571	9.64201
0.408441	8.63579	9.65007
0.409273	8.62309	9.65709
0.410104	8.61177	9.66391
0.410936	8.59951	9.66781
0.411768	8.58714	9.66958
0.412599	8.57351	9.67033
0.413431	8.56011	9.67066
0.414262	8.54683	9.67126
0.415094	8.53208	9.67172
0.415925	8.51757	9.67003
0.416757	8.50282	9.6663
0.417588	8.48706	9.66312
0.41842	8.47135	9.65967
0.419251	8.45446	9.65461
0.420083	8.43627	9.64768
0.420914	8.41743	9.63953
0.421746	8.39779	9.63161
0.422577	8.37917	9.62395
0.423409	8.36178	9.61633
0.42424	8.3436	9.60838
0.425072	8.32272	9.59807
0.425904	8.30157	9.58676
0.426735	8.28077	9.57608
0.427567	8.25669	9.56497
0.428398	8.23266	9.55289
0.42923	8.20903	9.53933
0.430061	8.18577	9.52565
0.430893	8.16061	9.51144
0.431724	8.13702	9.49639
0.432556	8.11261	9.48052
0.433387	8.08898	9.46371
0.434219	8.06395	9.4463
0.43505	8.03974	9.4298
0.435882	8.01572	9.41366
0.436713	7.99048	9.39526
0.437545	7.9641	9.37713
0.438377	7.93964	9.35899
0.439208	7.9145	9.33996
0.44004	7.88702	9.3199
0.440871	7.8589	9.29918
0.441703	7.82912	9.28035
0.442534	7.80017	9.26201
0.443366	7.76945	9.24206
0.444197	7.73785	9.22294
0.445029	7.70817	9.20312
0.44586	7.67773	9.18122
0.446692	7.64614	9.15972
0.447523	7.61615	9.13796
0.448355	7.5861	9.11462
0.449186	7.55439	9.08977
0.450018	7.52047	9.06371
0.450849	7.48904	9.03733
0.451681	7.45425	9.00977
0.452513	7.41915	8.98261
0.453344	7.38398	8.95698
0.454176	7.34735	8.93069
0.455007	7.31088	8.90274
0.455839	7.27383	8.87348
0.45667	7.23631	8.84319
0.457502	7.19631	8.81344
0.458333	7.15727	8.78427
0.459165	7.11749	8.75179
0.459996	7.07536	8.7176
0.460828	7.03244	8.68395
0.461659	6.99166	8.64919
0.462491	6.95021	8.61468
0.463322	6.90782	8.58048
0.464154	6.86428	8.54621
0.464985	6.8202	8.5117
0.465817	6.77724	8.4782
0.466649	6.7346	8.44668
0.46748	6.6898	8.41467
0.468312	6.64427	8.37873
0.469143	6.59827	8.34109
0.469975	6.55096	8.30443
0.470806	6.50461	8.26748
0.471638	6.45921	8.22973
0.472469	6.41314	8.1913
0.473301	6.36587	8.15196
0.474132	6.31868	8.11273
0.474964	6.2711	8.07398
0.475795	6.2238	8.03452
0.476627	6.17802	7.99514
0.477458	6.13528	7.95387
0.47829	6.09066	7.91338
0.479121	6.04317	7.87254
0.479953	5.99483	7.83201
0.480785	5.94681	7.79096
0.481616	5.89854	7.74838
0.482448	5.85011	7.70632
0.483279	5.80314	7.66381
0.484111	5.75378	7.6207
0.484942	5.7045	7.57793
0.485774	5.65616	7.53499
0.486605	5.60693	7.49146
0.487437	5.55954	7.45038
0.488268	5.51337	7.40879
0.4891	5.46526	7.36593
0.489931	5.41686	7.3233
0.490763	5.3686	7.28263
0.491594	5.32081	7.24255
0.492426	5.27376	7.20167
0.493258	5.22745	7.15895
0.494089	5.1819	7.11759
0.494921	5.1345	7.07573
0.495752	5.08901	7.0341
0.496584	5.0414	6.99294
0.497415	4.99315	6.95221
0.498247	4.94779	6.91082
0.499078	4.90118	6.86852
0.49991	4.85461	6.8247
0.500741	4.81035	6.7816
0.501573	4.76525	6.74112
0.502404	4.72065	6.70088
0.503236	4.67542	6.66114
0.504067	4.63128	6.62172
0.504899	4.5879	6.58204
0.50573	4.54634	6.54065
0.506562	4.50323	6.4999
0.507394	4.46028	6.46103
0.508225	4.41556	6.42175
0.509057	4.37394	6.38194
0.509888	4.33234	6.34332
0.51072	4.29268	6.306
0.511551	4.25228	6.26716
0.512383	4.21184	6.22744
0.513214	4.17128	6.18824
0.514046	4.13214	6.15014
0.514877	4.09295	6.11328
0.515709	4.05328	6.07679
0.51654	4.01262	6.04025
0.517372	3.97369	6.00285
0.518203	3.93509	5.96539
0.519035	3.89646	5.93062
0.519866	3.86011	5.89861
0.520698	3.82271	5.86766
0.52153	3.78463	5.8351
0.522361	3.74717	5.80158
0.523193	3.71052	5.7684
0.524024	3.67372	5.73604
0.524856	3.63765	5.7028
0.525687	3.60167	5.66897
0.526519	3.56867	5.63619
0.52735	3.53582	5.60454
0.528182	3.50181	5.57391
0.529013	3.46769	5.54264
0.529845	3.43518	5.51076
0.530676	3.40685	5.47844
0.531508	3.37694	5.44747
0.532339	3.34588	5.41514
0.533171	3.31605	5.3832
0.534002	3.28464	5.35233
0.534834	3.25233	5.3229
0.535666	3.22007	5.29293
0.536497	3.19002	5.26318
0.537329	3.15948	5.23375
0.53816	3.13022	5.20446
0.538992	3.1017	5.17726
0.539823	3.0709	5.14918
0.540655	3.04178	5.12098
0.541486	3.01355	5.09465
0.542318	2.98461	5.07042
0.543149	2.95563	5.04558
0.543981	2.92779	5.0202
0.544812	2.8991	4.99521
0.545644	2.87212	4.97087
0.546475	2.84492	4.94547
0.547307	2.81691	4.9211
0.548138	2.79072	4.89658
0.54897	2.76415	4.87115
0.549802	2.73933	4.84705
0.550633	2.71409	4.82323
0.551465	2.68909	4.79912
0.552296	2.66428	4.77487
0.553128	2.64123	4.75206
0.553959	2.61786	4.72989
0.554791	2.59441	4.7081
0.555622	2.57066	4.68678
0.556454	2.54676	4.66471
0.557285	2.52478	4.64312
0.558117	2.50331	4.62159
0.558948	2.48147	4.60031
0.55978	2.45884	4.57985
0.560611	2.43783	4.5599
0.561443	2.41487	4.53859
0.562275	2.39375	4.51701
0.563106	2.37309	4.4957
0.563938	2.35351	4.47519
0.564769	2.3332	4.45521
0.565601	2.31406	4.43479
0.566432	2.29453	4.41605
0.567264	2.27591	4.39762
0.568095	2.25656	4.37866
0.568927	2.2369	4.35994
0.569758	2.21834	4.3412
0.57059	2.19939	4.32293
0.571421	2.18111	4.30548
0.572253	2.1624	4.289
0.573084	2.14438	4.27386
0.573916	2.12695	4.25879
0.574748	2.10754	4.24417
0.575579	2.08958	4.22737
0.576411	2.07344	4.21172
0.577242	2.05693	4.19558
0.578074	2.04071	4.18071
0.578905	2.02461	4.16458
0.579737	2.00782	4.14929
0.580568	1.99217	4.13235
0.5814	1.97729	4.11706
0.582231	1.96252	4.10282
0.583063	1.94666	4.08811
0.583894	1.93242	4.07191
0.584726	1.91958	4.05669
0.585557	1.90687	4.04108
0.586389	1.89437	4.02659
0.58722	1.88021	4.01157
0.588052	1.86541	3.99769
0.588884	1.85158	3.98324
0.589715	1.8372	3.96987
0.590547	1.82311	3.95615
0.591378	1.81042	3.94362
0.59221	1.79732	3.93104
0.593041	1.78385	3.9199
0.593873	1.77081	3.90749
0.594704	1.75718	3.89449
0.595536	1.7441	3.88252
0.596367	1.73122	3.87034
0.597199	1.71835	3.85865
0.59803	1.70593	3.84653
0.598862	1.69367	3.83339
0.599693	1.68138	3.82089
0.600525	1.66955	3.80941
0.601356	1.65811	3.79943
0.602188	1.64749	3.78758
0.60302	1.63744	3.77751
0.603851	1.62699	3.76699
0.604683	1.61585	3.75581
0.605514	1.60492	3.74423
0.606346	1.59471	3.73307
0.607177	1.58424	3.72324
0.608009	1.57338	3.71272
0.60884	1.56296	3.70201
0.609672	1.55226	3.6918
0.610503	1.54078	3.68174
0.611335	1.52935	3.67209
0.612166	1.5196	3.66226
0.612998	1.51013	3.65268
0.613829	1.50047	3.64326
0.614661	1.4914	3.63312
0.615492	1.48137	3.62491
0.616324	1.47281	3.61506
0.617156	1.4641	3.60547
0.617987	1.45507	3.59545
0.618819	1.44631	3.58635
0.61965	1.43712	3.57666
0.620482	1.42827	3.56846
0.621313	1.4195	3.55938
0.622145	1.41125	3.55151
0.622976	1.40312	3.54348
0.623808	1.39525	3.53401
0.624639	1.38754	3.52671
0.625471	1.38031	3.51943
0.626302	1.37238	3.51213
0.627134	1.36454	3.50569
0.627965	1.35677	3.49822
0.628797	1.34857	3.49066
0.629628	1.34093	3.48291
0.63046	1.33354	3.47557
0.631292	1.3261	3.46755
0.632123	1.31886	3.46003
0.632955	1.31162	3.45193
0.633786	1.30404	3.44408
0.634618	1.29589	3.43531
0.635449	1.28835	3.42746
0.636281	1.2822	3.4207
0.637112	1.27629	3.41348
0.637944	1.2702	3.40693
0.638775	1.26368	3.40073
0.639607	1.2569	3.39393
0.640438	1.24983	3.38781
0.64127	1.24258	3.38177
0.642101	1.2357	3.37523
0.642933	1.22917	3.36724
0.643764	1.22166	3.36128
0.644596	1.21403	3.35535
0.645428	1.20732	3.34986
0.646259	1.20109	3.34425
0.647091	1.19467	3.33852
0.647922	1.18783	3.33273
0.648754	1.18113	3.32696
0.649585	1.17471	3.32132
0.650417	1.16875	3.31526
0.651248	1.16373	3.30879
0.65208	1.15966	3.30273
0.652911	1.1555	3.29686
0.653743	1.15008	3.29129
0.654574	1.14426	3.2858
0.655406	1.13924	3.27993
0.656237	1.13444	3.27465
0.657069	1.13005	3.26922
0.657901	1.12543	3.26401
0.658732	1.12067	3.25952
0.659564	1.11576	3.25542
0.660395	1.11095	3.25053
0.661227	1.10629	3.2455
0.662058	1.10137	3.24041
0.66289	1.09655	3.23625
0.663721	1.09161	3.23179
0.664553	1.08617	3.22704
0.665384	1.08062	3.22309
0.666216	1.07493	3.21763
0.667047	1.06983	3.21361
0.667879	1.06554	3.2086
0.66871	1.06094	3.20383
0.669542	1.05657	3.19882
0.670373	1.05285	3.19444
0.671205	1.04929	3.1901
0.672037	1.04532	3.18565
0.672868	1.04136	3.18202
0.6737	1.03744	3.1784
0.674531	1.03292	3.17382
0.675363	1.02885	3.16999
0.676194	1.02516	3.16712
0.677026	1.02093	3.16386
0.677857	1.01549	3.1593
0.678689	1.01059	3.15409
0.67952	1.0069	3.14989
0.680352	1.00314	3.14568
0.681183	0.999653	3.14203
0.682015	0.99627	3.13793
0.682846	0.993406	3.13413
0.683678	0.990325	3.13071
0.684509	0.986719	3.12802
0.685341	0.983508	3.12469
0.686173	0.980301	3.12109
0.687004	0.977002	3.11744
0.687836	0.973354	3.11321
0.688667	0.969818	3.10919
0.689499	0.966943	3.10566
0.69033	0.964394	3.10241
0.691162	0.962167	3.09902
0.691993	0.959773	3.09544
0.692825	0.956403	3.09255
0.693656	0.952488	3.08949
0.694488	0.94889	3.08667
0.695319	0.945509	3.08336
0.696151	0.942343	3.08014
0.696982	0.938545	3.07748
0.697814	0.934107	3.07475
0.698645	0.930749	3.07124
0.699477	0.9276	3.0683
0.700309	0.923873	3.06528
0.70114	0.9202	3.06188
0.701972	0.916187	3.05898
0.702803	0.912395	3.05602
0.703635	0.909543	3.05279
0.704466	0.907045	3.0493
0.705298	0.904745	3.04566
0.706129	0.902023	3.04209
0.706961	0.899426	3.03926
0.707792	0.897092	3.03654
0.708624	0.894732	3.03281
0.709455	0.891533	3.02966
0.710287	0.888088	3.02666
0.711118	0.884662	3.02388
0.71195	0.881456	3.0208
0.712781	0.877836	3.0179
0.713613	0.874262	3.01544
0.714445	0.871131	3.01238
0.715276	0.867571	3.00937
0.716108	0.864506	3.00661
0.716939	0.86229	3.00338
0.717771	0.859808	3.00045
0.718602	0.857465	2.99761
0.719434	0.855733	2.99552
0.720265	0.85345	2.99368
0.721097	0.850811	2.99119
0.721928	0.848732	2.98844
0.72276	0.846574	2.98527
0.723591	0.84402	2.9826
0.724423	0.841527	2.97973
0.725254	0.839169	2.97709
0.726086	0.836622	2.97453
0.726918	0.834448	2.97201
0.727749	0.832472	2.96918
0.728581	0.830371	2.96716
0.729412	0.828694	2.96483
0.730244	0.827152	2.96245
0.731075	0.825063	2.95964
0.731907	0.822847	2.9569
0.732738	0.820678	2.95396
0.73357	0.818322	2.95151
0.734401	0.815829	2.949
0.735233	0.813463	2.94677
0.736064	0.811111	2.94434
0.736896	0.808653	2.94179
0.737727	0.806125	2.93901
0.738559	0.804638	2.93577
0.73939	0.803216	2.93304
0.740222	0.800287	2.93081
0.741054	0.797305	2.92826
0.741885	0.794351	2.92527
0.742717	0.791555	2.9221
0.743548	0.789747	2.91915
0.74438	0.787948	2.91694
0.745211	0.785515	2.915
0.746043	0.782943	2.91275
0.746874	0.780043	2.91077
0.747706	0.777349	2.90904
0.748537	0.775404	2.9067
0.749369	0.773316	2.90404
0.7502	0.770779	2.9021
0.751032	0.768165	2.90008
0.751863	0.765768	2.89746
0.752695	0.763369	2.89477
0.753527	0.761342	2.89261
0.754358	0.760145	2.89026
0.75519	0.758878	2.88746
0.756021	0.757032	2.88525
0.756853	0.75569	2.88325
0.757684	0.754377	2.88144
0.758516	0.752187	2.87993
0.759347	0.750116	2.87827
0.760179	0.748491	2.87631
0.76101	0.746346	2.87387
0.761842	0.744476	2.87191
0.762673	0.742713	2.87016
0.763505	0.74098	2.86841
0.764336	0.739657	2.86744
0.765168	0.738393	2.86628
0.765999	0.736365	2.86438
0.766831	0.733899	2.86228
0.767663	0.732661	2.85941
0.768494	0.731202	2.85709
0.769326	0.729198	2.85506
0.770157	0.72756	2.85252
0.770989	0.725406	2.8506
0.77182	0.723691	2.84851
0.772652	0.722395	2.84666
0.773483	0.721194	2.84444
0.774315	0.719648	2.84238
0.775146	0.718038	2.84073
0.775978	0.716883	2.83928
0.776809	0.71597	2.83723
0.777641	0.714573	2.83537
0.778472	0.713154	2.83345
0.779304	0.711712	2.83194
0.780135	0.709831	2.83042
0.780967	0.708007	2.82833
0.781799	0.706963	2.82607
0.78263	0.705335	2.82365
0.783462	0.704529	2.82168
0.784293	0.703869	2.82022
0.785125	0.702658	2.81835
0.785956	0.701067	2.81589
0.786788	0.699791	2.81369
0.787619	0.698742	2.81203
0.788451	0.697635	2.81024
0.789282	0.696551	2.80794
0.790114	0.695411	2.80603
0.790945	0.694042	2.80423
0.791777	0.69239	2.80213
0.792608	0.690814	2.80096
0.79344	0.689543	2.80063
0.794271	0.688488	2.79987
0.795103	0.686758	2.79845
0.795935	0.684812	2.79683
0.796766	0.683355	2.79547
0.797598	0.681955	2.79377
0.798429	0.680641	2.79177
0.799261	0.679665	2.78981
0.800092	0.678577	2.78796
0.800924	0.676937	2.78596
0.801755	0.675575	2.78411
0.802587	0.674112	2.78253
0.803418	0.67281	2.78076
0.80425	0.671272	2.7792
0.805081	0.669847	2.77774
0.805913	0.668076	2.7759
0.806744	0.666474	2.7738
0.807576	0.665186	2.77189
0.808407	0.663988	2.76986
0.809239	0.662137	2.76817
0.810071	0.660458	2.76677
0.810902	0.659755	2.76474
0.811734	0.658498	2.76273
0.812565	0.65772	2.7613
0.813397	0.657013	2.76017
0.814228	0.655921	2.75894
0.81506	0.654372	2.75743
0.815891	0.652932	2.75569
0.816723	0.651239	2.75395
0.817554	0.649095	2.75253
0.818386	0.64786	2.75112
0.819217	0.646903	2.74959
0.820049	0.645792	2.74869
0.82088	0.645059	2.7477
0.821712	0.644644	2.74621
0.822544	0.644315	2.7448
0.823375	0.643707	2.74346
0.824207	0.643068	2.74243
0.825038	0.642212	2.7414
0.82587	0.641586	2.74018
0.826701	0.64079	2.73876
0.827533	0.640236	2.73768
0.828364	0.638889	2.73624
0.829196	0.637986	2.7344
0.830027	0.636726	2.73307
0.830859	0.635496	2.73202
0.83169	0.634145	2.73069
0.832522	0.632659	2.72944
0.833353	0.632106	2.72773
0.834185	0.631433	2.72583
0.835016	0.6306	2.72438
0.835848	0.629537	2.72316
0.83668	0.628722	2.72205
0.837511	0.628433	2.7205
0.838343	0.627682	2.71885
0.839174	0.626454	2.71741
0.840006	0.624975	2.71629
0.840837	0.623372	2.71547
0.841669	0.621612	2.71431
0.8425	0.620443	2.71302
0.843332	0.619505	2.71215
0.844163	0.619361	2.71082
0.844995	0.619074	2.70989
0.845826	0.618675	2.70854
0.846658	0.617263	2.70678
0.847489	0.615983	2.70492
0.848321	0.615002	2.70336
0.849153	0.614603	2.70198
0.849984	0.614168	2.7009
0.850816	0.613393	2.69995
0.851647	0.61239	2.69887
0.852479	0.611459	2.69745
0.85331	0.610195	2.69615
0.854142	0.609327	2.69476
0.854973	0.607906	2.69264
0.855805	0.606887	2.69097
0.856636	0.606247	2.68974
0.857468	0.604361	2.68904
0.858299	0.603267	2.68804
0.859131	0.603317	2.68665
0.859962	0.602216	2.68509
0.860794	0.600372	2.6837
0.861625	0.599584	2.68179
0.862457	0.598827	2.68003
0.863289	0.597379	2.67913
0.86412	0.596119	2.67837
0.864952	0.594244	2.67755
0.865783	0.593578	2.67655
0.866615	0.591706	2.67601
0.867446	0.58999	2.67478
0.868278	0.589588	2.67346
0.869109	0.588056	2.67255
0.869941	0.58825	2.67196
0.870772	0.587358	2.67127
0.871604	0.587071	2.67001
0.872435	0.587104	2.66829
0.873267	0.586019	2.66695
0.874098	0.586247	2.66583
0.87493	0.58562	2.66498
0.875761	0.585208	2.66381
0.876593	0.584407	2.66183
0.877425	0.583768	2.66025
0.878256	0.582538	2.65884
0.879088	0.580994	2.65744
0.879919	0.57954	2.65644
0.880751	0.579145	2.65537
0.881582	0.578776	2.6541
0.882414	0.578096	2.65234
0.883245	0.577702	2.65062
0.884077	0.577768	2.64905
0.884908	0.57787	2.64734
0.88574	0.576616	2.64535
0.886571	0.574785	2.64326
0.887403	0.574309	2.64163
0.888234	0.574078	2.64058
0.889066	0.574259	2.63938
0.889897	0.573607	2.63787
0.890729	0.57364	2.63661
0.891561	0.572796	2.63552
0.892392	0.571394	2.63442
0.893224	0.570795	2.6334
0.894055	0.569694	2.63238
0.894887	0.568892	2.63097
0.895718	0.567283	2.62975
0.89655	0.566128	2.6292
0.897381	0.565089	2.62852
0.898213	0.56372	2.62757
0.899044	0.563072	2.62674
0.899876	0.562338	2.62583
0.900707	0.561085	2.62459
0.901539	0.560466	2.6235
0.90237	0.560255	2.62252
0.903202	0.559021	2.62091
0.904033	0.557856	2.61885
0.904865	0.558044	2.61745
0.905697	0.55738	2.61545
0.906528	0.55617	2.61407
0.90736	0.55503	2.61243
0.908191	0.554954	2.61084
0.909023	0.555348	2.60926
0.909854	0.554362	2.60847
0.910686	0.553829	2.60692
0.911517	0.552854	2.60547
0.912349	0.552109	2.60387
0.91318	0.550435	2.60303
0.914012	0.549344	2.60203
0.914843	0.548544	2.60088
0.915675	0.547134	2.59952
0.916506	0.546039	2.59797
0.917338	0.545464	2.59622
0.918169	0.544853	2.59457
0.919001	0.543819	2.59346
0.919833	0.543725	2.59191
0.920664	0.543148	2.59098
0.921496	0.543062	2.58998
0.922327	0.541866	2.58875
0.923159	0.541093	2.58806
0.92399	0.540201	2.58735
0.924822	0.539779	2.58641
0.925653	0.539394	2.58571
0.926485	0.53831	2.58436
0.927316	0.537271	2.58381
0.928148	0.537648	2.58333
0.928979	0.536742	2.58212
0.929811	0.535037	2.58094
0.930642	0.533187	2.58002
0.931474	0.531247	2.5791
0.932306	0.529419	2.57715
0.933137	0.528276	2.5761
0.933969	0.528305	2.57546
0.9348	0.527867	2.5743
0.935632	0.526746	2.57286
0.936463	0.526412	2.57238
0.937295	0.525759	2.57127
0.938126	0.525117	2.57022
0.938958	0.524464	2.56904
0.939789	0.524331	2.56725
0.940621	0.524583	2.56544
0.941452	0.52412	2.56402
0.942284	0.5242	2.56321
0.943115	0.523943	2.56236
0.943947	0.522801	2.56123
0.944778	0.522853	2.56047
0.94561	0.52297	2.56003
0.946442	0.521716	2.55932
0.947273	0.520958	2.55872
0.948105	0.520621	2.55805
0.948936	0.520594	2.55689
0.949768	0.520272	2.55551
0.950599	0.518781	2.555
0.951431	0.518023	2.55444
0.952262	0.517392	2.55324
0.953094	0.516464	2.5517
0.953925	0.515042	2.55061
0.954757	0.51471	2.54932
0.955588	0.513694	2.54799
0.95642	0.514417	2.54735
0.957251	0.513667	2.54603
0.958083	0.513379	2.54588
0.958914	0.512768	2.54543
0.959746	0.512483	2.5451
0.960578	0.512715	2.54386
0.961409	0.512142	2.54353
0.962241	0.511478	2.54184
0.963072	0.51053	2.54141
0.963904	0.510082	2.5408
0.964735	0.509645	2.53937
0.965567	0.509419	2.53787
0.966398	0.508885	2.53659
0.96723	0.508367	2.53528
0.968061	0.507323	2.53431
0.968893	0.506501	2.53223
0.969724	0.505405	2.53102
0.970556	0.50415	2.53043
0.971387	0.504234	2.52969
0.972219	0.504704	2.52841
0.97305	0.505668	2.527
0.973882	0.505678	2.52714
0.974714	0.505	2.52669
0.975545	0.504064	2.52498
0.976377	0.503823	2.52362
0.977208	0.503556	2.52214
0.97804	0.50247	2.52072
0.978871	0.502409	2.5194
0.979703	0.502432	2.51776
0.980534	0.501946	2.51645
0.981366	0.501435	2.51589
0.982197	0.500935	2.51477
0.983029	0.50048	2.51345
0.98386	0.4999	2.51192
0.984692	0.499135	2.51068
0.985523	0.499198	2.50871
0.986355	0.49863	2.50744
0.987186	0.497574	2.50628
0.988018	0.49711	2.50467
0.98885	0.496489	2.50363
0.989681	0.496428	2.50257
0.990513	0.496272	2.5018
0.991344	0.495912	2.50117
0.992176	0.495836	2.50039
0.993007	0.495475	2.49894
0.993839	0.49519	2.49828
0.99467	0.494553	2.49709
0.995502	0.494247	2.49611
0.996333	0.494302	2.49534
0.997165	0.493495	2.49478
0.997996	0.49201	2.49383
0.998828	0.49171	2.49289
0.999659	0.491494	2.49107
1.00049	0.491174	2.48877
1.00132	0.490149	2.48745
1.00215	0.489429	2.48608
1.00299	0.489205	2.48415
1.00382	0.48924	2.48331
1.00465	0.48859	2.4811
1.00548	0.488662	2.47948
1.00631	0.488292	2.47841
1.00714	0.487486	2.47769
1.00798	0.486656	2.47647
1.00881	0.485603	2.47534
1.00964	0.485633	2.47437
1.01047	0.486045	2.47361
1.0113	0.485751	2.47223
1.01213	0.484928	2.47077
1.01296	0.484145	2.46987
1.0138	0.483724	2.46823
1.01463	0.483109	2.46641
1.01546	0.482764	2.46514
1.01629	0.482869	2.46315
1.01712	0.482843	2.46254
1.01795	0.482227	2.46133
1.01879	0.481583	2.46105
1.01962	0.481183	2.46079
1.02045	0.48076	2.45934
1.02128	0.480157	2.45777
1.02211	0.479432	2.45631
1.02294	0.478822	2.45506
1.02377	0.477566	2.45398
1.0246	0.476613	2.45327
1.02544	0.476274	2.45307
1.02627	0.47607	2.45125
1.0271	0.475709	2.4509
1.02793	0.475139	2.45007
1.02876	0.475281	2.44877
1.0296	0.475039	2.44747
1.03043	0.475023	2.44555
1.03126	0.475027	2.44316
1.03209	0.474287	2.44189
1.03292	0.47358	2.44059
1.03375	0.473083	2.43836
1.03458	0.472557	2.43694
1.03541	0.472448	2.43571
1.03625	0.472808	2.43533
1.03708	0.473157	2.43458
1.03791	0.473368	2.43321
1.03874	0.473765	2.4318
1.03957	0.473709	2.43042
1.0404	0.473102	2.42964
1.04124	0.472423	2.42889
1.04207	0.471726	2.42875
1.0429	0.471799	2.42777
1.04373	0.471591	2.42709
1.04456	0.471042	2.42646
1.04539	0.470418	2.42578
1.04622	0.47034	2.42537
1.04706	0.469759	2.42482
1.04789	0.468921	2.42288
1.04872	0.468685	2.42115
1.04955	0.468311	2.42041
1.05038	0.467864	2.41919
1.05121	0.467243	2.41812
1.05205	0.466276	2.41834
1.05288	0.465931	2.41692
1.05371	0.466776	2.41567
1.05454	0.46705	2.41447
1.05537	0.466655	2.41394
1.0562	0.465956	2.4134
1.05703	0.464765	2.41328
1.05787	0.463678	2.41259
1.0587	0.463409	2.41172
1.05953	0.463658	2.41082
1.06036	0.463063	2.40993
1.06119	0.462715	2.40849
1.06202	0.462367	2.40769
1.06286	0.461924	2.40747
1.06369	0.461615	2.40732
1.06452	0.461574	2.40643
1.06535	0.461954	2.40548
1.06618	0.461924	2.40435
1.06701	0.461107	2.40336
1.06784	0.460635	2.4023
1.06868	0.460402	2.40125
1.06951	0.460174	2.4001
1.07034	0.459677	2.39894
1.07117	0.459095	2.39785
1.072	0.458461	2.39781
1.07283	0.457569	2.39769
1.07367	0.456795	2.39695
1.0745	0.45666	2.39582
1.07533	0.456763	2.39486
1.07616	0.456831	2.39399
1.07699	0.456728	2.39288
1.07782	0.455956	2.39119
1.07865	0.454981	2.38946
1.07949	0.453616	2.38804
1.08032	0.452552	2.38653
1.08115	0.452026	2.38474
1.08198	0.45167	2.38352
1.08281	0.451438	2.38274
1.08364	0.450978	2.38194
1.08448	0.450229	2.38107
1.08531	0.449716	2.37965
1.08614	0.449428	2.37885
1.08697	0.448958	2.37782
1.0878	0.448776	2.37698
1.08863	0.448914	2.37588
1.08946	0.449136	2.37513
1.0903	0.449245	2.37438
1.09113	0.449286	2.37299
1.09196	0.449195	2.37183
1.09279	0.448721	2.37061
1.09362	0.448406	2.36885
1.09445	0.448112	2.36794
1.09529	0.446865	2.36738
1.09612	0.445582	2.36679
1.09695	0.445019	2.36562
1.09778	0.444541	2.36485
1.09861	0.444566	2.36293
1.09944	0.444739	2.36181
1.10027	0.444345	2.36027
1.10111	0.443635	2.35863
1.10194	0.443173	2.35694
1.10277	0.442666	2.35562
1.1036	0.442193	2.35447
1.10443	0.441875	2.35373
1.10526	0.441377	2.3515
1.1061	0.441009	2.35029
1.10693	0.440891	2.34901
1.10776	0.440985	2.34804
1.10859	0.440632	2.34644
1.10942	0.440069	2.34514
1.11025	0.439355	2.34418
1.11109	0.438261	2.34296
1.11192	0.437394	2.34213
1.11275	0.436986	2.34169
1.11358	0.4367	2.34073
1.11441	0.436255	2.33968
1.11524	0.435918	2.33878
1.11607	0.434812	2.33792
1.11691	0.433845	2.33715
1.11774	0.43344	2.33643
1.11857	0.433136	2.33562
1.1194	0.432883	2.3345
1.12023	0.432895	2.33399
1.12106	0.432965	2.33351
1.12189	0.432341	2.33253
1.12273	0.431798	2.33169
1.12356	0.431917	2.32996
1.12439	0.431568	2.32792
1.12522	0.431388	2.32662
1.12605	0.431505	2.32543
1.12688	0.431531	2.32452
1.12772	0.431037	2.32279
1.12855	0.430511	2.32096
1.12938	0.430015	2.31966
1.13021	0.429207	2.31845
1.13104	0.428779	2.31783
1.13187	0.42837	2.31715
1.1327	0.42781	2.31639
1.13354	0.427983	2.31537
1.13437	0.428094	2.31435
1.1352	0.427791	2.31351
1.13603	0.42747	2.31243
1.13686	0.42761	2.31071
1.13769	0.428151	2.30876
1.13853	0.428342	2.30714
1.13936	0.428241	2.30581
1.14019	0.428111	2.30468
1.14102	0.427673	2.30336
1.14185	0.427132	2.30242
1.14268	0.426781	2.30166
1.14351	0.426888	2.30085
1.14435	0.427221	2.30018
1.14518	0.427152	2.29924
1.14601	0.427015	2.29746
1.14684	0.426988	2.29648
1.14767	0.426737	2.29568
1.1485	0.42591	2.29464
1.14933	0.42569	2.29388
1.15017	0.4258	2.29316
1.151	0.425122	2.29192
1.15183	0.424173	2.2907
1.15266	0.424465	2.28956
1.15349	0.424674	2.28883
1.15432	0.424239	2.28744
1.15516	0.424061	2.28567
1.15599	0.424156	2.28387
1.15682	0.424196	2.28264
1.15765	0.423868	2.2812
1.15848	0.423664	2.27974
1.15931	0.423149	2.27823
1.16014	0.421956	2.27669
1.16098	0.420995	2.27567
1.16181	0.420371	2.27462
1.16264	0.42006	2.2732
1.16347	0.420096	2.27198
1.1643	0.419911	2.2709
1.16513	0.4195	2.27042
1.16597	0.419014	2.26999
1.1668	0.418495	2.2689
1.16763	0.417861	2.26765
1.16846	0.416997	2.2665
1.16929	0.416782	2.26569
1.17012	0.416943	2.26506
1.17095	0.416843	2.26362
1.17179	0.416827	2.26207
1.17262	0.416984	2.26045
1.17345	0.416213	2.25923
1.17428	0.416118	2.25835
1.17511	0.414742	2.25671
1.17594	0.413696	2.25515
1.17677	0.4139	2.25374
1.17761	0.413671	2.25251
1.17844	0.413259	2.25133
1.17927	0.412961	2.25048
1.1801	0.412409	2.24935
1.18093	0.411583	2.24787
1.18176	0.410845	2.24641
1.1826	0.410326	2.24537
1.18343	0.410828	2.24408
1.18426	0.410554	2.24254
1.18509	0.4104	2.24172
1.18592	0.41037	2.24072
1.18675	0.409986	2.24004
1.18758	0.409564	2.23961
1.18842	0.408846	2.2388
1.18925	0.407975	2.2377
1.19008	0.407533	2.23679
1.19091	0.407366	2.23534
1.19174	0.406282	2.23393
1.19257	0.406382	2.23327
1.19341	0.406771	2.23248
1.19424	0.406311	2.23163
1.19507	0.406612	2.23066
1.1959	0.407232	2.22961
1.19673	0.406715	2.22888
1.19756	0.405553	2.22836
1.1984	0.404933	2.22737
1.19923	0.404951	2.22639
1.20006	0.40524	2.22556
1.20089	0.404854	2.22465
1.20172	0.405019	2.22368
1.20255	0.404647	2.22221
1.20338	0.404461	2.22075
1.20422	0.404323	2.21966
1.20505	0.403716	2.21888
1.20588	0.403034	2.21787
1.20671	0.402151	2.2169
1.20754	0.40198	2.21613
1.20837	0.401965	2.21509
1.20921	0.401736	2.21407
1.21004	0.401272	2.21328
1.21087	0.400916	2.21227
1.2117	0.400368	2.21108
1.21253	0.399417	2.2102
1.21336	0.398592	2.20902
1.21419	0.397569	2.20786
1.21503	0.397498	2.2067
1.21586	0.396973	2.20513
1.21669	0.397611	2.20457
1.21752	0.397453	2.20458
1.21835	0.396818	2.20409
1.21918	0.396638	2.20334
1.22002	0.396472	2.20304
1.22085	0.395931	2.20237
1.22168	0.395373	2.20151
1.22251	0.395647	2.20114
1.22334	0.396174	2.20065
1.22417	0.396597	2.20021
1.225	0.396242	2.19965
1.22584	0.39625	2.199
1.22667	0.396541	2.19811
1.2275	0.395588	2.19714
1.22833	0.396581	2.19541
1.22916	0.396825	2.19413
1.22999	0.397222	2.19301
1.23083	0.397745	2.19187
1.23166	0.397823	2.19078
1.23249	0.396998	2.19008
1.23332	0.397141	2.18957
1.23415	0.396803	2.18858
1.23498	0.396361	2.18741
1.23581	0.396077	2.18616
1.23665	0.395564	2.18499
1.23748	0.39481	2.18324
1.23831	0.394519	2.18255
1.23914	0.395195	2.18169
1.23997	0.395915	2.18018
1.2408	0.396327	2.17857
1.24164	0.396228	2.17736
1.24247	0.396063	2.17636
1.2433	0.395737	2.17563
1.24413	0.396019	2.17564
1.24496	0.396389	2.17509
1.24579	0.396389	2.17417
1.24662	0.397067	2.17322
1.24745	0.397728	2.17218
1.24829	0.398813	2.171
1.24912	0.398405	2.16988
1.24995	0.398658	2.16904
1.25078	0.398383	2.16838
1.25161	0.398705	2.16731
1.25245	0.398881	2.16618
1.25328	0.398614	2.16501
1.25411	0.399031	2.16423
1.25494	0.399391	2.16356
1.25577	0.399798	2.16283
1.2566	0.398661	2.16149
1.25743	0.398893	2.16078
1.25826	0.398681	2.15983
1.2591	0.399301	2.15797
1.25993	0.399459	2.15693
1.26076	0.399297	2.15603
1.26159	0.399484	2.15493
1.26242	0.399149	2.15408
1.26326	0.398869	2.1532
1.26409	0.398722	2.15256
1.26492	0.398537	2.15131
1.26575	0.397422	2.14979
1.26658	0.397069	2.14853
1.26741	0.396596	2.14716
1.26824	0.395617	2.1459
1.26907	0.395642	2.14487
1.26991	0.39418	2.14451
1.27074	0.39349	2.1434
1.27157	0.39261	2.14194
1.2724	0.391474	2.1411
1.27323	0.391776	2.14023
1.27406	0.391839	2.13958
1.2749	0.392028	2.13798
1.27573	0.391662	2.13677
1.27656	0.391443	2.13536
1.27739	0.391333	2.13495
1.27822	0.391122	2.13384
1.27905	0.391227	2.1329
1.27988	0.390949	2.13158
1.28072	0.390482	2.1301
1.28155	0.38973	2.12887
1.28238	0.388859	2.12875
1.28321	0.387353	2.12752
1.28404	0.38736	2.1263
1.28487	0.3876	2.12488
1.28571	0.387979	2.12364
1.28654	0.387573	2.12242
1.28737	0.38769	2.12074
1.2882	0.387167	2.11936
1.28903	0.386932	2.1182
1.28986	0.386026	2.11739
1.29069	0.386989	2.11627
1.29153	0.387092	2.11526
1.29236	0.386784	2.11383
1.29319	0.385807	2.11326
1.29402	0.384779	2.11134
1.29485	0.384982	2.10997
1.29568	0.384711	2.10886
1.29652	0.384237	2.10805
1.29735	0.38371	2.10693
1.29818	0.384748	2.10611
1.29901	0.384778	2.10517
1.29984	0.384854	2.10369
1.30067	0.384058	2.10256
1.3015	0.383301	2.10117
1.30234	0.383347	2.09952
1.30317	0.383116	2.09833
1.304	0.382541	2.09688
1.30483	0.382277	2.09537
1.30566	0.381429	2.09367
1.30649	0.381357	2.09231
1.30733	0.380817	2.09139
1.30816	0.380632	2.09028
1.30899	0.380517	2.08968
1.30982	0.380571	2.08908
1.31065	0.380711	2.08801
1.31148	0.381147	2.08627
1.31231	0.380465	2.0851
1.31315	0.381379	2.08445
1.31398	0.382062	2.08325
1.31481	0.381205	2.08246
1.31564	0.381011	2.08142
1.31647	0.380772	2.08036
1.3173	0.380403	2.079
1.31814	0.380162	2.07818
1.31897	0.380269	2.07707
1.3198	0.381043	2.07633
1.32063	0.380231	2.07592
1.32146	0.379826	2.07505
1.32229	0.379248	2.0742
1.32313	0.379154	2.07352
1.32396	0.378961	2.07245
1.32479	0.379434	2.07186
1.32562	0.3788	2.07051
1.32645	0.37808	2.07023
1.32728	0.377676	2.06915
1.32811	0.377937	2.06863
1.32895	0.376863	2.06787
1.32978	0.377034	2.06722
1.33061	0.375945	2.06633
1.33144	0.375546	2.06455
1.33227	0.374348	2.06324
1.3331	0.373561	2.06199
1.33394	0.372953	2.06014
1.33477	0.373237	2.05831
1.3356	0.374023	2.05743
1.33643	0.373512	2.05688
1.33726	0.373179	2.05576
1.33809	0.373176	2.05439
1.33892	0.373045	2.05286
1.33976	0.37298	2.0512
1.34059	0.373176	2.04954
1.34142	0.372937	2.04867
1.34225	0.372653	2.04818
1.34308	0.372567	2.04715
1.34391	0.372093	2.04646
1.34475	0.371361	2.0455
1.34558	0.371346	2.04476
1.34641	0.371394	2.04446
1.34724	0.370984	2.04326
1.34807	0.37032	2.04169
1.3489	0.370157	2.04158
1.34973	0.370491	2.04011
1.35057	0.370399	2.03884
1.3514	0.370599	2.03781
1.35223	0.369929	2.03596
1.35306	0.369603	2.03514
1.35389	0.36962	2.03405
1.35472	0.368932	2.03342
1.35555	0.369117	2.0322
1.35639	0.369766	2.02998
1.35722	0.369988	2.02877
1.35805	0.369481	2.02819
1.35888	0.369752	2.02736
1.35971	0.369724	2.02656
1.36054	0.369204	2.02567
1.36138	0.368059	2.02342
1.36221	0.368272	2.02221
1.36304	0.369083	2.0215
1.36387	0.369689	2.02076
1.3647	0.36965	2.01956
1.36553	0.369352	2.01835
1.36636	0.368951	2.0174
1.3672	0.368791	2.01693
1.36803	0.368746	2.01549
1.36886	0.368462	2.01437
1.36969	0.367668	2.01223
1.37052	0.367516	2.01091
1.37135	0.366562	2.0097
1.37218	0.366318	2.00832
1.37302	0.36642	2.00772
1.37385	0.36626	2.00679
1.37468	0.366233	2.00565
1.37551	0.36611	2.00501
1.37634	0.365074	2.00348
1.37717	0.364223	2.0025
1.37801	0.36417	2.00121
1.37884	0.363494	2.00042
1.37967	0.363503	1.99887
1.3805	0.363303	1.9976
1.38133	0.363064	1.99706
1.38216	0.362438	1.99647
1.38299	0.361014	1.99535
1.38383	0.359968	1.99356
1.38466	0.359795	1.99207
1.38549	0.360189	1.99105
1.38632	0.360469	1.99002
1.38715	0.360393	1.98869
1.38798	0.36027	1.98716
1.38882	0.360861	1.98694
1.38965	0.361229	1.98652
1.39048	0.361214	1.98437
1.39131	0.360797	1.98273
1.39214	0.360111	1.98151
1.39297	0.35944	1.97987
1.3938	0.359235	1.9784
1.39464	0.358766	1.97692
1.39547	0.358473	1.97611
1.3963	0.358432	1.97459
1.39713	0.358058	1.97346
1.39796	0.35768	1.973
1.39879	0.357516	1.9709
1.39963	0.357833	1.96867
1.40046	0.357893	1.96741
1.40129	0.357985	1.96565
1.40212	0.358159	1.96379
1.40295	0.358503	1.96326
1.40378	0.357943	1.96189
1.40461	0.357066	1.96047
1.40545	0.356511	1.95888
1.40628	0.35605	1.95806
1.40711	0.356063	1.95637
1.40794	0.356405	1.95521
1.40877	0.35623	1.95449
1.4096	0.355878	1.95334
1.41044	0.355545	1.95185
1.41127	0.355304	1.95152
1.4121	0.354441	1.95028
1.41293	0.354212	1.94882
1.41376	0.354454	1.94776
1.41459	0.35413	1.94597
1.41542	0.35417	1.94449
1.41626	0.354227	1.9431
1.41709	0.354277	1.9426
1.41792	0.355204	1.94152
1.41875	0.355487	1.94037
1.41958	0.35506	1.9395
1.42041	0.355175	1.93778
1.42125	0.354887	1.93695
1.42208	0.35454	1.93654
1.42291	0.354219	1.93543
1.42374	0.354102	1.93364
1.42457	0.354756	1.93238
1.4254	0.355304	1.93168
1.42623	0.354998	1.93065
1.42707	0.354004	1.92868
1.4279	0.353567	1.92763
1.42873	0.353486	1.92614
1.42956	0.353739	1.92473
1.43039	0.353486	1.92302
1.43122	0.353207	1.92159
1.43206	0.352901	1.92044
1.43289	0.352956	1.91992
1.43372	0.353221	1.91951
1.43455	0.353231	1.91816
1.43538	0.352645	1.917
1.43621	0.352627	1.91582
1.43704	0.352162	1.91421
1.43788	0.351526	1.91266
1.43871	0.350819	1.91136
1.43954	0.35014	1.91044
1.44037	0.349664	1.91046
1.4412	0.349302	1.91014
1.44203	0.348938	1.90861
1.44287	0.348166	1.90761
1.4437	0.347236	1.90716
1.44453	0.346653	1.90605
1.44536	0.346325	1.90507
1.44619	0.346168	1.90399
1.44702	0.345899	1.90206
1.44785	0.345982	1.90012
1.44869	0.346128	1.89872
1.44952	0.346135	1.89738
1.45035	0.346167	1.89529
1.45118	0.34587	1.8938
1.45201	0.345743	1.89248
1.45284	0.34593	1.89052
1.45368	0.346472	1.88959
1.45451	0.347179	1.88845
1.45534	0.347248	1.88744
1.45617	0.347468	1.88666
1.457	0.347789	1.88602
1.45783	0.347329	1.88558
1.45866	0.347017	1.88454
1.4595	0.34663	1.8836
1.46033	0.346257	1.88246
1.46116	0.346584	1.88117
1.46199	0.346553	1.88023
1.46282	0.346203	1.87904
1.46365	0.346317	1.87761
1.46449	0.346103	1.87654
1.46532	0.345687	1.87565
1.46615	0.345503	1.8747
1.46698	0.345418	1.87337
1.46781	0.34567	1.87238
1.46864	0.345735	1.87153
1.46947	0.345418	1.87018
1.47031	0.345196	1.86944
1.47114	0.344892	1.86894
1.47197	0.344832	1.86807
1.4728	0.344912	1.86699
1.47363	0.345263	1.86597
1.47446	0.345143	1.86471
1.4753	0.344856	1.86321
1.47613	0.345187	1.86231
1.47696	0.345841	1.86171
1.47779	0.345907	1.86123
1.47862	0.345955	1.86024
1.47945	0.346343	1.85909
1.48028	0.34677	1.85836
1.48111	0.347412	1.85683
1.48195	0.347629	1.855
1.48278	0.347264	1.8539
1.48361	0.346994	1.85361
1.48444	0.347539	1.85282
1.48527	0.347978	1.85109
1.48611	0.34789	1.84989
1.48694	0.34787	1.84904
1.48777	0.347894	1.84815
1.4886	0.347618	1.84789
1.48943	0.347299	1.84762
1.49026	0.346742	1.84724
1.49109	0.345994	1.84659
1.49192	0.345717	1.84561
1.49276	0.345792	1.8443
1.49359	0.345668	1.8432
1.49442	0.345181	1.84235
1.49525	0.344658	1.84124
1.49608	0.344063	1.84026
1.49691	0.343071	1.83916
1.49775	0.342617	1.83796
1.49858	0.342592	1.83657
1.49941	0.342721	1.83493
1.50024	0.342568	1.83346
1.50107	0.342488	1.8324
1.5019	0.342744	1.83136
1.50273	0.34263	1.82949
1.50357	0.342639	1.82777
1.5044	0.342266	1.8268
1.50523	0.341951	1.8259
1.50606	0.341935	1.82448
1.50689	0.34227	1.82324
1.50772	0.342059	1.82214
1.50856	0.341819	1.82153
1.50939	0.341193	1.82096
1.51022	0.341557	1.82014
1.51105	0.342285	1.81984
1.51188	0.342384	1.81878
1.51271	0.342357	1.81728
1.51354	0.341703	1.8158
1.51438	0.340949	1.81477
1.51521	0.340337	1.81382
1.51604	0.339996	1.81259
1.51687	0.340109	1.81124
1.5177	0.339391	1.81027
1.51853	0.338395	1.80905
1.51937	0.337796	1.80723
1.5202	0.337458	1.8058
1.52103	0.337075	1.80443
1.52186	0.336822	1.80313
1.52269	0.336309	1.80222
1.52352	0.335776	1.80111
1.52435	0.33527	1.79957
1.52519	0.3351	1.79816
1.52602	0.335072	1.79672
1.52685	0.335005	1.7949
1.52768	0.33466	1.79329
1.52851	0.334657	1.79197
1.52934	0.335015	1.79029
1.53018	0.335107	1.78879
1.53101	0.335133	1.78729
1.53184	0.335171	1.78549
1.53267	0.334962	1.78404
1.5335	0.334791	1.7832
1.53433	0.335199	1.78248
1.53516	0.335825	1.78127
1.536	0.336382	1.77999
1.53683	0.336771	1.77897
1.53766	0.336921	1.77756
1.53849	0.337394	1.77615
1.53932	0.337166	1.7751
1.54015	0.335806	1.77408
1.54099	0.335252	1.77294
1.54182	0.3356	1.77209
1.54265	0.335514	1.77124
1.54348	0.335359	1.77018
1.54431	0.334744	1.77005
1.54514	0.334333	1.76955
1.54598	0.334607	1.76762
1.54681	0.334388	1.76605
1.54764	0.334014	1.76517
1.54847	0.333086	1.7644
1.5493	0.333229	1.76362
1.55013	0.333645	1.76223
1.55096	0.334522	1.76004
1.5518	0.334079	1.75805
1.55263	0.333454	1.75649
1.55346	0.333553	1.75535
1.55429	0.33334	1.75404
1.55512	0.332985	1.75247
1.55595	0.333151	1.75169
1.55679	0.333904	1.7509
1.55762	0.334535	1.74998
1.55845	0.334474	1.74874
1.55928	0.334779	1.74737
1.56011	0.33486	1.74634
1.56094	0.335245	1.74564
1.56177	0.33538	1.74538
1.56261	0.33519	1.74519
1.56344	0.335172	1.74439
1.56427	0.33549	1.74341
1.5651	0.335498	1.74267
1.56593	0.335503	1.74176
1.56676	0.334897	1.74127
1.5676	0.334362	1.74096
1.56843	0.333512	1.74055
1.56926	0.333155	1.74015
1.57009	0.333013	1.73937
1.57092	0.332129	1.73855
1.57175	0.331798	1.73755
1.57258	0.331772	1.73689
1.57342	0.331561	1.73636
1.57425	0.331837	1.73532
1.57508	0.332141	1.73405
1.57591	0.331282	1.73297
1.57674	0.330426	1.73239
1.57757	0.329736	1.73202
1.57841	0.32941	1.73146
1.57924	0.329237	1.73118
1.58007	0.329351	1.73061
1.5809	0.329182	1.73
1.58173	0.329958	1.72955
1.58256	0.329992	1.72896
1.58339	0.329013	1.72783
1.58422	0.328282	1.7266
1.58506	0.328274	1.72534
1.58589	0.328561	1.72419
1.58672	0.328535	1.7237
1.58755	0.327875	1.72333
1.58838	0.327482	1.72275
1.58921	0.327123	1.72181
1.59005	0.327427	1.72073
1.59088	0.327243	1.71965
1.59171	0.326429	1.71897
1.59254	0.325637	1.71872
1.59337	0.325555	1.71856
1.5942	0.325522	1.71797
1.59503	0.325081	1.7166
1.59587	0.324995	1.71624
1.5967	0.325248	1.71612
1.59753	0.324837	1.71478
1.59836	0.324032	1.71323
1.59919	0.323406	1.71269
1.60002	0.323096	1.71198
1.60086	0.323078	1.71162
1.60169	0.323612	1.7107
1.60252	0.323564	1.70981
1.60335	0.323639	1.70891
1.60418	0.323678	1.70804
1.60501	0.323194	1.70734
1.60584	0.322185	1.70657
1.60668	0.321475	1.70574
1.60751	0.321375	1.7054
1.60834	0.321987	1.7042
1.60917	0.321767	1.70247
1.61	0.322079	1.70206
1.61083	0.323291	1.70137
1.61167	0.32336	1.70049
1.6125	0.323792	1.69968
1.61333	0.324635	1.69926
1.61416	0.324896	1.69772
1.61499	0.324759	1.69647
1.61582	0.325055	1.6967
1.61665	0.325063	1.69644
1.61749	0.3252	1.69524
1.61832	0.32535	1.6944
1.61915	0.325079	1.69294
1.61998	0.324536	1.69149
1.62081	0.324198	1.69002
1.62164	0.323527	1.68863
1.62248	0.323394	1.68746
1.62331	0.32291	1.68601
1.62414	0.323347	1.68497
1.62497	0.32515	1.68357
1.6258	0.325924	1.68235
1.62663	0.325445	1.68119
1.62746	0.325068	1.68026
1.6283	0.325407	1.67934
1.62913	0.325759	1.67877
1.62996	0.325726	1.67833
1.63079	0.325919	1.67757
1.63162	0.325822	1.67685
1.63245	0.325847	1.67585
1.63329	0.326345	1.67458
1.63412	0.326973	1.6735
1.63495	0.327195	1.67214
1.63578	0.327878	1.67096
1.63661	0.32843	1.67009
1.63744	0.328817	1.66916
1.63827	0.329111	1.66823
1.63911	0.329239	1.6672
1.63994	0.329921	1.66589
1.64077	0.330553	1.66429
1.6416	0.330332	1.66318
1.64243	0.329529	1.66209
1.64326	0.329028	1.66099
1.6441	0.328486	1.65996
1.64493	0.328185	1.65887
1.64576	0.328514	1.65726
1.64659	0.329056	1.65572
1.64742	0.328949	1.65452
1.64825	0.328698	1.65338
1.64908	0.328929	1.65178
1.64992	0.328676	1.65073
1.65075	0.328918	1.65036
1.65158	0.329045	1.64959
1.65241	0.328129	1.64804
1.65324	0.32776	1.64678
1.65407	0.327174	1.64535
[truncated: 22,153 more rows]

## Sheet: b. SEC-MALS
UV						LS
time (min)	spike		time (min)	spike-12D		time (min)	Spike	time (min)	spike-12D
0.0041	0.00292151		0.00135	0.00158576		0.0041	0.00292151	0.00135	0.00158576
0.0122898	0.00306292		0.00953979	0.00166393		0.0122898	0.00306292	0.00953979	0.00166393
0.0204796	0.00319213		0.0177296	0.00174417		0.0204796	0.00319213	0.0177296	0.00174417
0.0286694	0.00330836		0.0259194	0.00182467		0.0286694	0.00330836	0.0259194	0.00182467
0.0368591	0.00340992		0.0341091	0.00190075		0.0368591	0.00340992	0.0341091	0.00190075
0.0450489	0.00350337		0.0422989	0.00197354		0.0450489	0.00350337	0.0422989	0.00197354
0.0532387	0.00359473		0.0504887	0.00204305		0.0532387	0.00359473	0.0504887	0.00204305
0.0614285	0.00368409		0.0586785	0.00210912		0.0614285	0.00368409	0.0586785	0.00210912
0.0696183	0.0037781		0.0668683	0.00217452		0.0696183	0.0037781	0.0668683	0.00217452
0.0778081	0.00387155		0.0750581	0.00223787		0.0778081	0.00387155	0.0750581	0.00223787
0.0859979	0.00395837		0.0832479	0.00229802		0.0859979	0.00395837	0.0832479	0.00229802
0.0941876	0.00403834		0.0914376	0.00235442		0.0941876	0.00403834	0.0914376	0.00235442
0.102377	0.00411082		0.0996274	0.00240651		0.102377	0.00411082	0.0996274	0.00240651
0.110567	0.0041763		0.107817	0.00245371		0.110567	0.0041763	0.107817	0.00245371
0.118757	0.00424045		0.116007	0.00249505		0.118757	0.00424045	0.116007	0.00249505
0.126947	0.00430617		0.124197	0.00253122		0.126947	0.00430617	0.124197	0.00253122
0.135137	0.00437173		0.132387	0.00256257		0.135137	0.00437173	0.132387	0.00256257
0.143326	0.00443642		0.140576	0.00259667		0.143326	0.00443642	0.140576	0.00259667
0.151516	0.00450332		0.148766	0.00264268		0.151516	0.00450332	0.148766	0.00264268
0.159706	0.00457042		0.156956	0.00269358		0.159706	0.00457042	0.156956	0.00269358
0.167896	0.00463455		0.165146	0.00274197		0.167896	0.00463455	0.165146	0.00274197
0.176086	0.0046951		0.173336	0.00278719		0.176086	0.0046951	0.173336	0.00278719
0.184275	0.00475078		0.181525	0.00282743		0.184275	0.00475078	0.181525	0.00282743
0.192465	0.00480102		0.189715	0.00286027		0.192465	0.00480102	0.189715	0.00286027
0.200655	0.00484696		0.197905	0.00287835		0.200655	0.00484696	0.197905	0.00287835
0.208845	0.00489121		0.206095	0.00289109		0.208845	0.00489121	0.206095	0.00289109
0.217034	0.00493331		0.214284	0.00290731		0.217034	0.00493331	0.214284	0.00290731
0.225224	0.00497223		0.222474	0.00292686		0.225224	0.00497223	0.222474	0.00292686
0.233414	0.00500634		0.230664	0.00294695		0.233414	0.00500634	0.230664	0.00294695
0.241604	0.00503252		0.238854	0.00296673		0.241604	0.00503252	0.238854	0.00296673
0.249794	0.00505755		0.247044	0.00298582		0.249794	0.00505755	0.247044	0.00298582
0.257983	0.00508546		0.255233	0.0030033		0.257983	0.00508546	0.255233	0.0030033
0.266173	0.005114		0.263423	0.00301906		0.266173	0.005114	0.263423	0.00301906
0.274363	0.00514104		0.271613	0.00303315		0.274363	0.00514104	0.271613	0.00303315
0.282553	0.00516346		0.279803	0.00304563		0.282553	0.00516346	0.279803	0.00304563
0.290743	0.00517986		0.287992	0.00305535		0.290743	0.00517986	0.287992	0.00305535
0.298932	0.00518418		0.296182	0.00306177		0.298932	0.00518418	0.296182	0.00306177
0.307122	0.00517842		0.304372	0.0030658		0.307122	0.00517842	0.304372	0.0030658
0.315312	0.00517301		0.312562	0.00306798		0.315312	0.00517301	0.312562	0.00306798
0.323502	0.0051702		0.320752	0.00306781		0.323502	0.0051702	0.320752	0.00306781
0.331691	0.0051704		0.328941	0.00307007		0.331691	0.0051704	0.328941	0.00307007
0.339881	0.00517266		0.337131	0.00307451		0.339881	0.00517266	0.337131	0.00307451
0.348071	0.00517561		0.345321	0.00307885		0.348071	0.00517561	0.345321	0.00307885
0.356261	0.00517914		0.353511	0.00308262		0.356261	0.00517914	0.353511	0.00308262
0.364451	0.00518152		0.361701	0.00308556		0.364451	0.00518152	0.361701	0.00308556
0.37264	0.00518171		0.36989	0.00308652		0.37264	0.00518171	0.36989	0.00308652
0.38083	0.00517775		0.37808	0.00308258		0.38083	0.00517775	0.37808	0.00308258
0.38902	0.0051704		0.38627	0.003078		0.38902	0.0051704	0.38627	0.003078
0.39721	0.00516133		0.39446	0.00307496		0.39721	0.00516133	0.39446	0.00307496
0.405399	0.00515084		0.402649	0.00307175		0.405399	0.00515084	0.402649	0.00307175
0.413589	0.0051441		0.410839	0.00306784		0.413589	0.0051441	0.410839	0.00306784
0.421779	0.00514476		0.419029	0.00306187		0.421779	0.00514476	0.419029	0.00306187
0.429969	0.00514783		0.427219	0.00305179		0.429969	0.00514783	0.427219	0.00305179
0.438159	0.00514993		0.435409	0.00304229		0.438159	0.00514993	0.435409	0.00304229
0.446348	0.00514959		0.443598	0.00303497		0.446348	0.00514959	0.443598	0.00303497
0.454538	0.00514667		0.451788	0.00302956		0.454538	0.00514667	0.451788	0.00302956
0.462728	0.00514177		0.459978	0.00302396		0.462728	0.00514177	0.459978	0.00302396
0.470918	0.00513423		0.468168	0.00301647		0.470918	0.00513423	0.468168	0.00301647
0.479108	0.00512597		0.476358	0.00300851		0.479108	0.00512597	0.476358	0.00300851
0.487297	0.00511802		0.484547	0.00300083		0.487297	0.00511802	0.484547	0.00300083
0.495487	0.00510903		0.492737	0.00299255		0.495487	0.00510903	0.492737	0.00299255
0.503677	0.00509842		0.500927	0.0029832		0.503677	0.00509842	0.500927	0.0029832
0.511867	0.00508653		0.509117	0.00297202		0.511867	0.00508653	0.509117	0.00297202
0.520056	0.00507106		0.517306	0.00295584		0.520056	0.00507106	0.517306	0.00295584
0.528246	0.00504944		0.525496	0.00293322		0.528246	0.00504944	0.525496	0.00293322
0.536436	0.0050215		0.533686	0.00290999		0.536436	0.0050215	0.533686	0.00290999
0.544626	0.00499108		0.541876	0.00288961		0.544626	0.00499108	0.541876	0.00288961
0.552816	0.00496117		0.550066	0.00287034		0.552816	0.00496117	0.550066	0.00287034
0.561005	0.00493216		0.558255	0.00285115		0.561005	0.00493216	0.558255	0.00285115
0.569195	0.00490233		0.566445	0.00283028		0.569195	0.00490233	0.566445	0.00283028
0.577385	0.00487664		0.574635	0.00280744		0.577385	0.00487664	0.574635	0.00280744
0.585575	0.00485405		0.582825	0.00278558		0.585575	0.00485405	0.582825	0.00278558
0.593765	0.00483131		0.591015	0.00277099		0.593765	0.00483131	0.591015	0.00277099
0.601954	0.00480757		0.599204	0.00276235		0.601954	0.00480757	0.599204	0.00276235
0.610144	0.00477995		0.607394	0.00275575		0.610144	0.00477995	0.607394	0.00275575
0.618334	0.00474736		0.615584	0.00274835		0.618334	0.00474736	0.615584	0.00274835
0.626524	0.0047102		0.623774	0.00273883		0.626524	0.0047102	0.623774	0.00273883
0.634713	0.00466856		0.631963	0.00272574		0.634713	0.00466856	0.631963	0.00272574
0.642903	0.0046247		0.640153	0.00270932		0.642903	0.0046247	0.640153	0.00270932
0.651093	0.00457735		0.648343	0.00269055		0.651093	0.00457735	0.648343	0.00269055
0.659283	0.00453805		0.656533	0.0026696		0.659283	0.00453805	0.656533	0.0026696
0.667473	0.00450998		0.664723	0.00264354		0.667473	0.00450998	0.664723	0.00264354
0.675662	0.00448933		0.672912	0.00262479		0.675662	0.00448933	0.672912	0.00262479
0.683852	0.00447576		0.681102	0.00261308		0.683852	0.00447576	0.681102	0.00261308
0.692042	0.00447407		0.689292	0.00260221		0.692042	0.00447407	0.689292	0.00260221
0.700232	0.00447773		0.697482	0.00259473		0.700232	0.00447773	0.697482	0.00259473
0.708422	0.00447539		0.705672	0.00259183		0.708422	0.00447539	0.705672	0.00259183
0.716611	0.00446661		0.713861	0.00259027		0.716611	0.00446661	0.713861	0.00259027
0.724801	0.00445659		0.722051	0.00258819		0.724801	0.00445659	0.722051	0.00258819
0.732991	0.00444845		0.730241	0.0025841		0.732991	0.00444845	0.730241	0.0025841
0.741181	0.00444175		0.738431	0.00257817		0.741181	0.00444175	0.738431	0.00257817
0.74937	0.00443582		0.74662	0.00257493		0.74937	0.00443582	0.74662	0.00257493
0.75756	0.00443204		0.75481	0.00257364		0.75756	0.00443204	0.75481	0.00257364
0.76575	0.00442993		0.763	0.00257222		0.76575	0.00442993	0.763	0.00257222
0.77394	0.00442492		0.77119	0.00257449		0.77394	0.00442492	0.77119	0.00257449
0.78213	0.00441482		0.77938	0.00258024		0.78213	0.00441482	0.77938	0.00258024
0.790319	0.00439746		0.787569	0.00258606		0.790319	0.00439746	0.787569	0.00258606
0.798509	0.00437862		0.795759	0.00259085		0.798509	0.00437862	0.795759	0.00259085
0.806699	0.00436111		0.803949	0.00259451		0.806699	0.00436111	0.803949	0.00259451
0.814889	0.00434369		0.812139	0.00260052		0.814889	0.00434369	0.812139	0.00260052
0.823079	0.00432475		0.820329	0.00260895		0.823079	0.00432475	0.820329	0.00260895
0.831268	0.00430089		0.828518	0.00261729		0.831268	0.00430089	0.828518	0.00261729
0.839458	0.0042739		0.836708	0.00262475		0.839458	0.0042739	0.836708	0.00262475
0.847648	0.00425498		0.844898	0.00263131		0.847648	0.00425498	0.844898	0.00263131
0.855838	0.00424558		0.853088	0.00263473		0.855838	0.00424558	0.853088	0.00263473
0.864027	0.00424014		0.861277	0.00263554		0.864027	0.00424014	0.861277	0.00263554
0.872217	0.00424032		0.869467	0.00263486		0.872217	0.00424032	0.869467	0.00263486
0.880407	0.00424307		0.877657	0.00262524		0.880407	0.00424307	0.877657	0.00262524
0.888597	0.00424489		0.885847	0.00260628		0.888597	0.00424489	0.885847	0.00260628
0.896787	0.00424573		0.894037	0.00258613		0.896787	0.00424573	0.894037	0.00258613
0.904976	0.00424544		0.902226	0.00256821		0.904976	0.00424544	0.902226	0.00256821
0.913166	0.0042346		0.910416	0.00255625		0.913166	0.0042346	0.910416	0.00255625
0.921356	0.00421681		0.918606	0.00254873		0.921356	0.00421681	0.918606	0.00254873
0.929546	0.00420009		0.926796	0.00254028		0.929546	0.00420009	0.926796	0.00254028
0.937736	0.00418619		0.934986	0.00252911		0.937736	0.00418619	0.934986	0.00252911
0.945925	0.00417753		0.943175	0.00250929		0.945925	0.00417753	0.943175	0.00250929
0.954115	0.00417001		0.951365	0.00248766		0.954115	0.00417001	0.951365	0.00248766
0.962305	0.0041602		0.959555	0.00246947		0.962305	0.0041602	0.959555	0.00246947
0.970495	0.00414692		0.967745	0.00245358		0.970495	0.00414692	0.967745	0.00245358
0.978684	0.00413053		0.975934	0.00244103		0.978684	0.00413053	0.975934	0.00244103
0.986874	0.00411181		0.984124	0.002431		0.986874	0.00411181	0.984124	0.002431
0.995064	0.00408823		0.992314	0.00242036		0.995064	0.00408823	0.992314	0.00242036
1.00325	0.00406043		1.0005	0.00240771		1.00325	0.00406043	1.0005	0.00240771
1.01144	0.00403347		1.00869	0.00239263		1.01144	0.00403347	1.00869	0.00239263
1.01963	0.00400722		1.01688	0.002379		1.01963	0.00400722	1.01688	0.002379
1.02782	0.0039802		1.02507	0.00236857		1.02782	0.0039802	1.02507	0.00236857
1.03601	0.00395145		1.03326	0.00236328		1.03601	0.00395145	1.03326	0.00236328
1.0442	0.00392409		1.04145	0.00236739		1.0442	0.00392409	1.04145	0.00236739
1.05239	0.00390737		1.04964	0.00237685		1.05239	0.00390737	1.04964	0.00237685
1.06058	0.0038977		1.05783	0.00238657		1.06058	0.0038977	1.05783	0.00238657
1.06877	0.00388981		1.06602	0.00239339		1.06877	0.00388981	1.06602	0.00239339
1.07696	0.00388182		1.07421	0.002396		1.07696	0.00388182	1.07421	0.002396
1.08515	0.00387257		1.0824	0.00239487		1.08515	0.00387257	1.0824	0.00239487
1.09334	0.00386142		1.09059	0.00239034		1.09334	0.00386142	1.09059	0.00239034
1.10153	0.0038502		1.09878	0.00238353		1.10153	0.0038502	1.09878	0.00238353
1.10972	0.00384035		1.10697	0.00237757		1.10972	0.00384035	1.10697	0.00237757
1.11791	0.00383482		1.11516	0.00237366		1.11791	0.00383482	1.11516	0.00237366
1.1261	0.00383339		1.12335	0.0023704		1.1261	0.00383339	1.12335	0.0023704
1.13429	0.00383356		1.13154	0.00236657		1.13429	0.00383356	1.13154	0.00236657
1.14248	0.00383257		1.13973	0.00236186		1.14248	0.00383257	1.13973	0.00236186
1.15067	0.00382924		1.14792	0.00235291		1.15067	0.00382924	1.14792	0.00235291
1.15886	0.00382357		1.15611	0.0023383		1.15886	0.00382357	1.15611	0.0023383
1.16705	0.00381423		1.1643	0.00231848		1.16705	0.00381423	1.1643	0.00231848
1.17524	0.00379517		1.17249	0.00229519		1.17524	0.00379517	1.17249	0.00229519
1.18343	0.00377084		1.18068	0.00227093		1.18343	0.00377084	1.18068	0.00227093
1.19162	0.00374644		1.18887	0.00224657		1.19162	0.00374644	1.18887	0.00224657
1.19981	0.00372205		1.19706	0.0022199		1.19981	0.00372205	1.19706	0.0022199
1.208	0.00369659		1.20525	0.00219215		1.208	0.00369659	1.20525	0.00219215
1.21619	0.00366844		1.21344	0.00216498		1.21619	0.00366844	1.21344	0.00216498
1.22438	0.0036401		1.22163	0.00213833		1.22438	0.0036401	1.22163	0.00213833
1.23257	0.00361293		1.22982	0.00211144		1.23257	0.00361293	1.22982	0.00211144
1.24076	0.00358648		1.23801	0.00208282		1.24076	0.00358648	1.23801	0.00208282
1.24895	0.00356063		1.2462	0.00205275		1.24895	0.00356063	1.2462	0.00205275
1.25714	0.00353526		1.25439	0.00202207		1.25714	0.00353526	1.25439	0.00202207
1.26533	0.00351029		1.26258	0.00199235		1.26533	0.00351029	1.26258	0.00199235
1.27352	0.00348593		1.27077	0.00196444		1.27352	0.00348593	1.27077	0.00196444
1.28171	0.00346358		1.27896	0.00194253		1.28171	0.00346358	1.27896	0.00194253
1.2899	0.00344231		1.28715	0.00193454		1.2899	0.00344231	1.28715	0.00193454
1.29809	0.00342099		1.29534	0.00193488		1.29809	0.00342099	1.29534	0.00193488
1.30628	0.00339599		1.30353	0.0019365		1.30628	0.00339599	1.30353	0.0019365
1.31447	0.00336907		1.31172	0.00194572		1.31447	0.00336907	1.31172	0.00194572
1.32266	0.00334556		1.31991	0.00196034		1.32266	0.00334556	1.31991	0.00196034
1.33085	0.00332658		1.3281	0.00197594		1.33085	0.00332658	1.3281	0.00197594
1.33904	0.00331031		1.33629	0.0019896		1.33904	0.00331031	1.33629	0.0019896
1.34722	0.00329979		1.34447	0.00199958		1.34722	0.00329979	1.34447	0.00199958
1.35541	0.0032969		1.35266	0.00200378		1.35541	0.0032969	1.35266	0.00200378
1.3636	0.00329989		1.36085	0.00200346		1.3636	0.00329989	1.36085	0.00200346
1.37179	0.00330618		1.36904	0.0019982		1.37179	0.00330618	1.36904	0.0019982
1.37998	0.00331321		1.37723	0.00198181		1.37998	0.00331321	1.37723	0.00198181
1.38817	0.00331959		1.38542	0.00195684		1.38817	0.00331959	1.38542	0.00195684
1.39636	0.00332501		1.39361	0.00192904		1.39636	0.00332501	1.39361	0.00192904
1.40455	0.00332717		1.4018	0.00190665		1.40455	0.00332717	1.4018	0.00190665
1.41274	0.00332478		1.40999	0.00188896		1.41274	0.00332478	1.40999	0.00188896
1.42093	0.00331913		1.41818	0.00187258		1.42093	0.00331913	1.41818	0.00187258
1.42912	0.00331413		1.42637	0.00185818		1.42912	0.00331413	1.42637	0.00185818
1.43731	0.00331295		1.43456	0.0018496		1.43731	0.00331295	1.43456	0.0018496
1.4455	0.00331682		1.44275	0.0018452		1.4455	0.00331682	1.44275	0.0018452
1.45369	0.0033236		1.45094	0.00184557		1.45369	0.0033236	1.45094	0.00184557
1.46188	0.00332926		1.45913	0.00184826		1.46188	0.00332926	1.45913	0.00184826
1.47007	0.00333231		1.46732	0.0018494		1.47007	0.00333231	1.46732	0.0018494
1.47826	0.00333182		1.47551	0.00184843		1.47826	0.00333182	1.47551	0.00184843
1.48645	0.003326		1.4837	0.00184508		1.48645	0.003326	1.4837	0.00184508
1.49464	0.00331558		1.49189	0.00184048		1.49464	0.00331558	1.49189	0.00184048
1.50283	0.0033031		1.50008	0.00183545		1.50283	0.0033031	1.50008	0.00183545
1.51102	0.00329002		1.50827	0.00182772		1.51102	0.00329002	1.50827	0.00182772
1.51921	0.00327604		1.51646	0.00181167		1.51921	0.00327604	1.51646	0.00181167
1.5274	0.00326196		1.52465	0.00178913		1.5274	0.00326196	1.52465	0.00178913
1.53559	0.00324852		1.53284	0.00176998		1.53559	0.00324852	1.53284	0.00176998
1.54378	0.00323595		1.54103	0.00175796		1.54378	0.00323595	1.54103	0.00175796
1.55197	0.00322443		1.54922	0.00175169		1.55197	0.00322443	1.54922	0.00175169
1.56016	0.00321976		1.55741	0.00175004		1.56016	0.00321976	1.55741	0.00175004
1.56835	0.00321887		1.5656	0.00175267		1.56835	0.00321887	1.5656	0.00175267
1.57654	0.00321735		1.57379	0.0017592		1.57654	0.00321735	1.57379	0.0017592
1.58473	0.00321317		1.58198	0.00177233		1.58473	0.00321317	1.58198	0.00177233
1.59292	0.00320648		1.59017	0.00178906		1.59292	0.00320648	1.59017	0.00178906
1.60111	0.00319714		1.59836	0.00180556		1.60111	0.00319714	1.59836	0.00180556
1.6093	0.0031864		1.60655	0.00181789		1.6093	0.0031864	1.60655	0.00181789
1.61749	0.00317549		1.61474	0.00182395		1.61749	0.00317549	1.61474	0.00182395
1.62568	0.00316304		1.62293	0.00181932		1.62568	0.00316304	1.62293	0.00181932
1.63387	0.00314968		1.63112	0.00180624		1.63387	0.00314968	1.63112	0.00180624
1.64206	0.00313733		1.63931	0.00179122		1.64206	0.00313733	1.63931	0.00179122
1.65025	0.00312593		1.6475	0.00177617		1.65025	0.00312593	1.6475	0.00177617
1.65844	0.00311506		1.65569	0.00176102		1.65844	0.00311506	1.65569	0.00176102
1.66663	0.00310646		1.66388	0.00174327		1.66663	0.00310646	1.66388	0.00174327
1.67482	0.00310077		1.67207	0.00172537		1.67482	0.00310077	1.67207	0.00172537
1.68301	0.00309758		1.68026	0.00171459		1.68301	0.00309758	1.68026	0.00171459
1.6912	0.00309373		1.68845	0.00171046		1.6912	0.00309373	1.68845	0.00171046
1.69939	0.0030873		1.69664	0.00171424		1.69939	0.0030873	1.69664	0.00171424
1.70758	0.00307695		1.70483	0.00172231		1.70758	0.00307695	1.70483	0.00172231
1.71577	0.00306106		1.71302	0.00172967		1.71577	0.00306106	1.71302	0.00172967
1.72395	0.00304368		1.7212	0.00173561		1.72395	0.00304368	1.7212	0.00173561
1.73214	0.00302788		1.72939	0.0017398		1.73214	0.00302788	1.72939	0.0017398
1.74033	0.00301874		1.73758	0.00174283		1.74033	0.00301874	1.73758	0.00174283
1.74852	0.00301754		1.74577	0.0017403		1.74852	0.00301754	1.74577	0.0017403
1.75671	0.00301906		1.75396	0.00173252		1.75671	0.00301906	1.75396	0.00173252
1.7649	0.0030218		1.76215	0.00172436		1.7649	0.0030218	1.76215	0.00172436
1.77309	0.00302542		1.77034	0.00171747		1.77309	0.00302542	1.77034	0.00171747
1.78128	0.00302667		1.77853	0.00171253		1.78128	0.00302667	1.77853	0.00171253
1.78947	0.003024		1.78672	0.00170883		1.78947	0.003024	1.78672	0.00170883
1.79766	0.00301787		1.79491	0.00170521		1.79766	0.00301787	1.79491	0.00170521
1.80585	0.00300708		1.8031	0.00170141		1.80585	0.00300708	1.8031	0.00170141
1.81404	0.00299084		1.81129	0.00169734		1.81404	0.00299084	1.81129	0.00169734
1.82223	0.0029667		1.81948	0.00169291		1.82223	0.0029667	1.81948	0.00169291
1.83042	0.00294271		1.82767	0.0016873		1.83042	0.00294271	1.82767	0.0016873
1.83861	0.00292552		1.83586	0.0016792		1.83861	0.00292552	1.83586	0.0016792
1.8468	0.00291191		1.84405	0.00167001		1.8468	0.00291191	1.84405	0.00167001
1.85499	0.00289887		1.85224	0.00165998		1.85499	0.00289887	1.85224	0.00165998
1.86318	0.00288512		1.86043	0.00164851		1.86318	0.00288512	1.86043	0.00164851
1.87137	0.00287021		1.86862	0.00163587		1.87137	0.00287021	1.86862	0.00163587
1.87956	0.00285551		1.87681	0.00162997		1.87956	0.00285551	1.87681	0.00162997
1.88775	0.00284293		1.885	0.00163044		1.88775	0.00284293	1.885	0.00163044
1.89594	0.00283174		1.89319	0.00163341		1.89594	0.00283174	1.89319	0.00163341
1.90413	0.00282099		1.90138	0.00163593		1.90413	0.00282099	1.90138	0.00163593
1.91232	0.00281089		1.90957	0.00163625		1.91232	0.00281089	1.90957	0.00163625
1.92051	0.00280114		1.91776	0.00163219		1.92051	0.00280114	1.91776	0.00163219
1.9287	0.00279089		1.92595	0.00162074		1.9287	0.00279089	1.92595	0.00162074
1.93689	0.00277982		1.93414	0.00160671		1.93689	0.00277982	1.93414	0.00160671
1.94508	0.00276736		1.94233	0.00159338		1.94508	0.00276736	1.94233	0.00159338
1.95327	0.00274652		1.95052	0.00157771		1.95327	0.00274652	1.95052	0.00157771
1.96146	0.00271916		1.95871	0.0015581		1.96146	0.00271916	1.95871	0.0015581
1.96965	0.00268755		1.9669	0.00153717		1.96965	0.00268755	1.9669	0.00153717
1.97784	0.00264803		1.97509	0.00152113		1.97784	0.00264803	1.97509	0.00152113
1.98603	0.0026073		1.98328	0.00150776		1.98603	0.0026073	1.98328	0.00150776
1.99422	0.00257571		1.99147	0.00149372		1.99422	0.00257571	1.99147	0.00149372
2.00241	0.00255006		1.99966	0.00147815		2.00241	0.00255006	1.99966	0.00147815
2.0106	0.00252616		2.00785	0.00146016		2.0106	0.00252616	2.00785	0.00146016
2.01879	0.00250425		2.01604	0.00144113		2.01879	0.00250425	2.01604	0.00144113
2.02698	0.00248386		2.02423	0.00142208		2.02698	0.00248386	2.02423	0.00142208
2.03517	0.00246865		2.03242	0.00140257		2.03517	0.00246865	2.03242	0.00140257
2.04336	0.00245689		2.04061	0.00138523		2.04336	0.00245689	2.04061	0.00138523
2.05155	0.00244494		2.0488	0.00137177		2.05155	0.00244494	2.0488	0.00137177
2.05974	0.00243227		2.05699	0.00136267		2.05974	0.00243227	2.05699	0.00136267
2.06793	0.00241827		2.06518	0.00136088		2.06793	0.00241827	2.06518	0.00136088
2.07612	0.00239972		2.07337	0.00136337		2.07612	0.00239972	2.07337	0.00136337
2.08431	0.00237727		2.08156	0.00136597		2.08431	0.00237727	2.08156	0.00136597
2.0925	0.00234992		2.08975	0.00136799		2.0925	0.00234992	2.08975	0.00136799
2.10069	0.00231884		2.09794	0.00136905		2.10069	0.00231884	2.09794	0.00136905
2.10887	0.00229141		2.10612	0.00136935		2.10887	0.00229141	2.10612	0.00136935
2.11706	0.00227604		2.11431	0.00136616		2.11706	0.00227604	2.11431	0.00136616
2.12525	0.00227254		2.1225	0.00135876		2.12525	0.00227254	2.1225	0.00135876
2.13344	0.00227519		2.13069	0.00135062		2.13344	0.00227519	2.13069	0.00135062
2.14163	0.00228152		2.13888	0.00134445		2.14163	0.00228152	2.13888	0.00134445
2.14982	0.00228794		2.14707	0.00134		2.14982	0.00228794	2.14707	0.00134
2.15801	0.00229226		2.15526	0.00133503		2.15801	0.00229226	2.15526	0.00133503
2.1662	0.00229382		2.16345	0.0013285		2.1662	0.00229382	2.16345	0.0013285
2.17439	0.00229215		2.17164	0.00131574		2.17439	0.00229215	2.17164	0.00131574
2.18258	0.00228727		2.17983	0.00129244		2.18258	0.00228727	2.17983	0.00129244
2.19077	0.00227292		2.18802	0.00125946		2.19077	0.00227292	2.18802	0.00125946
2.19896	0.00225341		2.19621	0.00122535		2.19896	0.00225341	2.19621	0.00122535
2.20715	0.00223636		2.2044	0.0011942		2.20715	0.00223636	2.2044	0.0011942
2.21534	0.00222289		2.21259	0.00116546		2.21534	0.00222289	2.21259	0.00116546
2.22353	0.00221817		2.22078	0.00114011		2.22353	0.00221817	2.22078	0.00114011
2.23172	0.00221853		2.22897	0.00111731		2.23172	0.00221853	2.22897	0.00111731
2.23991	0.00221934		2.23716	0.00109556		2.23991	0.00221934	2.23716	0.00109556
2.2481	0.00221749		2.24535	0.00107457		2.2481	0.00221749	2.24535	0.00107457
2.25629	0.00221113		2.25354	0.00106268		2.25629	0.00221113	2.25354	0.00106268
2.26448	0.00219774		2.26173	0.00106059		2.26448	0.00219774	2.26173	0.00106059
2.27267	0.00218015		2.26992	0.00106025		2.27267	0.00218015	2.26992	0.00106025
2.28086	0.00216336		2.27811	0.00105847		2.28086	0.00216336	2.27811	0.00105847
2.28905	0.00214657		2.2863	0.00105448		2.28905	0.00214657	2.2863	0.00105448
2.29724	0.00212844		2.29449	0.0010433		2.29724	0.00212844	2.29449	0.0010433
2.30543	0.00210755		2.30268	0.00102351		2.30543	0.00210755	2.30268	0.00102351
2.31362	0.00208701		2.31087	0.00100444		2.31362	0.00208701	2.31087	0.00100444
2.32181	0.00206794		2.31906	0.0009954		2.32181	0.00206794	2.31906	0.0009954
2.33	0.00204881		2.32725	0.00099628		2.33	0.00204881	2.32725	0.00099628
2.33819	0.00202927		2.33544	0.00100085		2.33819	0.00202927	2.33544	0.00100085
2.34638	0.00200883		2.34363	0.00100523		2.34638	0.00200883	2.34363	0.00100523
2.35457	0.00199281		2.35182	0.00100877		2.35457	0.00199281	2.35182	0.00100877
2.36276	0.00198322		2.36001	0.00100774		2.36276	0.00198322	2.36001	0.00100774
2.37095	0.00197591		2.3682	0.0010028		2.37095	0.00197591	2.3682	0.0010028
2.37914	0.0019672		2.37639	0.00100085		2.37914	0.0019672	2.37639	0.00100085
2.38733	0.00195609		2.38458	0.00099937		2.38733	0.00195609	2.38458	0.00099937
2.39552	0.00194425		2.39277	0.00099479		2.39552	0.00194425	2.39277	0.00099479
2.40371	0.00193212		2.40096	0.00098492		2.40371	0.00193212	2.40096	0.00098492
2.4119	0.00191933		2.40915	0.00096887		2.4119	0.00191933	2.40915	0.00096887
2.42009	0.00190522		2.41734	0.0009512		2.42009	0.00190522	2.41734	0.0009512
2.42828	0.00188941		2.42553	0.00093438		2.42828	0.00188941	2.42553	0.00093438
2.43647	0.00187095		2.43372	0.00091822		2.43647	0.00187095	2.43372	0.00091822
2.44466	0.00185659		2.44191	0.00090591		2.44466	0.00185659	2.44191	0.00090591
2.45285	0.00184867		2.4501	0.0008979		2.45285	0.00184867	2.4501	0.0008979
2.46104	0.0018509		2.45829	0.00089179		2.46104	0.0018509	2.45829	0.00089179
2.46923	0.00185791		2.46648	0.00088457		2.46923	0.00185791	2.46648	0.00088457
2.47742	0.00186379		2.47467	0.00087488		2.47742	0.00186379	2.47467	0.00087488
2.48561	0.00186845		2.48286	0.00085758		2.48561	0.00186845	2.48286	0.00085758
2.49379	0.00187146		2.49104	0.00083217		2.49379	0.00187146	2.49104	0.00083217
2.50198	0.00187258		2.49923	0.00080874		2.50198	0.00187258	2.49923	0.00080874
2.51017	0.00186722		2.50742	0.00079964		2.51017	0.00186722	2.50742	0.00079964
2.51836	0.00185783		2.51561	0.00080337		2.51836	0.00185783	2.51561	0.00080337
2.52655	0.00184584		2.5238	0.00080945		2.52655	0.00184584	2.5238	0.00080945
2.53474	0.00183007		2.53199	0.00081366		2.53474	0.00183007	2.53199	0.00081366
2.54293	0.00181303		2.54018	0.00081462		2.54293	0.00181303	2.54018	0.00081462
2.55112	0.00179625		2.54837	0.00080517		2.55112	0.00179625	2.54837	0.00080517
2.55931	0.00177808		2.55656	0.00078963		2.55931	0.00177808	2.55656	0.00078963
2.5675	0.00175865		2.56475	0.00077339		2.5675	0.00175865	2.56475	0.00077339
2.57569	0.00173875		2.57294	0.00075441		2.57569	0.00173875	2.57294	0.00075441
2.58388	0.00171445		2.58113	0.00073996		2.58388	0.00171445	2.58113	0.00073996
2.59207	0.0016868		2.58932	0.00073101		2.59207	0.0016868	2.58932	0.00073101
2.60026	0.00165813		2.59751	0.00072316		2.60026	0.00165813	2.59751	0.00072316
2.60845	0.00162703		2.6057	0.00071424		2.60845	0.00162703	2.6057	0.00071424
2.61664	0.00159593		2.61389	0.0007035		2.61664	0.00159593	2.61389	0.0007035
2.62483	0.00156847		2.62208	0.00069147		2.62483	0.00156847	2.62208	0.00069147
2.63302	0.00155269		2.63027	0.00067949		2.63302	0.00155269	2.63027	0.00067949
2.64121	0.00154813		2.63846	0.00066823		2.64121	0.00154813	2.63846	0.00066823
2.6494	0.00155119		2.64665	0.0006579		2.6494	0.00155119	2.64665	0.0006579
2.65759	0.00155666		2.65484	0.00064872		2.65759	0.00155666	2.65484	0.00064872
2.66578	0.00156062		2.66303	0.00064075		2.66578	0.00156062	2.66303	0.00064075
2.67397	0.00156266		2.67122	0.00063832		2.67397	0.00156266	2.67122	0.00063832
2.68216	0.00156353		2.67941	0.00063995		2.68216	0.00156353	2.67941	0.00063995
2.69035	0.00156408		2.6876	0.00064194		2.69035	0.00156408	2.6876	0.00064194
2.69854	0.00156326		2.69579	0.00064354		2.69854	0.00156326	2.69579	0.00064354
2.70673	0.00156028		2.70398	0.00064458		2.70673	0.00156028	2.70398	0.00064458
2.71492	0.00155369		2.71217	0.00064503		2.71492	0.00155369	2.71217	0.00064503
2.72311	0.0015444		2.72036	0.00064289		2.72311	0.0015444	2.72036	0.00064289
2.7313	0.00152862		2.72855	0.00063782		2.7313	0.00152862	2.72855	0.00063782
2.73949	0.00150771		2.73674	0.00062934		2.73949	0.00150771	2.73674	0.00062934
2.74768	0.00148706		2.74493	0.00061462		2.74768	0.00148706	2.74493	0.00061462
2.75587	0.00146707		2.75312	0.00059938		2.75587	0.00146707	2.75312	0.00059938
2.76406	0.00144696		2.76131	0.00058759		2.76406	0.00144696	2.76131	0.00058759
2.77225	0.00142582		2.7695	0.00057694		2.77225	0.00142582	2.7695	0.00057694
2.78044	0.00140169		2.77769	0.00056619		2.78044	0.00140169	2.77769	0.00056619
2.78863	0.00137383		2.78588	0.00055446		2.78863	0.00137383	2.78588	0.00055446
2.79682	0.00134259		2.79407	0.00054339		2.79682	0.00134259	2.79407	0.00054339
2.80501	0.00130568		2.80226	0.00053788		2.80501	0.00130568	2.80226	0.00053788
2.8132	0.00126636		2.81045	0.00053638		2.8132	0.00126636	2.81045	0.00053638
2.82139	0.00123295		2.81864	0.0005351		2.82139	0.00123295	2.81864	0.0005351
2.82958	0.00120559		2.82683	0.0005332		2.82958	0.00120559	2.82683	0.0005332
2.83777	0.0011834		2.83502	0.00052806		2.83777	0.0011834	2.83502	0.00052806
2.84596	0.00116593		2.84321	0.00052287		2.84596	0.00116593	2.84321	0.00052287
2.85415	0.00115191		2.8514	0.00051931		2.85415	0.00115191	2.8514	0.00051931
2.86234	0.00114002		2.85959	0.00051612		2.86234	0.00114002	2.85959	0.00051612
2.87052	0.00112875		2.86777	0.0005131		2.87052	0.00112875	2.86777	0.0005131
2.87871	0.00111751		2.87596	0.00051444		2.87871	0.00111751	2.87596	0.00051444
2.8869	0.00110653		2.88415	0.00051882		2.8869	0.00110653	2.88415	0.00051882
2.89509	0.00109517		2.89234	0.00052281		2.89509	0.00109517	2.89234	0.00052281
2.90328	0.00108297		2.90053	0.00052592		2.90328	0.00108297	2.90053	0.00052592
2.91147	0.00106983		2.90872	0.0005271		2.91147	0.00106983	2.90872	0.0005271
2.91966	0.00105575		2.91691	0.0005287		2.91966	0.00105575	2.91691	0.0005287
2.92785	0.00104305		2.9251	0.00053085		2.92785	0.00104305	2.9251	0.00053085
2.93604	0.00103064		2.93329	0.00053239		2.93604	0.00103064	2.93329	0.00053239
2.94423	0.00101687		2.94148	0.00053043		2.94423	0.00101687	2.94148	0.00053043
2.95242	0.00100095		2.94967	0.00052456		2.95242	0.00100095	2.94967	0.00052456
2.96061	0.00097938		2.95786	0.00051625		2.96061	0.00097938	2.95786	0.00051625
2.9688	0.00095663		2.96605	0.00050591		2.9688	0.00095663	2.96605	0.00050591
2.97699	0.00093839		2.97424	0.00049372		2.97699	0.00093839	2.97424	0.00049372
2.98518	0.00092344		2.98243	0.00047602		2.98518	0.00092344	2.98243	0.00047602
2.99337	0.00091235		2.99062	0.0004482		2.99337	0.00091235	2.99062	0.0004482
3.00156	0.00090471		2.99881	0.00041775		3.00156	0.00090471	2.99881	0.00041775
3.00975	0.0008984		3.007	0.00039236		3.00975	0.0008984	3.007	0.00039236
3.01794	0.00089195		3.01519	0.00037145		3.01794	0.00089195	3.01519	0.00037145
3.02613	0.00088483		3.02338	0.00035271		3.02613	0.00088483	3.02338	0.00035271
3.03432	0.00087775		3.03157	0.00033494		3.03432	0.00087775	3.03157	0.00033494
3.04251	0.00087436		3.03976	0.00031767		3.04251	0.00087436	3.03976	0.00031767
3.0507	0.00087518		3.04795	0.0003007		3.0507	0.00087518	3.04795	0.0003007
3.05889	0.00087783		3.05614	0.00027787		3.05889	0.00087783	3.05614	0.00027787
3.06708	0.00087973		3.06433	0.00025511		3.06708	0.00087973	3.06433	0.00025511
3.07527	0.0008798		3.07252	0.00023644		3.07527	0.0008798	3.07252	0.00023644
3.08346	0.00087343		3.08071	0.00021916		3.08346	0.00087343	3.08071	0.00021916
3.09165	0.00086025		3.0889	0.0002023		3.09165	0.00086025	3.0889	0.0002023
3.09984	0.00084214		3.09709	0.0001857		3.09984	0.00084214	3.09709	0.0001857
3.10803	0.0008223		3.10528	0.00016916		3.10803	0.0008223	3.10528	0.00016916
3.11622	0.00080272		3.11347	0.00015493		3.11622	0.00080272	3.11347	0.00015493
3.12441	0.00078136		3.12166	0.00014399		3.12441	0.00078136	3.12166	0.00014399
3.1326	0.00075322		3.12985	0.00013495		3.1326	0.00075322	3.12985	0.00013495
3.14079	0.00072149		3.13804	0.00013048		3.14079	0.00072149	3.13804	0.00013048
3.14898	0.00068976		3.14623	0.0001309		3.14898	0.00068976	3.14623	0.0001309
3.15717	0.000658		3.15442	0.00013385		3.15717	0.000658	3.15442	0.00013385
3.16536	0.00062316		3.16261	0.00013769		3.16536	0.00062316	3.16261	0.00013769
3.17355	0.00058856		3.1708	0.0001435		3.17355	0.00058856	3.1708	0.0001435
3.18174	0.00056128		3.17899	0.00015343		3.18174	0.00056128	3.17899	0.00015343
3.18993	0.00054513		3.18718	0.00016618		3.18993	0.00054513	3.18718	0.00016618
3.19812	0.00053799		3.19537	0.00017805		3.19812	0.00053799	3.19537	0.00017805
3.20631	0.00053473		3.20356	0.00018752		3.20631	0.00053473	3.20356	0.00018752
3.2145	0.00053177		3.21175	0.00018941		3.2145	0.00053177	3.21175	0.00018941
3.22269	0.00052811		3.21994	0.0001849		3.22269	0.00052811	3.21994	0.0001849
3.23088	0.00051923		3.22813	0.00017496		3.23088	0.00051923	3.22813	0.00017496
3.23907	0.00050976		3.23632	0.0001579		3.23907	0.00050976	3.23632	0.0001579
3.24726	0.00050223		3.24451	0.00013716		3.24726	0.00050223	3.24451	0.00013716
3.25544	0.00049431		3.25269	0.00011517		3.25544	0.00049431	3.25269	0.00011517
3.26363	0.00048549		3.26088	9.26e-05		3.26363	0.00048549	3.26088	9.26e-05
3.27182	0.00047355		3.26907	7.32e-05		3.27182	0.00047355	3.26907	7.32e-05
3.28001	0.00046323		3.27726	6.09e-05		3.28001	0.00046323	3.27726	6.09e-05
3.2882	0.00045908		3.28545	5.39e-05		3.2882	0.00045908	3.28545	5.39e-05
3.29639	0.00045779		3.29364	5.01e-05		3.29639	0.00045779	3.29364	5.01e-05
3.30458	0.0004583		3.30183	4.91e-05		3.30458	0.0004583	3.30183	4.91e-05
3.31277	0.00046008		3.31002	5.05e-05		3.31277	0.00046008	3.31002	5.05e-05
3.32096	0.00046137		3.31821	5.19e-05		3.32096	0.00046137	3.31821	5.19e-05
3.32915	0.00046162		3.3264	5.23e-05		3.32915	0.00046162	3.3264	5.23e-05
3.33734	0.00045924		3.33459	5.1e-05		3.33734	0.00045924	3.33459	5.1e-05
3.34553	0.00045332		3.34278	4.65e-05		3.34553	0.00045332	3.34278	4.65e-05
3.35372	0.00044534		3.35097	3.72e-05		3.35372	0.00044534	3.35097	3.72e-05
3.36191	0.00043461		3.35916	3.2e-05		3.36191	0.00043461	3.35916	3.2e-05
3.3701	0.00042171		3.36735	3.36e-05		3.3701	0.00042171	3.36735	3.36e-05
3.37829	0.00040774		3.37554	4.01e-05		3.37829	0.00040774	3.37554	4.01e-05
3.38648	0.00039144		3.38373	5.04e-05		3.38648	0.00039144	3.38373	5.04e-05
3.39467	0.0003729		3.39192	6.23e-05		3.39467	0.0003729	3.39192	6.23e-05
3.40286	0.00035276		3.40011	7.48e-05		3.40286	0.00035276	3.40011	7.48e-05
3.41105	0.00033321		3.4083	8.77e-05		3.41105	0.00033321	3.4083	8.77e-05
3.41924	0.00032495		3.41649	9.98e-05		3.41924	0.00032495	3.41649	9.98e-05
3.42743	0.00033013		3.42468	0.00011129		3.42743	0.00033013	3.42468	0.00011129
3.43562	0.00034073		3.43287	0.00012207		3.43562	0.00034073	3.43287	0.00012207
3.44381	0.0003519		3.44106	0.00013176		3.44381	0.0003519	3.44106	0.00013176
3.452	0.00035923		3.44925	0.00014015		3.452	0.00035923	3.44925	0.00014015
3.46019	0.00036057		3.45744	0.00014159		3.46019	0.00036057	3.45744	0.00014159
3.46838	0.00035245		3.46563	0.0001335		3.46838	0.00035245	3.46563	0.0001335
3.47657	0.00033934		3.47382	0.00011572		3.47657	0.00033934	3.47382	0.00011572
3.48476	0.00032898		3.48201	8.91e-05		3.48476	0.00032898	3.48201	8.91e-05
3.49295	0.00032588		3.4902	6.35e-05		3.49295	0.00032588	3.4902	6.35e-05
3.50114	0.00032633		3.49839	4.45e-05		3.50114	0.00032633	3.49839	4.45e-05
3.50933	0.00032544		3.50658	3.14e-05		3.50933	0.00032544	3.50658	3.14e-05
3.51752	0.00032229		3.51477	2.06e-05		3.51752	0.00032229	3.51477	2.06e-05
3.52571	0.00031475		3.52296	9.88e-06		3.52571	0.00031475	3.52296	9.88e-06
3.5339	0.00030368		3.53115	-8.92e-07		3.5339	0.00030368	3.53115	-8.92e-07
3.54209	0.00029058		3.53934	-1.46e-05		3.54209	0.00029058	3.53934	-1.46e-05
3.55028	0.00027345		3.54753	-2.75e-05		3.55028	0.00027345	3.54753	-2.75e-05
3.55847	0.00024934		3.55572	-3.2e-05		3.55847	0.00024934	3.55572	-3.2e-05
3.56666	0.00023147		3.56391	-2.97e-05		3.56666	0.00023147	3.56391	-2.97e-05
3.57485	0.00022438		3.5721	-2.63e-05		3.57485	0.00022438	3.5721	-2.63e-05
3.58304	0.00022011		3.58029	-2.38e-05		3.58304	0.00022011	3.58029	-2.38e-05
3.59123	0.00021976		3.58848	-2.21e-05		3.59123	0.00021976	3.58848	-2.21e-05
3.59942	0.00022605		3.59667	-2.59e-05		3.59942	0.00022605	3.59667	-2.59e-05
3.60761	0.00023517		3.60486	-3.86e-05		3.60761	0.00023517	3.60486	-3.86e-05
3.6158	0.00024214		3.61305	-5.31e-05		3.6158	0.00024214	3.61305	-5.31e-05
3.62399	0.00024541		3.62124	-6.56e-05		3.62399	0.00024541	3.62124	-6.56e-05
3.63218	0.00024341		3.62943	-7.72e-05		3.63218	0.00024341	3.62943	-7.72e-05
3.64036	0.00023845		3.63761	-8.85e-05		3.64036	0.00023845	3.63761	-8.85e-05
3.64855	0.00023274		3.6458	-9.99e-05		3.64855	0.00023274	3.6458	-9.99e-05
3.65674	0.00022434		3.65399	-0.0001111		3.65674	0.00022434	3.65399	-0.0001111
3.66493	0.00021307		3.66218	-0.0001228		3.66493	0.00021307	3.66218	-0.0001228
3.67312	0.00019961		3.67037	-0.0001352		3.67312	0.00019961	3.67037	-0.0001352
3.68131	0.00018736		3.67856	-0.0001508		3.68131	0.00018736	3.67856	-0.0001508
3.6895	0.00017715		3.68675	-0.0001672		3.6895	0.00017715	3.68675	-0.0001672
3.69769	0.00016807		3.69494	-0.0001822		3.69769	0.00016807	3.69494	-0.0001822
3.70588	0.00015929		3.70313	-0.0001963		3.70588	0.00015929	3.70313	-0.0001963
3.71407	0.00015032		3.71132	-0.0002124		3.71407	0.00015032	3.71132	-0.0002124
3.72226	0.00013983		3.71951	-0.0002322		3.72226	0.00013983	3.71951	-0.0002322
3.73045	0.00012531		3.7277	-0.0002531		3.73045	0.00012531	3.7277	-0.0002531
3.73864	0.00010449		3.73589	-0.0002758		3.73864	0.00010449	3.73589	-0.0002758
3.74683	8.23e-05		3.74408	-0.000292		3.74683	8.23e-05	3.74408	-0.000292
3.75502	6.21e-05		3.75227	-0.000294		3.75502	6.21e-05	3.75227	-0.000294
3.76321	4.45e-05		3.76046	-0.0002865		3.76321	4.45e-05	3.76046	-0.0002865
3.7714	2.99e-05		3.76865	-0.0002756		3.7714	2.99e-05	3.76865	-0.0002756
3.77959	1.87e-05		3.77684	-0.0002648		3.77959	1.87e-05	3.77684	-0.0002648
3.78778	1.18e-05		3.78503	-0.0002566		3.78778	1.18e-05	3.78503	-0.0002566
3.79597	7.25e-06		3.79322	-0.0002518		3.79597	7.25e-06	3.79322	-0.0002518
3.80416	3.56e-06		3.80141	-0.0002521		3.80416	3.56e-06	3.80141	-0.0002521
3.81235	1.02e-06		3.8096	-0.0002591		3.81235	1.02e-06	3.8096	-0.0002591
3.82054	-2.18e-06		3.81779	-0.0002664		3.82054	-2.18e-06	3.81779	-0.0002664
3.82873	-7.34e-06		3.82598	-0.0002669		3.82873	-7.34e-06	3.82598	-0.0002669
3.83692	-1.87e-05		3.83417	-0.0002605		3.83692	-1.87e-05	3.83417	-0.0002605
3.84511	-3.21e-05		3.84236	-0.0002496		3.84511	-3.21e-05	3.84236	-0.0002496
3.8533	-4.27e-05		3.85055	-0.0002345		3.8533	-4.27e-05	3.85055	-0.0002345
3.86149	-5.3e-05		3.85874	-0.0002181		3.86149	-5.3e-05	3.85874	-0.0002181
3.86968	-6.5e-05		3.86693	-0.0002025		3.86968	-6.5e-05	3.86693	-0.0002025
3.87787	-7.98e-05		3.87512	-0.0001892		3.87787	-7.98e-05	3.87512	-0.0001892
3.88606	-9.58e-05		3.88331	-0.0001784		3.88606	-9.58e-05	3.88331	-0.0001784
3.89425	-0.0001118		3.8915	-0.0001713		3.89425	-0.0001118	3.8915	-0.0001713
3.90244	-0.0001284		3.89969	-0.0001697		3.90244	-0.0001284	3.89969	-0.0001697
3.91063	-0.000148		3.90788	-0.0001641		3.91063	-0.000148	3.90788	-0.0001641
3.91882	-0.0001745		3.91607	-0.0001546		3.91882	-0.0001745	3.91607	-0.0001546
3.92701	-0.0002087		3.92426	-0.0001459		3.92701	-0.0002087	3.92426	-0.0001459
3.9352	-0.0002358		3.93245	-0.0001387		3.9352	-0.0002358	3.93245	-0.0001387
3.94339	-0.0002559		3.94064	-0.0001333		3.94339	-0.0002559	3.94064	-0.0001333
3.95158	-0.0002754		3.94883	-0.0001305		3.95158	-0.0002754	3.94883	-0.0001305
3.95977	-0.0002948		3.95702	-0.0001314		3.95977	-0.0002948	3.95702	-0.0001314
3.96796	-0.000314		3.96521	-0.0001444		3.96796	-0.000314	3.96521	-0.0001444
3.97615	-0.0003329		3.9734	-0.0001667		3.97615	-0.0003329	3.9734	-0.0001667
3.98434	-0.0003588		3.98159	-0.0001906		3.98434	-0.0003588	3.98159	-0.0001906
3.99253	-0.0003885		3.98978	-0.0002204		3.99253	-0.0003885	3.98978	-0.0002204
4.00072	-0.0004154		3.99797	-0.0002532		4.00072	-0.0004154	3.99797	-0.0002532
4.00891	-0.0004384		4.00616	-0.0002871		4.00891	-0.0004384	4.00616	-0.0002871
4.01709	-0.0004586		4.01434	-0.0003242		4.01709	-0.0004586	4.01434	-0.0003242
4.02528	-0.0004771		4.02253	-0.0003582		4.02528	-0.0004771	4.02253	-0.0003582
4.03347	-0.0004883		4.03072	-0.0003884		4.03347	-0.0004883	4.03072	-0.0003884
4.04166	-0.0004882		4.03891	-0.0004154		4.04166	-0.0004882	4.03891	-0.0004154
4.04985	-0.0004813		4.0471	-0.0004398		4.04985	-0.0004813	4.0471	-0.0004398
4.05804	-0.000473		4.05529	-0.0004627		4.05804	-0.000473	4.05529	-0.0004627
4.06623	-0.0004649		4.06348	-0.000484		4.06623	-0.0004649	4.06348	-0.000484
4.07442	-0.0004581		4.07167	-0.0005001		4.07442	-0.0004581	4.07167	-0.0005001
4.08261	-0.0004531		4.07986	-0.000511		4.08261	-0.0004531	4.07986	-0.000511
4.0908	-0.0004528		4.08805	-0.0005191		4.0908	-0.0004528	4.08805	-0.0005191
4.09899	-0.0004627		4.09624	-0.0005263		4.09899	-0.0004627	4.09624	-0.0005263
4.10718	-0.0004757		4.10443	-0.0005338		4.10718	-0.0004757	4.10443	-0.0005338
4.11537	-0.0004879		4.11262	-0.0005419		4.11537	-0.0004879	4.11262	-0.0005419
4.12356	-0.0005006		4.12081	-0.0005521		4.12356	-0.0005006	4.12081	-0.0005521
4.13175	-0.0005147		4.129	-0.0005612		4.13175	-0.0005147	4.129	-0.0005612
4.13994	-0.0005347		4.13719	-0.0005683		4.13994	-0.0005347	4.13719	-0.0005683
4.14813	-0.0005542		4.14538	-0.0005758		4.14813	-0.0005542	4.14538	-0.0005758
4.15632	-0.0005632		4.15357	-0.0005844		4.15632	-0.0005632	4.15357	-0.0005844
4.16451	-0.0005666		4.16176	-0.0005919		4.16451	-0.0005666	4.16176	-0.0005919
4.1727	-0.0005691		4.16995	-0.0005938		4.1727	-0.0005691	4.16995	-0.0005938
4.18089	-0.0005688		4.17814	-0.0005911		4.18089	-0.0005688	4.17814	-0.0005911
4.18908	-0.0005664		4.18633	-0.0005853		4.18908	-0.0005664	4.18633	-0.0005853
4.19727	-0.0005653		4.19452	-0.0005775		4.19727	-0.0005653	4.19452	-0.0005775
4.20546	-0.0005669		4.20271	-0.000569		4.20546	-0.0005669	4.20271	-0.000569
4.21365	-0.0005732		4.2109	-0.000561		4.21365	-0.0005732	4.2109	-0.000561
4.22184	-0.0005881		4.21909	-0.0005543		4.22184	-0.0005881	4.21909	-0.0005543
4.23003	-0.0006142		4.22728	-0.0005495		4.23003	-0.0006142	4.22728	-0.0005495
4.23822	-0.0006408		4.23547	-0.000547		4.23822	-0.0006408	4.23547	-0.000547
4.24641	-0.0006628		4.24366	-0.0005454		4.24641	-0.0006628	4.24366	-0.0005454
4.2546	-0.0006829		4.25185	-0.0005446		4.2546	-0.0006829	4.25185	-0.0005446
4.26279	-0.0007021		4.26004	-0.0005449		4.26279	-0.0007021	4.26004	-0.0005449
4.27098	-0.0007192		4.26823	-0.0005453		4.27098	-0.0007192	4.26823	-0.0005453
4.27917	-0.0007353		4.27642	-0.0005458		4.27917	-0.0007353	4.27642	-0.0005458
4.28736	-0.0007514		4.28461	-0.0005469		4.28736	-0.0007514	4.28461	-0.0005469
4.29555	-0.0007677		4.2928	-0.0005519		4.29555	-0.0007677	4.2928	-0.0005519
4.30374	-0.0007871		4.30099	-0.0005605		4.30374	-0.0007871	4.30099	-0.0005605
4.31193	-0.00081		4.30918	-0.0005674		4.31193	-0.00081	4.30918	-0.0005674
4.32012	-0.0008339		4.31737	-0.0005722		4.32012	-0.0008339	4.31737	-0.0005722
4.32831	-0.0008577		4.32556	-0.0005772		4.32831	-0.0008577	4.32556	-0.0005772
4.3365	-0.0008818		4.33375	-0.0005831		4.3365	-0.0008818	4.33375	-0.0005831
4.34469	-0.0009044		4.34194	-0.0005885		4.34469	-0.0009044	4.34194	-0.0005885
4.35288	-0.0009227		4.35013	-0.0005937		4.35288	-0.0009227	4.35013	-0.0005937
4.36107	-0.0009361		4.35832	-0.0005996		4.36107	-0.0009361	4.35832	-0.0005996
4.36926	-0.0009476		4.36651	-0.0006091		4.36926	-0.0009476	4.36651	-0.0006091
4.37745	-0.0009592		4.3747	-0.0006293		4.37745	-0.0009592	4.3747	-0.0006293
4.38564	-0.0009719		4.38289	-0.0006556		4.38564	-0.0009719	4.38289	-0.0006556
4.39383	-0.0009837		4.39108	-0.0006813		4.39383	-0.0009837	4.39108	-0.0006813
4.40201	-0.0009942		4.39926	-0.000705		4.40201	-0.0009942	4.39926	-0.000705
4.4102	-0.001005		4.40745	-0.0007212		4.4102	-0.001005	4.40745	-0.0007212
4.41839	-0.0010167		4.41564	-0.0007323		4.41839	-0.0010167	4.41564	-0.0007323
4.42658	-0.0010297		4.42383	-0.0007423		4.42658	-0.0010297	4.42383	-0.0007423
4.43477	-0.0010434		4.43202	-0.0007522		4.43477	-0.0010434	4.43202	-0.0007522
4.44296	-0.001057		4.44021	-0.0007624		4.44296	-0.001057	4.44021	-0.0007624
4.45115	-0.0010713		4.4484	-0.0007732		4.45115	-0.0010713	4.4484	-0.0007732
4.45934	-0.0010822		4.45659	-0.0007844		4.45934	-0.0010822	4.45659	-0.0007844
4.46753	-0.0010848		4.46478	-0.0007989		4.46753	-0.0010848	4.46478	-0.0007989
4.47572	-0.001083		4.47297	-0.0008148		4.47572	-0.001083	4.47297	-0.0008148
4.48391	-0.0010791		4.48116	-0.0008286		4.48391	-0.0010791	4.48116	-0.0008286
4.4921	-0.0010741		4.48935	-0.0008361		4.4921	-0.0010741	4.48935	-0.0008361
4.50029	-0.0010695		4.49754	-0.0008402		4.50029	-0.0010695	4.49754	-0.0008402
4.50848	-0.0010659		4.50573	-0.0008445		4.50848	-0.0010659	4.50573	-0.0008445
4.51667	-0.0010625		4.51392	-0.0008493		4.51667	-0.0010625	4.51392	-0.0008493
4.52486	-0.0010597		4.52211	-0.0008549		4.52486	-0.0010597	4.52211	-0.0008549
4.53305	-0.0010581		4.5303	-0.0008645		4.53305	-0.0010581	4.5303	-0.0008645
4.54124	-0.001067		4.53849	-0.0008803		4.54124	-0.001067	4.53849	-0.0008803
4.54943	-0.0010911		4.54668	-0.0008985		4.54943	-0.0010911	4.54668	-0.0008985
4.55762	-0.0011215		4.55487	-0.0009166		4.55762	-0.0011215	4.55487	-0.0009166
4.56581	-0.001151		4.56306	-0.0009358		4.56581	-0.001151	4.56306	-0.0009358
4.574	-0.0011779		4.57125	-0.0009548		4.574	-0.0011779	4.57125	-0.0009548
4.58219	-0.0012013		4.57944	-0.0009688		4.58219	-0.0012013	4.57944	-0.0009688
4.59038	-0.0012205		4.58763	-0.0009796		4.59038	-0.0012205	4.58763	-0.0009796
4.59857	-0.0012364		4.59582	-0.0009898		4.59857	-0.0012364	4.59582	-0.0009898
4.60676	-0.0012498		4.60401	-0.0009975		4.60676	-0.0012498	4.60401	-0.0009975
4.61495	-0.0012609		4.6122	-0.0009992		4.61495	-0.0012609	4.6122	-0.0009992
4.62314	-0.0012678		4.62039	-0.000993		4.62314	-0.0012678	4.62039	-0.000993
4.63133	-0.0012734		4.62858	-0.0009829		4.63133	-0.0012734	4.62858	-0.0009829
4.63952	-0.0012805		4.63677	-0.0009685		4.63952	-0.0012805	4.63677	-0.0009685
4.64771	-0.0012899		4.64496	-0.0009517		4.64771	-0.0012899	4.64496	-0.0009517
4.6559	-0.0013012		4.65315	-0.0009361		4.6559	-0.0013012	4.65315	-0.0009361
4.66409	-0.0013122		4.66134	-0.0009221		4.66409	-0.0013122	4.66134	-0.0009221
4.67228	-0.0013192		4.66953	-0.0009091		4.67228	-0.0013192	4.66953	-0.0009091
4.68047	-0.0013233		4.67772	-0.0008969		4.68047	-0.0013233	4.67772	-0.0008969
4.68866	-0.0013263		4.68591	-0.0008893		4.68866	-0.0013263	4.68591	-0.0008893
4.69685	-0.0013292		4.6941	-0.0008883		4.69685	-0.0013292	4.6941	-0.0008883
4.70504	-0.0013338		4.70229	-0.0008977		4.70504	-0.0013338	4.70229	-0.0008977
4.71323	-0.0013406		4.71048	-0.0009113		4.71323	-0.0013406	4.71048	-0.0009113
4.72142	-0.0013511		4.71867	-0.0009239		4.72142	-0.0013511	4.71867	-0.0009239
4.72961	-0.001366		4.72686	-0.0009328		4.72961	-0.001366	4.72686	-0.0009328
4.7378	-0.0013842		4.73505	-0.0009383		4.7378	-0.0013842	4.73505	-0.0009383
4.74599	-0.0014086		4.74324	-0.000944		4.74599	-0.0014086	4.74324	-0.000944
4.75418	-0.0014328		4.75143	-0.0009515		4.75418	-0.0014328	4.75143	-0.0009515
4.76237	-0.0014519		4.75962	-0.0009595		4.76237	-0.0014519	4.75962	-0.0009595
4.77056	-0.0014684		4.76781	-0.0009676		4.77056	-0.0014684	4.76781	-0.0009676
4.77875	-0.0014838		4.776	-0.0009764		4.77875	-0.0014838	4.776	-0.0009764
4.78693	-0.0014977		4.78418	-0.0009841		4.78693	-0.0014977	4.78418	-0.0009841
4.79512	-0.001511		4.79237	-0.0009918		4.79512	-0.001511	4.79237	-0.0009918
4.80331	-0.0015243		4.80056	-0.0010008		4.80331	-0.0015243	4.80056	-0.0010008
4.8115	-0.0015464		4.80875	-0.0010089		4.8115	-0.0015464	4.80875	-0.0010089
4.81969	-0.0015754		4.81694	-0.0010167		4.81969	-0.0015754	4.81694	-0.0010167
4.82788	-0.0016079		4.82513	-0.0010253		4.82788	-0.0016079	4.82513	-0.0010253
4.83607	-0.0016393		4.83332	-0.0010353		4.83607	-0.0016393	4.83332	-0.0010353
4.84426	-0.0016651		4.84151	-0.0010486		4.84426	-0.0016651	4.84151	-0.0010486
4.85245	-0.0016875		4.8497	-0.0010631		4.85245	-0.0016875	4.8497	-0.0010631
4.86064	-0.0017087		4.85789	-0.0010772		4.86064	-0.0017087	4.85789	-0.0010772
4.86883	-0.0017276		4.86608	-0.0010909		4.86883	-0.0017276	4.86608	-0.0010909
4.87702	-0.0017447		4.87427	-0.0011028		4.87702	-0.0017447	4.87427	-0.0011028
4.88521	-0.0017607		4.88246	-0.001112		4.88521	-0.0017607	4.88246	-0.001112
4.8934	-0.001776		4.89065	-0.0011188		4.8934	-0.001776	4.89065	-0.0011188
4.90159	-0.001791		4.89884	-0.0011245		4.90159	-0.001791	4.89884	-0.0011245
4.90978	-0.0018058		4.90703	-0.0011321		4.90978	-0.0018058	4.90703	-0.0011321
4.91797	-0.0018184		4.91522	-0.0011432		4.91797	-0.0018184	4.91522	-0.0011432
4.92616	-0.0018293		4.92341	-0.0011605		4.92616	-0.0018293	4.92341	-0.0011605
4.93435	-0.0018406		4.9316	-0.0011865		4.93435	-0.0018406	4.9316	-0.0011865
4.94254	-0.0018527		4.93979	-0.0012129		4.94254	-0.0018527	4.93979	-0.0012129
4.95073	-0.0018635		4.94798	-0.0012351		4.95073	-0.0018635	4.94798	-0.0012351
4.95892	-0.001873		4.95617	-0.0012552		4.95892	-0.001873	4.95617	-0.0012552
4.96711	-0.0018825		4.96436	-0.0012726		4.96711	-0.0018825	4.96436	-0.0012726
4.9753	-0.0018922		4.97255	-0.001284		4.9753	-0.0018922	4.97255	-0.001284
4.98349	-0.0019028		4.98074	-0.0012923		4.98349	-0.0019028	4.98074	-0.0012923
4.99168	-0.001917		4.98893	-0.0013006		4.99168	-0.001917	4.98893	-0.0013006
4.99987	-0.0019309		4.99712	-0.0013088		4.99987	-0.0019309	4.99712	-0.0013088
5.00806	-0.0019398		5.00531	-0.0013151		5.00806	-0.0019398	5.00531	-0.0013151
5.01625	-0.0019438		5.0135	-0.0013167		5.01625	-0.0019438	5.0135	-0.0013167
5.02444	-0.0019462		5.02169	-0.0013154		5.02444	-0.0019462	5.02169	-0.0013154
5.03263	-0.00195		5.02988	-0.0013129		5.03263	-0.00195	5.02988	-0.0013129
5.04082	-0.0019556		5.03807	-0.001308		5.04082	-0.0019556	5.03807	-0.001308
5.04901	-0.0019628		5.04626	-0.001301		5.04901	-0.0019628	5.04626	-0.001301
5.0572	-0.0019713		5.05445	-0.0012942		5.0572	-0.0019713	5.05445	-0.0012942
5.06539	-0.0019776		5.06264	-0.0012886		5.06539	-0.0019776	5.06264	-0.0012886
5.07358	-0.001982		5.07083	-0.0012868		5.07358	-0.001982	5.07083	-0.0012868
5.08177	-0.0019863		5.07902	-0.0012889		5.08177	-0.0019863	5.07902	-0.0012889
5.08996	-0.0019814		5.08721	-0.0012977		5.08996	-0.0019814	5.08721	-0.0012977
5.09815	-0.0019721		5.0954	-0.0013164		5.09815	-0.0019721	5.0954	-0.0013164
5.10634	-0.0019651		5.10359	-0.0013441		5.10634	-0.0019651	5.10359	-0.0013441
5.11453	-0.0019615		5.11178	-0.0013738		5.11453	-0.0019615	5.11178	-0.0013738
5.12272	-0.0019607		5.11997	-0.0013999		5.12272	-0.0019607	5.11997	-0.0013999
5.13091	-0.0019628		5.12816	-0.0014228		5.13091	-0.0019628	5.12816	-0.0014228
5.1391	-0.0019656		5.13635	-0.0014449		5.1391	-0.0019656	5.13635	-0.0014449
5.14729	-0.0019679		5.14454	-0.0014673		5.14729	-0.0019679	5.14454	-0.0014673
5.15548	-0.0019706		5.15273	-0.0014845		5.15548	-0.0019706	5.15273	-0.0014845
5.16366	-0.001974		5.16091	-0.0014965		5.16366	-0.001974	5.16091	-0.0014965
5.17185	-0.0019803		5.1691	-0.0015057		5.17185	-0.0019803	5.1691	-0.0015057
5.18004	-0.00199		5.17729	-0.0015116		5.18004	-0.00199	5.17729	-0.0015116
5.18823	-0.0020016		5.18548	-0.0015158		5.18823	-0.0020016	5.18548	-0.0015158
5.19642	-0.0020127		5.19367	-0.00152		5.19642	-0.0020127	5.19367	-0.00152
5.20461	-0.0020205		5.20186	-0.0015247		5.20461	-0.0020205	5.20186	-0.0015247
5.2128	-0.0020271		5.21005	-0.0015301		5.2128	-0.0020271	5.21005	-0.0015301
5.22099	-0.0020346		5.21824	-0.0015356		5.22099	-0.0020346	5.21824	-0.0015356
5.22918	-0.0020439		5.22643	-0.0015406		5.22918	-0.0020439	5.22643	-0.0015406
5.23737	-0.0020613		5.23462	-0.0015443		5.23737	-0.0020613	5.23462	-0.0015443
5.24556	-0.0020908		5.24281	-0.0015445		5.24556	-0.0020908	5.24281	-0.0015445
5.25375	-0.0021228		5.251	-0.0015421		5.25375	-0.0021228	5.251	-0.0015421
5.26194	-0.0021505		5.25919	-0.0015395		5.26194	-0.0021505	5.25919	-0.0015395
5.27013	-0.0021733		5.26738	-0.0015377		5.27013	-0.0021733	5.26738	-0.0015377
5.27832	-0.0021877		5.27557	-0.0015381		5.27832	-0.0021877	5.27557	-0.0015381
5.28651	-0.0021956		5.28376	-0.0015466		5.28651	-0.0021956	5.28376	-0.0015466
5.2947	-0.0022011		5.29195	-0.0015632		5.2947	-0.0022011	5.29195	-0.0015632
5.30289	-0.0022036		5.30014	-0.0015823		5.30289	-0.0022036	5.30014	-0.0015823
5.31108	-0.0022045		5.30833	-0.0016017		5.31108	-0.0022045	5.30833	-0.0016017
5.31927	-0.0022054		5.31652	-0.0016247		5.31927	-0.0022054	5.31652	-0.0016247
5.32746	-0.0022063		5.32471	-0.0016494		5.32746	-0.0022063	5.32471	-0.0016494
5.33565	-0.002206		5.3329	-0.0016731		5.33565	-0.002206	5.3329	-0.0016731
5.34384	-0.0022061		5.34109	-0.0016976		5.34384	-0.0022061	5.34109	-0.0016976
5.35203	-0.0022082		5.34928	-0.001726		5.35203	-0.0022082	5.34928	-0.001726
5.36022	-0.0022136		5.35747	-0.0017526		5.36022	-0.0022136	5.35747	-0.0017526
5.36841	-0.0022217		5.36566	-0.0017716		5.36841	-0.0022217	5.36566	-0.0017716
5.3766	-0.0022309		5.37385	-0.0017846		5.3766	-0.0022309	5.37385	-0.0017846
5.38479	-0.0022413		5.38204	-0.0017952		5.38479	-0.0022413	5.38204	-0.0017952
5.39298	-0.0022523		5.39023	-0.0018044		5.39298	-0.0022523	5.39023	-0.0018044
5.40117	-0.0022625		5.39842	-0.0018119		5.40117	-0.0022625	5.39842	-0.0018119
5.40936	-0.0022693		5.40661	-0.0018103		5.40936	-0.0022693	5.40661	-0.0018103
5.41755	-0.002268		5.4148	-0.0017985		5.41755	-0.002268	5.4148	-0.0017985
5.42574	-0.0022558		5.42299	-0.0017842		5.42574	-0.0022558	5.42299	-0.0017842
5.43393	-0.002236		5.43118	-0.0017708		5.43393	-0.002236	5.43118	-0.0017708
5.44212	-0.0022158		5.43937	-0.0017585		5.44212	-0.0022158	5.43937	-0.0017585
5.45031	-0.0021978		5.44756	-0.0017473		5.45031	-0.0021978	5.44756	-0.0017473
5.4585	-0.0021836		5.45575	-0.0017386		5.4585	-0.0021836	5.45575	-0.0017386
5.46669	-0.00218		5.46394	-0.0017322		5.46669	-0.00218	5.46394	-0.0017322
5.47488	-0.0021889		5.47213	-0.0017315		5.47488	-0.0021889	5.47213	-0.0017315
5.48307	-0.0022041		5.48032	-0.0017329		5.48307	-0.0022041	5.48032	-0.0017329
5.49126	-0.0022262		5.48851	-0.0017319		5.49126	-0.0022262	5.48851	-0.0017319
5.49945	-0.0022492		5.4967	-0.0017296		5.49945	-0.0022492	5.4967	-0.0017296
5.50764	-0.0022707		5.50489	-0.0017272		5.50764	-0.0022707	5.50489	-0.0017272
5.51583	-0.0022924		5.51308	-0.0017301		5.51583	-0.0022924	5.51308	-0.0017301
5.52402	-0.0023155		5.52127	-0.0017409		5.52402	-0.0023155	5.52127	-0.0017409
5.53221	-0.0023363		5.52946	-0.001759		5.53221	-0.0023363	5.52946	-0.001759
5.5404	-0.0023543		5.53765	-0.001777		5.5404	-0.0023543	5.53765	-0.001777
5.54858	-0.002371		5.54583	-0.001786		5.54858	-0.002371	5.54583	-0.001786
5.55677	-0.0023844		5.55402	-0.0017869		5.55677	-0.0023844	5.55402	-0.0017869
5.56496	-0.0023952		5.56221	-0.0017848		5.56496	-0.0023952	5.56221	-0.0017848
5.57315	-0.002405		5.5704	-0.0017812		5.57315	-0.002405	5.5704	-0.0017812
5.58134	-0.0024114		5.57859	-0.0017757		5.58134	-0.0024114	5.57859	-0.0017757
5.58953	-0.0024137		5.58678	-0.0017692		5.58953	-0.0024137	5.58678	-0.0017692
5.59772	-0.0024132		5.59497	-0.0017617		5.59772	-0.0024132	5.59497	-0.0017617
5.60591	-0.0024121		5.60316	-0.001752		5.60591	-0.0024121	5.60316	-0.001752
5.6141	-0.0024118		5.61135	-0.0017414		5.6141	-0.0024118	5.61135	-0.0017414
5.62229	-0.0024126		5.61954	-0.0017312		5.62229	-0.0024126	5.61954	-0.0017312
5.63048	-0.0024206		5.62773	-0.0017213		5.63048	-0.0024206	5.62773	-0.0017213
5.63867	-0.0024278		5.63592	-0.0017104		5.63867	-0.0024278	5.63592	-0.0017104
5.64686	-0.0024213		5.64411	-0.0016979		5.64686	-0.0024213	5.64411	-0.0016979
5.65505	-0.0024061		5.6523	-0.0016851		5.65505	-0.0024061	5.6523	-0.0016851
5.66324	-0.0023914		5.66049	-0.0016725		5.66324	-0.0023914	5.66049	-0.0016725
5.67143	-0.0023792		5.66868	-0.0016588		5.67143	-0.0023792	5.66868	-0.0016588
5.67962	-0.0023705		5.67687	-0.0016444		5.67962	-0.0023705	5.67687	-0.0016444
5.68781	-0.0023722		5.68506	-0.00163		5.68781	-0.0023722	5.68506	-0.00163
5.696	-0.0023834		5.69325	-0.0016145		5.696	-0.0023834	5.69325	-0.0016145
5.70419	-0.0023953		5.70144	-0.0015977		5.70419	-0.0023953	5.70144	-0.0015977
5.71238	-0.0024054		5.70963	-0.0015809		5.71238	-0.0024054	5.70963	-0.0015809
5.72057	-0.0024145		5.71782	-0.0015646		5.72057	-0.0024145	5.71782	-0.0015646
5.72876	-0.0024228		5.72601	-0.0015484		5.72876	-0.0024228	5.72601	-0.0015484
5.73695	-0.0024306		5.7342	-0.0015285		5.73695	-0.0024306	5.7342	-0.0015285
5.74514	-0.0024368		5.74239	-0.0015042		5.74514	-0.0024368	5.74239	-0.0015042
5.75333	-0.0024424		5.75058	-0.0014753		5.75333	-0.0024424	5.75058	-0.0014753
5.76152	-0.0024497		5.75877	-0.0014462		5.76152	-0.0024497	5.75877	-0.0014462
5.76971	-0.0024584		5.76696	-0.0014205		5.76971	-0.0024584	5.76696	-0.0014205
5.7779	-0.0024702		5.77515	-0.0013993		5.7779	-0.0024702	5.77515	-0.0013993
5.78609	-0.0024812		5.78334	-0.0013863		5.78609	-0.0024812	5.78334	-0.0013863
5.79428	-0.0024909		5.79153	-0.0013796		5.79428	-0.0024909	5.79153	-0.0013796
5.80247	-0.0025009		5.79972	-0.0013714		5.80247	-0.0025009	5.79972	-0.0013714
5.81066	-0.002512		5.80791	-0.0013608		5.81066	-0.002512	5.80791	-0.0013608
5.81885	-0.0025241		5.8161	-0.0013507		5.81885	-0.0025241	5.8161	-0.0013507
5.82704	-0.0025407		5.82429	-0.0013421		5.82704	-0.0025407	5.82429	-0.0013421
5.83523	-0.0025586		5.83248	-0.0013323		5.83523	-0.0025586	5.83248	-0.0013323
5.84342	-0.0025734		5.84067	-0.0013213		5.84342	-0.0025734	5.84067	-0.0013213
5.85161	-0.0025857		5.84886	-0.0013103		5.85161	-0.0025857	5.84886	-0.0013103
5.8598	-0.0025964		5.85705	-0.0012993		5.8598	-0.0025964	5.85705	-0.0012993
5.86799	-0.0026045		5.86524	-0.0012855		5.86799	-0.0026045	5.86524	-0.0012855
5.87618	-0.002608		5.87343	-0.0012699		5.87618	-0.002608	5.87343	-0.0012699
5.88437	-0.0026005		5.88162	-0.0012549		5.88437	-0.0026005	5.88162	-0.0012549
5.89256	-0.0025834		5.88981	-0.0012416		5.89256	-0.0025834	5.88981	-0.0012416
5.90075	-0.0025601		5.898	-0.0012304		5.90075	-0.0025601	5.898	-0.0012304
5.90894	-0.002535		5.90619	-0.0012208		5.90894	-0.002535	5.90619	-0.0012208
5.91713	-0.0025109		5.91438	-0.0012117		5.91713	-0.0025109	5.91438	-0.0012117
5.92531	-0.0024881		5.92256	-0.0012032		5.92531	-0.0024881	5.92256	-0.0012032
5.9335	-0.0024672		5.93075	-0.0011959		5.9335	-0.0024672	5.93075	-0.0011959
5.94169	-0.0024482		5.93894	-0.0011895		5.94169	-0.0024482	5.93894	-0.0011895
5.94988	-0.0024378		5.94713	-0.0011875		5.94988	-0.0024378	5.94713	-0.0011875
5.95807	-0.0024325		5.95532	-0.0011959		5.95807	-0.0024325	5.95532	-0.0011959
5.96626	-0.002428		5.96351	-0.001205		5.96626	-0.002428	5.96351	-0.001205
5.97445	-0.0024292		5.9717	-0.0012019		5.97445	-0.0024292	5.9717	-0.0012019
5.98264	-0.0024358		5.97989	-0.0011914		5.98264	-0.0024358	5.97989	-0.0011914
5.99083	-0.0024421		5.98808	-0.0011782		5.99083	-0.0024421	5.98808	-0.0011782
5.99902	-0.0024445		5.99627	-0.0011586		5.99902	-0.0024445	5.99627	-0.0011586
6.00721	-0.0024455		6.00446	-0.0011327		6.00721	-0.0024455	6.00446	-0.0011327
6.0154	-0.0024476		6.01265	-0.0011018		6.0154	-0.0024476	6.01265	-0.0011018
6.02359	-0.002451		6.02084	-0.0010644		6.02359	-0.002451	6.02084	-0.0010644
6.03178	-0.0024538		6.02903	-0.0010224		6.03178	-0.0024538	6.02903	-0.0010224
6.03997	-0.0024497		6.03722	-0.0009729		6.03997	-0.0024497	6.03722	-0.0009729
6.04816	-0.0024367		6.04541	-0.0009034		6.04816	-0.0024367	6.04541	-0.0009034
6.05635	-0.002421		6.0536	-0.0008186		6.05635	-0.002421	6.0536	-0.0008186
6.06454	-0.0024061		6.06179	-0.0007325		6.06454	-0.0024061	6.06179	-0.0007325
6.07273	-0.0023898		6.06998	-0.0006416		6.07273	-0.0023898	6.06998	-0.0006416
6.08092	-0.002369		6.07817	-0.0005446		6.08092	-0.002369	6.07817	-0.0005446
6.08911	-0.0023449		6.08636	-0.0004479		6.08911	-0.0023449	6.08636	-0.0004479
6.0973	-0.0023195		6.09455	-0.0003462		6.0973	-0.0023195	6.09455	-0.0003462
6.10549	-0.0022893		6.10274	-0.0002363		6.10549	-0.0022893	6.10274	-0.0002363
6.11368	-0.0022536		6.11093	-0.0001203		6.11368	-0.0022536	6.11093	-0.0001203
6.12187	-0.0022114		6.11912	7.82e-06		6.12187	-0.0022114	6.11912	7.82e-06
6.13006	-0.0021638		6.12731	0.00015369		6.13006	-0.0021638	6.12731	0.00015369
6.13825	-0.0021119		6.1355	0.00031449		6.13825	-0.0021119	6.1355	0.00031449
6.14644	-0.0020513		6.14369	0.0004913		6.14644	-0.0020513	6.14369	0.0004913
6.15463	-0.0019822		6.15188	0.00069014		6.15463	-0.0019822	6.15188	0.00069014
6.16282	-0.0019076		6.16007	0.0009105		6.16282	-0.0019076	6.16007	0.0009105
6.17101	-0.0018248		6.16826	0.00115417		6.17101	-0.0018248	6.16826	0.00115417
6.1792	-0.0017322		6.17645	0.00142237		6.1792	-0.0017322	6.17645	0.00142237
6.18739	-0.0016256		6.18464	0.00170608		6.18739	-0.0016256	6.18464	0.00170608
6.19558	-0.0015021		6.19283	0.00200434		6.19558	-0.0015021	6.19283	0.00200434
6.20377	-0.0013563		6.20102	0.00232362		6.20377	-0.0013563	6.20102	0.00232362
6.21196	-0.0011838		6.20921	0.00266191		6.21196	-0.0011838	6.20921	0.00266191
6.22015	-0.0009926		6.2174	0.00302111		6.22015	-0.0009926	6.2174	0.00302111
6.22834	-0.0007773		6.22559	0.00341287		6.22834	-0.0007773	6.22559	0.00341287
6.23653	-0.0005279		6.23378	0.00384528		6.23653	-0.0005279	6.23378	0.00384528
6.24472	-0.0002413		6.24197	0.0043142		6.24472	-0.0002413	6.24197	0.0043142
6.25291	9.31e-05		6.25016	0.00482601		6.25291	9.31e-05	6.25016	0.00482601
6.2611	0.0004805		6.25835	0.00539744		6.2611	0.0004805	6.25835	0.00539744
6.26929	0.00093131		6.26654	0.00603535		6.26929	0.00093131	6.26654	0.00603535
6.27748	0.00145942		6.27473	0.00674596		6.27748	0.00145942	6.27473	0.00674596
6.28567	0.00207626		6.28292	0.00754434		6.28567	0.00207626	6.28292	0.00754434
6.29386	0.00281038		6.29111	0.00845161		6.29386	0.00281038	6.29111	0.00845161
6.30205	0.00369863		6.2993	0.00948582		6.30205	0.00369863	6.2993	0.00948582
6.31023	0.00477885		6.30748	0.010671		6.31023	0.00477885	6.30748	0.010671
6.31842	0.00608956		6.31567	0.0120431		6.31842	0.00608956	6.31567	0.0120431
6.32661	0.00767512		6.32386	0.0136447		6.32661	0.00767512	6.32386	0.0136447
6.3348	0.0095923		6.33205	0.0155308		6.3348	0.0095923	6.33205	0.0155308
6.34299	0.0119079		6.34024	0.0177724		6.34299	0.0119079	6.34024	0.0177724
6.35118	0.0146894		6.34843	0.0204399		6.35118	0.0146894	6.34843	0.0204399
6.35937	0.0180026		6.35662	0.0236052		6.35937	0.0180026	6.35662	0.0236052
6.36756	0.0219236		6.36481	0.0273627		6.36756	0.0219236	6.36481	0.0273627
6.37575	0.0265525		6.373	0.0318068		6.37575	0.0265525	6.373	0.0318068
6.38394	0.0319863		6.38119	0.0370277		6.38394	0.0319863	6.38119	0.0370277
6.39213	0.0383021		6.38938	0.0431405		6.39213	0.0383021	6.38938	0.0431405
6.40032	0.0455764		6.39757	0.0502534		6.40032	0.0455764	6.39757	0.0502534
6.40851	0.0538811		6.40576	0.0584586		6.40851	0.0538811	6.40576	0.0584586
6.4167	0.0632821		6.41395	0.0678535		6.4167	0.0632821	6.41395	0.0678535
6.42489	0.0738283		6.42214	0.0785239		6.42489	0.0738283	6.42214	0.0785239
6.43308	0.0855552		6.43033	0.0905452		6.43308	0.0855552	6.43033	0.0905452
6.44127	0.098486		6.43852	0.103974		6.44127	0.098486	6.43852	0.103974
6.44946	0.112622		6.44671	0.118835		6.44946	0.112622	6.44671	0.118835
6.45765	0.127943		6.4549	0.13514		6.45765	0.127943	6.4549	0.13514
6.46584	0.144408		6.46309	0.152889		6.46584	0.144408	6.46309	0.152889
6.47403	0.161964		6.47128	0.172058		6.47403	0.161964	6.47128	0.172058
6.48222	0.180537		6.47947	0.192612		6.48222	0.180537	6.47947	0.192612
6.49041	0.200042		6.48766	0.214489		6.49041	0.200042	6.48766	0.214489
6.4986	0.220374		6.49585	0.2376		6.4986	0.220374	6.49585	0.2376
6.50679	0.241413		6.50404	0.261847		6.50679	0.241413	6.50404	0.261847
6.51498	0.263036		6.51223	0.287107		6.51498	0.263036	6.51223	0.287107
6.52317	0.285117		6.52042	0.313245		6.52317	0.285117	6.52042	0.313245
6.53136	0.307533		6.52861	0.340122		6.53136	0.307533	6.52861	0.340122
6.53955	0.330159		6.5368	0.367585		6.53955	0.330159	6.5368	0.367585
6.54774	0.352868		6.54499	0.395483		6.54774	0.352868	6.54499	0.395483
6.55593	0.375534		6.55318	0.423656		6.55593	0.375534	6.55318	0.423656
6.56412	0.398019		6.56137	0.451942		6.56412	0.398019	6.56137	0.451942
6.57231	0.420196		6.56956	0.480183		6.57231	0.420196	6.56956	0.480183
6.5805	0.441944		6.57775	0.508234		6.5805	0.441944	6.57775	0.508234
6.58869	0.463156		6.58594	0.53595		6.58869	0.463156	6.58594	0.53595
6.59688	0.483731		6.59413	0.563179		6.59688	0.483731	6.59413	0.563179
6.60507	0.503578		6.60232	0.589788		6.60507	0.503578	6.60232	0.589788
6.61326	0.522615		6.61051	0.61565		6.61326	0.522615	6.61051	0.61565
6.62145	0.540713		6.6187	0.640637		6.62145	0.540713	6.6187	0.640637
6.62964	0.557822		6.62689	0.664649		6.62964	0.557822	6.62689	0.664649
6.63783	0.573918		6.63508	0.687601		6.63783	0.573918	6.63508	0.687601
6.64602	0.589016		6.64327	0.70934		6.64602	0.589016	6.64327	0.70934
6.65421	0.603055		6.65146	0.729833		6.65421	0.603055	6.65146	0.729833
6.6624	0.61597		6.65965	0.74912		6.6624	0.61597	6.65965	0.74912
6.67059	0.627741		6.66784	0.767116		6.67059	0.627741	6.66784	0.767116
6.67878	0.638347		6.67603	0.783737		6.67878	0.638347	6.67603	0.783737
6.68697	0.647782		6.68422	0.798946		6.68697	0.647782	6.68422	0.798946
6.69515	0.656044		6.6924	0.812725		6.69515	0.656044	6.6924	0.812725
6.70334	0.663141		6.70059	0.825067		6.70334	0.663141	6.70059	0.825067
6.71153	0.669097		6.70878	0.83596		6.71153	0.669097	6.70878	0.83596
6.71972	0.67393		6.71697	0.845408		6.71972	0.67393	6.71697	0.845408
6.72791	0.677658		6.72516	0.853432		6.72791	0.677658	6.72516	0.853432
6.7361	0.680302		6.73335	0.860041		6.7361	0.680302	6.73335	0.860041
6.74429	0.681889		6.74154	0.86526		6.74429	0.681889	6.74154	0.86526
6.75248	0.682458		6.74973	0.86913		6.75248	0.682458	6.74973	0.86913
6.76067	0.68204		6.75792	0.871686		6.76067	0.68204	6.75792	0.871686
6.76886	0.680674		6.76611	0.872961		6.76886	0.680674	6.76611	0.872961
6.77705	0.67841		6.7743	0.872998		6.77705	0.67841	6.7743	0.872998
6.78524	0.675296		6.78249	0.871841		6.78524	0.675296	6.78249	0.871841
6.79343	0.671371		6.79068	0.869532		6.79343	0.671371	6.79068	0.869532
6.80162	0.666675		6.79887	0.866129		6.80162	0.666675	6.79887	0.866129
6.80981	0.661252		6.80706	0.861696		6.80981	0.661252	6.80706	0.861696
6.818	0.655148		6.81525	0.856287		6.818	0.655148	6.81525	0.856287
6.82619	0.648405		6.82344	0.84996		6.82619	0.648405	6.82344	0.84996
6.83438	0.641071		6.83163	0.842766		6.83438	0.641071	6.83163	0.842766
6.84257	0.633198		6.83982	0.83475		6.84257	0.633198	6.83982	0.83475
6.85076	0.624837		6.84801	0.825971		6.85076	0.624837	6.84801	0.825971
6.85895	0.616036		6.8562	0.816484		6.85895	0.616036	6.8562	0.816484
6.86714	0.606837		6.86439	0.80634		6.86714	0.606837	6.86439	0.80634
6.87533	0.597283		6.87258	0.795601		6.87533	0.597283	6.87258	0.795601
6.88352	0.587402		6.88077	0.784321		6.88352	0.587402	6.88077	0.784321
6.89171	0.577228		6.88896	0.772548		6.89171	0.577228	6.88896	0.772548
6.8999	0.566799		6.89715	0.760332		6.8999	0.566799	6.89715	0.760332
6.90809	0.556152		6.90534	0.747726		6.90809	0.556152	6.90534	0.747726
6.91628	0.545323		6.91353	0.73478		6.91628	0.545323	6.91353	0.73478
6.92447	0.53434		6.92172	0.721534		6.92447	0.53434	6.92172	0.721534
6.93266	0.523235		6.92991	0.708028		6.93266	0.523235	6.92991	0.708028
6.94085	0.512041		6.9381	0.694302		6.94085	0.512041	6.9381	0.694302
6.94904	0.500787		6.94629	0.680388		6.94904	0.500787	6.94629	0.680388
6.95723	0.489498		6.95448	0.666321		6.95723	0.489498	6.95448	0.666321
6.96542	0.478203		6.96267	0.652142		6.96542	0.478203	6.96267	0.652142
6.97361	0.466929		6.97086	0.637889		6.97361	0.466929	6.97086	0.637889
6.9818	0.455696		6.97905	0.623603		6.9818	0.455696	6.97905	0.623603
6.98999	0.44452		6.98724	0.609317		6.98999	0.44452	6.98724	0.609317
6.99818	0.43342		6.99543	0.595061		6.99818	0.43342	6.99543	0.595061
7.00637	0.422414		7.00362	0.580857		7.00637	0.422414	7.00362	0.580857
7.01456	0.411521		7.01181	0.566729		7.01456	0.411521	7.01181	0.566729
7.02275	0.400752		7.02	0.552707		7.02275	0.400752	7.02	0.552707
7.03094	0.390123		7.02819	0.538809		7.03094	0.390123	7.02819	0.538809
7.03913	0.379644		7.03638	0.525049		7.03913	0.379644	7.03638	0.525049
7.04732	0.369312		7.04457	0.51144		7.04732	0.369312	7.04457	0.51144
7.05551	0.359133		7.05276	0.498006		7.05551	0.359133	7.05276	0.498006
7.0637	0.349125		7.06095	0.484761		7.0637	0.349125	7.06095	0.484761
7.07188	0.339304		7.06913	0.471712		7.07188	0.339304	7.06913	0.471712
7.08007	0.329672		7.07732	0.458875		7.08007	0.329672	7.07732	0.458875
7.08826	0.320239		7.08551	0.446255		7.08826	0.320239	7.08551	0.446255
7.09645	0.311017		7.0937	0.433862		7.09645	0.311017	7.0937	0.433862
7.10464	0.302008		7.10189	0.421714		7.10464	0.302008	7.10189	0.421714
7.11283	0.293204		7.11008	0.409819		7.11283	0.293204	7.11008	0.409819
7.12102	0.284603		7.11827	0.398172		7.12102	0.284603	7.11827	0.398172
7.12921	0.276212		7.12646	0.386775		7.12921	0.276212	7.12646	0.386775
7.1374	0.268029		7.13465	0.375633		7.1374	0.268029	7.13465	0.375633
7.14559	0.260053		7.14284	0.364746		7.14559	0.260053	7.14284	0.364746
7.15378	0.252285		7.15103	0.354121		7.15378	0.252285	7.15103	0.354121
7.16197	0.244726		7.15922	0.343757		7.16197	0.244726	7.15922	0.343757
7.17016	0.237371		7.16741	0.333648		7.17016	0.237371	7.16741	0.333648
7.17835	0.230217		7.1756	0.323797		7.17835	0.230217	7.1756	0.323797
7.18654	0.223258		7.18379	0.314207		7.18654	0.223258	7.18379	0.314207
7.19473	0.216496		7.19198	0.304877		7.19473	0.216496	7.19198	0.304877
7.20292	0.209937		7.20017	0.295802		7.20292	0.209937	7.20017	0.295802
7.21111	0.203574		7.20836	0.286984		7.21111	0.203574	7.20836	0.286984
7.2193	0.19739		7.21655	0.278426		7.2193	0.19739	7.21655	0.278426
7.22749	0.191382		7.22474	0.270121		7.22749	0.191382	7.22474	0.270121
7.23568	0.18556		7.23293	0.262059		7.23568	0.18556	7.23293	0.262059
7.24387	0.179924		7.24112	0.254234		7.24387	0.179924	7.24112	0.254234
7.25206	0.174459		7.24931	0.246642		7.25206	0.174459	7.24931	0.246642
7.26025	0.16916		7.2575	0.239274		7.26025	0.16916	7.2575	0.239274
7.26844	0.164023		7.26569	0.232127		7.26844	0.164023	7.26569	0.232127
7.27663	0.159044		7.27388	0.225204		7.27663	0.159044	7.27388	0.225204
7.28482	0.154226		7.28207	0.218496		7.28482	0.154226	7.28207	0.218496
7.29301	0.149568		7.29026	0.212001		7.29301	0.149568	7.29026	0.212001
7.3012	0.145066		7.29845	0.205722		7.3012	0.145066	7.29845	0.205722
7.30939	0.140713		7.30664	0.199651		7.30939	0.140713	7.30664	0.199651
7.31758	0.136504		7.31483	0.193786		7.31758	0.136504	7.31483	0.193786
7.32577	0.132438		7.32302	0.188121		7.32577	0.132438	7.32302	0.188121
7.33396	0.128512		7.33121	0.182648		7.33396	0.128512	7.33121	0.182648
7.34215	0.124724		7.3394	0.177355		7.34215	0.124724	7.3394	0.177355
7.35034	0.121071		7.34759	0.172237		7.35034	0.121071	7.34759	0.172237
7.35853	0.117549		7.35578	0.167286		7.35853	0.117549	7.35578	0.167286
7.36672	0.114156		7.36397	0.162503		7.36672	0.114156	7.36397	0.162503
7.37491	0.110882		7.37216	0.157885		7.37491	0.110882	7.37216	0.157885
7.3831	0.107719		7.38035	0.153429		7.3831	0.107719	7.38035	0.153429
7.39129	0.104666		7.38854	0.149129		7.39129	0.104666	7.38854	0.149129
7.39948	0.101723		7.39673	0.144977		7.39948	0.101723	7.39673	0.144977
7.40767	0.0988823		7.40492	0.140962		7.40767	0.0988823	7.40492	0.140962
7.41586	0.0961376		7.41311	0.137081		7.41586	0.0961376	7.41311	0.137081
7.42405	0.0934966		7.4213	0.133344		7.42405	0.0934966	7.4213	0.133344
7.43224	0.0909605		7.42949	0.129747		7.43224	0.0909605	7.42949	0.129747
7.44043	0.0885252		7.43768	0.12628		7.44043	0.0885252	7.43768	0.12628
7.44862	0.08618		7.44587	0.122942		7.44862	0.08618	7.44587	0.122942
7.4568	0.083914		7.45405	0.119727		7.4568	0.083914	7.45405	0.119727
7.46499	0.0817254		7.46224	0.11663		7.46499	0.0817254	7.46224	0.11663
7.47318	0.0796109		7.47043	0.113648		7.47318	0.0796109	7.47043	0.113648
7.48137	0.0775673		7.47862	0.110778		7.48137	0.0775673	7.47862	0.110778
7.48956	0.0755997		7.48681	0.108016		7.48956	0.0755997	7.48681	0.108016
7.49775	0.0737095		7.495	0.105353		7.49775	0.0737095	7.495	0.105353
7.50594	0.0718882		7.50319	0.102787		7.50594	0.0718882	7.50319	0.102787
7.51413	0.0701357		7.51138	0.100311		7.51413	0.0701357	7.51138	0.100311
7.52232	0.0684524		7.51957	0.0979221		7.52232	0.0684524	7.51957	0.0979221
7.53051	0.0668322		7.52776	0.0956225		7.53051	0.0668322	7.52776	0.0956225
7.5387	0.0652747		7.53595	0.0934168		7.5387	0.0652747	7.53595	0.0934168
7.54689	0.0637811		7.54414	0.0913067		7.54689	0.0637811	7.54414	0.0913067
7.55508	0.062345		7.55233	0.0892806		7.55508	0.062345	7.55233	0.0892806
7.56327	0.0609615		7.56052	0.0873264		7.56327	0.0609615	7.56052	0.0873264
7.57146	0.0596335		7.56871	0.0854449		7.57146	0.0596335	7.56871	0.0854449
7.57965	0.0583568		7.5769	0.0836364		7.57965	0.0583568	7.5769	0.0836364
7.58784	0.0571158		7.58509	0.0818933		7.58784	0.0571158	7.58509	0.0818933
7.59603	0.0559036		7.59328	0.0802173		7.59603	0.0559036	7.59328	0.0802173
7.60422	0.0547246		7.60147	0.0786137		7.60422	0.0547246	7.60147	0.0786137
7.61241	0.0535784		7.60966	0.0770708		7.61241	0.0535784	7.60966	0.0770708
7.6206	0.0524647		7.61785	0.0755776		7.6206	0.0524647	7.61785	0.0755776
7.62879	0.0513815		7.62604	0.0741324		7.62879	0.0513815	7.62604	0.0741324
7.63698	0.0503262		7.63423	0.0727285		7.63698	0.0503262	7.63423	0.0727285
7.64517	0.0493021		7.64242	0.0713615		7.64517	0.0493021	7.64242	0.0713615
7.65336	0.0483126		7.65061	0.0700293		7.65336	0.0483126	7.65061	0.0700293
7.66155	0.0473602		7.6588	0.0687299		7.66155	0.0473602	7.6588	0.0687299
7.66974	0.0464405		7.66699	0.0674653		7.66974	0.0464405	7.66699	0.0674653
7.67793	0.0455438		7.67518	0.0662367		7.67793	0.0455438	7.67518	0.0662367
7.68612	0.0446711		7.68337	0.0650449		7.68612	0.0446711	7.68337	0.0650449
7.69431	0.0438222		7.69156	0.0638877		7.69431	0.0438222	7.69156	0.0638877
7.7025	0.0429849		7.69975	0.0627599		7.7025	0.0429849	7.69975	0.0627599
7.71069	0.0421577		7.70794	0.061665		7.71069	0.0421577	7.70794	0.061665
7.71888	0.0413514		7.71613	0.0606086		7.71888	0.0413514	7.71613	0.0606086
7.72707	0.0405702		7.72432	0.0595842		7.72707	0.0405702	7.72432	0.0595842
7.73526	0.0398138		7.73251	0.0585812		7.73526	0.0398138	7.73251	0.0585812
7.74345	0.0390776		7.7407	0.0576014		7.74345	0.0390776	7.7407	0.0576014
7.75164	0.0383576		7.74889	0.0566453		7.75164	0.0383576	7.74889	0.0566453
7.75983	0.0376572		7.75708	0.0557118		7.75983	0.0376572	7.75708	0.0557118
7.76802	0.0369768		7.76527	0.0547921		7.76802	0.0369768	7.76527	0.0547921
7.77621	0.0363105		7.77346	0.0538751		7.77621	0.0363105	7.77346	0.0538751
7.7844	0.0356513		7.78165	0.0529686		7.7844	0.0356513	7.78165	0.0529686
7.79259	0.0349997		7.78984	0.0520824		7.79259	0.0349997	7.78984	0.0520824
7.80078	0.0343601		7.79803	0.0512143		7.80078	0.0343601	7.79803	0.0512143
7.80897	0.033734		7.80622	0.0503563		7.80897	0.033734	7.80622	0.0503563
7.81716	0.0331268		7.81441	0.0495103		7.81716	0.0331268	7.81441	0.0495103
7.82535	0.0325442		7.8226	0.0486823		7.82535	0.0325442	7.8226	0.0486823
7.83354	0.0319764		7.83079	0.0478727		7.83354	0.0319764	7.83079	0.0478727
7.84172	0.0314097		7.83897	0.047074		7.84172	0.0314097	7.83897	0.047074
7.84991	0.0308387		7.84716	0.0462856		7.84991	0.0308387	7.84716	0.0462856
7.8581	0.0302646		7.85535	0.0455154		7.8581	0.0302646	7.85535	0.0455154
7.86629	0.0296979		7.86354	0.0447654		7.86629	0.0296979	7.86354	0.0447654
7.87448	0.0291449		7.87173	0.0440373		7.87448	0.0291449	7.87173	0.0440373
7.88267	0.0286038		7.87992	0.0433327		7.88267	0.0286038	7.87992	0.0433327
7.89086	0.028075		7.88811	0.0426467		7.89086	0.028075	7.88811	0.0426467
7.89905	0.0275619		7.8963	0.0419763		7.89905	0.0275619	7.8963	0.0419763
7.90724	0.0270643		7.90449	0.04132		7.90724	0.0270643	7.90449	0.04132
7.91543	0.0265796		7.91268	0.0406743		7.91543	0.0265796	7.91268	0.0406743
7.92362	0.0261113		7.92087	0.0400357		7.92362	0.0261113	7.92087	0.0400357
7.93181	0.0256598		7.92906	0.0394022		7.93181	0.0256598	7.92906	0.0394022
7.94	0.0252196		7.93725	0.0387743		7.94	0.0252196	7.93725	0.0387743
7.94819	0.0247878		7.94544	0.0381512		7.94819	0.0247878	7.94544	0.0381512
7.95638	0.0243669		7.95363	0.037531		7.95638	0.0243669	7.95363	0.037531
7.96457	0.0239564		7.96182	0.0369232		7.96457	0.0239564	7.96182	0.0369232
7.97276	0.023552		7.97001	0.0363316		7.97276	0.023552	7.97001	0.0363316
7.98095	0.0231509		7.9782	0.03575		7.98095	0.0231509	7.9782	0.03575
7.98914	0.0227546		7.98639	0.0351789		7.98914	0.0227546	7.98639	0.0351789
7.99733	0.0223677		7.99458	0.0346198		7.99733	0.0223677	7.99458	0.0346198
8.00552	0.021992		8.00277	0.0340698		8.00552	0.021992	8.00277	0.0340698
8.01371	0.0216232		8.01096	0.0335339		8.01371	0.0216232	8.01096	0.0335339
8.0219	0.0212612		8.01915	0.0330143		8.0219	0.0212612	8.01915	0.0330143
8.03009	0.0209112		8.02734	0.0325033		8.03009	0.0209112	8.02734	0.0325033
8.03828	0.0205751		8.03553	0.0320009		8.03828	0.0205751	8.03553	0.0320009
8.04647	0.0202478		8.04372	0.0315122		8.04647	0.0202478	8.04372	0.0315122
8.05466	0.0199277		8.05191	0.0310312		8.05466	0.0199277	8.05191	0.0310312
8.06285	0.019613		8.0601	0.0305579		8.06285	0.019613	8.0601	0.0305579
8.07104	0.0193084		8.06829	0.0301009		8.07104	0.0193084	8.06829	0.0301009
8.07923	0.0190178		8.07648	0.0296617		8.07923	0.0190178	8.07648	0.0296617
8.08742	0.0187387		8.08467	0.0292359		8.08742	0.0187387	8.08467	0.0292359
8.09561	0.0184661		8.09286	0.0288134		8.09561	0.0184661	8.09286	0.0288134
8.1038	0.0182023		8.10105	0.0283967		8.1038	0.0182023	8.10105	0.0283967
8.11199	0.017945		8.10924	0.0279934		8.11199	0.017945	8.10924	0.0279934
8.12018	0.0176933		8.11743	0.027604		8.12018	0.0176933	8.11743	0.027604
8.12837	0.0174506		8.12562	0.0272168		8.12837	0.0174506	8.12562	0.0272168
8.13656	0.0172132		8.13381	0.0268211		8.13656	0.0172132	8.13381	0.0268211
8.14475	0.0169781		8.142	0.0264236		8.14475	0.0169781	8.142	0.0264236
8.15294	0.0167473		8.15019	0.0260284		8.15294	0.0167473	8.15019	0.0260284
8.16113	0.0165253		8.15838	0.0256366		8.16113	0.0165253	8.15838	0.0256366
8.16932	0.0163138		8.16657	0.0252545		8.16932	0.0163138	8.16657	0.0252545
8.17751	0.0161093		8.17476	0.0248871		8.17751	0.0161093	8.17476	0.0248871
8.1857	0.0159045		8.18295	0.0245291		8.1857	0.0159045	8.18295	0.0245291
8.19389	0.0157066		8.19114	0.0241747		8.19389	0.0157066	8.19114	0.0241747
8.20208	0.0155208		8.19933	0.0238287		8.20208	0.0155208	8.19933	0.0238287
8.21027	0.0153453		8.20752	0.0234961		8.21027	0.0153453	8.20752	0.0234961
8.21845	0.0151781		8.2157	0.0231779		8.21845	0.0151781	8.2157	0.0231779
8.22664	0.0150181		8.22389	0.0228736		8.22664	0.0150181	8.22389	0.0228736
8.23483	0.0148631		8.23208	0.0225823		8.23483	0.0148631	8.23208	0.0225823
8.24302	0.0147093		8.24027	0.0223038		8.24302	0.0147093	8.24027	0.0223038
8.25121	0.0145537		8.24846	0.0220281		8.25121	0.0145537	8.24846	0.0220281
8.2594	0.0144018		8.25665	0.0217554		8.2594	0.0144018	8.25665	0.0217554
8.26759	0.0142547		8.26484	0.0214907		8.26759	0.0142547	8.26484	0.0214907
8.27578	0.0141101		8.27303	0.0212343		8.27578	0.0141101	8.27303	0.0212343
8.28397	0.013964		8.28122	0.0209873		8.28397	0.013964	8.28122	0.0209873
8.29216	0.0138175		8.28941	0.0207498		8.29216	0.0138175	8.28941	0.0207498
8.30035	0.0136741		8.2976	0.020516		8.30035	0.0136741	8.2976	0.020516
8.30854	0.0135345		8.30579	0.0202885		8.30854	0.0135345	8.30579	0.0202885
8.31673	0.0133969		8.31398	0.0200706		8.31673	0.0133969	8.31398	0.0200706
8.32492	0.0132663		8.32217	0.0198592		8.32492	0.0132663	8.32217	0.0198592
8.33311	0.0131461		8.33036	0.0196529		8.33311	0.0131461	8.33036	0.0196529
8.3413	0.0130354		8.33855	0.01945		8.3413	0.0130354	8.33855	0.01945
8.34949	0.0129325		8.34674	0.0192498		8.34949	0.0129325	8.34674	0.0192498
8.35768	0.0128357		8.35493	0.0190557		8.35768	0.0128357	8.35493	0.0190557
8.36587	0.0127415		8.36312	0.0188697		8.36587	0.0127415	8.36312	0.0188697
8.37406	0.0126482		8.37131	0.0186915		8.37406	0.0126482	8.37131	0.0186915
8.38225	0.0125545		8.3795	0.0185228		8.38225	0.0125545	8.3795	0.0185228
8.39044	0.0124622		8.38769	0.0183632		8.39044	0.0124622	8.38769	0.0183632
8.39863	0.0123731		8.39588	0.0182117		8.39863	0.0123731	8.39588	0.0182117
8.40682	0.0122851		8.40407	0.0180661		8.40682	0.0122851	8.40407	0.0180661
8.41501	0.0122012		8.41226	0.0179283		8.41501	0.0122012	8.41226	0.0179283
8.4232	0.0121218		8.42045	0.0177996		8.4232	0.0121218	8.42045	0.0177996
8.43139	0.012045		8.42864	0.0176784		8.43139	0.012045	8.42864	0.0176784
8.43958	0.0119694		8.43683	0.0175637		8.43958	0.0119694	8.43683	0.0175637
8.44777	0.0118864		8.44502	0.0174548		8.44777	0.0118864	8.44502	0.0174548
8.45596	0.0117974		8.45321	0.0173478		8.45596	0.0117974	8.45321	0.0173478
8.46415	0.0117075		8.4614	0.0172417		8.46415	0.0117075	8.4614	0.0172417
8.47234	0.0116138		8.46959	0.017139		8.47234	0.0116138	8.46959	0.017139
8.48053	0.0115083		8.47778	0.0170408		8.48053	0.0115083	8.47778	0.0170408
8.48872	0.0113975		8.48597	0.0169468		8.48872	0.0113975	8.48597	0.0169468
8.49691	0.0112898		8.49416	0.0168571		8.49691	0.0112898	8.49416	0.0168571
8.5051	0.011186		8.50235	0.0167637		8.5051	0.011186	8.50235	0.0167637
8.51329	0.0110845		8.51054	0.0166646		8.51329	0.0110845	8.51054	0.0166646
8.52148	0.0109848		8.51873	0.0165642		8.52148	0.0109848	8.51873	0.0165642
8.52967	0.0108845		8.52692	0.0164642		8.52967	0.0108845	8.52692	0.0164642
8.53786	0.0107865		8.53511	0.0163594		8.53786	0.0107865	8.53511	0.0163594
8.54605	0.0106981		8.5433	0.0162525		8.54605	0.0106981	8.5433	0.0162525
8.55424	0.0106171		8.55149	0.0161437		8.55424	0.0106171	8.55149	0.0161437
8.56243	0.0105388		8.55968	0.0160329		8.56243	0.0105388	8.55968	0.0160329
8.57062	0.0104622		8.56787	0.0159208		8.57062	0.0104622	8.56787	0.0159208
8.57881	0.0103853		8.57606	0.0158094		8.57881	0.0103853	8.57606	0.0158094
8.587	0.0103056		8.58425	0.0156991		8.587	0.0103056	8.58425	0.0156991
8.59519	0.010222		8.59244	0.0155861		8.59519	0.010222	8.59244	0.0155861
8.60337	0.0101284		8.60062	0.0154682		8.60337	0.0101284	8.60062	0.0154682
8.61156	0.010026		8.60881	0.01535		8.61156	0.010026	8.60881	0.01535
8.61975	0.00992076		8.617	0.0152334		8.61975	0.00992076	8.617	0.0152334
8.62794	0.00981449		8.62519	0.0151151		8.62794	0.00981449	8.62519	0.0151151
8.63613	0.00970816		8.63338	0.0149976		8.63613	0.00970816	8.63338	0.0149976
8.64432	0.00959719		8.64157	0.0148816		8.64432	0.00959719	8.64157	0.0148816
8.65251	0.00948351		8.64976	0.0147624		8.65251	0.00948351	8.64976	0.0147624
8.6607	0.00937225		8.65795	0.0146402		8.6607	0.00937225	8.65795	0.0146402
8.66889	0.00926142		8.66614	0.0145133		8.66889	0.00926142	8.66614	0.0145133
8.67708	0.00915102		8.67433	0.0143823		8.67708	0.00915102	8.67433	0.0143823
8.68527	0.00904338		8.68252	0.014254		8.68527	0.00904338	8.68252	0.014254
8.69346	0.00893923		8.69071	0.0141315		8.69346	0.00893923	8.69071	0.0141315
8.70165	0.00883844		8.6989	0.0140058		8.70165	0.00883844	8.6989	0.0140058
8.70984	0.00873235		8.70709	0.0138704		8.70984	0.00873235	8.70709	0.0138704
8.71803	0.00861779		8.71528	0.0137276		8.71803	0.00861779	8.71528	0.0137276
8.72622	0.0084966		8.72347	0.0135819		8.72622	0.0084966	8.72347	0.0135819
8.73441	0.00836888		8.73166	0.0134349		8.73441	0.00836888	8.73166	0.0134349
8.7426	0.00823462		8.73985	0.0132865		8.7426	0.00823462	8.73985	0.0132865
8.75079	0.00809521		8.74804	0.0131372		8.75079	0.00809521	8.74804	0.0131372
8.75898	0.00795503		8.75623	0.0129827		8.75898	0.00795503	8.75623	0.0129827
8.76717	0.00781662		8.76442	0.0128272		8.76717	0.00781662	8.76442	0.0128272
8.77536	0.00768188		8.77261	0.0126778		8.77536	0.00768188	8.77261	0.0126778
8.78355	0.00755279		8.7808	0.0125322		8.78355	0.00755279	8.7808	0.0125322
8.79174	0.00742759		8.78899	0.0123901		8.79174	0.00742759	8.78899	0.0123901
8.79993	0.00730332		8.79718	0.0122508		8.79993	0.00730332	8.79718	0.0122508
8.80812	0.00718398		8.80537	0.0121098		8.80812	0.00718398	8.80537	0.0121098
8.81631	0.00707156		8.81356	0.0119642		8.81631	0.00707156	8.81356	0.0119642
8.8245	0.00696151		8.82175	0.0118148		8.8245	0.00696151	8.82175	0.0118148
8.83269	0.00685136		8.82994	0.0116639		8.83269	0.00685136	8.82994	0.0116639
8.84088	0.00673531		8.83813	0.011514		8.84088	0.00673531	8.83813	0.011514
8.84907	0.0066188		8.84632	0.0113631		8.84907	0.0066188	8.84632	0.0113631
8.85726	0.00650599		8.85451	0.0112096		8.85726	0.00650599	8.85451	0.0112096
8.86545	0.00639234		8.8627	0.0110555		8.86545	0.00639234	8.8627	0.0110555
8.87364	0.00627708		8.87089	0.0109035		8.87364	0.00627708	8.87089	0.0109035
8.88183	0.00616097		8.87908	0.0107544		8.88183	0.00616097	8.87908	0.0107544
8.89002	0.00604317		8.88727	0.0106007		8.89002	0.00604317	8.88727	0.0106007
8.89821	0.0059339		8.89546	0.0104466		8.89821	0.0059339	8.89546	0.0104466
8.9064	0.00583882		8.90365	0.0102936		8.9064	0.00583882	8.90365	0.0102936
8.91459	0.00575392		8.91184	0.0101325		8.91459	0.00575392	8.91184	0.0101325
8.92278	0.00567253		8.92003	0.00996244		8.92278	0.00567253	8.92003	0.00996244
8.93097	0.00559166		8.92822	0.00979281		8.93097	0.00559166	8.92822	0.00979281
8.93916	0.00550951		8.93641	0.00962967		8.93916	0.00550951	8.93641	0.00962967
8.94735	0.00542251		8.9446	0.00947384		8.94735	0.00542251	8.9446	0.00947384
8.95554	0.00532758		8.95279	0.00933133		8.95554	0.00532758	8.95279	0.00933133
8.96373	0.00522887		8.96098	0.00919902		8.96373	0.00522887	8.96098	0.00919902
8.97192	0.00513886		8.96917	0.0090722		8.97192	0.00513886	8.96917	0.0090722
8.98011	0.00505759		8.97736	0.00894847		8.98011	0.00505759	8.97736	0.00894847
8.98829	0.00498057		8.98554	0.00882331		8.98829	0.00498057	8.98554	0.00882331
8.99648	0.00490618		8.99373	0.00870068		8.99648	0.00490618	8.99373	0.00870068
9.00467	0.0048336		9.00192	0.00858418		9.00467	0.0048336	9.00192	0.00858418
9.01286	0.0047598		9.01011	0.0084684		9.01286	0.0047598	9.01011	0.0084684
9.02105	0.00468881		9.0183	0.00835468		9.02105	0.00468881	9.0183	0.00835468
9.02924	0.00462728		9.02649	0.00824591		9.02924	0.00462728	9.02649	0.00824591
9.03743	0.00457484		9.03468	0.00813648		9.03743	0.00457484	9.03468	0.00813648
9.04562	0.00452702		9.04287	0.00802505		9.04562	0.00452702	9.04287	0.00802505
9.05381	0.00448129		9.05106	0.00790711		9.05381	0.00448129	9.05106	0.00790711
9.062	0.00443722		9.05925	0.00778392		9.062	0.00443722	9.05925	0.00778392
9.07019	0.00439259		9.06744	0.00766444		9.07019	0.00439259	9.06744	0.00766444
9.07838	0.00434368		9.07563	0.00755209		9.07838	0.00434368	9.07563	0.00755209
9.08657	0.00428713		9.08382	0.0074464		9.08657	0.00428713	9.08382	0.0074464
9.09476	0.00422254		9.09201	0.00734884		9.09476	0.00422254	9.09201	0.00734884
9.10295	0.00415544		9.1002	0.00726155		9.10295	0.00415544	9.1002	0.00726155
9.11114	0.00409037		9.10839	0.00718203		9.11114	0.00409037	9.10839	0.00718203
9.11933	0.00402808		9.11658	0.00710747		9.11933	0.00402808	9.11658	0.00710747
9.12752	0.00396648		9.12477	0.00703533		9.12752	0.00396648	9.12477	0.00703533
9.13571	0.00391071		9.13296	0.00696423		9.13571	0.00391071	9.13296	0.00696423
9.1439	0.00386233		9.14115	0.006896		9.1439	0.00386233	9.14115	0.006896
9.15209	0.00381739		9.14934	0.00683189		9.15209	0.00381739	9.14934	0.00683189
9.16028	0.00377193		9.15753	0.00677077		9.16028	0.00377193	9.15753	0.00677077
9.16847	0.00372439		9.16572	0.00671178		9.16847	0.00372439	9.16572	0.00671178
9.17666	0.00367204		9.17391	0.00665078		9.17666	0.00367204	9.17391	0.00665078
9.18485	0.00361599		9.1821	0.00658579		9.18485	0.00361599	9.1821	0.00658579
9.19304	0.003565		9.19029	0.00651735		9.19304	0.003565	9.19029	0.00651735
9.20123	0.00351927		9.19848	0.006442		9.20123	0.00351927	9.19848	0.006442
9.20942	0.00347557		9.20667	0.00636224		9.20942	0.00347557	9.20667	0.00636224
9.21761	0.00343351		9.21486	0.00628013		9.21761	0.00343351	9.21486	0.00628013
9.2258	0.00339184		9.22305	0.00619843		9.2258	0.00339184	9.22305	0.00619843
9.23399	0.0033445		9.23124	0.00611675		9.23399	0.0033445	9.23124	0.00611675
9.24218	0.00328682		9.23943	0.00603401		9.24218	0.00328682	9.23943	0.00603401
9.25037	0.00323074		9.24762	0.00595175		9.25037	0.00323074	9.24762	0.00595175
9.25856	0.00318505		9.25581	0.00586941		9.25856	0.00318505	9.25581	0.00586941
9.26675	0.00314802		9.264	0.00578321		9.26675	0.00314802	9.264	0.00578321
9.27494	0.00311516		9.27219	0.00569307		9.27494	0.00311516	9.27219	0.00569307
9.28313	0.00308324		9.28038	0.00560285		9.28313	0.00308324	9.28038	0.00560285
9.29132	0.00305147		9.28857	0.00551164		9.29132	0.00305147	9.28857	0.00551164
9.29951	0.00301759		9.29676	0.00542002		9.29951	0.00301759	9.29676	0.00542002
9.3077	0.0029794		9.30495	0.00533205		9.3077	0.0029794	9.30495	0.00533205
9.31589	0.0029354		9.31314	0.00524924		9.31589	0.0029354	9.31314	0.00524924
9.32408	0.0028899		9.32133	0.00517767		9.32408	0.0028899	9.32133	0.00517767
9.33227	0.00284525		9.32952	0.00511699		9.33227	0.00284525	9.32952	0.00511699
9.34046	0.00280202		9.33771	0.00506199		9.34046	0.00280202	9.33771	0.00506199
9.34865	0.0027604		9.3459	0.00500991		9.34865	0.0027604	9.3459	0.00500991
9.35684	0.00272		9.35409	0.0049599		9.35684	0.00272	9.35409	0.0049599
9.36502	0.00267577		9.36227	0.00491042		9.36502	0.00267577	9.36227	0.00491042
9.37321	0.0026264		9.37046	0.00486092		9.37321	0.0026264	9.37046	0.00486092
9.3814	0.00257679		9.37865	0.00481169		9.3814	0.00257679	9.37865	0.00481169
9.38959	0.00252348		9.38684	0.00476226		9.38959	0.00252348	9.38684	0.00476226
9.39778	0.00246405		9.39503	0.0047115		9.39778	0.00246405	9.39503	0.0047115
9.40597	0.00240306		9.40322	0.00465887		9.40597	0.00240306	9.40322	0.00465887
9.41416	0.00234282		9.41141	0.00460338		9.41416	0.00234282	9.41141	0.00460338
9.42235	0.00228624		9.4196	0.00454602		9.42235	0.00228624	9.4196	0.00454602
9.43054	0.00223329		9.42779	0.00448787		9.43054	0.00223329	9.42779	0.00448787
9.43873	0.00218084		9.43598	0.00442895		9.43873	0.00218084	9.43598	0.00442895
9.44692	0.00212771		9.44417	0.0043735		9.44692	0.00212771	9.44417	0.0043735
9.45511	0.00207456		9.45236	0.004323		9.45511	0.00207456	9.45236	0.004323
9.4633	0.00203389		9.46055	0.00427648		9.4633	0.00203389	9.46055	0.00427648
9.47149	0.00200148		9.46874	0.00423243		9.47149	0.00200148	9.46874	0.00423243
9.47968	0.00196953		9.47693	0.00418987		9.47968	0.00196953	9.47693	0.00418987
9.48787	0.00193697		9.48512	0.00414818		9.48787	0.00193697	9.48512	0.00414818
9.49606	0.00190401		9.49331	0.00410921		9.49606	0.00190401	9.49331	0.00410921
9.50425	0.00187116		9.5015	0.00407381		9.50425	0.00187116	9.5015	0.00407381
9.51244	0.00183488		9.50969	0.00404083		9.51244	0.00183488	9.50969	0.00404083
9.52063	0.00179617		9.51788	0.0040059		9.52063	0.00179617	9.51788	0.0040059
9.52882	0.0017542		9.52607	0.00396665		9.52882	0.0017542	9.52607	0.00396665
9.53701	0.00171034		9.53426	0.00392422		9.53701	0.00171034	9.53426	0.00392422
9.5452	0.0016701		9.54245	0.00387956		9.5452	0.0016701	9.54245	0.00387956
9.55339	0.00163704		9.55064	0.00382832		9.55339	0.00163704	9.55064	0.00382832
9.56158	0.00161563		9.55883	0.00377368		9.56158	0.00161563	9.55883	0.00377368
9.56977	0.00160685		9.56702	0.00371956		9.56977	0.00160685	9.56702	0.00371956
9.57796	0.00160261		9.57521	0.00366303		9.57796	0.00160261	9.57521	0.00366303
9.58615	0.00159693		9.5834	0.00360778		9.58615	0.00159693	9.5834	0.00360778
9.59434	0.00158904		9.59159	0.00355606		9.59434	0.00158904	9.59159	0.00355606
9.60253	0.00157778		9.59978	0.00350695		9.60253	0.00157778	9.59978	0.00350695
9.61072	0.00156404		9.60797	0.00346152		9.61072	0.00156404	9.60797	0.00346152
9.61891	0.0015409		9.61616	0.00341735		9.61891	0.0015409	9.61616	0.00341735
9.6271	0.00150531		9.62435	0.00337243		9.6271	0.00150531	9.62435	0.00337243
9.63529	0.0014643		9.63254	0.00332711		9.63529	0.0014643	9.63254	0.00332711
9.64348	0.00142159		9.64073	0.00328207		9.64348	0.00142159	9.64073	0.00328207
9.65167	0.00137459		9.64892	0.00323758		9.65167	0.00137459	9.64892	0.00323758
9.65986	0.00132402		9.65711	0.00319553		9.65986	0.00132402	9.65711	0.00319553
9.66805	0.00127872		9.6653	0.00315675		9.66805	0.00127872	9.6653	0.00315675
9.67624	0.00124283		9.67349	0.00311989		9.67624	0.00124283	9.67349	0.00311989
9.68443	0.00121188		9.68168	0.00308417		9.68443	0.00121188	9.68168	0.00308417
9.69262	0.00118776		9.68987	0.00304485		9.69262	0.00118776	9.68987	0.00304485
9.70081	0.00117031		9.69806	0.00300057		9.70081	0.00117031	9.69806	0.00300057
9.709	0.00115733		9.70625	0.00295112		9.709	0.00115733	9.70625	0.00295112
9.71719	0.00114637		9.71444	0.00289775		9.71719	0.00114637	9.71444	0.00289775
9.72538	0.00113603		9.72263	0.0028454		9.72538	0.00113603	9.72263	0.0028454
9.73357	0.00112552		9.73082	0.00279595		9.73357	0.00112552	9.73082	0.00279595
9.74176	0.00111426		9.73901	0.00274904		9.74176	0.00111426	9.73901	0.00274904
9.74994	0.00109767		9.74719	0.00270516		9.74994	0.00109767	9.74719	0.00270516
9.75813	0.00107506		9.75538	0.00266458		9.75813	0.00107506	9.75538	0.00266458
9.76632	0.00105051		9.76357	0.00262995		9.76632	0.00105051	9.76357	0.00262995
9.77451	0.00102572		9.77176	0.00259917		9.77451	0.00102572	9.77176	0.00259917
9.7827	0.00100096		9.77995	0.00256969		9.7827	0.00100096	9.77995	0.00256969
9.79089	0.00097636		9.78814	0.00254115		9.79089	0.00097636	9.78814	0.00254115
9.79908	0.00094672		9.79633	0.00251235		9.79908	0.00094672	9.79633	0.00251235
9.80727	0.00091445		9.80452	0.00248318		9.80727	0.00091445	9.80452	0.00248318
9.81546	0.00088322		9.81271	0.0024519		9.81546	0.00088322	9.81271	0.0024519
9.82365	0.00085174		9.8209	0.00241888		9.82365	0.00085174	9.8209	0.00241888
9.83184	0.00081531		9.82909	0.00238523		9.83184	0.00081531	9.82909	0.00238523
9.84003	0.00077519		9.83728	0.00234912		9.84003	0.00077519	9.83728	0.00234912
9.84822	0.00073409		9.84547	0.00230943		9.84822	0.00073409	9.84547	0.00230943
9.85641	0.00069325		9.85366	0.00226919		9.85641	0.00069325	9.85366	0.00226919
9.8646	0.00065379		9.86185	0.00223029		9.8646	0.00065379	9.86185	0.00223029
9.87279	0.00061944		9.87004	0.00219611		9.87279	0.00061944	9.87004	0.00219611
9.88098	0.00059002		9.87823	0.00216564		9.88098	0.00059002	9.87823	0.00216564
9.88917	0.00056413		9.88642	0.00213678		9.88917	0.00056413	9.88642	0.00213678
9.89736	0.00053921		9.89461	0.00211095		9.89736	0.00053921	9.89461	0.00211095
9.90555	0.0005135		9.9028	0.00208779		9.90555	0.0005135	9.9028	0.00208779
9.91374	0.00048464		9.91099	0.00206733		9.91374	0.00048464	9.91099	0.00206733
9.92193	0.00045211		9.91918	0.0020572		9.92193	0.00045211	9.91918	0.0020572
9.93012	0.0004241		9.92737	0.00205603		9.93012	0.0004241	9.92737	0.00205603
9.93831	0.00040179		9.93556	0.00205702		9.93831	0.00040179	9.93556	0.00205702
9.9465	0.00037979		9.94375	0.00205822		9.9465	0.00037979	9.94375	0.00205822
9.95469	0.00035621		9.95194	0.00205875		9.95469	0.00035621	9.95194	0.00205875
9.96288	0.0003298		9.96013	0.00205805		9.96288	0.0003298	9.96013	0.00205805
9.97107	0.00030998		9.96832	0.00204819		9.97107	0.00030998	9.96832	0.00204819
9.97926	0.00029674		9.97651	0.00202493		9.97926	0.00029674	9.97651	0.00202493
9.98745	0.00028573		9.9847	0.00199148		9.98745	0.00028573	9.9847	0.00199148
9.99564	0.00028471		9.99289	0.00196		9.99564	0.00028471	9.99289	0.00196
10.0038	0.00029002		10.0011	0.00193352		10.0038	0.00029002	10.0011	0.00193352
10.012	0.00029432		10.0093	0.00190874		10.012	0.00029432	10.0093	0.00190874
10.0202	0.00029651		10.0175	0.00189324		10.0202	0.00029651	10.0175	0.00189324
10.0284	0.00029158		10.0256	0.00188659		10.0284	0.00029158	10.0256	0.00188659
10.0366	0.00027824		10.0338	0.00188117		10.0366	0.00027824	10.0338	0.00188117
10.0448	0.00025491		10.042	0.00187443		10.0448	0.00025491	10.042	0.00187443
10.053	0.00022318		10.0502	0.00186483		10.053	0.00022318	10.0502	0.00186483
10.0612	0.00018768		10.0584	0.00184898		10.0612	0.00018768	10.0584	0.00184898
10.0693	0.00015161		10.0666	0.00182898		10.0693	0.00015161	10.0666	0.00182898
10.0775	0.00011555		10.0748	0.00180723		10.0775	0.00011555	10.0748	0.00180723
10.0857	7.92e-05		10.083	0.00178129		10.0857	7.92e-05	10.083	0.00178129
10.0939	4.92e-05		10.0912	0.00174914		10.0939	4.92e-05	10.0912	0.00174914
10.1021	3.78e-05		10.0994	0.00171397		10.1021	3.78e-05	10.0994	0.00171397
10.1103	4.05e-05		10.1075	0.00167911		10.1103	4.05e-05	10.1075	0.00167911
10.1185	4.77e-05		10.1157	0.00164518		10.1185	4.77e-05	10.1157	0.00164518
10.1267	5.45e-05		10.1239	0.00161287		10.1267	5.45e-05	10.1239	0.00161287
10.1349	5.94e-05		10.1321	0.00158226		10.1349	5.94e-05	10.1321	0.00158226
10.1431	6.07e-05		10.1403	0.00154933		10.1431	6.07e-05	10.1403	0.00154933
10.1512	6.17e-05		10.1485	0.00151183		10.1512	6.17e-05	10.1485	0.00151183
10.1594	6.59e-05		10.1567	0.00147376		10.1594	6.59e-05	10.1567	0.00147376
10.1676	7.19e-05		10.1649	0.00143603		10.1676	7.19e-05	10.1649	0.00143603
10.1758	7.78e-05		10.1731	0.00139768		10.1758	7.78e-05	10.1731	0.00139768
10.184	8.26e-05		10.1813	0.00136225		10.184	8.26e-05	10.1813	0.00136225
10.1922	8.57e-05		10.1894	0.00133024		10.1922	8.57e-05	10.1894	0.00133024
10.2004	8.78e-05		10.1976	0.00130655		10.2004	8.78e-05	10.1976	0.00130655
10.2086	8.74e-05		10.2058	0.00128865		10.2086	8.74e-05	10.2058	0.00128865
10.2168	8.1e-05		10.214	0.00127133		10.2168	8.1e-05	10.214	0.00127133
10.225	6.54e-05		10.2222	0.00125392		10.225	6.54e-05	10.2222	0.00125392
10.2331	4.39e-05		10.2304	0.00123124		10.2331	4.39e-05	10.2304	0.00123124
10.2413	2.08e-05		10.2386	0.00120634		10.2413	2.08e-05	10.2386	0.00120634
10.2495	-2.92e-06		10.2468	0.0011844		10.2495	-2.92e-06	10.2468	0.0011844
10.2577	-2.54e-05		10.255	0.00116477		10.2577	-2.54e-05	10.255	0.00116477
10.2659	-3.74e-05		10.2632	0.00114593		10.2659	-3.74e-05	10.2632	0.00114593
10.2741	-3.94e-05		10.2713	0.00112743		10.2741	-3.94e-05	10.2713	0.00112743
10.2823	-3.29e-05		10.2795	0.00110685		10.2823	-3.29e-05	10.2795	0.00110685
10.2905	-2.22e-05		10.2877	0.001079		10.2905	-2.22e-05	10.2877	0.001079
10.2987	-8.25e-06		10.2959	0.00104237		10.2987	-8.25e-06	10.2959	0.00104237
10.3069	1e-05		10.3041	0.00099981		10.3069	1e-05	10.3041	0.00099981
10.315	2.93e-05		10.3123	0.00095746		10.315	2.93e-05	10.3123	0.00095746
10.3232	4.72e-05		10.3205	0.00091718		10.3232	4.72e-05	10.3205	0.00091718
10.3314	6.21e-05		10.3287	0.00087817		10.3314	6.21e-05	10.3287	0.00087817
10.3396	7.35e-05		10.3369	0.00084192		10.3396	7.35e-05	10.3369	0.00084192
10.3478	8.01e-05		10.345	0.00081353		10.3478	8.01e-05	10.345	0.00081353
10.356	7.73e-05		10.3532	0.00078971		10.356	7.73e-05	10.3532	0.00078971
10.3642	6.44e-05		10.3614	0.00076652		10.3642	6.44e-05	10.3614	0.00076652
10.3724	4.68e-05		10.3696	0.00074239		10.3724	4.68e-05	10.3696	0.00074239
10.3806	3.04e-05		10.3778	0.00072176		10.3806	3.04e-05	10.3778	0.00072176
10.3887	1.58e-05		10.386	0.00071546		10.3887	1.58e-05	10.386	0.00071546
10.3969	1.06e-06		10.3942	0.00072241		10.3969	1.06e-06	10.3942	0.00072241
10.4051	-1.46e-05		10.4024	0.00073193		10.4051	-1.46e-05	10.4024	0.00073193
10.4133	-2.74e-05		10.4106	0.00073961		10.4133	-2.74e-05	10.4106	0.00073961
10.4215	-2.78e-05		10.4188	0.00074441		10.4215	-2.78e-05	10.4188	0.00074441
10.4297	-1.07e-05		10.4269	0.00074167		10.4297	-1.07e-05	10.4269	0.00074167
10.4379	1.43e-05		10.4351	0.00073407		10.4379	1.43e-05	10.4351	0.00073407
10.4461	3.94e-05		10.4433	0.00072579		10.4461	3.94e-05	10.4433	0.00072579
10.4543	6.22e-05		10.4515	0.0007173		10.4543	6.22e-05	10.4515	0.0007173
10.4625	8.16e-05		10.4597	0.00070775		10.4625	8.16e-05	10.4597	0.00070775
10.4706	9.52e-05		10.4679	0.00069997		10.4706	9.52e-05	10.4679	0.00069997
10.4788	0.00010629		10.4761	0.00069355		10.4788	0.00010629	10.4761	0.00069355
10.487	0.00011855		10.4843	0.00068679		10.487	0.00011855	10.4843	0.00068679
10.4952	0.00013619		10.4925	0.0006779		10.4952	0.00013619	10.4925	0.0006779
10.5034	0.00016246		10.5007	0.00066378		10.5034	0.00016246	10.5007	0.00066378
10.5116	0.00019307		10.5088	0.00064224		10.5116	0.00019307	10.5088	0.00064224
10.5198	0.00022272		10.517	0.00061318		10.5198	0.00022272	10.517	0.00061318
10.528	0.00024625		10.5252	0.00058185		10.528	0.00024625	10.5252	0.00058185
10.5362	0.0002602		10.5334	0.00055142		10.5362	0.0002602	10.5334	0.00055142
10.5444	0.00026222		10.5416	0.00052119		10.5444	0.00026222	10.5416	0.00052119
10.5525	0.0002514		10.5498	0.00049484		10.5525	0.0002514	10.5498	0.00049484
10.5607	0.00023129		10.558	0.00047637		10.5607	0.00023129	10.558	0.00047637
10.5689	0.00020736		10.5662	0.00046047		10.5689	0.00020736	10.5662	0.00046047
10.5771	0.0001863		10.5744	0.00044321		10.5771	0.0001863	10.5744	0.00044321
10.5853	0.00016906		10.5826	0.00042284		10.5853	0.00016906	10.5826	0.00042284
10.5935	0.00015342		10.5907	0.00040011		10.5935	0.00015342	10.5907	0.00040011
10.6017	0.00013877		10.5989	0.00038593		10.6017	0.00013877	10.5989	0.00038593
10.6099	0.00012657		10.6071	0.00038408		10.6099	0.00012657	10.6071	0.00038408
10.6181	0.0001163		10.6153	0.00038751		10.6181	0.0001163	10.6153	0.00038751
10.6263	0.00010617		10.6235	0.00039379		10.6263	0.00010617	10.6235	0.00039379
10.6344	9.56e-05		10.6317	0.00039984		10.6344	9.56e-05	10.6317	0.00039984
10.6426	8.39e-05		10.6399	0.0004033		10.6426	8.39e-05	10.6399	0.0004033
10.6508	7.16e-05		10.6481	0.00040305		10.6508	7.16e-05	10.6481	0.00040305
10.659	5.95e-05		10.6563	0.0003884		10.659	5.95e-05	10.6563	0.0003884
10.6672	4.76e-05		10.6645	0.00035883		10.6672	4.76e-05	10.6645	0.00035883
10.6754	3.56e-05		10.6726	0.00032909		10.6754	3.56e-05	10.6726	0.00032909
10.6836	2.33e-05		10.6808	0.00030825		10.6836	2.33e-05	10.6808	0.00030825
10.6918	6.26e-06		10.689	0.00029588		10.6918	6.26e-06	10.689	0.00029588
10.7	-1.65e-05		10.6972	0.00028863		10.7	-1.65e-05	10.6972	0.00028863
10.7081	-3.94e-05		10.7054	0.00028852		10.7081	-3.94e-05	10.7054	0.00028852
10.7163	-5.27e-05		10.7136	0.00029765		10.7163	-5.27e-05	10.7136	0.00029765
10.7245	-5.04e-05		10.7218	0.00030908		10.7245	-5.04e-05	10.7218	0.00030908
10.7327	-3.85e-05		10.73	0.00031846		10.7327	-3.85e-05	10.73	0.00031846
10.7409	-2.32e-05		10.7382	0.00032423		10.7409	-2.32e-05	10.7382	0.00032423
10.7491	-5.51e-06		10.7463	0.00032296		10.7491	-5.51e-06	10.7463	0.00032296
10.7573	1.28e-05		10.7545	0.00031693		10.7573	1.28e-05	10.7545	0.00031693
10.7655	3.04e-05		10.7627	0.00030954		10.7655	3.04e-05	10.7627	0.00030954
10.7737	4.8e-05		10.7709	0.00030136		10.7737	4.8e-05	10.7709	0.00030136
10.7819	6.75e-05		10.7791	0.00029132		10.7819	6.75e-05	10.7791	0.00029132
10.79	8.85e-05		10.7873	0.00027574		10.79	8.85e-05	10.7873	0.00027574
10.7982	0.00010832		10.7955	0.00025499		10.7982	0.00010832	10.7955	0.00025499
10.8064	0.00012572		10.8037	0.00023473		10.8064	0.00012572	10.8037	0.00023473
10.8146	0.00013961		10.8119	0.00021657		10.8146	0.00013961	10.8119	0.00021657
10.8228	0.00014964		10.8201	0.00019978		10.8228	0.00014964	10.8201	0.00019978
10.831	0.00015586		10.8282	0.00018573		10.831	0.00015586	10.8282	0.00018573
10.8392	0.00015549		10.8364	0.0001741		10.8392	0.00015549	10.8364	0.0001741
10.8474	0.00015087		10.8446	0.00016342		10.8474	0.00015087	10.8446	0.00016342
10.8556	0.00015014		10.8528	0.00015326		10.8556	0.00015014	10.8528	0.00015326
10.8638	0.00015828		10.861	0.00014453		10.8638	0.00015828	10.861	0.00014453
10.8719	0.00017806		10.8692	0.00013674		10.8719	0.00017806	10.8692	0.00013674
10.8801	0.00020551		10.8774	0.00012859		10.8801	0.00020551	10.8774	0.00012859
10.8883	0.00023478		10.8856	0.00011973		10.8883	0.00023478	10.8856	0.00011973
10.8965	0.00026325		10.8938	0.00011139		10.8965	0.00026325	10.8938	0.00011139
10.9047	0.00029035		10.902	0.00010364		10.9047	0.00029035	10.902	0.00010364
10.9129	0.00031918		10.9101	9.54e-05		10.9129	0.00031918	10.9101	9.54e-05
10.9211	0.00034922		10.9183	8.62e-05		10.9211	0.00034922	10.9183	8.62e-05
10.9293	0.00037787		10.9265	7.54e-05		10.9293	0.00037787	10.9265	7.54e-05
10.9375	0.00040022		10.9347	6.45e-05		10.9375	0.00040022	10.9347	6.45e-05
10.9457	0.00041382		10.9429	5.42e-05		10.9457	0.00041382	10.9429	5.42e-05
10.9538	0.00041871		10.9511	4.43e-05		10.9538	0.00041871	10.9511	4.43e-05
10.962	0.00041993		10.9593	3.75e-05		10.962	0.00041993	10.9593	3.75e-05
10.9702	0.00042475		10.9675	3.19e-05		10.9702	0.00042475	10.9675	3.19e-05
10.9784	0.00043316		10.9757	2.51e-05		10.9784	0.00043316	10.9757	2.51e-05
10.9866	0.00044658		10.9839	1.62e-05		10.9866	0.00044658	10.9839	1.62e-05
10.9948	0.00046931		10.992	6.86e-06		10.9948	0.00046931	10.992	6.86e-06
11.003	0.00049495		11.0002	-1.81e-06		11.003	0.00049495	11.0002	-1.81e-06
11.0112	0.00051348		11.0084	-9.4e-06		11.0112	0.00051348	11.0084	-9.4e-06
11.0194	0.00052487		11.0166	-1.62e-05		11.0194	0.00052487	11.0166	-1.62e-05
11.0276	0.00053336		11.0248	-2.31e-05		11.0276	0.00053336	11.0248	-2.31e-05
11.0357	0.00054424		11.033	-3.03e-05		11.0357	0.00054424	11.033	-3.03e-05
11.0439	0.00055622		11.0412	-4.41e-05		11.0439	0.00055622	11.0412	-4.41e-05
11.0521	0.00056636		11.0494	-6.66e-05		11.0521	0.00056636	11.0494	-6.66e-05
11.0603	0.00057438		11.0576	-9.55e-05		11.0603	0.00057438	11.0576	-9.55e-05
11.0685	0.00057683		11.0658	-0.0001257		11.0685	0.00057683	11.0658	-0.0001257
11.0767	0.00057091		11.0739	-0.0001505		11.0767	0.00057091	11.0739	-0.0001505
11.0849	0.00055905		11.0821	-0.0001701		11.0849	0.00055905	11.0821	-0.0001701
11.0931	0.00054329		11.0903	-0.0001816		11.0931	0.00054329	11.0903	-0.0001816
11.1013	0.00053566		11.0985	-0.0001889		11.1013	0.00053566	11.0985	-0.0001889
11.1094	0.00054082		11.1067	-0.0001964		11.1094	0.00054082	11.1067	-0.0001964
11.1176	0.00055385		11.1149	-0.0002057		11.1176	0.00055385	11.1149	-0.0002057
11.1258	0.00057523		11.1231	-0.0002175		11.1258	0.00057523	11.1231	-0.0002175
11.134	0.00060401		11.1313	-0.0002295		11.134	0.00060401	11.1313	-0.0002295
11.1422	0.00064198		11.1395	-0.0002407		11.1422	0.00064198	11.1395	-0.0002407
11.1504	0.00068501		11.1476	-0.000252		11.1504	0.00068501	11.1476	-0.000252
11.1586	0.00072769		11.1558	-0.0002706		11.1586	0.00072769	11.1558	-0.0002706
11.1668	0.00076644		11.164	-0.0002943		11.1668	0.00076644	11.164	-0.0002943
11.175	0.00079967		11.1722	-0.0003144		11.175	0.00079967	11.1722	-0.0003144
11.1832	0.00082304		11.1804	-0.0003306		11.1832	0.00082304	11.1804	-0.0003306
11.1913	0.00083902		11.1886	-0.0003453		11.1913	0.00083902	11.1886	-0.0003453
11.1995	0.00085113		11.1968	-0.0003593		11.1995	0.00085113	11.1968	-0.0003593
11.2077	0.00085304		11.205	-0.0003716		11.2077	0.00085304	11.205	-0.0003716
11.2159	0.00084705		11.2132	-0.0003759		11.2159	0.00084705	11.2132	-0.0003759
11.2241	0.00083785		11.2214	-0.0003757		11.2241	0.00083785	11.2214	-0.0003757
11.2323	0.0008236		11.2295	-0.0003737		11.2323	0.0008236	11.2295	-0.0003737
11.2405	0.00080582		11.2377	-0.0003647		11.2405	0.00080582	11.2377	-0.0003647
11.2487	0.00078644		11.2459	-0.0003529		11.2487	0.00078644	11.2459	-0.0003529
11.2569	0.00076343		11.2541	-0.0003432		11.2569	0.00076343	11.2541	-0.0003432
11.2651	0.00074481		11.2623	-0.0003373		11.2651	0.00074481	11.2623	-0.0003373
11.2732	0.00073862		11.2705	-0.0003344		11.2732	0.00073862	11.2705	-0.0003344
11.2814	0.00075109		11.2787	-0.0003302		11.2814	0.00075109	11.2787	-0.0003302
11.2896	0.00078273		11.2869	-0.0003241		11.2896	0.00078273	11.2869	-0.0003241
11.2978	0.00081939		11.2951	-0.0003172		11.2978	0.00081939	11.2951	-0.0003172
11.306	0.00085309		11.3033	-0.000309		11.306	0.00085309	11.3033	-0.000309
11.3142	0.0008834		11.3114	-0.000301		11.3142	0.0008834	11.3114	-0.000301
11.3224	0.00090676		11.3196	-0.0002942		11.3224	0.00090676	11.3196	-0.0002942
11.3306	0.00091899		11.3278	-0.0002881		11.3306	0.00091899	11.3278	-0.0002881
11.3388	0.0009197		11.336	-0.0002836		11.3388	0.0009197	11.336	-0.0002836
11.347	0.00091372		11.3442	-0.0002815		11.347	0.00091372	11.3442	-0.0002815
11.3551	0.00090133		11.3524	-0.0002857		11.3551	0.00090133	11.3524	-0.0002857
11.3633	0.00088374		11.3606	-0.0002924		11.3633	0.00088374	11.3606	-0.0002924
11.3715	0.00086893		11.3688	-0.0002971		11.3715	0.00086893	11.3688	-0.0002971
11.3797	0.00085847		11.377	-0.0003004		11.3797	0.00085847	11.377	-0.0003004
11.3879	0.00084964		11.3852	-0.0003057		11.3879	0.00084964	11.3852	-0.0003057
11.3961	0.00084176		11.3933	-0.0003143		11.3961	0.00084176	11.3933	-0.0003143
11.4043	0.00084369		11.4015	-0.0003276		11.4043	0.00084369	11.4015	-0.0003276
11.4125	0.00086541		11.4097	-0.0003455		11.4125	0.00086541	11.4097	-0.0003455
11.4207	0.00090272		11.4179	-0.0003646		11.4207	0.00090272	11.4179	-0.0003646
11.4289	0.00094406		11.4261	-0.000383		11.4289	0.00094406	11.4261	-0.000383
11.437	0.0009845		11.4343	-0.0004008		11.437	0.0009845	11.4343	-0.0004008
11.4452	0.00102324		11.4425	-0.0004148		11.4452	0.00102324	11.4425	-0.0004148
11.4534	0.00105858		11.4507	-0.0004259		11.4534	0.00105858	11.4507	-0.0004259
11.4616	0.00108979		11.4589	-0.0004329		11.4616	0.00108979	11.4589	-0.0004329
11.4698	0.00111569		11.467	-0.0004345		11.4698	0.00111569	11.467	-0.0004345
11.478	0.00113363		11.4752	-0.0004352		11.478	0.00113363	11.4752	-0.0004352
11.4862	0.00115188		11.4834	-0.0004377		11.4862	0.00115188	11.4834	-0.0004377
11.4944	0.00117155		11.4916	-0.0004429		11.4944	0.00117155	11.4916	-0.0004429
11.5026	0.00118789		11.4998	-0.0004453		11.5026	0.00118789	11.4998	-0.0004453
11.5107	0.00120005		11.508	-0.0004448		11.5107	0.00120005	11.508	-0.0004448
11.5189	0.00120639		11.5162	-0.0004437		11.5189	0.00120639	11.5162	-0.0004437
11.5271	0.00120817		11.5244	-0.0004424		11.5271	0.00120817	11.5244	-0.0004424
11.5353	0.00121533		11.5326	-0.000442		11.5353	0.00121533	11.5326	-0.000442
11.5435	0.00122784		11.5408	-0.0004426		11.5435	0.00122784	11.5408	-0.0004426
11.5517	0.00124076		11.5489	-0.0004407		11.5517	0.00124076	11.5489	-0.0004407
11.5599	0.00125296		11.5571	-0.0004374		11.5599	0.00125296	11.5571	-0.0004374
11.5681	0.00126541		11.5653	-0.0004345		11.5681	0.00126541	11.5653	-0.0004345
11.5763	0.00127938		11.5735	-0.0004248		11.5763	0.00127938	11.5735	-0.0004248
11.5845	0.00129393		11.5817	-0.0004119		11.5845	0.00129393	11.5817	-0.0004119
11.5926	0.00130775		11.5899	-0.0004013		11.5926	0.00130775	11.5899	-0.0004013
11.6008	0.00132061		11.5981	-0.000394		11.6008	0.00132061	11.5981	-0.000394
11.609	0.00133877		11.6063	-0.0003935		11.609	0.00133877	11.6063	-0.0003935
11.6172	0.0013597		11.6145	-0.0003982		11.6172	0.0013597	11.6145	-0.0003982
11.6254	0.00137927		11.6227	-0.0004023		11.6254	0.00137927	11.6227	-0.0004023
11.6336	0.00139936		11.6308	-0.0003958		11.6336	0.00139936	11.6308	-0.0003958
11.6418	0.00141925		11.639	-0.0003744		11.6418	0.00141925	11.639	-0.0003744
11.65	0.00143772		11.6472	-0.0003408		11.65	0.00143772	11.6472	-0.0003408
11.6582	0.00145486		11.6554	-0.0003034		11.6582	0.00145486	11.6554	-0.0003034
11.6664	0.00147037		11.6636	-0.0002675		11.6664	0.00147037	11.6636	-0.0002675
11.6745	0.00148407		11.6718	-0.0002333		11.6745	0.00148407	11.6718	-0.0002333
11.6827	0.00149537		11.68	-0.0002033		11.6827	0.00149537	11.68	-0.0002033
11.6909	0.00151241		11.6882	-0.0001787		11.6909	0.00151241	11.6882	-0.0001787
11.6991	0.00154625		11.6964	-0.0001614		11.6991	0.00154625	11.6964	-0.0001614
11.7073	0.00159349		11.7046	-0.0001532		11.7073	0.00159349	11.7046	-0.0001532
11.7155	0.00165395		11.7127	-0.0001497		11.7155	0.00165395	11.7127	-0.0001497
11.7237	0.00172378		11.7209	-0.0001436		11.7237	0.00172378	11.7209	-0.0001436
11.7319	0.00179422		11.7291	-0.000132		11.7319	0.00179422	11.7291	-0.000132
11.7401	0.0018613		11.7373	-0.000118		11.7401	0.0018613	11.7373	-0.000118
11.7483	0.00192446		11.7455	-0.0001044		11.7483	0.00192446	11.7455	-0.0001044
11.7564	0.00198509		11.7537	-9.34e-05		11.7564	0.00198509	11.7537	-9.34e-05
11.7646	0.0020415		11.7619	-8.6e-05		11.7646	0.0020415	11.7619	-8.6e-05
11.7728	0.00209223		11.7701	-8.4e-05		11.7728	0.00209223	11.7701	-8.4e-05
11.781	0.00213634		11.7783	-8.5e-05		11.781	0.00213634	11.7783	-8.5e-05
11.7892	0.00216865		11.7865	-8.5e-05		11.7892	0.00216865	11.7865	-8.5e-05
11.7974	0.00218771		11.7946	-8.46e-05		11.7974	0.00218771	11.7946	-8.46e-05
11.8056	0.00219873		11.8028	-8.47e-05		11.8056	0.00219873	11.8028	-8.47e-05
11.8138	0.00220487		11.811	-8.54e-05		11.8138	0.00220487	11.811	-8.54e-05
11.822	0.0022069		11.8192	-8.7e-05		11.822	0.0022069	11.8192	-8.7e-05
11.8302	0.00221175		11.8274	-8.97e-05		11.8302	0.00221175	11.8274	-8.97e-05
11.8383	0.00222304		11.8356	-9.51e-05		11.8383	0.00222304	11.8356	-9.51e-05
11.8465	0.00224094		11.8438	-0.0001055		11.8465	0.00224094	11.8438	-0.0001055
11.8547	0.00226102		11.852	-0.0001227		11.8547	0.00226102	11.852	-0.0001227
11.8629	0.00227961		11.8602	-0.0001467		11.8629	0.00227961	11.8602	-0.0001467
11.8711	0.00229644		11.8683	-0.0001708		11.8711	0.00229644	11.8683	-0.0001708
11.8793	0.00231158		11.8765	-0.0001882		11.8793	0.00231158	11.8765	-0.0001882
11.8875	0.00232504		11.8847	-0.0001982		11.8875	0.00232504	11.8847	-0.0001982
11.8957	0.00232539		11.8929	-0.0001981		11.8957	0.00232539	11.8929	-0.0001981
11.9039	0.00231106		11.9011	-0.0001915		11.9039	0.00231106	11.9011	-0.0001915
11.912	0.00229057		11.9093	-0.0001821		11.912	0.00229057	11.9093	-0.0001821
11.9202	0.00227039		11.9175	-0.000171		11.9202	0.00227039	11.9175	-0.000171
11.9284	0.00225511		11.9257	-0.00016		11.9284	0.00225511	11.9257	-0.00016
11.9366	0.00224598		11.9339	-0.0001505		11.9366	0.00224598	11.9339	-0.0001505
11.9448	0.00224288		11.9421	-0.0001427		11.9448	0.00224288	11.9421	-0.0001427
11.953	0.00224349		11.9502	-0.0001376		11.953	0.00224349	11.9502	-0.0001376
11.9612	0.0022447		11.9584	-0.0001356		11.9612	0.0022447	11.9584	-0.0001356
11.9694	0.00224723		11.9666	-0.0001359		11.9694	0.00224723	11.9666	-0.0001359
11.9776	0.00225315		11.9748	-0.0001342		11.9776	0.00225315	11.9748	-0.0001342
11.9858	0.00226575		11.983	-0.0001303		11.9858	0.00226575	11.983	-0.0001303
11.9939	0.00228355		11.9912	-0.0001212		11.9939	0.00228355	11.9912	-0.0001212
12.0021	0.00230348		11.9994	-0.0001086		12.0021	0.00230348	11.9994	-0.0001086
12.0103	0.00232318		12.0076	-9.57e-05		12.0103	0.00232318	12.0076	-9.57e-05
12.0185	0.00234164		12.0158	-8.05e-05		12.0185	0.00234164	12.0158	-8.05e-05
12.0267	0.0023625		12.024	-6.31e-05		12.0267	0.0023625	12.024	-6.31e-05
12.0349	0.00238849		12.0321	-4.68e-05		12.0349	0.00238849	12.0321	-4.68e-05
12.0431	0.00242067		12.0403	-3.28e-05		12.0431	0.00242067	12.0403	-3.28e-05
12.0513	0.00245699		12.0485	-2.4e-05		12.0513	0.00245699	12.0485	-2.4e-05
12.0595	0.00249568		12.0567	-1.96e-05		12.0595	0.00249568	12.0567	-1.96e-05
12.0677	0.00253864		12.0649	-2.01e-05		12.0677	0.00253864	12.0649	-2.01e-05
12.0758	0.00258207		12.0731	-2.73e-05		12.0758	0.00258207	12.0731	-2.73e-05
12.084	0.00262279		12.0813	-3.13e-05		12.084	0.00262279	12.0813	-3.13e-05
12.0922	0.0026625		12.0895	-3.11e-05		12.0922	0.0026625	12.0895	-3.11e-05
12.1004	0.00270053		12.0977	-3.08e-05		12.1004	0.00270053	12.0977	-3.08e-05
12.1086	0.0027425		12.1059	-3.06e-05		12.1086	0.0027425	12.1059	-3.06e-05
12.1168	0.00278684		12.114	-2.91e-05		12.1168	0.00278684	12.114	-2.91e-05
12.125	0.00282848		12.1222	-2.09e-05		12.125	0.00282848	12.1222	-2.09e-05
12.1332	0.00286671		12.1304	-4.27e-06		12.1332	0.00286671	12.1304	-4.27e-06
12.1414	0.00290148		12.1386	2.33e-05		12.1414	0.00290148	12.1386	2.33e-05
12.1496	0.00293737		12.1468	5.95e-05		12.1496	0.00293737	12.1468	5.95e-05
12.1577	0.00298239		12.155	9.81e-05		12.1577	0.00298239	12.155	9.81e-05
12.1659	0.00303094		12.1632	0.00013526		12.1659	0.00303094	12.1632	0.00013526
12.1741	0.00307582		12.1714	0.0001704		12.1741	0.00307582	12.1714	0.0001704
12.1823	0.00311618		12.1796	0.00020345		12.1823	0.00311618	12.1796	0.00020345
12.1905	0.00314447		12.1878	0.00023524		12.1905	0.00314447	12.1878	0.00023524
12.1987	0.00315601		12.1959	0.0002741		12.1987	0.00315601	12.1959	0.0002741
12.2069	0.00315157		12.2041	0.00031814		12.2069	0.00315157	12.2041	0.00031814
12.2151	0.00313858		12.2123	0.00036286		12.2151	0.00313858	12.2123	0.00036286
12.2233	0.00312842		12.2205	0.00040972		12.2233	0.00312842	12.2205	0.00040972
12.2314	0.0031275		12.2287	0.00045717		12.2314	0.0031275	12.2287	0.00045717
12.2396	0.00314042		12.2369	0.00050228		12.2396	0.00314042	12.2369	0.00050228
12.2478	0.00317245		12.2451	0.00054429		12.2478	0.00317245	12.2451	0.00054429
12.256	0.00322537		12.2533	0.00058403		12.256	0.00322537	12.2533	0.00058403
12.2642	0.00329195		12.2615	0.00062174		12.2642	0.00329195	12.2615	0.00062174
12.2724	0.00336058		12.2696	0.00065718		12.2724	0.00336058	12.2696	0.00065718
12.2806	0.00342598		12.2778	0.00068833		12.2806	0.00342598	12.2778	0.00068833
12.2888	0.00348745		12.286	0.00071412		12.2888	0.00348745	12.286	0.00071412
12.297	0.00354485		12.2942	0.00073696		12.297	0.00354485	12.2942	0.00073696
12.3052	0.00359829		12.3024	0.00076361		12.3052	0.00359829	12.3024	0.00076361
12.3133	0.00364471		12.3106	0.00079536		12.3133	0.00364471	12.3106	0.00079536
12.3215	0.00368448		12.3188	0.0008286		12.3215	0.00368448	12.3188	0.0008286
12.3297	0.00372286		12.327	0.00086287		12.3297	0.00372286	12.327	0.00086287
12.3379	0.00375966		12.3352	0.00090317		12.3379	0.00375966	12.3352	0.00090317
12.3461	0.00379329		12.3434	0.00095475		12.3461	0.00379329	12.3434	0.00095475
12.3543	0.00382298		12.3515	0.00100997		12.3543	0.00382298	12.3515	0.00100997
12.3625	0.00384861		12.3597	0.00106299		12.3625	0.00384861	12.3597	0.00106299
12.3707	0.00387078		12.3679	0.00111803		12.3707	0.00387078	12.3679	0.00111803
12.3789	0.00388854		12.3761	0.00117766		12.3789	0.00388854	12.3761	0.00117766
12.3871	0.00389824		12.3843	0.00124086		12.3871	0.00389824	12.3843	0.00124086
12.3952	0.00390343		12.3925	0.00130395		12.3952	0.00390343	12.3925	0.00130395
12.4034	0.00390978		12.4007	0.00136441		12.4034	0.00390978	12.4007	0.00136441
12.4116	0.00391826		12.4089	0.00142203		12.4116	0.00391826	12.4089	0.00142203
12.4198	0.00392877		12.4171	0.00147834		12.4198	0.00392877	12.4171	0.00147834
12.428	0.0039406		12.4253	0.00153303		12.428	0.0039406	12.4253	0.00153303
12.4362	0.00395544		12.4334	0.00158345		12.4362	0.00395544	12.4334	0.00158345
12.4444	0.00397724		12.4416	0.00162859		12.4444	0.00397724	12.4416	0.00162859
12.4526	0.00400609		12.4498	0.0016662		12.4526	0.00400609	12.4498	0.0016662
12.4608	0.00403562		12.458	0.00169994		12.4608	0.00403562	12.458	0.00169994
12.469	0.00406243		12.4662	0.00173471		12.469	0.00406243	12.4662	0.00173471
12.4771	0.00408342		12.4744	0.00176996		12.4771	0.00408342	12.4744	0.00176996
12.4853	0.00409905		12.4826	0.00180349		12.4853	0.00409905	12.4826	0.00180349
12.4935	0.00412411		12.4908	0.00183459		12.4935	0.00412411	12.4908	0.00183459
12.5017	0.00417034		12.499	0.00186211		12.5017	0.00417034	12.499	0.00186211
12.5099	0.00423479		12.5072	0.0018787		12.5099	0.00423479	12.5072	0.0018787
12.5181	0.0043102		12.5153	0.00188806		12.5181	0.0043102	12.5153	0.00188806
12.5263	0.00439017		12.5235	0.00189494		12.5263	0.00439017	12.5235	0.00189494
12.5345	0.00446958		12.5317	0.00190377		12.5345	0.00446958	12.5317	0.00190377
12.5427	0.00454277		12.5399	0.00191564		12.5427	0.00454277	12.5399	0.00191564
12.5509	0.00460744		12.5481	0.00192656		12.5509	0.00460744	12.5481	0.00192656
12.559	0.00465589		12.5563	0.00193481		12.559	0.00465589	12.5563	0.00193481
12.5672	0.00469029		12.5645	0.00193784		12.5672	0.00469029	12.5645	0.00193784
12.5754	0.00471316		12.5727	0.00193698		12.5754	0.00471316	12.5727	0.00193698
12.5836	0.00472062		12.5809	0.00193737		12.5836	0.00472062	12.5809	0.00193737
12.5918	0.00471893		12.5891	0.00193958		12.5918	0.00471893	12.5891	0.00193958
12.6	0.00470838		12.5972	0.00194148		12.6	0.00470838	12.5972	0.00194148
12.6082	0.00468091		12.6054	0.0019424		12.6082	0.00468091	12.6054	0.0019424
12.6164	0.0046392		12.6136	0.00194147		12.6164	0.0046392	12.6136	0.00194147
12.6246	0.00459458		12.6218	0.00193224		12.6246	0.00459458	12.6218	0.00193224
12.6327	0.00455147		12.63	0.00191741		12.6327	0.00455147	12.63	0.00191741
12.6409	0.00450955		12.6382	0.00190018		12.6409	0.00450955	12.6382	0.00190018
12.6491	0.00447112		12.6464	0.00187997		12.6491	0.00447112	12.6464	0.00187997
12.6573	0.0044412		12.6546	0.00185083		12.6573	0.0044412	12.6546	0.00185083
12.6655	0.00442699		12.6628	0.00181216		12.6655	0.00442699	12.6628	0.00181216
12.6737	0.0044287		12.6709	0.00176972		12.6737	0.0044287	12.6709	0.00176972
12.6819	0.00444761		12.6791	0.00172445		12.6819	0.00444761	12.6791	0.00172445
12.6901	0.00447952		12.6873	0.00168078		12.6901	0.00447952	12.6873	0.00168078
12.6983	0.00451555		12.6955	0.00164471		12.6983	0.00451555	12.6955	0.00164471
12.7065	0.00455142		12.7037	0.00161834		12.7065	0.00455142	12.7037	0.00161834
12.7146	0.00458548		12.7119	0.00159816		12.7146	0.00458548	12.7119	0.00159816
12.7228	0.00461709		12.7201	0.00158159		12.7228	0.00461709	12.7201	0.00158159
12.731	0.00464625		12.7283	0.00156651		12.731	0.00464625	12.7283	0.00156651
12.7392	0.00467305		12.7365	0.0015516		12.7392	0.00467305	12.7365	0.0015516
12.7474	0.00469789		12.7447	0.00153592		12.7474	0.00469789	12.7447	0.00153592
12.7556	0.0047223		12.7528	0.00151537		12.7556	0.0047223	12.7528	0.00151537
12.7638	0.00474731		12.761	0.00149051		12.7638	0.00474731	12.761	0.00149051
12.772	0.00478461		12.7692	0.00146101		12.772	0.00478461	12.7692	0.00146101
12.7802	0.00484456		12.7774	0.00143088		12.7802	0.00484456	12.7774	0.00143088
12.7884	0.00491548		12.7856	0.00141258		12.7884	0.00491548	12.7856	0.00141258
12.7965	0.00498614		12.7938	0.0014099		12.7965	0.00498614	12.7938	0.0014099
12.8047	0.0050501		12.802	0.00141367		12.8047	0.0050501	12.802	0.00141367
12.8129	0.00510451		12.8102	0.00141798		12.8129	0.00510451	12.8102	0.00141798
12.8211	0.00514819		12.8184	0.0014223		12.8211	0.00514819	12.8184	0.0014223
12.8293	0.00518152		12.8266	0.00142802		12.8293	0.00518152	12.8266	0.00142802
12.8375	0.0052096		12.8347	0.00143342		12.8375	0.0052096	12.8347	0.00143342
12.8457	0.00523785		12.8429	0.00143684		12.8457	0.00523785	12.8429	0.00143684
12.8539	0.00527244		12.8511	0.00143599		12.8539	0.00527244	12.8511	0.00143599
12.8621	0.0053106		12.8593	0.00142521		12.8621	0.0053106	12.8593	0.00142521
12.8703	0.00534638		12.8675	0.00140121		12.8703	0.00534638	12.8675	0.00140121
12.8784	0.00537843		12.8757	0.00137164		12.8784	0.00537843	12.8757	0.00137164
12.8866	0.00540571		12.8839	0.00134334		12.8866	0.00540571	12.8839	0.00134334
12.8948	0.00542675		12.8921	0.00131729		12.8948	0.00542675	12.8921	0.00131729
12.903	0.00544317		12.9003	0.00129581		12.903	0.00544317	12.9003	0.00129581
12.9112	0.00545519		12.9085	0.00128243		12.9112	0.00545519	12.9085	0.00128243
12.9194	0.00546225		12.9166	0.00127547		12.9194	0.00546225	12.9166	0.00127547
12.9276	0.00546387		12.9248	0.0012715		12.9276	0.00546387	12.9248	0.0012715
12.9358	0.00545872		12.933	0.00126949		12.9358	0.00545872	12.933	0.00126949
12.944	0.0054468		12.9412	0.00127197		12.944	0.0054468	12.9412	0.00127197
12.9522	0.0054338		12.9494	0.00128218		12.9522	0.0054338	12.9494	0.00128218
12.9603	0.00542098		12.9576	0.00129731		12.9603	0.00542098	12.9576	0.00129731
12.9685	0.00540695		12.9658	0.00131365		12.9685	0.00540695	12.9658	0.00131365
12.9767	0.00539051		12.974	0.00132951		12.9767	0.00539051	12.974	0.00132951
12.9849	0.00537418		12.9822	0.00134395		12.9849	0.00537418	12.9822	0.00134395
12.9931	0.00535921		12.9903	0.00135679		12.9931	0.00535921	12.9903	0.00135679
13.0013	0.00534505		12.9985	0.00137124		13.0013	0.00534505	12.9985	0.00137124
13.0095	0.00533444		13.0067	0.00139153		13.0095	0.00533444	13.0067	0.00139153
13.0177	0.00533224		13.0149	0.00141697		13.0177	0.00533224	13.0149	0.00141697
13.0259	0.00534071		13.0231	0.00144732		13.0259	0.00534071	13.0231	0.00144732
13.034	0.00536166		13.0313	0.00148553		13.034	0.00536166	13.0313	0.00148553
13.0422	0.0053973		13.0395	0.0015281		13.0422	0.0053973	13.0395	0.0015281
13.0504	0.00545175		13.0477	0.00157378		13.0504	0.00545175	13.0477	0.00157378
13.0586	0.00551948		13.0559	0.00162294		13.0586	0.00551948	13.0559	0.00162294
13.0668	0.00559098		13.0641	0.00167293		13.0668	0.00559098	13.0641	0.00167293
13.075	0.00566946		13.0722	0.0017203		13.075	0.00566946	13.0722	0.0017203
13.0832	0.00574831		13.0804	0.00176384		13.0832	0.00574831	13.0804	0.00176384
13.0914	0.00582091		13.0886	0.00180744		13.0914	0.00582091	13.0886	0.00180744
13.0996	0.0058861		13.0968	0.00185579		13.0996	0.0058861	13.0968	0.00185579
13.1078	0.00594101		13.105	0.00190825		13.1078	0.00594101	13.105	0.00190825
13.1159	0.0059934		13.1132	0.00196451		13.1159	0.0059934	13.1132	0.00196451
13.1241	0.00604512		13.1214	0.00202382		13.1241	0.00604512	13.1214	0.00202382
13.1323	0.00609369		13.1296	0.00208396		13.1323	0.00609369	13.1296	0.00208396
13.1405	0.00614348		13.1378	0.00214712		13.1405	0.00614348	13.1378	0.00214712
13.1487	0.00620082		13.146	0.00221373		13.1487	0.00620082	13.146	0.00221373
13.1569	0.00627044		13.1541	0.00228277		13.1569	0.00627044	13.1541	0.00228277
13.1651	0.00635853		13.1623	0.00236049		13.1651	0.00635853	13.1623	0.00236049
13.1733	0.00645702		13.1705	0.00245629		13.1733	0.00645702	13.1705	0.00245629
13.1815	0.00655974		13.1787	0.00257147		13.1815	0.00655974	13.1787	0.00257147
13.1897	0.00667088		13.1869	0.00270306		13.1897	0.00667088	13.1869	0.00270306
13.1978	0.00679576		13.1951	0.00284942		13.1978	0.00679576	13.1951	0.00284942
13.206	0.00694138		13.2033	0.00301205		13.206	0.00694138	13.2033	0.00301205
13.2142	0.00711019		13.2115	0.00318517		13.2142	0.00711019	13.2115	0.00318517
13.2224	0.00730405		13.2197	0.00336307		13.2224	0.00730405	13.2197	0.00336307
13.2306	0.0075201		13.2279	0.00354771		13.2306	0.0075201	13.2279	0.00354771
13.2388	0.0077554		13.236	0.00373822		13.2388	0.0077554	13.236	0.00373822
13.247	0.00801283		13.2442	0.00393343		13.247	0.00801283	13.2442	0.00393343
13.2552	0.0082928		13.2524	0.00413505		13.2552	0.0082928	13.2524	0.00413505
13.2634	0.00859437		13.2606	0.00435138		13.2634	0.00859437	13.2606	0.00435138
13.2716	0.00891209		13.2688	0.00458894		13.2716	0.00891209	13.2688	0.00458894
13.2797	0.00924186		13.277	0.00484728		13.2797	0.00924186	13.277	0.00484728
13.2879	0.00959465		13.2852	0.00512237		13.2879	0.00959465	13.2852	0.00512237
13.2961	0.00997726		13.2934	0.00541308		13.2961	0.00997726	13.2934	0.00541308
13.3043	0.0103889		13.3016	0.00571663		13.3043	0.0103889	13.3016	0.00571663
13.3125	0.0108323		13.3098	0.0060314		13.3125	0.0108323	13.3098	0.0060314
13.3207	0.011314		13.3179	0.00637085		13.3207	0.011314	13.3179	0.00637085
13.3289	0.0118454		13.3261	0.00674925		13.3289	0.0118454	13.3261	0.00674925
13.3371	0.0124379		13.3343	0.00716354		13.3371	0.0124379	13.3343	0.00716354
13.3453	0.0131009		13.3425	0.00761431		13.3453	0.0131009	13.3425	0.00761431
13.3535	0.0138376		13.3507	0.00810747		13.3535	0.0138376	13.3507	0.00810747
13.3616	0.0146535		13.3589	0.00863696		13.3616	0.0146535	13.3589	0.00863696
13.3698	0.0155496		13.3671	0.00920663		13.3698	0.0155496	13.3671	0.00920663
13.378	0.0165172		13.3753	0.00981615		13.378	0.0165172	13.3753	0.00981615
13.3862	0.017546		13.3835	0.0104603		13.3862	0.017546	13.3835	0.0104603
13.3944	0.0186373		13.3916	0.011151		13.3944	0.0186373	13.3916	0.011151
13.4026	0.019802		13.3998	0.0118946		13.4026	0.019802	13.3998	0.0118946
13.4108	0.0210453		13.408	0.0126868		13.4108	0.0210453	13.408	0.0126868
13.419	0.0223766		13.4162	0.0135255		13.419	0.0223766	13.4162	0.0135255
13.4272	0.0237989		13.4244	0.0144063		13.4272	0.0237989	13.4244	0.0144063
13.4353	0.0253011		13.4326	0.015331		13.4353	0.0253011	13.4326	0.015331
13.4435	0.0268661		13.4408	0.01631		13.4435	0.0268661	13.4408	0.01631
13.4517	0.0284732		13.449	0.0173398		13.4517	0.0284732	13.449	0.0173398
13.4599	0.0301012		13.4572	0.0184136		13.4599	0.0301012	13.4572	0.0184136
13.4681	0.0317415		13.4654	0.0195272		13.4681	0.0317415	13.4654	0.0195272
13.4763	0.0333951		13.4735	0.0206746		13.4763	0.0333951	13.4735	0.0206746
13.4845	0.0350606		13.4817	0.0218533		13.4845	0.0350606	13.4817	0.0218533
13.4927	0.0367365		13.4899	0.0230647		13.4927	0.0367365	13.4899	0.0230647
13.5009	0.0384161		13.4981	0.0243084		13.5009	0.0384161	13.4981	0.0243084
13.5091	0.0400878		13.5063	0.0255745		13.5091	0.0400878	13.5063	0.0255745
13.5172	0.0417367		13.5145	0.0268498		13.5172	0.0417367	13.5145	0.0268498
13.5254	0.0433502		13.5227	0.0281252		13.5254	0.0433502	13.5227	0.0281252
13.5336	0.0449194		13.5309	0.0293983		13.5336	0.0449194	13.5309	0.0293983
13.5418	0.0464217		13.5391	0.0306675		13.5418	0.0464217	13.5391	0.0306675
13.55	0.0478426		13.5473	0.0319189		13.55	0.0478426	13.5473	0.0319189
13.5582	0.0491834		13.5554	0.0331432		13.5582	0.0491834	13.5554	0.0331432
13.5664	0.0504235		13.5636	0.034321		13.5664	0.0504235	13.5636	0.034321
13.5746	0.0515328		13.5718	0.0354384		13.5746	0.0515328	13.5718	0.0354384
13.5828	0.0524825		13.58	0.0364817		13.5828	0.0524825	13.58	0.0364817
13.591	0.0532486		13.5882	0.0374455		13.591	0.0532486	13.5882	0.0374455
13.5991	0.0538165		13.5964	0.0383071		13.5991	0.0538165	13.5964	0.0383071
13.6073	0.0541745		13.6046	0.039036		13.6073	0.0541745	13.6046	0.039036
13.6155	0.0543018		13.6128	0.0396094		13.6155	0.0543018	13.6128	0.0396094
13.6237	0.0541755		13.621	0.0399968		13.6237	0.0541755	13.621	0.0399968
13.6319	0.0537731		13.6292	0.0401574		13.6319	0.0537731	13.6292	0.0401574
13.6401	0.0530624		13.6373	0.0400514		13.6401	0.0530624	13.6373	0.0400514
13.6483	0.0519883		13.6455	0.0396337		13.6483	0.0519883	13.6455	0.0396337
13.6565	0.0504792		13.6537	0.0388398		13.6565	0.0504792	13.6537	0.0388398
13.6647	0.0484533		13.6619	0.0375969		13.6647	0.0484533	13.6619	0.0375969
13.6729	0.0458049		13.6701	0.0358239		13.6729	0.0458049	13.6701	0.0358239
13.681	0.0424023		13.6783	0.0334193		13.681	0.0424023	13.6783	0.0334193
13.6892	0.0381089		13.6865	0.0302504		13.6892	0.0381089	13.6865	0.0302504
13.6974	0.0327698		13.6947	0.0261584		13.6974	0.0327698	13.6947	0.0261584
13.7056	0.026202		13.7029	0.0209698		13.7056	0.026202	13.7029	0.0209698
13.7138	0.0182007		13.7111	0.0144929		13.7138	0.0182007	13.7111	0.0144929
13.722	0.00853966		13.7192	0.00651615		13.722	0.00853966	13.7192	0.00651615
13.7302	-0.0030184		13.7274	-0.0031927		13.7302	-0.0030184	13.7274	-0.0031927
13.7384	-0.0167358		13.7356	-0.0148945		13.7384	-0.0167358	13.7356	-0.0148945
13.7466	-0.0328995		13.7438	-0.0288539		13.7466	-0.0328995	13.7438	-0.0288539
13.7547	-0.0518024		13.752	-0.0453508		13.7547	-0.0518024	13.752	-0.0453508
13.7629	-0.0737356		13.7602	-0.0646772		13.7629	-0.0737356	13.7602	-0.0646772
13.7711	-0.098966		13.7684	-0.0871102		13.7711	-0.098966	13.7684	-0.0871102
13.7793	-0.127733		13.7766	-0.112915		13.7793	-0.127733	13.7766	-0.112915
13.7875	-0.16021		13.7848	-0.142308		13.7875	-0.16021	13.7848	-0.142308
13.7957	-0.19646		13.7929	-0.175445		13.7957	-0.19646	13.7929	-0.175445
13.8039	-0.236458		13.8011	-0.212395		13.8039	-0.236458	13.8011	-0.212395
13.8121	-0.280048		13.8093	-0.253112		13.8121	-0.280048	13.8093	-0.253112
13.8203	-0.326877		13.8175	-0.297421		13.8203	-0.326877	13.8175	-0.297421
13.8285	-0.376408		13.8257	-0.344978		13.8285	-0.376408	13.8257	-0.344978
13.8366	-0.427912		13.8339	-0.395232		13.8366	-0.427912	13.8339	-0.395232
13.8448	-0.480456		13.8421	-0.447435		13.8448	-0.480456	13.8421	-0.447435
13.853	-0.53294		13.8503	-0.50062		13.853	-0.53294	13.8503	-0.50062
13.8612	-0.584159		13.8585	-0.553643		13.8612	-0.584159	13.8585	-0.553643
13.8694	-0.632889		13.8667	-0.605247		13.8694	-0.632889	13.8667	-0.605247
13.8776	-0.677945		13.8748	-0.65414		13.8776	-0.677945	13.8748	-0.65414
13.8858	-0.718295		13.883	-0.699114		13.8858	-0.718295	13.883	-0.699114
13.894	-0.753168		13.8912	-0.73914		13.894	-0.753168	13.8912	-0.73914
13.9022	-0.78209		13.8994	-0.773435		13.9022	-0.78209	13.8994	-0.773435
13.9104	-0.80489		13.9076	-0.801504		13.9104	-0.80489	13.9076	-0.801504
13.9185	-0.82167		13.9158	-0.823182		13.9185	-0.82167	13.9158	-0.823182
13.9267	-0.832763		13.924	-0.83858		13.9267	-0.832763	13.924	-0.83858
13.9349	-0.838652		13.9322	-0.848055		13.9349	-0.838652	13.9322	-0.848055
13.9431	-0.83991		13.9404	-0.852139		13.9431	-0.83991	13.9404	-0.852139
13.9513	-0.837155		13.9486	-0.851464		13.9513	-0.837155	13.9486	-0.851464
13.9595	-0.830982		13.9567	-0.846699		13.9595	-0.830982	13.9567	-0.846699
13.9677	-0.821943		13.9649	-0.838484		13.9677	-0.821943	13.9649	-0.838484
13.9759	-0.810532		13.9731	-0.827402		13.9759	-0.810532	13.9731	-0.827402
13.9841	-0.797186		13.9813	-0.813971		13.9841	-0.797186	13.9813	-0.813971
13.9923	-0.782284		13.9895	-0.798647		13.9923	-0.782284	13.9895	-0.798647
14.0004	-0.766145		13.9977	-0.781829		14.0004	-0.766145	13.9977	-0.781829
14.0086	-0.74904		14.0059	-0.763848		14.0086	-0.74904	14.0059	-0.763848
14.0168	-0.731198		14.0141	-0.744975		14.0168	-0.731198	14.0141	-0.744975
14.025	-0.7128		14.0223	-0.725455		14.025	-0.7128	14.0223	-0.725455
14.0332	-0.693991		14.0305	-0.705491		14.0332	-0.693991	14.0305	-0.705491
14.0414	-0.674888		14.0386	-0.685234		14.0414	-0.674888	14.0386	-0.685234
14.0496	-0.655602		14.0468	-0.664801		14.0496	-0.655602	14.0468	-0.664801
14.0578	-0.636229		14.055	-0.644296		14.0578	-0.636229	14.055	-0.644296
14.066	-0.616852		14.0632	-0.623815		14.066	-0.616852	14.0632	-0.623815
14.0742	-0.597563		14.0714	-0.603435		14.0742	-0.597563	14.0714	-0.603435
14.0823	-0.578446		14.0796	-0.583226		14.0823	-0.578446	14.0796	-0.583226
14.0905	-0.559569		14.0878	-0.563248		14.0905	-0.559569	14.0878	-0.563248
14.0987	-0.540987		14.096	-0.543555		14.0987	-0.540987	14.096	-0.543555
14.1069	-0.522749		14.1042	-0.524207		14.1069	-0.522749	14.1042	-0.524207
14.1151	-0.504906		14.1124	-0.505244		14.1151	-0.504906	14.1124	-0.505244
14.1233	-0.487497		14.1205	-0.486697		14.1233	-0.487497	14.1205	-0.486697
14.1315	-0.470557		14.1287	-0.468606		14.1315	-0.470557	14.1287	-0.468606
14.1397	-0.454135		14.1369	-0.451015		14.1397	-0.454135	14.1369	-0.451015
14.1479	-0.438278		14.1451	-0.433978		14.1479	-0.438278	14.1451	-0.433978
14.156	-0.423031		14.1533	-0.417539		14.156	-0.423031	14.1533	-0.417539
14.1642	-0.40844		14.1615	-0.401738		14.1642	-0.40844	14.1615	-0.401738
14.1724	-0.394541		14.1697	-0.386612		14.1724	-0.394541	14.1697	-0.386612
14.1806	-0.381379		14.1779	-0.372174		14.1806	-0.381379	14.1779	-0.372174
14.1888	-0.368951		14.1861	-0.35844		14.1888	-0.368951	14.1861	-0.35844
14.197	-0.357229		14.1942	-0.345449		14.197	-0.357229	14.1942	-0.345449
14.2052	-0.346208		14.2024	-0.333194		14.2052	-0.346208	14.2024	-0.333194
14.2134	-0.335875		14.2106	-0.321644		14.2134	-0.335875	14.2106	-0.321644
14.2216	-0.326168		14.2188	-0.31079		14.2216	-0.326168	14.2188	-0.31079
14.2298	-0.316984		14.227	-0.300596		14.2298	-0.316984	14.227	-0.300596
14.2379	-0.308174		14.2352	-0.290963		14.2379	-0.308174	14.2352	-0.290963
14.2461	-0.299521		14.2434	-0.28174		14.2461	-0.299521	14.2434	-0.28174
14.2543	-0.290711		14.2516	-0.272708		14.2543	-0.290711	14.2516	-0.272708
14.2625	-0.281327		14.2598	-0.263561		14.2625	-0.281327	14.2598	-0.263561
14.2707	-0.270834		14.268	-0.253877		14.2707	-0.270834	14.268	-0.253877
14.2789	-0.258571		14.2761	-0.243112		14.2789	-0.258571	14.2761	-0.243112
14.2871	-0.243775		14.2843	-0.230611		14.2871	-0.243775	14.2843	-0.230611
14.2953	-0.225627		14.2925	-0.215615		14.2953	-0.225627	14.2925	-0.215615
14.3035	-0.203345		14.3007	-0.197288		14.3035	-0.203345	14.3007	-0.197288
14.3117	-0.176276		14.3089	-0.174819		14.3117	-0.176276	14.3089	-0.174819
14.3198	-0.144043		14.3171	-0.147558		14.3198	-0.144043	14.3171	-0.147558
14.328	-0.106663		14.3253	-0.115124		14.328	-0.106663	14.3253	-0.115124
14.3362	-0.0645763		14.3335	-0.0775158		14.3362	-0.0645763	14.3335	-0.0775158
14.3444	-0.0186597		14.3417	-0.0351766		14.3444	-0.0186597	14.3417	-0.0351766
14.3526	0.0298871		14.3499	0.0110276		14.3526	0.0298871	14.3499	0.0110276
14.3608	0.0797073		14.358	0.059894		14.3608	0.0797073	14.358	0.059894
14.369	0.129461		14.3662	0.110069		14.369	0.129461	14.3662	0.110069
14.3772	0.177621		14.3744	0.160191		14.3772	0.177621	14.3744	0.160191
14.3854	0.223422		14.3826	0.208691		14.3854	0.223422	14.3826	0.208691
14.3936	0.266594		14.3908	0.254795		14.3936	0.266594	14.3908	0.254795
14.4017	0.3071		14.399	0.298221		14.4017	0.3071	14.399	0.298221
14.4099	0.34472		14.4072	0.338926		14.4099	0.34472	14.4072	0.338926
14.4181	0.379393		14.4154	0.376691		14.4181	0.379393	14.4154	0.376691
14.4263	0.411365		14.4236	0.411461		14.4263	0.411365	14.4236	0.411461
14.4345	0.440922		14.4318	0.443478		14.4345	0.440922	14.4318	0.443478
14.4427	0.468343		14.4399	0.47303		14.4427	0.468343	14.4399	0.47303
14.4509	0.493885		14.4481	0.500415		14.4509	0.493885	14.4481	0.500415
14.4591	0.517785		14.4563	0.5259		14.4591	0.517785	14.4563	0.5259
14.4673	0.540255		14.4645	0.549718		14.4673	0.540255	14.4645	0.549718
14.4755	0.561465		14.4727	0.57209		14.4755	0.561465	14.4727	0.57209
14.4836	0.581558		14.4809	0.593222		14.4836	0.581558	14.4809	0.593222
14.4918	0.600674		14.4891	0.61332		14.4918	0.600674	14.4891	0.61332
14.5	0.618949		14.4973	0.632608		14.5	0.618949	14.4973	0.632608
14.5082	0.63652		14.5055	0.651335		14.5082	0.63652	14.5055	0.651335
14.5164	0.65355		14.5137	0.669802		14.5164	0.65355	14.5137	0.669802
14.5246	0.670259		14.5218	0.688367		14.5246	0.670259	14.5218	0.688367
14.5328	0.68691		14.53	0.707419		14.5328	0.68691	14.53	0.707419
14.541	0.703831		14.5382	0.727378		14.541	0.703831	14.5382	0.727378
14.5492	0.721422		14.5464	0.748667		14.5492	0.721422	14.5464	0.748667
14.5573	0.740121		14.5546	0.771621		14.5573	0.740121	14.5546	0.771621
14.5655	0.76036		14.5628	0.79639		14.5655	0.76036	14.5628	0.79639
14.5737	0.78247		14.571	0.822858		14.5737	0.78247	14.571	0.822858
14.5819	0.806597		14.5792	0.85057		14.5819	0.806597	14.5792	0.85057
14.5901	0.832629		14.5874	0.878186		14.5901	0.832629	14.5874	0.878186
14.5983	0.860084		14.5955	0.904741		14.5983	0.860084	14.5955	0.904741
14.6065	0.887526		14.6037	0.929418		14.6065	0.887526	14.6037	0.929418
14.6147	0.913913		14.6119	0.951859		14.6147	0.913913	14.6119	0.951859
14.6229	0.93831		14.6201	0.970859		14.6229	0.93831	14.6201	0.970859
14.6311	0.960296		14.6283	0.98531		14.6311	0.960296	14.6283	0.98531
14.6392	0.978427		14.6365	0.994935		14.6392	0.978427	14.6365	0.994935
14.6474	0.991319		14.6447	0.999756		14.6474	0.991319	14.6447	0.999756
14.6556	0.998526		14.6529	1		14.6556	0.998526	14.6529	1
14.6638	1		14.6611	0.99601		14.6638	1	14.6611	0.99601
14.672	0.996012		14.6693	0.988181		14.672	0.996012	14.6693	0.988181
14.6802	0.987064		14.6774	0.976917		14.6802	0.987064	14.6774	0.976917
14.6884	0.973808		14.6856	0.962604		14.6884	0.973808	14.6856	0.962604
14.6966	0.956955		14.6938	0.945647		14.6966	0.956955	14.6938	0.945647
14.7048	0.937218		14.702	0.926459		14.7048	0.937218	14.702	0.926459
14.713	0.915241		14.7102	0.905439		14.713	0.915241	14.7102	0.905439
14.7211	0.891594		14.7184	0.882975		14.7211	0.891594	14.7184	0.882975
14.7293	0.866773		14.7266	0.859423		14.7293	0.866773	14.7266	0.859423
14.7375	0.841191		14.7348	0.835101		14.7375	0.841191	14.7348	0.835101
14.7457	0.81518		14.743	0.8103		14.7457	0.81518	14.743	0.8103
14.7539	0.789007		14.7512	0.785256		14.7539	0.789007	14.7512	0.785256
14.7621	0.762883		14.7593	0.760172		14.7621	0.762883	14.7593	0.760172
14.7703	0.736978		14.7675	0.735215		14.7703	0.736978	14.7675	0.735215
14.7785	0.711425		14.7757	0.710512		14.7785	0.711425	14.7757	0.710512
14.7867	0.686318		14.7839	0.686174		14.7867	0.686318	14.7839	0.686174
14.7949	0.661729		14.7921	0.662282		14.7949	0.661729	14.7921	0.662282
14.803	0.63771		14.8003	0.638892		14.803	0.63771	14.8003	0.638892
14.8112	0.614303		14.8085	0.616054		14.8112	0.614303	14.8085	0.616054
14.8194	0.591532		14.8167	0.593795		14.8194	0.591532	14.8167	0.593795
14.8276	0.569411		14.8249	0.572142		14.8276	0.569411	14.8249	0.572142
14.8358	0.547949		14.8331	0.551113		14.8358	0.547949	14.8331	0.551113
14.844	0.527151		14.8412	0.530709		14.844	0.527151	14.8412	0.530709
14.8522	0.507021		14.8494	0.510937		14.8522	0.507021	14.8494	0.510937
14.8604	0.487565		14.8576	0.491806		14.8604	0.487565	14.8576	0.491806
14.8686	0.468769		14.8658	0.473331		14.8686	0.468769	14.8658	0.473331
14.8768	0.450628		14.874	0.455511		14.8768	0.450628	14.874	0.455511
14.8849	0.433144		14.8822	0.438332		14.8849	0.433144	14.8822	0.438332
14.8931	0.416314		14.8904	0.42178		14.8931	0.416314	14.8904	0.42178
14.9013	0.400126		14.8986	0.405854		14.9013	0.400126	14.8986	0.405854
14.9095	0.384564		14.9068	0.390552		14.9095	0.384564	14.9068	0.390552
14.9177	0.369627		14.9149	0.375855		14.9177	0.369627	14.9149	0.375855
14.9259	0.355311		14.9231	0.361746		14.9259	0.355311	14.9231	0.361746
14.9341	0.3416		14.9313	0.348219		14.9341	0.3416	14.9313	0.348219
14.9423	0.328481		14.9395	0.335268		14.9423	0.328481	14.9395	0.335268
14.9505	0.315939		14.9477	0.322873		14.9505	0.315939	14.9477	0.322873
14.9586	0.303952		14.9559	0.311021		14.9586	0.303952	14.9559	0.311021
14.9668	0.292493		14.9641	0.299701		14.9668	0.292493	14.9641	0.299701
14.975	0.281539		14.9723	0.288892		14.975	0.281539	14.9723	0.288892
14.9832	0.27107		14.9805	0.278569		14.9832	0.27107	14.9805	0.278569
14.9914	0.261068		14.9887	0.26871		14.9914	0.261068	14.9887	0.26871
14.9996	0.251518		14.9968	0.259296		14.9996	0.251518	14.9968	0.259296
15.0078	0.242397		15.005	0.250311		15.0078	0.242397	15.005	0.250311
15.016	0.233687		15.0132	0.241737		15.016	0.233687	15.0132	0.241737
15.0242	0.225374		15.0214	0.233546		15.0242	0.225374	15.0214	0.233546
15.0324	0.217433		15.0296	0.225716		15.0324	0.217433	15.0296	0.225716
15.0405	0.209846		15.0378	0.218232		15.0405	0.209846	15.0378	0.218232
15.0487	0.202595		15.046	0.21107		15.0487	0.202595	15.046	0.21107
15.0569	0.195655		15.0542	0.204214		15.0569	0.195655	15.0542	0.204214
15.0651	0.189011		15.0624	0.197657		15.0651	0.189011	15.0624	0.197657
15.0733	0.182655		15.0706	0.191384		15.0733	0.182655	15.0706	0.191384
15.0815	0.176575		15.0787	0.185376		15.0815	0.176575	15.0787	0.185376
15.0897	0.170746		15.0869	0.179611		15.0897	0.170746	15.0869	0.179611
15.0979	0.165151		15.0951	0.17407		15.0979	0.165151	15.0951	0.17407
15.1061	0.159776		15.1033	0.168742		15.1061	0.159776	15.1033	0.168742
15.1143	0.154602		15.1115	0.163621		15.1143	0.154602	15.1115	0.163621
15.1224	0.149617		15.1197	0.158692		15.1224	0.149617	15.1197	0.158692
15.1306	0.144812		15.1279	0.153938		15.1306	0.144812	15.1279	0.153938
15.1388	0.140181		15.1361	0.149349		15.1388	0.140181	15.1361	0.149349
15.147	0.135712		15.1443	0.144918		15.147	0.135712	15.1443	0.144918
15.1552	0.131391		15.1525	0.140636		15.1552	0.131391	15.1525	0.140636
15.1634	0.127219		15.1606	0.136487		15.1634	0.127219	15.1606	0.136487
15.1716	0.123185		15.1688	0.132466		15.1716	0.123185	15.1688	0.132466
15.1798	0.119275		15.177	0.12857		15.1798	0.119275	15.177	0.12857
15.188	0.115486		15.1852	0.124792		15.188	0.115486	15.1852	0.124792
15.1962	0.111816		15.1934	0.121128		15.1962	0.111816	15.1934	0.121128
15.2043	0.108265		15.2016	0.117574		15.2043	0.108265	15.2016	0.117574
15.2125	0.104832		15.2098	0.11412		15.2125	0.104832	15.2098	0.11412
15.2207	0.101506		15.218	0.110767		15.2207	0.101506	15.218	0.110767
15.2289	0.09828		15.2262	0.107519		15.2289	0.09828	15.2262	0.107519
15.2371	0.095154		15.2344	0.10437		15.2371	0.095154	15.2344	0.10437
15.2453	0.0921276		15.2425	0.101309		15.2453	0.0921276	15.2425	0.101309
15.2535	0.0891999		15.2507	0.0983432		15.2535	0.0891999	15.2507	0.0983432
15.2617	0.0863684		15.2589	0.0954712		15.2617	0.0863684	15.2589	0.0954712
15.2699	0.0836278		15.2671	0.0926842		15.2699	0.0836278	15.2671	0.0926842
15.2781	0.0809751		15.2753	0.08998		15.2781	0.0809751	15.2753	0.08998
15.2862	0.0784073		15.2835	0.0873516		15.2862	0.0784073	15.2835	0.0873516
15.2944	0.0759163		15.2917	0.0848016		15.2944	0.0759163	15.2917	0.0848016
15.3026	0.0735029		15.2999	0.082341		15.3026	0.0735029	15.2999	0.082341
15.3108	0.0711682		15.3081	0.079962		15.3108	0.0711682	15.3081	0.079962
15.319	0.0689077		15.3162	0.0776576		15.319	0.0689077	15.3162	0.0776576
15.3272	0.0667192		15.3244	0.075428		15.3272	0.0667192	15.3244	0.075428
15.3354	0.0646031		15.3326	0.0732775		15.3354	0.0646031	15.3326	0.0732775
15.3436	0.0625677		15.3408	0.0712086		15.3436	0.0625677	15.3408	0.0712086
15.3518	0.0606123		15.349	0.0692138		15.3518	0.0606123	15.349	0.0692138
15.3599	0.058724		15.3572	0.0672909		15.3599	0.058724	15.3572	0.0672909
15.3681	0.056896		15.3654	0.0654415		15.3681	0.056896	15.3654	0.0654415
15.3763	0.0551292		15.3736	0.0636583		15.3763	0.0551292	15.3736	0.0636583
15.3845	0.0534263		15.3818	0.0619336		15.3845	0.0534263	15.3818	0.0619336
15.3927	0.0517885		15.39	0.060265		15.3927	0.0517885	15.39	0.060265
15.4009	0.0502157		15.3981	0.0586489		15.4009	0.0502157	15.3981	0.0586489
15.4091	0.0487073		15.4063	0.0570866		15.4091	0.0487073	15.4063	0.0570866
15.4173	0.0472581		15.4145	0.0555783		15.4173	0.0472581	15.4145	0.0555783
15.4255	0.0458635		15.4227	0.0541169		15.4255	0.0458635	15.4227	0.0541169
15.4337	0.0445166		15.4309	0.0526996		15.4337	0.0445166	15.4309	0.0526996
15.4418	0.0432049		15.4391	0.0513381		15.4418	0.0432049	15.4391	0.0513381
15.45	0.0419256		15.4473	0.0500378		15.45	0.0419256	15.4473	0.0500378
15.4582	0.0406852		15.4555	0.0487916		15.4582	0.0406852	15.4555	0.0487916
15.4664	0.0394914		15.4637	0.0475986		15.4664	0.0394914	15.4637	0.0475986
15.4746	0.0383476		15.4719	0.0464568		15.4746	0.0383476	15.4719	0.0464568
15.4828	0.0372554		15.48	0.0453646		15.4828	0.0372554	15.48	0.0453646
15.491	0.0362167		15.4882	0.0443221		15.491	0.0362167	15.4882	0.0443221
15.4992	0.0352231		15.4964	0.0433184		15.4992	0.0352231	15.4964	0.0433184
15.5074	0.0342635		15.5046	0.0423496		15.5074	0.0342635	15.5046	0.0423496
15.5156	0.0333417		15.5128	0.0414171		15.5156	0.0333417	15.5128	0.0414171
15.5237	0.0324663		15.521	0.0405148		15.5237	0.0324663	15.521	0.0405148
15.5319	0.0316384		15.5292	0.039644		15.5319	0.0316384	15.5292	0.039644
15.5401	0.0308426		15.5374	0.0388087		15.5401	0.0308426	15.5374	0.0388087
15.5483	0.0300619		15.5456	0.038009		15.5483	0.0300619	15.5456	0.038009
15.5565	0.0292966		15.5538	0.0372451		15.5565	0.0292966	15.5538	0.0372451
15.5647	0.0285556		15.5619	0.0365177		15.5647	0.0285556	15.5619	0.0365177
15.5729	0.0278431		15.5701	0.0358234		15.5729	0.0278431	15.5701	0.0358234
15.5811	0.0271629		15.5783	0.0351574		15.5811	0.0271629	15.5783	0.0351574
15.5893	0.0265142		15.5865	0.0345169		15.5893	0.0265142	15.5865	0.0345169
15.5975	0.025889		15.5947	0.0338975		15.5975	0.025889	15.5947	0.0338975
15.6056	0.0252821		15.6029	0.0332971		15.6056	0.0252821	15.6029	0.0332971
15.6138	0.0246929		15.6111	0.0327211		15.6138	0.0246929	15.6111	0.0327211
15.622	0.0241227		15.6193	0.0321746		15.622	0.0241227	15.6193	0.0321746
15.6302	0.0235745		15.6275	0.0316571		15.6302	0.0235745	15.6275	0.0316571
15.6384	0.0230525		15.6357	0.0311667		15.6384	0.0230525	15.6357	0.0311667
15.6466	0.0225574		15.6438	0.0306985		15.6466	0.0225574	15.6438	0.0306985
15.6548	0.022082		15.652	0.030249		15.6548	0.022082	15.652	0.030249
15.663	0.0216251		15.6602	0.0298151		15.663	0.0216251	15.6602	0.0298151
15.6712	0.0211884		15.6684	0.0293949		15.6712	0.0211884	15.6684	0.0293949
15.6793	0.020765		15.6766	0.0289872		15.6793	0.020765	15.6766	0.0289872
15.6875	0.0203516		15.6848	0.0285948		15.6875	0.0203516	15.6848	0.0285948
15.6957	0.0199535		15.693	0.0282209		15.6957	0.0199535	15.693	0.0282209
15.7039	0.0195768		15.7012	0.0278685		15.7039	0.0195768	15.7012	0.0278685
15.7121	0.0192233		15.7094	0.027537		15.7121	0.0192233	15.7094	0.027537
15.7203	0.0188902		15.7175	0.0272247		15.7203	0.0188902	15.7175	0.0272247
15.7285	0.0185745		15.7257	0.0269305		15.7285	0.0185745	15.7257	0.0269305
15.7367	0.018267		15.7339	0.0266513		15.7367	0.018267	15.7339	0.0266513
15.7449	0.0179704		15.7421	0.0263819		15.7449	0.0179704	15.7421	0.0263819
15.7531	0.0176891		15.7503	0.0261203		15.7531	0.0176891	15.7503	0.0261203
15.7612	0.0174129		15.7585	0.0258681		15.7612	0.0174129	15.7585	0.0258681
15.7694	0.0171412		15.7667	0.0256288		15.7694	0.0171412	15.7667	0.0256288
15.7776	0.0168757		15.7749	0.0254031		15.7776	0.0168757	15.7749	0.0254031
15.7858	0.0166144		15.7831	0.0251825		15.7858	0.0166144	15.7831	0.0251825
15.794	0.0163606		15.7913	0.0249584		15.794	0.0163606	15.7913	0.0249584
15.8022	0.0161159		15.7994	0.0247294		15.8022	0.0161159	15.7994	0.0247294
15.8104	0.0158771		15.8076	0.0244962		15.8104	0.0158771	15.8076	0.0244962
15.8186	0.0156407		15.8158	0.0242622		15.8186	0.0156407	15.8158	0.0242622
15.8268	0.0154068		15.824	0.024036		15.8268	0.0154068	15.824	0.024036
15.835	0.0151794		15.8322	0.023818		15.835	0.0151794	15.8322	0.023818
15.8431	0.0149555		15.8404	0.0236021		15.8431	0.0149555	15.8404	0.0236021
15.8513	0.014725		15.8486	0.0233841		15.8513	0.014725	15.8486	0.0233841
15.8595	0.0144846		15.8568	0.0231607		15.8595	0.0144846	15.8568	0.0231607
15.8677	0.0142431		15.865	0.022937		15.8677	0.0142431	15.865	0.022937
15.8759	0.0140072		15.8732	0.0227196		15.8759	0.0140072	15.8732	0.0227196
15.8841	0.0137806		15.8813	0.0225103		15.8841	0.0137806	15.8813	0.0225103
15.8923	0.01356		15.8895	0.0223061		15.8923	0.01356	15.8895	0.0223061
15.9005	0.0133403		15.8977	0.0221021		15.9005	0.0133403	15.8977	0.0221021
15.9087	0.0131253		15.9059	0.021899		15.9087	0.0131253	15.9059	0.021899
15.9169	0.0129113		15.9141	0.0216931		15.9169	0.0129113	15.9141	0.0216931
15.925	0.0126932		15.9223	0.021479		15.925	0.0126932	15.9223	0.021479
15.9332	0.0124752		15.9305	0.0212562		15.9332	0.0124752	15.9305	0.0212562
15.9414	0.0122548		15.9387	0.0210239		15.9414	0.0122548	15.9387	0.0210239
15.9496	0.0120257		15.9469	0.0207845		15.9496	0.0120257	15.9469	0.0207845
15.9578	0.0117877		15.9551	0.0205376		15.9578	0.0117877	15.9551	0.0205376
15.966	0.0115401		15.9632	0.020281		15.966	0.0115401	15.9632	0.020281
15.9742	0.0112899		15.9714	0.0200236		15.9742	0.0112899	15.9714	0.0200236
15.9824	0.0110472		15.9796	0.0197723		15.9824	0.0110472	15.9796	0.0197723
15.9906	0.0108111		15.9878	0.0195191		15.9906	0.0108111	15.9878	0.0195191
15.9988	0.0105811		15.996	0.019257		15.9988	0.0105811	15.996	0.019257
16.0069	0.0103562		16.0042	0.0189956		16.0069	0.0103562	16.0042	0.0189956
16.0151	0.0101301		16.0124	0.0187438		16.0151	0.0101301	16.0124	0.0187438
16.0233	0.00990551		16.0206	0.0184915		16.0233	0.00990551	16.0206	0.0184915
16.0315	0.00968318		16.0288	0.0182371		16.0315	0.00968318	16.0288	0.0182371
16.0397	0.00945762		16.037	0.0179918		16.0397	0.00945762	16.037	0.0179918
16.0479	0.0092356		16.0451	0.0177595		16.0479	0.0092356	16.0451	0.0177595
16.0561	0.0090215		16.0533	0.017536		16.0561	0.0090215	16.0533	0.017536
16.0643	0.00880412		16.0615	0.0173213		16.0643	0.00880412	16.0615	0.0173213
16.0725	0.00857876		16.0697	0.0171152		16.0725	0.00857876	16.0697	0.0171152
16.0806	0.0083517		16.0779	0.0169141		16.0806	0.0083517	16.0779	0.0169141
16.0888	0.0081296		16.0861	0.0167113		16.0888	0.0081296	16.0861	0.0167113
16.097	0.00791734		16.0943	0.0165074		16.097	0.00791734	16.0943	0.0165074
16.1052	0.00771251		16.1025	0.0163077		16.1052	0.00771251	16.1025	0.0163077
16.1134	0.00751552		16.1107	0.0161141		16.1134	0.00751552	16.1107	0.0161141
16.1216	0.00732749		16.1188	0.0159236		16.1216	0.00732749	16.1188	0.0159236
16.1298	0.00714759		16.127	0.0157382		16.1298	0.00714759	16.127	0.0157382
16.138	0.00697623		16.1352	0.0155601		16.138	0.00697623	16.1352	0.0155601
16.1462	0.00681756		16.1434	0.0153879		16.1462	0.00681756	16.1434	0.0153879
16.1544	0.006671		16.1516	0.0152214		16.1544	0.006671	16.1516	0.0152214
16.1625	0.00653758		16.1598	0.0150609		16.1625	0.00653758	16.1598	0.0150609
16.1707	0.00641342		16.168	0.0149049		16.1707	0.00641342	16.168	0.0149049
16.1789	0.00629459		16.1762	0.0147548		16.1789	0.00629459	16.1762	0.0147548
16.1871	0.00618002		16.1844	0.0146091		16.1871	0.00618002	16.1844	0.0146091
16.1953	0.00606625		16.1926	0.0144721		16.1953	0.00606625	16.1926	0.0144721
16.2035	0.00595323		16.2007	0.0143448		16.2035	0.00595323	16.2007	0.0143448
16.2117	0.00584094		16.2089	0.0142248		16.2117	0.00584094	16.2089	0.0142248
16.2199	0.00572937		16.2171	0.0141113		16.2199	0.00572937	16.2171	0.0141113
16.2281	0.0056272		16.2253	0.0140015		16.2281	0.0056272	16.2253	0.0140015
16.2363	0.00553426		16.2335	0.0138938		16.2363	0.00553426	16.2335	0.0138938
16.2444	0.00544657		16.2417	0.0137938		16.2444	0.00544657	16.2417	0.0137938
16.2526	0.00536324		16.2499	0.0137028		16.2526	0.00536324	16.2499	0.0137028
16.2608	0.00528377		16.2581	0.0136164		16.2608	0.00528377	16.2581	0.0136164
16.269	0.00520761		16.2663	0.0135326		16.269	0.00520761	16.2663	0.0135326
16.2772	0.00513764		16.2745	0.0134515		16.2772	0.00513764	16.2745	0.0134515
16.2854	0.00507695		16.2826	0.0133781		16.2854	0.00507695	16.2826	0.0133781
16.2936	0.00501989		16.2908	0.0133128		16.2936	0.00501989	16.2908	0.0133128
16.3018	0.00496232		16.299	0.0132539		16.3018	0.00496232	16.299	0.0132539
16.31	0.00490004		16.3072	0.0132002		16.31	0.00490004	16.3072	0.0132002
16.3182	0.00483124		16.3154	0.0131495		16.3182	0.00483124	16.3154	0.0131495
16.3263	0.00476141		16.3236	0.0131008		16.3263	0.00476141	16.3236	0.0131008
16.3345	0.00469436		16.3318	0.0130526		16.3345	0.00469436	16.3318	0.0130526
16.3427	0.00463138		16.34	0.0130005		16.3427	0.00463138	16.34	0.0130005
16.3509	0.00457285		16.3482	0.0129441		16.3509	0.00457285	16.3482	0.0129441
16.3591	0.00452007		16.3564	0.0128936		16.3591	0.00452007	16.3564	0.0128936
[truncated: 444 more rows]

## Sheet: c,d. thermal melts
Temperature (˚C)	spike	spike-12D		Tm			Temperature (˚C)	HBS	Alum	spike+alum	spike-12D+alum		Tm
20	-0.2424	-0.2352		spike	spike-12D		20	0.0768	0.042	-0.312	-0.3015		spike+alum	spike-12D+alum
20.032	-0.2424	-0.2352		44.8	43.8		20.042	0.0768	0.042	-0.312	-0.3015		39.8	39.7
20.064	-0.2424	-0.2352		44.7	44		20.085	0.0768	0.042	-0.312	-0.3015		41	39.6
20.096	-0.2424	-0.2352		44.6	44		20.127	0.0768	0.042	-0.312	-0.3015		40.4	40.2
20.128	-0.2424	-0.2352					20.169	0.0768	0.042	-0.3115	-0.3015
20.16	-0.2424	-0.2352		51.6	51.8		20.212	0.0768	0.042	-0.3115	-0.3015		49.2	50
20.192	-0.2424	-0.2352		51.6	51.9		20.254	0.0768	0.042	-0.3115	-0.3015		49.3	50
20.224	-0.2424	-0.2352		51.6	51.7		20.296	0.0768	0.042	-0.3115	-0.3015		49	49.9
20.256	-0.2424	-0.2352					20.339	0.0768	0.042	-0.3115	-0.3015
20.287	-0.2424	-0.2352					20.381	0.0768	0.042	-0.3115	-0.3015
20.319	-0.2428	-0.2352					20.423	0.0768	0.042	-0.3115	-0.3015
20.351	-0.2428	-0.2352					20.466	0.0768	0.042	-0.3115	-0.3015
20.383	-0.2428	-0.2352					20.508	0.0768	0.042	-0.3115	-0.3015
20.415	-0.2428	-0.2352					20.551	0.0768	0.042	-0.3115	-0.3015
20.447	-0.2428	-0.2352					20.593	0.0768	0.042	-0.3115	-0.3015
20.479	-0.2428	-0.2352					20.635	0.0768	0.042	-0.3115	-0.3015
20.511	-0.2428	-0.2348					20.678	0.0768	0.042	-0.3115	-0.3015
20.543	-0.2428	-0.2348					20.72	0.0768	0.042	-0.3115	-0.3015
20.575	-0.2428	-0.2348					20.762	0.0768	0.042	-0.3115	-0.3015
20.607	-0.2428	-0.2348					20.805	0.0768	0.042	-0.3115	-0.3015
20.639	-0.2428	-0.2348					20.847	0.0768	0.042	-0.3115	-0.3015
20.671	-0.2432	-0.2348					20.889	0.0768	0.042	-0.3115	-0.3015
20.703	-0.2432	-0.2348					20.932	0.0768	0.042	-0.3115	-0.3015
20.735	-0.2432	-0.2348					20.974	0.0768	0.042	-0.3115	-0.3015
20.767	-0.2432	-0.2348					21.016	0.0768	0.042	-0.3115	-0.3015
20.799	-0.2432	-0.2348					21.059	0.0768	0.042	-0.3115	-0.3015
20.83	-0.2432	-0.2348					21.101	0.0768	0.042	-0.3115	-0.3015
20.862	-0.2432	-0.2348					21.143	0.0768	0.042	-0.3115	-0.3015
20.894	-0.2432	-0.2348					21.186	0.0768	0.042	-0.3115	-0.3015
20.926	-0.2432	-0.2348					21.228	0.0768	0.042	-0.3115	-0.3015
20.958	-0.2432	-0.2348					21.27	0.0768	0.042	-0.3115	-0.3015
20.99	-0.2432	-0.2348					21.313	0.0768	0.042	-0.3115	-0.3015
21.022	-0.2436	-0.2348					21.355	0.0768	0.042	-0.3115	-0.3015
21.054	-0.2436	-0.2344					21.397	0.0768	0.042	-0.3115	-0.3015
21.086	-0.2436	-0.2344					21.44	0.0768	0.042	-0.3115	-0.3015
21.118	-0.2436	-0.2344					21.482	0.0768	0.042	-0.3115	-0.3015
21.15	-0.2436	-0.2344					21.525	0.0768	0.042	-0.3115	-0.3015
21.182	-0.2436	-0.2344					21.567	0.0768	0.042	-0.3115	-0.3015
21.214	-0.2436	-0.2344					21.609	0.0768	0.042	-0.3115	-0.3015
21.246	-0.2436	-0.2344					21.652	0.0768	0.042	-0.3115	-0.3015
21.278	-0.2436	-0.2344					21.694	0.0768	0.042	-0.3115	-0.3015
21.31	-0.244	-0.2344					21.736	0.0768	0.042	-0.3115	-0.3015
21.342	-0.244	-0.2344					21.779	0.0768	0.042	-0.3115	-0.3015
21.374	-0.244	-0.2344					21.821	0.0768	0.042	-0.3115	-0.3015
21.405	-0.244	-0.2344					21.863	0.0768	0.042	-0.3115	-0.3015
21.437	-0.244	-0.2344					21.906	0.0768	0.042	-0.3115	-0.3015
21.469	-0.244	-0.2344					21.948	0.0768	0.042	-0.3115	-0.3015
21.501	-0.244	-0.2344					21.99	0.0768	0.042	-0.3115	-0.3015
21.533	-0.244	-0.2344					22.033	0.0768	0.042	-0.3115	-0.3015
21.565	-0.244	-0.234					22.075	0.0768	0.042	-0.3115	-0.3015
21.597	-0.2444	-0.234					22.117	0.0768	0.042	-0.3115	-0.3015
21.629	-0.2444	-0.234					22.16	0.0768	0.042	-0.3115	-0.3015
21.661	-0.2444	-0.234					22.202	0.0768	0.042	-0.3115	-0.3015
21.693	-0.2444	-0.234					22.244	0.0768	0.042	-0.3115	-0.3015
21.725	-0.2444	-0.234					22.287	0.0768	0.042	-0.3115	-0.3015
21.757	-0.2444	-0.234					22.329	0.0768	0.042	-0.3115	-0.3015
21.789	-0.2444	-0.234					22.371	0.0768	0.042	-0.3115	-0.3015
21.821	-0.2444	-0.234					22.414	0.0768	0.042	-0.3115	-0.3015
21.853	-0.2444	-0.234					22.456	0.0768	0.042	-0.3115	-0.3015
21.885	-0.2448	-0.234					22.498	0.0768	0.042	-0.3115	-0.3015
21.917	-0.2448	-0.234					22.541	0.0768	0.042	-0.3115	-0.3015
21.948	-0.2448	-0.234					22.583	0.0768	0.042	-0.3115	-0.3015
21.98	-0.2448	-0.234					22.626	0.0768	0.042	-0.3115	-0.3015
22.012	-0.2448	-0.2336					22.668	0.0768	0.042	-0.3115	-0.3015
22.044	-0.2448	-0.2336					22.71	0.0768	0.042	-0.3115	-0.3015
22.076	-0.2448	-0.2336					22.753	0.0768	0.042	-0.3115	-0.3015
22.108	-0.2448	-0.2336					22.795	0.0768	0.042	-0.3115	-0.3015
22.14	-0.2452	-0.2336					22.837	0.0768	0.042	-0.3115	-0.3015
22.172	-0.2452	-0.2336					22.88	0.0768	0.042	-0.3115	-0.3015
22.204	-0.2452	-0.2336					22.922	0.0768	0.042	-0.3115	-0.3015
22.236	-0.2452	-0.2336					22.964	0.0768	0.042	-0.3115	-0.3015
22.268	-0.2452	-0.2336					23.007	0.0768	0.042	-0.3115	-0.3015
22.3	-0.2452	-0.2336					23.049	0.0768	0.042	-0.3115	-0.3015
22.332	-0.2452	-0.2336					23.091	0.0768	0.042	-0.3115	-0.3015
22.364	-0.2456	-0.2336					23.134	0.0768	0.042	-0.3115	-0.3015
22.396	-0.2456	-0.2336					23.176	0.0768	0.042	-0.3115	-0.3015
22.428	-0.2456	-0.2336					23.218	0.0768	0.042	-0.3115	-0.3015
22.46	-0.2456	-0.2336					23.261	0.0768	0.042	-0.3115	-0.3015
22.491	-0.2456	-0.2332					23.303	0.0768	0.042	-0.3115	-0.3015
22.523	-0.2456	-0.2332					23.345	0.0768	0.042	-0.3115	-0.3015
22.555	-0.2456	-0.2332					23.388	0.0768	0.042	-0.3115	-0.3015
22.587	-0.2456	-0.2332					23.43	0.0768	0.042	-0.3115	-0.3015
22.619	-0.246	-0.2332					23.472	0.0768	0.042	-0.3115	-0.3015
22.651	-0.246	-0.2332					23.515	0.0768	0.042	-0.3115	-0.3015
22.683	-0.246	-0.2332					23.557	0.0768	0.042	-0.3115	-0.3015
22.715	-0.246	-0.2332					23.6	0.0768	0.042	-0.3115	-0.3015
22.747	-0.246	-0.2332					23.642	0.0768	0.042	-0.3115	-0.3015
22.779	-0.246	-0.2332					23.684	0.0768	0.042	-0.3115	-0.3015
22.811	-0.246	-0.2332					23.727	0.0768	0.042	-0.3115	-0.3015
22.843	-0.2464	-0.2332					23.769	0.0768	0.042	-0.3115	-0.3015
22.875	-0.2464	-0.2332					23.811	0.0768	0.042	-0.3115	-0.3015
22.907	-0.2464	-0.2328					23.854	0.0768	0.042	-0.3115	-0.3015
22.939	-0.2464	-0.2328					23.896	0.0768	0.042	-0.3115	-0.3015
22.971	-0.2464	-0.2328					23.938	0.0768	0.042	-0.3115	-0.3015
23.003	-0.2464	-0.2328					23.981	0.0768	0.042	-0.3115	-0.3015
23.034	-0.2464	-0.2328					24.023	0.0768	0.042	-0.3115	-0.3015
23.066	-0.2468	-0.2328					24.065	0.0768	0.042	-0.3115	-0.3015
23.098	-0.2468	-0.2328					24.108	0.0768	0.042	-0.3115	-0.3015
23.13	-0.2468	-0.2328					24.15	0.0772	0.042	-0.3115	-0.3015
23.162	-0.2468	-0.2328					24.192	0.0772	0.042	-0.3115	-0.3015
23.194	-0.2468	-0.2328					24.235	0.0772	0.042	-0.3115	-0.3015
23.226	-0.2468	-0.2328					24.277	0.0772	0.042	-0.3115	-0.3015
23.258	-0.2472	-0.2328					24.319	0.0772	0.042	-0.3115	-0.3015
23.29	-0.2472	-0.2328					24.362	0.0772	0.042	-0.3115	-0.3015
23.322	-0.2472	-0.2328					24.404	0.0772	0.042	-0.3115	-0.3015
23.354	-0.2472	-0.2324					24.446	0.0776	0.042	-0.3115	-0.302
23.386	-0.2472	-0.2324					24.489	0.0776	0.042	-0.3115	-0.302
23.418	-0.2472	-0.2324					24.531	0.0776	0.042	-0.3115	-0.302
23.45	-0.2472	-0.2324					24.574	0.0776	0.042	-0.3115	-0.302
23.482	-0.2476	-0.2324					24.616	0.078	0.042	-0.311	-0.302
23.514	-0.2476	-0.2324					24.658	0.078	0.042	-0.311	-0.302
23.546	-0.2476	-0.2324					24.701	0.078	0.042	-0.311	-0.302
23.578	-0.2476	-0.2324					24.743	0.0784	0.042	-0.311	-0.302
23.609	-0.2476	-0.2324					24.785	0.0784	0.042	-0.311	-0.302
23.641	-0.2476	-0.2324					24.828	0.0784	0.042	-0.311	-0.302
23.673	-0.248	-0.2324					24.87	0.0788	0.042	-0.311	-0.3025
23.705	-0.248	-0.2324					24.912	0.0788	0.042	-0.311	-0.3025
23.737	-0.248	-0.2324					24.955	0.0792	0.042	-0.311	-0.3025
23.769	-0.2484	-0.2324					24.997	0.0792	0.042	-0.311	-0.3025
23.801	-0.2484	-0.2324					25.039	0.0796	0.042	-0.311	-0.3025
23.833	-0.2484	-0.2324					25.082	0.0796	0.042	-0.311	-0.3025
23.865	-0.2488	-0.2324					25.124	0.08	0.042	-0.311	-0.3025
23.897	-0.2488	-0.232					25.166	0.08	0.042	-0.311	-0.3025
23.929	-0.2488	-0.232					25.209	0.0804	0.042	-0.311	-0.303
23.961	-0.2492	-0.232					25.251	0.0804	0.042	-0.3105	-0.303
23.993	-0.2492	-0.232					25.293	0.0808	0.042	-0.3105	-0.303
24.025	-0.2496	-0.232					25.336	0.0812	0.042	-0.3105	-0.303
24.057	-0.2496	-0.2324					25.378	0.0812	0.042	-0.3105	-0.303
24.089	-0.25	-0.2324					25.42	0.0816	0.042	-0.3105	-0.303
24.121	-0.25	-0.2324					25.463	0.082	0.042	-0.3105	-0.303
24.152	-0.25	-0.2324					25.505	0.082	0.042	-0.3105	-0.303
24.184	-0.2504	-0.2324					25.547	0.0824	0.042	-0.3105	-0.303
24.216	-0.2504	-0.2324					25.59	0.0828	0.042	-0.3105	-0.3035
24.248	-0.2508	-0.2324					25.632	0.0832	0.042	-0.3105	-0.3035
24.28	-0.2508	-0.2324					25.675	0.0832	0.042	-0.3105	-0.3035
24.312	-0.2512	-0.2324					25.717	0.0836	0.042	-0.3105	-0.3035
24.344	-0.2512	-0.2324					25.759	0.084	0.042	-0.3105	-0.3035
24.376	-0.2516	-0.2324					25.802	0.0844	0.042	-0.3105	-0.3035
24.408	-0.252	-0.2324					25.844	0.0848	0.042	-0.3105	-0.3035
24.44	-0.252	-0.2324					25.886	0.0848	0.042	-0.31	-0.3035
24.472	-0.2524	-0.2328					25.929	0.0852	0.042	-0.31	-0.3035
24.504	-0.2524	-0.2328					25.971	0.0856	0.042	-0.31	-0.3035
24.536	-0.2528	-0.2328					26.013	0.086	0.042	-0.31	-0.3035
24.568	-0.2528	-0.2328					26.056	0.0864	0.042	-0.31	-0.304
24.6	-0.2532	-0.2328					26.098	0.0868	0.042	-0.31	-0.304
24.632	-0.2536	-0.2328					26.14	0.0872	0.042	-0.31	-0.304
24.664	-0.2536	-0.2328					26.183	0.0876	0.042	-0.31	-0.304
24.695	-0.254	-0.2332					26.225	0.088	0.0424	-0.31	-0.304
24.727	-0.2544	-0.2332					26.267	0.088	0.0424	-0.31	-0.304
24.759	-0.2544	-0.2332					26.31	0.0884	0.0424	-0.3095	-0.304
24.791	-0.2548	-0.2332					26.352	0.0888	0.0424	-0.3095	-0.304
24.823	-0.2552	-0.2336					26.394	0.0892	0.0424	-0.3095	-0.304
24.855	-0.2552	-0.2336					26.437	0.0896	0.0424	-0.3095	-0.304
24.887	-0.2556	-0.2336					26.479	0.09	0.0424	-0.3095	-0.304
24.919	-0.256	-0.2336					26.521	0.0904	0.0424	-0.3095	-0.304
24.951	-0.2564	-0.234					26.564	0.0908	0.0424	-0.309	-0.304
24.983	-0.2564	-0.234					26.606	0.0912	0.0424	-0.309	-0.304
25.015	-0.2568	-0.234					26.649	0.0916	0.0424	-0.309	-0.304
25.047	-0.2572	-0.234					26.691	0.092	0.0424	-0.309	-0.3035
25.079	-0.2576	-0.2344					26.733	0.0924	0.0424	-0.3085	-0.3035
25.111	-0.258	-0.2344					26.776	0.0928	0.0424	-0.3085	-0.3035
25.143	-0.258	-0.2344					26.818	0.0932	0.0424	-0.3085	-0.3035
25.175	-0.2584	-0.2348					26.86	0.0936	0.0424	-0.3085	-0.3035
25.207	-0.2588	-0.2348					26.903	0.094	0.0424	-0.308	-0.3035
25.239	-0.2592	-0.2348					26.945	0.0944	0.0424	-0.308	-0.3035
25.27	-0.2596	-0.2352					26.987	0.0952	0.0424	-0.308	-0.3035
25.302	-0.26	-0.2352					27.03	0.0956	0.0424	-0.3075	-0.3035
25.334	-0.2604	-0.2356					27.072	0.096	0.0428	-0.3075	-0.303
25.366	-0.2608	-0.2356					27.114	0.0964	0.0428	-0.307	-0.303
25.398	-0.2608	-0.2356					27.157	0.0968	0.0428	-0.307	-0.303
25.43	-0.2612	-0.236					27.199	0.0972	0.0428	-0.307	-0.303
25.462	-0.2616	-0.236					27.241	0.0976	0.0428	-0.3065	-0.303
25.494	-0.262	-0.2364					27.284	0.098	0.0428	-0.3065	-0.3025
25.526	-0.2624	-0.2364					27.326	0.0984	0.0432	-0.306	-0.3025
25.558	-0.2628	-0.2364					27.368	0.0988	0.0432	-0.306	-0.3025
25.59	-0.2632	-0.2368					27.411	0.0992	0.0432	-0.3055	-0.3025
25.622	-0.2636	-0.2368					27.453	0.0996	0.0432	-0.3055	-0.302
25.654	-0.264	-0.2372					27.495	0.1004	0.0432	-0.305	-0.302
25.686	-0.2644	-0.2372					27.538	0.1008	0.0436	-0.305	-0.302
25.718	-0.2648	-0.2376					27.58	0.1012	0.0436	-0.3045	-0.3015
25.75	-0.2656	-0.2376					27.623	0.1016	0.0436	-0.3045	-0.3015
25.782	-0.266	-0.238					27.665	0.102	0.044	-0.304	-0.301
25.813	-0.2664	-0.238					27.707	0.1028	0.044	-0.304	-0.301
25.845	-0.2668	-0.2384					27.75	0.1032	0.044	-0.3035	-0.301
25.877	-0.2672	-0.2384					27.792	0.1036	0.0444	-0.303	-0.3005
25.909	-0.2676	-0.2388					27.834	0.104	0.0444	-0.303	-0.3005
25.941	-0.268	-0.2388					27.877	0.1048	0.0444	-0.3025	-0.3
25.973	-0.2684	-0.2392					27.919	0.1052	0.0448	-0.3025	-0.3
26.005	-0.2692	-0.2396					27.961	0.1056	0.0448	-0.302	-0.2995
26.037	-0.2696	-0.2396					28.004	0.106	0.0452	-0.3015	-0.2995
26.069	-0.27	-0.24					28.046	0.1068	0.0452	-0.3015	-0.299
26.101	-0.2704	-0.24					28.088	0.1072	0.0456	-0.301	-0.2985
26.133	-0.2708	-0.2404					28.131	0.108	0.0456	-0.3005	-0.2985
26.165	-0.2716	-0.2408					28.173	0.1084	0.046	-0.3005	-0.298
26.197	-0.272	-0.2408					28.215	0.1088	0.046	-0.3	-0.2975
26.229	-0.2724	-0.2412					28.258	0.1096	0.0464	-0.2995	-0.2975
26.261	-0.2732	-0.2412					28.3	0.11	0.0468	-0.299	-0.297
26.293	-0.2736	-0.2416					28.342	0.1108	0.0468	-0.299	-0.2965
26.325	-0.274	-0.242					28.385	0.1112	0.0472	-0.2985	-0.296
26.356	-0.2744	-0.242					28.427	0.112	0.0476	-0.298	-0.296
26.388	-0.2752	-0.2424					28.469	0.1124	0.0476	-0.2975	-0.2955
26.42	-0.2756	-0.2428					28.512	0.1132	0.048	-0.2975	-0.295
26.452	-0.276	-0.2428					28.554	0.114	0.0484	-0.297	-0.2945
26.484	-0.2768	-0.2432					28.596	0.1144	0.0488	-0.2965	-0.294
26.516	-0.2772	-0.2436					28.639	0.1152	0.0492	-0.296	-0.2935
26.548	-0.278	-0.244					28.681	0.116	0.0496	-0.2955	-0.293
26.58	-0.2784	-0.244					28.724	0.1164	0.05	-0.2955	-0.2925
26.612	-0.2788	-0.2444					28.766	0.1172	0.05	-0.295	-0.292
26.644	-0.2796	-0.2448					28.808	0.118	0.0504	-0.2945	-0.2915
26.676	-0.28	-0.2452					28.851	0.1188	0.0508	-0.294	-0.291
26.708	-0.2808	-0.2452					28.893	0.1192	0.0512	-0.2935	-0.29
26.74	-0.2812	-0.2456					28.935	0.12	0.0516	-0.293	-0.2895
26.772	-0.282	-0.246					28.978	0.1208	0.052	-0.2925	-0.289
26.804	-0.2824	-0.2464					29.02	0.1216	0.0528	-0.292	-0.2885
26.836	-0.2832	-0.2464					29.062	0.1224	0.0532	-0.2915	-0.2875
26.868	-0.2836	-0.2468					29.105	0.1232	0.0536	-0.291	-0.287
26.899	-0.2844	-0.2472					29.147	0.124	0.054	-0.2905	-0.286
26.931	-0.2848	-0.2476					29.189	0.1248	0.0544	-0.29	-0.2855
26.963	-0.2856	-0.248					29.232	0.1256	0.0548	-0.2895	-0.2845
26.995	-0.286	-0.248					29.274	0.1264	0.0556	-0.289	-0.284
27.027	-0.2868	-0.2484					29.316	0.1272	0.056	-0.2885	-0.283
27.059	-0.2872	-0.2488					29.359	0.128	0.0564	-0.288	-0.2825
27.091	-0.288	-0.2492					29.401	0.1288	0.0572	-0.2875	-0.2815
27.123	-0.2888	-0.2496					29.443	0.1296	0.0576	-0.287	-0.2805
27.155	-0.2892	-0.25					29.486	0.1304	0.058	-0.2865	-0.28
27.187	-0.29	-0.25					29.528	0.1316	0.0588	-0.286	-0.279
27.219	-0.2904	-0.2504					29.57	0.1324	0.0592	-0.285	-0.278
27.251	-0.2912	-0.2508					29.613	0.1332	0.06	-0.2845	-0.277
27.283	-0.2916	-0.2512					29.655	0.1344	0.0604	-0.284	-0.276
27.315	-0.2924	-0.2516					29.698	0.1352	0.0612	-0.2835	-0.275
27.347	-0.2932	-0.252					29.74	0.136	0.062	-0.2825	-0.274
27.379	-0.2936	-0.2524					29.782	0.1372	0.0624	-0.282	-0.273
27.411	-0.2944	-0.2524					29.825	0.138	0.0632	-0.2815	-0.272
27.443	-0.2952	-0.2528					29.867	0.1392	0.064	-0.2805	-0.271
27.474	-0.2956	-0.2532					29.909	0.14	0.0648	-0.28	-0.27
27.506	-0.2964	-0.2536					29.952	0.1412	0.0652	-0.279	-0.269
27.538	-0.2968	-0.254					29.994	0.142	0.066	-0.2785	-0.268
27.57	-0.2976	-0.2544					30.036	0.1432	0.0668	-0.2775	-0.2665
27.602	-0.2984	-0.2544					30.079	0.1444	0.0676	-0.277	-0.2655
27.634	-0.2988	-0.2548					30.121	0.1452	0.0684	-0.276	-0.2645
27.666	-0.2996	-0.2552					30.163	0.1464	0.0692	-0.2755	-0.263
27.698	-0.3004	-0.2556					30.206	0.1476	0.07	-0.2745	-0.262
27.73	-0.3008	-0.256					30.248	0.1488	0.0708	-0.274	-0.2605
27.762	-0.3016	-0.2564					30.29	0.15	0.0716	-0.273	-0.2595
27.794	-0.302	-0.2568					30.333	0.1508	0.0724	-0.272	-0.258
27.826	-0.3028	-0.2568					30.375	0.152	0.0732	-0.2715	-0.257
27.858	-0.3036	-0.2572					30.417	0.1532	0.074	-0.2705	-0.2555
27.89	-0.304	-0.2576					30.46	0.1548	0.0748	-0.2695	-0.254
27.922	-0.3048	-0.258					30.502	0.156	0.076	-0.2685	-0.2525
27.954	-0.3056	-0.2584					30.544	0.1572	0.0768	-0.2675	-0.2515
27.986	-0.306	-0.2588					30.587	0.1584	0.0776	-0.267	-0.25
28.017	-0.3068	-0.2588					30.629	0.1596	0.0784	-0.266	-0.2485
28.049	-0.3072	-0.2592					30.672	0.1612	0.0792	-0.265	-0.247
28.081	-0.308	-0.2596					30.714	0.1624	0.0804	-0.264	-0.2455
28.113	-0.3084	-0.26					30.756	0.1636	0.0812	-0.263	-0.244
28.145	-0.3092	-0.2604					30.799	0.1652	0.082	-0.262	-0.2425
28.177	-0.31	-0.2604					30.841	0.1664	0.0832	-0.261	-0.241
28.209	-0.3104	-0.2608					30.883	0.168	0.084	-0.26	-0.2395
28.241	-0.3112	-0.2612					30.926	0.1692	0.0848	-0.259	-0.238
28.273	-0.3116	-0.2616					30.968	0.1708	0.086	-0.2575	-0.2365
28.305	-0.3124	-0.2616					31.01	0.172	0.0868	-0.2565	-0.235
28.337	-0.3128	-0.262					31.053	0.1736	0.088	-0.2555	-0.233
28.369	-0.3136	-0.2624					31.095	0.1752	0.0888	-0.2545	-0.2315
28.401	-0.314	-0.2628					31.137	0.1768	0.09	-0.2535	-0.23
28.433	-0.3148	-0.2628					31.18	0.178	0.0908	-0.252	-0.228
28.465	-0.3152	-0.2632					31.222	0.1796	0.0916	-0.251	-0.2265
28.497	-0.316	-0.2636					31.264	0.1812	0.0928	-0.2495	-0.225
28.529	-0.3164	-0.264					31.307	0.1828	0.0936	-0.2485	-0.223
28.56	-0.3172	-0.264					31.349	0.1844	0.0948	-0.247	-0.2215
28.592	-0.3176	-0.2644					31.391	0.1856	0.0956	-0.246	-0.2195
28.624	-0.3184	-0.2648					31.434	0.1872	0.0968	-0.2445	-0.2175
28.656	-0.3188	-0.2648					31.476	0.1888	0.0976	-0.2435	-0.216
28.688	-0.3196	-0.2652					31.518	0.1904	0.0988	-0.242	-0.214
28.72	-0.32	-0.2652					31.561	0.192	0.0996	-0.2405	-0.212
28.752	-0.3204	-0.2656					31.603	0.1936	0.1008	-0.239	-0.21
28.784	-0.3212	-0.266					31.645	0.1952	0.1016	-0.238	-0.2085
28.816	-0.3216	-0.266					31.688	0.1968	0.1028	-0.2365	-0.2065
28.848	-0.322	-0.2664					31.73	0.1984	0.1036	-0.235	-0.2045
28.88	-0.3228	-0.2664					31.773	0.2	0.1048	-0.2335	-0.2025
28.912	-0.3232	-0.2668					31.815	0.2016	0.1056	-0.232	-0.2005
28.944	-0.3236	-0.2668					31.857	0.2032	0.1064	-0.2305	-0.1985
28.976	-0.3244	-0.2672					31.9	0.2048	0.1076	-0.229	-0.1965
29.008	-0.3248	-0.2672					31.942	0.2064	0.1084	-0.2275	-0.194
29.04	-0.3252	-0.2676					31.984	0.208	0.1096	-0.226	-0.192
29.072	-0.3256	-0.2676					32.027	0.2096	0.1104	-0.224	-0.19
29.103	-0.3264	-0.268					32.069	0.2112	0.1112	-0.2225	-0.188
29.135	-0.3268	-0.268					32.111	0.2128	0.1124	-0.221	-0.1855
29.167	-0.3272	-0.2684					32.154	0.2144	0.1132	-0.219	-0.1835
29.199	-0.3276	-0.2684					32.196	0.216	0.114	-0.2175	-0.1815
29.231	-0.328	-0.2684					32.238	0.2176	0.1148	-0.2155	-0.179
29.263	-0.3284	-0.2688					32.281	0.2192	0.116	-0.214	-0.177
29.295	-0.3288	-0.2688					32.323	0.2208	0.1168	-0.212	-0.1745
29.327	-0.3292	-0.2692					32.365	0.2224	0.1176	-0.21	-0.172
29.359	-0.3296	-0.2692					32.408	0.224	0.1184	-0.208	-0.17
29.391	-0.33	-0.2692					32.45	0.2256	0.1192	-0.206	-0.1675
29.423	-0.3304	-0.2696					32.492	0.2272	0.12	-0.2045	-0.165
29.455	-0.3308	-0.2696					32.535	0.2284	0.1208	-0.2025	-0.1625
29.487	-0.3312	-0.2696					32.577	0.23	0.1216	-0.2	-0.1605
29.519	-0.3316	-0.2696					32.619	0.2316	0.1224	-0.198	-0.158
29.551	-0.332	-0.27					32.662	0.2332	0.1232	-0.196	-0.1555
29.583	-0.3324	-0.27					32.704	0.2344	0.124	-0.194	-0.153
29.615	-0.3328	-0.27					32.747	0.236	0.1248	-0.1915	-0.1505
29.647	-0.3332	-0.27					32.789	0.2376	0.1256	-0.1895	-0.148
29.678	-0.3332	-0.27					32.831	0.2392	0.1264	-0.187	-0.145
29.71	-0.3336	-0.27					32.874	0.2404	0.1272	-0.185	-0.1425
29.742	-0.334	-0.2704					32.916	0.242	0.1276	-0.1825	-0.14
29.774	-0.3344	-0.2704					32.958	0.2432	0.1284	-0.18	-0.1375
29.806	-0.3344	-0.2704					33.001	0.2448	0.1292	-0.1775	-0.135
29.838	-0.3348	-0.2704					33.043	0.246	0.1296	-0.175	-0.132
29.87	-0.3352	-0.2704					33.085	0.2476	0.1304	-0.1725	-0.1295
29.902	-0.3352	-0.2704					33.128	0.2488	0.1308	-0.17	-0.1265
29.934	-0.3356	-0.2704					33.17	0.2504	0.1316	-0.1675	-0.124
29.966	-0.3356	-0.2704					33.212	0.2516	0.132	-0.165	-0.1215
29.998	-0.336	-0.2704					33.255	0.2532	0.1328	-0.162	-0.1185
30.03	-0.336	-0.2704					33.297	0.2544	0.1332	-0.1595	-0.1155
30.062	-0.3364	-0.2704					33.339	0.256	0.134	-0.1565	-0.113
30.094	-0.3364	-0.2704					33.382	0.2572	0.1344	-0.154	-0.11
30.126	-0.3368	-0.2704					33.424	0.2584	0.1348	-0.151	-0.1075
30.158	-0.3368	-0.2704					33.466	0.26	0.1352	-0.148	-0.1045
30.19	-0.3368	-0.2704					33.509	0.2612	0.136	-0.1455	-0.1015
30.221	-0.3368	-0.27					33.551	0.2624	0.1364	-0.1425	-0.0985
30.253	-0.3372	-0.27					33.593	0.2636	0.1368	-0.1395	-0.096
30.285	-0.3372	-0.27					33.636	0.2652	0.1372	-0.1365	-0.093
30.317	-0.3372	-0.27					33.678	0.2664	0.1376	-0.133	-0.09
30.349	-0.3372	-0.27					33.721	0.2676	0.138	-0.13	-0.087
30.381	-0.3372	-0.2696					33.763	0.2688	0.1384	-0.127	-0.084
30.413	-0.3372	-0.2696					33.805	0.2704	0.1388	-0.1235	-0.081
30.445	-0.3372	-0.2696					33.848	0.2716	0.1392	-0.1205	-0.078
30.477	-0.3372	-0.2696					33.89	0.2728	0.1396	-0.117	-0.0755
30.509	-0.3372	-0.2692					33.932	0.274	0.14	-0.114	-0.0725
30.541	-0.3372	-0.2692					33.975	0.2752	0.1404	-0.1105	-0.0695
30.573	-0.3372	-0.2692					34.017	0.2764	0.1404	-0.107	-0.066
30.605	-0.3372	-0.2692					34.059	0.2776	0.1408	-0.1035	-0.063
30.637	-0.3372	-0.2688					34.102	0.2792	0.1412	-0.1	-0.06
30.669	-0.3372	-0.2688					34.144	0.2804	0.1416	-0.0965	-0.057
30.701	-0.3368	-0.2684					34.186	0.2816	0.142	-0.093	-0.054
30.733	-0.3368	-0.2684					34.229	0.2828	0.142	-0.0895	-0.051
30.764	-0.3368	-0.2684					34.271	0.284	0.1424	-0.086	-0.048
30.796	-0.3364	-0.268					34.313	0.2852	0.1428	-0.082	-0.045
30.828	-0.3364	-0.268					34.356	0.2864	0.1428	-0.0785	-0.0415
30.86	-0.336	-0.2676					34.398	0.2876	0.1432	-0.0745	-0.0385
30.892	-0.336	-0.2676					34.44	0.2888	0.1436	-0.071	-0.0355
30.924	-0.3356	-0.2672					34.483	0.29	0.1436	-0.067	-0.032
30.956	-0.3356	-0.2672					34.525	0.2912	0.144	-0.0635	-0.029
30.988	-0.3352	-0.2672					34.567	0.2924	0.1444	-0.0595	-0.026
31.02	-0.3348	-0.2668					34.61	0.2936	0.1444	-0.0555	-0.0225
31.052	-0.3348	-0.2664					34.652	0.2948	0.1448	-0.0515	-0.0195
31.084	-0.3344	-0.2664					34.694	0.296	0.1448	-0.0475	-0.0165
31.116	-0.334	-0.266					34.737	0.2972	0.1452	-0.0435	-0.013
31.148	-0.3336	-0.266					34.779	0.2984	0.1452	-0.0395	-0.01
31.18	-0.3336	-0.2656					34.822	0.2996	0.1456	-0.0355	-0.0065
31.212	-0.3332	-0.2656					34.864	0.3008	0.146	-0.0315	-0.0035
31.244	-0.3328	-0.2652					34.906	0.302	0.146	-0.0275	0
31.276	-0.3324	-0.2648					34.949	0.3032	0.1464	-0.0235	0.003
31.307	-0.332	-0.2648					34.991	0.3044	0.1464	-0.019	0.0065
31.339	-0.3316	-0.2644					35.033	0.3056	0.1468	-0.015	0.0095
31.371	-0.3312	-0.264					35.076	0.3068	0.1468	-0.011	0.013
31.403	-0.3308	-0.264					35.118	0.308	0.1472	-0.0065	0.0165
31.435	-0.3304	-0.2636					35.16	0.3088	0.1472	-0.0025	0.0195
31.467	-0.33	-0.2632					35.203	0.31	0.1476	0.002	0.023
31.499	-0.3292	-0.2632					35.245	0.3112	0.1476	0.006	0.0265
31.531	-0.3288	-0.2628					35.287	0.3124	0.148	0.0105	0.0295
31.563	-0.3284	-0.2624					35.33	0.3132	0.1484	0.015	0.033
31.595	-0.328	-0.262					35.372	0.3144	0.1484	0.019	0.0365
31.627	-0.3272	-0.2616					35.414	0.3156	0.1488	0.0235	0.0395
31.659	-0.3268	-0.2616					35.457	0.3164	0.1488	0.028	0.043
31.691	-0.326	-0.2612					35.499	0.3176	0.1492	0.0325	0.0465
31.723	-0.3256	-0.2608					35.541	0.3184	0.1496	0.037	0.05
31.755	-0.3252	-0.2604					35.584	0.3196	0.1496	0.0415	0.053
31.787	-0.3244	-0.26					35.626	0.3204	0.15	0.046	0.0565
31.819	-0.324	-0.2596					35.668	0.3216	0.1504	0.0505	0.06
31.851	-0.3232	-0.2592					35.711	0.3224	0.1504	0.055	0.0635
31.882	-0.3224	-0.2592					35.753	0.3236	0.1508	0.0595	0.0665
31.914	-0.322	-0.2588					35.796	0.3244	0.1512	0.064	0.07
31.946	-0.3212	-0.2584					35.838	0.3256	0.1516	0.0685	0.0735
31.978	-0.3208	-0.258					35.88	0.3264	0.152	0.073	0.077
32.01	-0.32	-0.2576					35.923	0.3276	0.152	0.0775	0.08
32.042	-0.3192	-0.2572					35.965	0.3284	0.1524	0.0825	0.0835
32.074	-0.3184	-0.2568					36.007	0.3292	0.1528	0.087	0.087
32.106	-0.318	-0.2564					36.05	0.3304	0.1532	0.0915	0.0905
32.138	-0.3172	-0.256					36.092	0.3312	0.1536	0.096	0.0935
32.17	-0.3164	-0.2556					36.134	0.332	0.154	0.101	0.097
32.202	-0.3156	-0.2552					36.177	0.3332	0.1544	0.1055	0.1005
32.234	-0.3148	-0.2544					36.219	0.334	0.1548	0.11	0.1035
32.266	-0.314	-0.254					36.261	0.3348	0.1552	0.115	0.107
32.298	-0.3132	-0.2536					36.304	0.3356	0.1556	0.1195	0.11
32.33	-0.3124	-0.2532					36.346	0.3364	0.156	0.1245	0.1135
32.362	-0.3116	-0.2528					36.388	0.3376	0.1564	0.129	0.117
32.394	-0.3108	-0.2524					36.431	0.3384	0.1568	0.1335	0.12
32.425	-0.31	-0.252					36.473	0.3392	0.1572	0.1385	0.1235
32.457	-0.3092	-0.2512					36.515	0.34	0.158	0.143	0.1265
32.489	-0.3084	-0.2508					36.558	0.3408	0.1584	0.1475	0.13
32.521	-0.3076	-0.2504					36.6	0.3416	0.1588	0.1525	0.133
32.553	-0.3068	-0.25					36.642	0.3428	0.1592	0.157	0.136
32.585	-0.306	-0.2496					36.685	0.3436	0.16	0.1615	0.1395
32.617	-0.3052	-0.2488					36.727	0.3444	0.1604	0.166	0.1425
32.649	-0.304	-0.2484					36.77	0.3452	0.1608	0.171	0.1455
32.681	-0.3032	-0.248					36.812	0.346	0.1616	0.1755	0.1485
32.713	-0.3024	-0.2472					36.854	0.3468	0.162	0.18	0.152
32.745	-0.3016	-0.2468					36.897	0.3476	0.1624	0.1845	0.155
32.777	-0.3004	-0.2464					36.939	0.3484	0.1632	0.189	0.158
32.809	-0.2996	-0.2456					36.981	0.3492	0.1636	0.1935	0.161
32.841	-0.2988	-0.2452					37.024	0.35	0.1644	0.198	0.164
32.873	-0.2976	-0.2444					37.066	0.3508	0.1648	0.2025	0.167
32.905	-0.2968	-0.244					37.108	0.3516	0.1656	0.207	0.1695
32.937	-0.296	-0.2436					37.151	0.3524	0.166	0.2115	0.1725
32.968	-0.2948	-0.2428					37.193	0.3532	0.1668	0.2155	0.1755
33	-0.294	-0.2424					37.235	0.354	0.1676	0.22	0.1785
33.032	-0.2932	-0.2416					37.278	0.3548	0.168	0.2245	0.181
33.064	-0.292	-0.2412					37.32	0.3556	0.1688	0.2285	0.184
33.096	-0.2912	-0.2404					37.362	0.3564	0.1696	0.233	0.187
33.128	-0.29	-0.24					37.405	0.3572	0.17	0.237	0.1895
33.16	-0.2892	-0.2392					37.447	0.358	0.1708	0.241	0.1925
33.192	-0.288	-0.2384					37.489	0.3584	0.1716	0.2455	0.195
33.224	-0.2872	-0.238					37.532	0.3592	0.172	0.2495	0.1975
33.256	-0.286	-0.2372					37.574	0.36	0.1728	0.2535	0.2005
33.288	-0.2852	-0.2368					37.616	0.3608	0.1736	0.2575	0.203
33.32	-0.284	-0.236					37.659	0.3616	0.1744	0.2615	0.2055
33.352	-0.2828	-0.2352					37.701	0.362	0.1748	0.265	0.208
33.384	-0.282	-0.2348					37.743	0.3628	0.1756	0.269	0.2105
33.416	-0.2808	-0.234					37.786	0.3632	0.1764	0.2725	0.213
33.448	-0.28	-0.2332					37.828	0.364	0.1772	0.2765	0.2155
33.48	-0.2788	-0.2328					37.871	0.3648	0.1776	0.28	0.218
33.511	-0.2776	-0.232					37.913	0.3652	0.1784	0.2835	0.22
33.543	-0.2768	-0.2312					37.955	0.3656	0.1792	0.287	0.2225
33.575	-0.2756	-0.2304					37.998	0.3664	0.18	0.2905	0.225
33.607	-0.2748	-0.23					38.04	0.3668	0.1804	0.294	0.227
33.639	-0.2736	-0.2292					38.082	0.3676	0.1812	0.2975	0.2295
33.671	-0.2724	-0.2284					38.125	0.368	0.182	0.3005	0.2315
33.703	-0.2716	-0.2276					38.167	0.3684	0.1828	0.304	0.234
33.735	-0.2704	-0.2268					38.209	0.3688	0.1832	0.307	0.236
33.767	-0.2692	-0.226					38.252	0.3692	0.184	0.31	0.238
33.799	-0.2684	-0.2252					38.294	0.3696	0.1848	0.313	0.24
33.831	-0.2672	-0.2248					38.336	0.37	0.1852	0.316	0.242
33.863	-0.266	-0.224					38.379	0.3704	0.186	0.319	0.244
33.895	-0.2648	-0.2232					38.421	0.3708	0.1868	0.322	0.246
33.927	-0.264	-0.2224					38.463	0.3712	0.1872	0.3245	0.248
33.959	-0.2628	-0.2216					38.506	0.3716	0.188	0.3275	0.2495
33.991	-0.2616	-0.2208					38.548	0.3716	0.1888	0.33	0.2515
34.023	-0.2608	-0.22					38.59	0.372	0.1892	0.3325	0.253
34.055	-0.2596	-0.2192					38.633	0.3724	0.19	0.335	0.255
34.086	-0.2584	-0.2184					38.675	0.3724	0.1904	0.3375	0.2565
34.118	-0.2576	-0.2176					38.717	0.3728	0.1912	0.34	0.258
34.15	-0.2564	-0.2168					38.76	0.3732	0.1916	0.3425	0.2595
34.182	-0.2552	-0.216					38.802	0.3732	0.1924	0.3445	0.261
34.214	-0.254	-0.2152					38.845	0.3736	0.1928	0.347	0.2625
34.246	-0.2532	-0.2144					38.887	0.3736	0.1936	0.349	0.264
34.278	-0.252	-0.2136					38.929	0.3736	0.194	0.351	0.265
34.31	-0.2508	-0.2124					38.972	0.374	0.1948	0.353	0.2665
34.342	-0.25	-0.2116					39.014	0.374	0.1952	0.3545	0.2675
34.374	-0.2488	-0.2108					39.056	0.3744	0.1956	0.3565	0.269
34.406	-0.2476	-0.21					39.099	0.3744	0.1964	0.358	0.27
34.438	-0.2468	-0.2092					39.141	0.3744	0.1968	0.36	0.271
34.47	-0.2456	-0.2084					39.183	0.3744	0.1972	0.3615	0.272
34.502	-0.2444	-0.2076					39.226	0.3748	0.198	0.363	0.273
34.534	-0.2436	-0.2064					39.268	0.3748	0.1984	0.3645	0.2735
34.566	-0.2424	-0.2056					39.31	0.3748	0.1988	0.3655	0.2745
34.598	-0.2412	-0.2048					39.353	0.3748	0.1992	0.367	0.275
34.629	-0.2404	-0.204					39.395	0.3748	0.2	0.368	0.2755
34.661	-0.2392	-0.2032					39.437	0.3748	0.2004	0.369	0.2765
34.693	-0.238	-0.202					39.48	0.3748	0.2008	0.37	0.277
34.725	-0.2372	-0.2012					39.522	0.3748	0.2012	0.371	0.277
34.757	-0.236	-0.2004					39.564	0.3748	0.2016	0.3715	0.2775
34.789	-0.2352	-0.1996					39.607	0.3748	0.202	0.3725	0.278
34.821	-0.234	-0.1984					39.649	0.3748	0.2024	0.373	0.278
34.853	-0.2328	-0.1976					39.691	0.3748	0.2028	0.3735	0.2785
34.885	-0.232	-0.1968					39.734	0.3748	0.2032	0.374	0.2785
34.917	-0.2308	-0.1956					39.776	0.3748	0.2036	0.3745	0.2785
34.949	-0.23	-0.1948					39.819	0.3748	0.204	0.3745	0.2785
34.981	-0.2288	-0.194					39.861	0.3748	0.2044	0.3745	0.278
35.013	-0.2276	-0.1928					39.903	0.3744	0.2048	0.375	0.278
35.045	-0.2268	-0.192					39.946	0.3744	0.2052	0.3745	0.2775
35.077	-0.2256	-0.1908					39.988	0.3744	0.2056	0.3745	0.2775
35.109	-0.2248	-0.19					40.03	0.3744	0.206	0.3745	0.277
35.141	-0.2236	-0.1892					40.073	0.3744	0.2064	0.374	0.2765
35.172	-0.2228	-0.188					40.115	0.374	0.2068	0.3735	0.276
35.204	-0.2216	-0.1872					40.157	0.374	0.2072	0.373	0.2755
35.236	-0.2208	-0.186					40.2	0.374	0.2076	0.3725	0.2745
35.268	-0.2196	-0.1852					40.242	0.374	0.208	0.3715	0.274
35.3	-0.2188	-0.184					40.284	0.3736	0.2084	0.3705	0.273
35.332	-0.2176	-0.1832					40.327	0.3736	0.2088	0.3695	0.272
35.364	-0.2168	-0.182					40.369	0.3736	0.2092	0.3685	0.271
35.396	-0.2156	-0.1812					40.411	0.3732	0.2096	0.3675	0.27
35.428	-0.2148	-0.18					40.454	0.3732	0.21	0.366	0.269
35.46	-0.2136	-0.1792					40.496	0.3728	0.21	0.3645	0.268
35.492	-0.2124	-0.178					40.538	0.3728	0.2104	0.363	0.2665
35.524	-0.2116	-0.1772					40.581	0.3724	0.2108	0.3615	0.265
35.556	-0.2108	-0.176					40.623	0.3724	0.2112	0.36	0.264
35.588	-0.2096	-0.1748					40.665	0.3724	0.2116	0.358	0.2625
35.62	-0.2088	-0.174					40.708	0.372	0.212	0.356	0.261
35.652	-0.2076	-0.1728					40.75	0.3716	0.2124	0.354	0.259
35.684	-0.2068	-0.1716					40.792	0.3716	0.2128	0.352	0.2575
35.716	-0.2056	-0.1708					40.835	0.3712	0.2132	0.3495	0.256
35.747	-0.2048	-0.1696					40.877	0.3712	0.2136	0.347	0.254
35.779	-0.2036	-0.1684					40.92	0.3708	0.214	0.3445	0.252
35.811	-0.2028	-0.1676					40.962	0.3708	0.2144	0.342	0.25
35.843	-0.2016	-0.1664					41.004	0.3704	0.2148	0.3395	0.248
35.875	-0.2008	-0.1652					41.047	0.37	0.2152	0.3365	0.246
35.907	-0.1996	-0.164					41.089	0.3696	0.2156	0.3335	0.244
35.939	-0.1988	-0.1632					41.131	0.3696	0.216	0.3305	0.2415
35.971	-0.1976	-0.162					41.174	0.3692	0.2168	0.3275	0.2395
36.003	-0.1968	-0.1608					41.216	0.3688	0.2172	0.324	0.237
36.035	-0.1956	-0.1596					41.258	0.3688	0.2176	0.321	0.2345
36.067	-0.1948	-0.1584					41.301	0.3684	0.218	0.3175	0.232
36.099	-0.1936	-0.1572					41.343	0.368	0.2184	0.314	0.2295
36.131	-0.1928	-0.1564					41.385	0.3676	0.2192	0.3105	0.227
36.163	-0.1916	-0.1552					41.428	0.3672	0.2196	0.3065	0.224
36.195	-0.1908	-0.154					41.47	0.3668	0.22	0.3025	0.2215
36.227	-0.1896	-0.1528					41.512	0.3668	0.2208	0.299	0.2185
36.259	-0.1888	-0.1516					41.555	0.3664	0.2212	0.295	0.2155
36.29	-0.1876	-0.1504					41.597	0.366	0.2216	0.2905	0.2125
36.322	-0.1864	-0.1492					41.639	0.3656	0.2224	0.2865	0.2095
36.354	-0.1856	-0.148					41.682	0.3652	0.2228	0.282	0.2065
36.386	-0.1844	-0.1468					41.724	0.3652	0.2236	0.278	0.203
36.418	-0.1836	-0.1456					41.766	0.3648	0.224	0.2735	0.2
36.45	-0.1824	-0.1444					41.809	0.3644	0.2248	0.269	0.1965
36.482	-0.1816	-0.1428					41.851	0.364	0.2252	0.264	0.193
36.514	-0.1804	-0.1416					41.894	0.3636	0.226	0.2595	0.1895
36.546	-0.1796	-0.1404					41.936	0.3636	0.2268	0.2545	0.186
36.578	-0.1784	-0.1392					41.978	0.3632	0.2272	0.2495	0.1825
36.61	-0.1772	-0.138					42.021	0.3628	0.228	0.2445	0.179
36.642	-0.1764	-0.1368					42.063	0.3624	0.2288	0.2395	0.175
36.674	-0.1752	-0.1352					42.105	0.3624	0.2296	0.2345	0.1715
36.706	-0.1744	-0.134					42.148	0.362	0.2304	0.229	0.1675
36.738	-0.1732	-0.1328					42.19	0.362	0.2312	0.224	0.1635
36.77	-0.172	-0.1316					42.232	0.3616	0.2316	0.2185	0.1595
36.802	-0.1712	-0.13					42.275	0.3612	0.2324	0.213	0.1555
36.833	-0.17	-0.1288					42.317	0.3612	0.2332	0.2075	0.1515
36.865	-0.1688	-0.1272					42.359	0.3608	0.234	0.202	0.1475
36.897	-0.168	-0.126					42.402	0.3608	0.2348	0.196	0.143
36.929	-0.1668	-0.1248					42.444	0.3604	0.236	0.1905	0.139
36.961	-0.1656	-0.1232					42.486	0.3604	0.2368	0.1845	0.1345
36.993	-0.1644	-0.122					42.529	0.3604	0.2376	0.1785	0.13
37.025	-0.1636	-0.1204					42.571	0.36	0.2384	0.1725	0.126
37.057	-0.1624	-0.1192					42.613	0.36	0.2392	0.1665	0.121
37.089	-0.1612	-0.1176					42.656	0.36	0.24	0.1605	0.1165
37.121	-0.16	-0.1164					42.698	0.36	0.2412	0.154	0.112
37.153	-0.1592	-0.1148					42.74	0.36	0.242	0.148	0.1075
37.185	-0.158	-0.1136					42.783	0.3596	0.2428	0.1415	0.1025
37.217	-0.1568	-0.112					42.825	0.3596	0.244	0.135	0.098
37.249	-0.1556	-0.1104					42.868	0.3596	0.2448	0.1285	0.093
37.281	-0.1544	-0.1092					42.91	0.3596	0.2456	0.122	0.088
37.313	-0.1532	-0.1076					42.952	0.3596	0.2468	0.115	0.083
37.345	-0.152	-0.106					42.995	0.36	0.2476	0.1085	0.078
37.376	-0.1508	-0.1048					43.037	0.36	0.2488	0.1015	0.073
37.408	-0.1496	-0.1032					43.079	0.36	0.2496	0.095	0.068
37.44	-0.1484	-0.1016					43.122	0.36	0.2508	0.088	0.063
37.472	-0.1472	-0.1					43.164	0.36	0.2516	0.081	0.058
37.504	-0.146	-0.0984					43.206	0.3604	0.2528	0.074	0.0525
37.536	-0.1448	-0.0968					43.249	0.3604	0.2536	0.067	0.0475
37.568	-0.1436	-0.0956					43.291	0.3608	0.2548	0.0595	0.042
37.6	-0.1424	-0.094					43.333	0.3608	0.256	0.0525	0.0365
37.632	-0.1412	-0.0924					43.376	0.3612	0.2568	0.045	0.0315
37.664	-0.14	-0.0908					43.418	0.3612	0.258	0.038	0.026
37.696	-0.1384	-0.0892					43.46	0.3616	0.2588	0.0305	0.0205
37.728	-0.1372	-0.0876					43.503	0.3616	0.26	0.023	0.015
37.76	-0.136	-0.086					43.545	0.362	0.2612	0.0155	0.0095
37.792	-0.1344	-0.0844					43.587	0.3624	0.262	0.008	0.004
37.824	-0.1332	-0.0824					43.63	0.3624	0.2632	0.0005	-0.002
37.856	-0.132	-0.0808					43.672	0.3628	0.2644	-0.007	-0.0075
37.888	-0.1304	-0.0792					43.714	0.3632	0.2656	-0.015	-0.013
37.92	-0.1292	-0.0776					43.757	0.3636	0.2664	-0.0225	-0.019
37.951	-0.1276	-0.076					43.799	0.364	0.2676	-0.0305	-0.0245
37.983	-0.126	-0.074					43.842	0.3644	0.2688	-0.038	-0.0305
38.015	-0.1248	-0.0724					43.884	0.3648	0.27	-0.046	-0.036
38.047	-0.1232	-0.0708					43.926	0.3652	0.2708	-0.0535	-0.042
38.079	-0.1216	-0.0688					43.969	0.3656	0.272	-0.0615	-0.048
38.111	-0.1204	-0.0672					44.011	0.366	0.2732	-0.0695	-0.0535
38.143	-0.1188	-0.0652					44.053	0.3664	0.2744	-0.0775	-0.0595
38.175	-0.1172	-0.0636					44.096	0.3668	0.2752	-0.0855	-0.0655
38.207	-0.1156	-0.0616					44.138	0.3672	0.2764	-0.0935	-0.0715
38.239	-0.114	-0.06					44.18	0.3676	0.2776	-0.1015	-0.0775
38.271	-0.1124	-0.058					44.223	0.3684	0.2788	-0.1095	-0.0835
38.303	-0.1108	-0.056					44.265	0.3688	0.2796	-0.1175	-0.0895
38.335	-0.1092	-0.0544					44.307	0.3692	0.2808	-0.1255	-0.0955
38.367	-0.1072	-0.0524					44.35	0.37	0.282	-0.1335	-0.1015
38.399	-0.1056	-0.0504					44.392	0.3704	0.2832	-0.1415	-0.1075
38.431	-0.104	-0.0484					44.434	0.3712	0.284	-0.15	-0.1135
38.463	-0.102	-0.0468					44.477	0.3716	0.2852	-0.158	-0.12
38.494	-0.1004	-0.0448					44.519	0.3724	0.2864	-0.166	-0.126
38.526	-0.0988	-0.0428					44.561	0.3728	0.2872	-0.174	-0.132
38.558	-0.0968	-0.0408					44.604	0.3736	0.2884	-0.182	-0.138
38.59	-0.0948	-0.0388					44.646	0.374	0.2896	-0.19	-0.1445
38.622	-0.0932	-0.0368					44.688	0.3748	0.2904	-0.198	-0.1505
38.654	-0.0912	-0.0348					44.731	0.3756	0.2916	-0.2065	-0.1565
38.686	-0.0892	-0.0328					44.773	0.376	0.2928	-0.2145	-0.163
38.718	-0.0872	-0.0308					44.815	0.3768	0.2936	-0.2225	-0.169
38.75	-0.0852	-0.0284					44.858	0.3776	0.2948	-0.2305	-0.175
38.782	-0.0832	-0.0264					44.9	0.3784	0.296	-0.2385	-0.1815
38.814	-0.0812	-0.0244					44.943	0.3788	0.2968	-0.2465	-0.1875
38.846	-0.0792	-0.0224					44.985	0.3796	0.298	-0.254	-0.1935
38.878	-0.0772	-0.02					45.027	0.3804	0.2988	-0.262	-0.2
38.91	-0.0748	-0.018					45.07	0.3812	0.3	-0.27	-0.206
38.942	-0.0728	-0.0156					45.112	0.382	0.3008	-0.278	-0.212
38.974	-0.0704	-0.0136					45.154	0.3828	0.302	-0.2855	-0.2185
39.006	-0.0684	-0.0112					45.197	0.3832	0.3028	-0.2935	-0.2245
39.037	-0.066	-0.0092					45.239	0.384	0.304	-0.3015	-0.2305
39.069	-0.064	-0.0068					45.281	0.3848	0.3048	-0.309	-0.237
39.101	-0.0616	-0.0044					45.324	0.3856	0.306	-0.317	-0.243
39.133	-0.0592	-0.0024					45.366	0.3864	0.3068	-0.3245	-0.249
39.165	-0.0568	0					45.408	0.3872	0.3076	-0.332	-0.2555
39.197	-0.0544	0.0024					45.451	0.3876	0.3088	-0.3395	-0.2615
39.229	-0.052	0.0048					45.493	0.3884	0.3096	-0.347	-0.2675
39.261	-0.0496	0.0072					45.535	0.3892	0.3104	-0.3545	-0.2735
39.293	-0.0472	0.0096					45.578	0.39	0.3112	-0.362	-0.28
39.325	-0.0448	0.012					45.62	0.3908	0.312	-0.3695	-0.286
39.357	-0.042	0.0144					45.662	0.3916	0.3128	-0.377	-0.292
39.389	-0.0396	0.0168					45.705	0.392	0.314	-0.384	-0.298
39.421	-0.0368	0.0192					45.747	0.3928	0.3148	-0.3915	-0.304
39.453	-0.0344	0.0216					45.789	0.3936	0.3156	-0.3985	-0.31
39.485	-0.0316	0.024					45.832	0.3944	0.3164	-0.406	-0.316
39.517	-0.0292	0.0268					45.874	0.3948	0.3172	-0.413	-0.322
39.549	-0.0264	0.0292					45.917	0.3956	0.3176	-0.42	-0.328
39.58	-0.0236	0.032					45.959	0.3964	0.3184	-0.427	-0.334
39.612	-0.0208	0.0344					46.001	0.3972	0.3192	-0.434	-0.34
39.644	-0.018	0.0368					46.044	0.3976	0.32	-0.4405	-0.3455
39.676	-0.0152	0.0396					46.086	0.3984	0.3208	-0.4475	-0.3515
39.708	-0.0124	0.0424					46.128	0.3988	0.3212	-0.454	-0.3575
39.74	-0.0096	0.0448					46.171	0.3996	0.322	-0.461	-0.363
39.772	-0.0064	0.0476					46.213	0.4004	0.3228	-0.4675	-0.369
39.804	-0.0036	0.05					46.255	0.4008	0.3232	-0.474	-0.3745
39.836	-0.0004	0.0528					46.298	0.4016	0.324	-0.4805	-0.3805
39.868	0.0024	0.0556					46.34	0.402	0.3248	-0.487	-0.386
39.9	0.0056	0.0584					46.382	0.4028	0.3252	-0.493	-0.392
39.932	0.0084	0.0612					46.425	0.4036	0.326	-0.4995	-0.3975
39.964	0.0116	0.064					46.467	0.404	0.3264	-0.5055	-0.403
39.996	0.0148	0.0668					46.509	0.4048	0.3268	-0.512	-0.4085
40.028	0.018	0.0696					46.552	0.4052	0.3276	-0.518	-0.414
40.06	0.0208	0.0724					46.594	0.406	0.328	-0.524	-0.4195
40.092	0.024	0.0752					46.636	0.4064	0.3288	-0.5295	-0.425
40.124	0.0272	0.078					46.679	0.4072	0.3292	-0.5355	-0.4305
40.155	0.0308	0.0808					46.721	0.4076	0.3296	-0.541	-0.4355
40.187	0.034	0.0836					46.763	0.4084	0.33	-0.547	-0.441
40.219	0.0372	0.0868					46.806	0.4088	0.3308	-0.5525	-0.4465
40.251	0.0404	0.0896					46.848	0.4096	0.3312	-0.558	-0.4515
40.283	0.044	0.0924					46.891	0.41	0.3316	-0.5635	-0.4565
40.315	0.0472	0.0956					46.933	0.4108	0.332	-0.5685	-0.462
40.347	0.0508	0.0984					46.975	0.4112	0.3324	-0.574	-0.467
40.379	0.054	0.1016					47.018	0.412	0.3332	-0.579	-0.472
40.411	0.0576	0.1044					47.06	0.4124	0.3336	-0.584	-0.477
40.443	0.0612	0.1076					47.102	0.4132	0.334	-0.589	-0.482
40.475	0.0644	0.1104					47.145	0.414	0.3344	-0.594	-0.4865
40.507	0.068	0.1136					47.187	0.4144	0.3348	-0.599	-0.4915
40.539	0.0716	0.1164					47.229	0.4152	0.3352	-0.6035	-0.4965
40.571	0.0752	0.1196					47.272	0.4156	0.3356	-0.6085	-0.501
40.603	0.0788	0.1228					47.314	0.4164	0.336	-0.613	-0.5055
40.635	0.0824	0.126					47.356	0.4168	0.3364	-0.617	-0.5105
40.667	0.086	0.1288					47.399	0.4176	0.3368	-0.6215	-0.515
40.698	0.09	0.132					47.441	0.418	0.3372	-0.626	-0.5195
40.73	0.0936	0.1352					47.483	0.4188	0.3376	-0.63	-0.524
40.762	0.0972	0.1384					47.526	0.4192	0.338	-0.634	-0.528
40.794	0.1012	0.1416					47.568	0.42	0.338	-0.638	-0.5325
40.826	0.1048	0.1448					47.61	0.4208	0.3384	-0.6415	-0.5365
40.858	0.1088	0.148					47.653	0.4212	0.3388	-0.6455	-0.541
40.89	0.1124	0.1512					47.695	0.422	0.3392	-0.649	-0.545
40.922	0.1164	0.1544					47.737	0.4224	0.3396	-0.6525	-0.549
40.954	0.12	0.1576					47.78	0.4232	0.34	-0.656	-0.553
40.986	0.124	0.1608					47.822	0.4236	0.3404	-0.6595	-0.557
41.018	0.128	0.164					47.864	0.4244	0.3408	-0.6625	-0.5605
41.05	0.132	0.1672					47.907	0.4248	0.3412	-0.6655	-0.5645
41.082	0.136	0.1704					47.949	0.4256	0.3416	-0.6685	-0.568
41.114	0.14	0.1736					47.992	0.426	0.342	-0.6715	-0.5715
41.146	0.144	0.1768					48.034	0.4268	0.3424	-0.674	-0.5755
41.178	0.148	0.1804					48.076	0.4272	0.3424	-0.677	-0.579
41.21	0.152	0.1836					48.119	0.428	0.3428	-0.6795	-0.582
41.241	0.156	0.1868					48.161	0.4284	0.3432	-0.682	-0.5855
41.273	0.16	0.19					48.203	0.4292	0.3436	-0.6845	-0.5885
41.305	0.1644	0.1936					48.246	0.4296	0.344	-0.6865	-0.592
41.337	0.1684	0.1968					48.288	0.4304	0.3444	-0.6885	-0.595
41.369	0.1724	0.2					48.33	0.4308	0.3448	-0.6905	-0.598
41.401	0.1768	0.2032					48.373	0.4316	0.3452	-0.6925	-0.601
41.433	0.1808	0.2068					48.415	0.432	0.3456	-0.6945	-0.604
41.465	0.1852	0.21					48.457	0.4324	0.346	-0.696	-0.6065
41.497	0.1892	0.2132					48.5	0.4332	0.3464	-0.6975	-0.6095
41.529	0.1936	0.2168					48.542	0.4336	0.3468	-0.699	-0.612
41.561	0.1976	0.22					48.584	0.4344	0.3472	-0.7005	-0.6145
41.593	0.202	0.2232					48.627	0.4348	0.3476	-0.702	-0.617
41.625	0.2064	0.2268					48.669	0.4352	0.348	-0.703	-0.6195
41.657	0.2108	0.23					48.711	0.436	0.3484	-0.704	-0.622
41.689	0.2148	0.2336					48.754	0.4364	0.3488	-0.705	-0.624
41.721	0.2192	0.2368					48.796	0.4368	0.3492	-0.706	-0.6265
41.753	0.2236	0.24					48.838	0.4372	0.3496	-0.7065	-0.6285
41.784	0.228	0.2436					48.881	0.438	0.35	-0.7075	-0.6305
41.816	0.2324	0.2468					48.923	0.4384	0.3504	-0.708	-0.6325
41.848	0.2364	0.25					48.966	0.4388	0.3508	-0.708	-0.6345
41.88	0.2408	0.2536					49.008	0.4392	0.3516	-0.7085	-0.6365
41.912	0.2452	0.2568					49.05	0.4396	0.352	-0.709	-0.638
41.944	0.2496	0.2604					49.093	0.44	0.3524	-0.709	-0.6395
41.976	0.254	0.2636					49.135	0.4404	0.3528	-0.709	-0.6415
42.008	0.2584	0.2668					49.177	0.4412	0.3532	-0.709	-0.643
42.04	0.2628	0.2704					49.22	0.4416	0.3536	-0.7085	-0.6445
42.072	0.2672	0.2736					49.262	0.442	0.354	-0.7085	-0.6455
42.104	0.2716	0.2768					49.304	0.4424	0.3548	-0.708	-0.647
42.136	0.276	0.2804					49.347	0.4428	0.3552	-0.7075	-0.648
42.168	0.2804	0.2836					49.389	0.4432	0.3556	-0.707	-0.6495
42.2	0.2848	0.2868					49.431	0.4436	0.356	-0.7065	-0.6505
42.232	0.2888	0.29					49.474	0.4436	0.3568	-0.7055	-0.6515
42.264	0.2932	0.2936					49.516	0.444	0.3572	-0.705	-0.6525
42.296	0.2976	0.2968					49.558	0.4444	0.3576	-0.704	-0.653
42.328	0.302	0.3					49.601	0.4448	0.358	-0.703	-0.654
42.359	0.3064	0.3032					49.643	0.4452	0.3588	-0.7015	-0.6545
42.391	0.3108	0.3064					49.685	0.4456	0.3592	-0.7005	-0.655
42.423	0.3152	0.3096					49.728	0.446	0.3596	-0.699	-0.6555
42.455	0.3192	0.3132					49.77	0.4464	0.3604	-0.6975	-0.656
42.487	0.3236	0.3164					49.812	0.4464	0.3608	-0.696	-0.6565
42.519	0.328	0.3196					49.855	0.4468	0.3612	-0.6945	-0.657
42.551	0.3324	0.3228					49.897	0.4472	0.362	-0.693	-0.657
42.583	0.3364	0.326					49.94	0.4476	0.3624	-0.691	-0.657
42.615	0.3408	0.3288					49.982	0.4476	0.3632	-0.6895	-0.657
42.647	0.3448	0.332					50.024	0.448	0.3636	-0.6875	-0.657
42.679	0.3492	0.3352					50.067	0.4484	0.3644	-0.6855	-0.657
42.711	0.3532	0.3384					50.109	0.4488	0.3648	-0.6835	-0.657
42.743	0.3576	0.3412					50.151	0.4488	0.3656	-0.681	-0.6565
42.775	0.3616	0.3444					50.194	0.4492	0.366	-0.679	-0.6565
42.807	0.366	0.3476					50.236	0.4496	0.3668	-0.6765	-0.656
42.839	0.37	0.3504					50.278	0.45	0.3672	-0.674	-0.6555
42.871	0.374	0.3536					50.321	0.45	0.368	-0.6715	-0.655
42.902	0.378	0.3564					50.363	0.4504	0.3684	-0.669	-0.654
42.934	0.382	0.3592					50.405	0.4504	0.3692	-0.6665	-0.6535
42.966	0.386	0.3624					50.448	0.4508	0.3696	-0.6635	-0.6525
42.998	0.39	0.3652					50.49	0.4512	0.3704	-0.6605	-0.652
43.03	0.394	0.368					50.532	0.4512	0.3712	-0.6575	-0.651
43.062	0.3976	0.3708					50.575	0.4516	0.3716	-0.6545	-0.65
43.094	0.4016	0.3736					50.617	0.4516	0.3724	-0.6515	-0.6485
43.126	0.4052	0.3764					50.659	0.452	0.3728	-0.6485	-0.6475
43.158	0.4092	0.3792					50.702	0.452	0.3736	-0.645	-0.646
43.19	0.4128	0.3816					50.744	0.452	0.3744	-0.642	-0.645
43.222	0.4164	0.3844					50.786	0.4524	0.3748	-0.6385	-0.6435
43.254	0.42	0.3868					50.829	0.4524	0.3756	-0.635	-0.642
43.286	0.4236	0.3896					50.871	0.4524	0.376	-0.6315	-0.6405
43.318	0.4272	0.392					50.913	0.4528	0.3768	-0.628	-0.6385
43.35	0.4308	0.3944					50.956	0.4528	0.3772	-0.624	-0.637
43.382	0.4344	0.3968					50.998	0.4528	0.378	-0.6205	-0.635
43.414	0.4376	0.3992					51.041	0.4528	0.3784	-0.6165	-0.633
43.445	0.4408	0.4016					51.083	0.4528	0.3792	-0.6125	-0.631
43.477	0.4444	0.404					51.125	0.4528	0.38	-0.6085	-0.629
43.509	0.4476	0.4064					51.168	0.4528	0.3804	-0.6045	-0.627
43.541	0.4508	0.4084					51.21	0.4528	0.3808	-0.6005	-0.625
43.573	0.454	0.4104					51.252	0.4528	0.3816	-0.5965	-0.6225
43.605	0.4568	0.4128					51.295	0.4528	0.382	-0.5925	-0.6205
43.637	0.46	0.4148					51.337	0.4528	0.3828	-0.588	-0.618
43.669	0.4628	0.4168					51.379	0.4524	0.3832	-0.5835	-0.6155
43.701	0.466	0.4188					51.422	0.4524	0.3836	-0.5795	-0.613
43.733	0.4688	0.4204					51.464	0.4524	0.3844	-0.575	-0.6105
43.765	0.4716	0.4224					51.506	0.4524	0.3848	-0.5705	-0.608
43.797	0.474	0.424					51.549	0.452	0.3852	-0.566	-0.605
43.829	0.4768	0.4256					51.591	0.452	0.3856	-0.561	-0.6025
43.861	0.4796	0.4272					51.633	0.4516	0.3864	-0.5565	-0.5995
43.893	0.482	0.4288					51.676	0.4516	0.3868	-0.552	-0.5965
43.925	0.4844	0.4304					51.718	0.4512	0.3872	-0.547	-0.5935
43.957	0.4868	0.432					51.76	0.4512	0.3876	-0.5425	-0.5905
43.989	0.4892	0.4332					51.803	0.4508	0.388	-0.5375	-0.5875
44.02	0.4912	0.4348					51.845	0.4508	0.3884	-0.5325	-0.5845
44.052	0.4936	0.436					51.887	0.4504	0.3888	-0.528	-0.5815
44.084	0.4956	0.4372					51.93	0.4504	0.3892	-0.523	-0.578
44.116	0.4976	0.438					51.972	0.45	0.3896	-0.518	-0.575
44.148	0.4996	0.4392					52.015	0.4496	0.39	-0.513	-0.5715
44.18	0.5012	0.44					52.057	0.4496	0.39	-0.508	-0.568
44.212	0.5032	0.4408					52.099	0.4492	0.3904	-0.5025	-0.5645
44.244	0.5048	0.4416					52.142	0.4488	0.3908	-0.4975	-0.5615
44.276	0.5064	0.4424					52.184	0.4484	0.3912	-0.4925	-0.5575
44.308	0.508	0.4432					52.226	0.4484	0.3912	-0.4875	-0.554
44.34	0.5092	0.4436					52.269	0.448	0.3916	-0.482	-0.5505
44.372	0.5108	0.4444					52.311	0.4476	0.392	-0.477	-0.547
44.404	0.512	0.4448					52.353	0.4476	0.392	-0.4715	-0.543
44.436	0.5132	0.4452					52.396	0.4472	0.3924	-0.4665	-0.5395
44.468	0.514	0.4452					52.438	0.4468	0.3928	-0.461	-0.5355
44.5	0.5152	0.4456					52.48	0.4464	0.3928	-0.4555	-0.532
44.532	0.516	0.4456					52.523	0.4464	0.3932	-0.4505	-0.528
44.563	0.5168	0.4456					52.565	0.446	0.3932	-0.445	-0.524
44.595	0.5176	0.4456					52.607	0.4456	0.3936	-0.4395	-0.52
44.627	0.518	0.4452					52.65	0.4456	0.3936	-0.434	-0.516
44.659	0.5188	0.4452					52.692	0.4452	0.394	-0.4285	-0.512
44.691	0.5192	0.4448					52.734	0.4448	0.394	-0.4235	-0.508
44.723	0.5196	0.4444					52.777	0.4448	0.394	-0.418	-0.504
44.755	0.5196	0.4436					52.819	0.4444	0.3944	-0.4125	-0.4995
44.787	0.5196	0.4432					52.861	0.444	0.3944	-0.407	-0.4955
44.819	0.52	0.4424					52.904	0.444	0.3948	-0.4015	-0.4915
44.851	0.5196	0.4416					52.946	0.4436	0.3948	-0.396	-0.487
44.883	0.5196	0.4408					52.989	0.4436	0.3952	-0.3905	-0.483
44.915	0.5192	0.4396					53.031	0.4432	0.3952	-0.385	-0.4785
44.947	0.5188	0.4388					53.073	0.4432	0.3952	-0.3795	-0.474
44.979	0.5184	0.4376					53.116	0.4428	0.3956	-0.374	-0.47
45.011	0.5176	0.4364					53.158	0.4428	0.3956	-0.3685	-0.4655
45.043	0.5172	0.4348					53.2	0.4424	0.396	-0.3625	-0.461
45.075	0.516	0.4336					53.243	0.4424	0.396	-0.357	-0.4565
45.106	0.5152	0.432					53.285	0.4424	0.396	-0.3515	-0.452
45.138	0.5144	0.4304					53.327	0.442	0.3964	-0.346	-0.4475
45.17	0.5132	0.4284					53.37	0.442	0.3964	-0.3405	-0.443
45.202	0.5116	0.4268					53.412	0.442	0.3968	-0.335	-0.438
45.234	0.5104	0.4248					53.454	0.4416	0.3968	-0.329	-0.4335
45.266	0.5088	0.4228					53.497	0.4416	0.3968	-0.3235	-0.429
45.298	0.5072	0.4204					53.539	0.4416	0.3972	-0.318	-0.4245
45.33	0.5056	0.4184					53.581	0.4416	0.3972	-0.3125	-0.4195
45.362	0.5036	0.416					53.624	0.4416	0.3976	-0.3065	-0.415
45.394	0.502	0.4136					53.666	0.4412	0.3976	-0.301	-0.41
45.426	0.4996	0.4108					53.708	0.4412	0.398	-0.2955	-0.4055
45.458	0.4976	0.4084					53.751	0.4412	0.398	-0.29	-0.4005
45.49	0.4952	0.4056					53.793	0.4412	0.3984	-0.284	-0.3955
45.522	0.4928	0.4028					53.835	0.4412	0.3984	-0.2785	-0.391
45.554	0.4904	0.3996					53.878	0.4412	0.3988	-0.273	-0.386
45.586	0.4876	0.3964					53.92	0.4412	0.3988	-0.2675	-0.381
45.618	0.4848	0.3936					53.962	0.4416	0.3992	-0.2615	-0.3765
45.649	0.482	0.39					54.005	0.4416	0.3996	-0.256	-0.3715
45.681	0.4792	0.3868					54.047	0.4416	0.3996	-0.2505	-0.3665
45.713	0.476	0.3832					54.09	0.4416	0.4	-0.245	-0.3615
45.745	0.4728	0.3796					54.132	0.4416	0.4	-0.239	-0.3565
45.777	0.4696	0.376					54.174	0.442	0.4004	-0.2335	-0.3515
45.809	0.466	0.3724					54.217	0.442	0.4008	-0.228	-0.3465
45.841	0.4624	0.3684					54.259	0.442	0.4008	-0.2225	-0.3415
45.873	0.4588	0.3644					54.301	0.4424	0.4012	-0.217	-0.3365
45.905	0.4548	0.3604					54.344	0.4424	0.4016	-0.211	-0.3315
45.937	0.4512	0.356					54.386	0.4428	0.4016	-0.2055	-0.3265
45.969	0.4468	0.3516					54.428	0.4432	0.402	-0.2	-0.3215
46.001	0.4428	0.3472					54.471	0.4432	0.4024	-0.1945	-0.3165
46.033	0.4384	0.3428					54.513	0.4436	0.4028	-0.189	-0.3115
46.065	0.434	0.3384					54.555	0.444	0.4028	-0.183	-0.3065
46.097	0.4296	0.3336					54.598	0.444	0.4032	-0.1775	-0.3015
46.129	0.4252	0.3288					54.64	0.4444	0.4036	-0.172	-0.2965
46.161	0.4204	0.324					54.682	0.4448	0.404	-0.1665	-0.2915
46.193	0.4156	0.3188					54.725	0.4452	0.4044	-0.161	-0.2865
46.224	0.4104	0.3136					54.767	0.4456	0.4048	-0.1555	-0.2815
46.256	0.4056	0.3084					54.809	0.446	0.4048	-0.15	-0.2765
46.288	0.4004	0.3032					54.852	0.4464	0.4052	-0.1445	-0.2715
46.32	0.3952	0.2976					54.894	0.4468	0.4056	-0.139	-0.266
46.352	0.3896	0.2924					54.936	0.4472	0.406	-0.1335	-0.261
46.384	0.384	0.2868					54.979	0.4476	0.4064	-0.128	-0.256
46.416	0.3784	0.2808					55.021	0.448	0.4068	-0.1225	-0.251
46.448	0.3728	0.2752					55.064	0.4484	0.4072	-0.117	-0.246
46.48	0.3672	0.2692					55.106	0.4492	0.4076	-0.1115	-0.241
46.512	0.3612	0.2632					55.148	0.4496	0.408	-0.106	-0.236
46.544	0.3552	0.2572					55.191	0.45	0.4084	-0.1005	-0.231
46.576	0.3488	0.2508					55.233	0.4508	0.4088	-0.095	-0.226
46.608	0.3428	0.2444					55.275	0.4512	0.4092	-0.09	-0.221
46.64	0.3364	0.2384					55.318	0.4516	0.4096	-0.0845	-0.216
46.672	0.33	0.2316					55.36	0.4524	0.41	-0.079	-0.211
46.704	0.3232	0.2252					55.402	0.4528	0.4108	-0.0735	-0.206
46.736	0.3168	0.2184					55.445	0.4536	0.4112	-0.0685	-0.201
46.767	0.31	0.2116					55.487	0.4544	0.4116	-0.063	-0.196
46.799	0.3032	0.2048					55.529	0.4548	0.412	-0.0575	-0.191
46.831	0.296	0.198					55.572	0.4556	0.4124	-0.052	-0.186
46.863	0.2892	0.1908					55.614	0.4564	0.4128	-0.047	-0.181
46.895	0.282	0.184					55.656	0.4572	0.4136	-0.0415	-0.176
46.927	0.2748	0.1768					55.699	0.4576	0.414	-0.0365	-0.171
46.959	0.2676	0.1696					55.741	0.4584	0.4144	-0.031	-0.166
46.991	0.26	0.162					55.783	0.4592	0.4152	-0.026	-0.161
47.023	0.2524	0.1548					55.826	0.46	0.4156	-0.0205	-0.1565
47.055	0.2452	0.1472					55.868	0.4608	0.416	-0.0155	-0.1515
47.087	0.2372	0.1396					55.91	0.4616	0.4168	-0.01	-0.1465
47.119	0.2296	0.132					55.953	0.4624	0.4172	-0.005	-0.1415
47.151	0.2216	0.124					55.995	0.4632	0.4176	0.0005	-0.137
47.183	0.214	0.1164					56.038	0.464	0.4184	0.0055	-0.132
47.215	0.206	0.1084					56.08	0.4648	0.4188	0.0105	-0.127
47.247	0.198	0.1004					56.122	0.4656	0.4196	0.016	-0.1225
47.279	0.1896	0.0924					56.165	0.4664	0.42	0.021	-0.1175
47.31	0.1816	0.0844					56.207	0.4676	0.4208	0.026	-0.1125
47.342	0.1732	0.076					56.249	0.4684	0.4212	0.031	-0.108
47.374	0.1648	0.068					56.292	0.4692	0.4216	0.0365	-0.103
47.406	0.1564	0.0596					56.334	0.47	0.4224	0.0415	-0.0985
47.438	0.148	0.0512					56.376	0.4712	0.4228	0.0465	-0.0935
47.47	0.1396	0.0428					56.419	0.472	0.4236	0.0515	-0.089
47.502	0.1308	0.0344					56.461	0.4728	0.424	0.0565	-0.084
47.534	0.122	0.0256					56.503	0.474	0.4248	0.0615	-0.0795
47.566	0.1136	0.0172					56.546	0.4748	0.4252	0.0665	-0.0745
47.598	0.1048	0.0084					56.588	0.476	0.426	0.0715	-0.07
47.63	0.0956	-0.0004					56.63	0.4768	0.4264	0.0765	-0.065
47.662	0.0868	-0.0092					56.673	0.478	0.4268	0.0815	-0.0605
47.694	0.078	-0.018					56.715	0.4792	0.4276	0.0865	-0.056
47.726	0.0688	-0.0268					56.757	0.48	0.428	0.091	-0.0515
47.758	0.06	-0.0356					56.8	0.4812	0.4288	0.096	-0.0465
47.79	0.0508	-0.0444					56.842	0.4824	0.4292	0.101	-0.042
47.822	0.0416	-0.0536					56.884	0.4832	0.4296	0.106	-0.0375
47.853	0.0324	-0.0624					56.927	0.4844	0.43	0.1105	-0.033
47.885	0.0232	-0.0716					56.969	0.4856	0.4308	0.1155	-0.0285
47.917	0.014	-0.0808					57.011	0.4868	0.4312	0.1205	-0.024
47.949	0.0048	-0.09					57.054	0.488	0.4316	0.125	-0.0195
47.981	-0.0048	-0.0992					57.096	0.4892	0.432	0.13	-0.015
48.013	-0.014	-0.1084					57.139	0.4904	0.4328	0.1345	-0.0105
48.045	-0.0236	-0.1176					57.181	0.4916	0.4332	0.139	-0.006
48.077	-0.0328	-0.1268					57.223	0.4928	0.4336	0.144	-0.0015
48.109	-0.0424	-0.136					57.266	0.494	0.434	0.1485	0.003
48.141	-0.052	-0.1456					57.308	0.4952	0.4344	0.153	0.0075
48.173	-0.0612	-0.1548					57.35	0.4964	0.4348	0.158	0.012
48.205	-0.0708	-0.164					57.393	0.498	0.4352	0.1625	0.016
48.237	-0.0804	-0.1736					57.435	0.4992	0.4356	0.167	0.0205
48.269	-0.09	-0.1828					57.477	0.5004	0.436	0.1715	0.025
48.301	-0.0992	-0.1924					57.52	0.5016	0.4364	0.176	0.029
48.333	-0.1088	-0.2016					57.562	0.5032	0.4364	0.1805	0.0335
48.365	-0.1184	-0.2112					57.604	0.5044	0.4368	0.185	0.0375
48.397	-0.128	-0.2204					57.647	0.5056	0.4372	0.189	0.042
48.428	-0.1376	-0.23					57.689	0.5072	0.4376	0.1935	0.046
48.46	-0.1472	-0.2392					57.731	0.5084	0.438	0.198	0.0505
48.492	-0.1568	-0.2488					57.774	0.5096	0.438	0.2025	0.0545
48.524	-0.1664	-0.2584					57.816	0.5112	0.4384	0.2065	0.0585
48.556	-0.1756	-0.2676					57.858	0.5124	0.4388	0.211	0.063
48.588	-0.1852	-0.2772					57.901	0.514	0.4388	0.215	0.067
48.62	-0.1948	-0.2864					57.943	0.5152	0.4392	0.2195	0.071
48.652	-0.2044	-0.296					57.985	0.5164	0.4396	0.2235	0.075
48.684	-0.2136	-0.3052					58.028	0.518	0.4396	0.2275	0.079
48.716	-0.2232	-0.3144					58.07	0.5192	0.44	0.2315	0.083
48.748	-0.2324	-0.324					58.113	0.5208	0.44	0.236	0.087
48.78	-0.242	-0.3332					58.155	0.522	0.4404	0.24	0.091
48.812	-0.2512	-0.3424					58.197	0.5236	0.4404	0.244	0.095
48.844	-0.2608	-0.352					58.24	0.5248	0.4408	0.248	0.0985
48.876	-0.27	-0.3612					58.282	0.5264	0.4408	0.252	0.1025
48.908	-0.2792	-0.3704					58.324	0.5276	0.4412	0.256	0.1065
48.94	-0.2884	-0.3796					58.367	0.5292	0.4416	0.26	0.11
48.971	-0.2976	-0.3888					58.409	0.5304	0.4416	0.2635	0.114
49.003	-0.3068	-0.398					58.451	0.5316	0.442	0.2675	0.1175
49.035	-0.3156	-0.4068					58.494	0.5332	0.442	0.2715	0.1215
49.067	-0.3248	-0.416					58.536	0.5344	0.4424	0.2755	0.125
49.099	-0.3336	-0.4248					58.578	0.536	0.4424	0.279	0.129
49.131	-0.3424	-0.434					58.621	0.5372	0.4428	0.283	0.1325
49.163	-0.3512	-0.4428					58.663	0.5384	0.4428	0.2865	0.136
49.195	-0.36	-0.4516					58.705	0.54	0.4432	0.2905	0.1395
49.227	-0.3688	-0.4608					58.748	0.5412	0.4432	0.294	0.143
49.259	-0.3776	-0.4696					58.79	0.5424	0.4436	0.2975	0.1465
49.291	-0.386	-0.478					58.832	0.544	0.4436	0.301	0.15
49.323	-0.3944	-0.4868					58.875	0.5452	0.444	0.305	0.1535
49.355	-0.4028	-0.4956					58.917	0.5464	0.444	0.3085	0.157
49.387	-0.4112	-0.504					58.959	0.548	0.4444	0.312	0.1605
49.419	-0.4196	-0.5124					59.002	0.5492	0.4448	0.3155	0.1635
49.451	-0.4276	-0.5212					59.044	0.5504	0.4448	0.319	0.167
49.483	-0.4356	-0.5296					59.087	0.5516	0.4452	0.3225	0.1705
49.514	-0.4436	-0.5376					59.129	0.5532	0.4456	0.326	0.1735
49.546	-0.4516	-0.546					59.171	0.5544	0.446	0.3295	0.177
49.578	-0.4596	-0.554					59.214	0.5556	0.446	0.3325	0.18
49.61	-0.4672	-0.5624					59.256	0.5572	0.4464	0.336	0.183
49.642	-0.4748	-0.5704					59.298	0.5584	0.4468	0.3395	0.1865
49.674	-0.4824	-0.5784					59.341	0.5596	0.4472	0.3425	0.1895
49.706	-0.49	-0.5864					59.383	0.5612	0.4472	0.346	0.1925
49.738	-0.4972	-0.594					59.425	0.5624	0.4476	0.349	0.1955
49.77	-0.5044	-0.602					59.468	0.5636	0.448	0.3525	0.1985
49.802	-0.5116	-0.6096					59.51	0.5652	0.4484	0.3555	0.2015
49.834	-0.5184	-0.6172					59.552	0.5664	0.4488	0.359	0.2045
49.866	-0.5256	-0.6244					59.595	0.568	0.4492	0.362	0.2075
49.898	-0.5324	-0.632					59.637	0.5692	0.4496	0.365	0.2105
49.93	-0.5388	-0.6392					59.679	0.5704	0.45	0.3685	0.213
49.962	-0.5456	-0.6464					59.722	0.572	0.4504	0.3715	0.216
49.994	-0.552	-0.6536					59.764	0.5732	0.4508	0.3745	0.219
50.026	-0.5584	-0.6608					59.806	0.5748	0.4512	0.3775	0.2215
50.057	-0.5644	-0.6676					59.849	0.576	0.4516	0.3805	0.2245
50.089	-0.5708	-0.6748					59.891	0.5776	0.452	0.3835	0.227
50.121	-0.5768	-0.6816					59.933	0.5792	0.4524	0.3865	0.23
50.153	-0.5824	-0.688					59.976	0.5804	0.4528	0.3895	0.2325
50.185	-0.5884	-0.6948					60.018	0.582	0.4536	0.3925	0.235
50.217	-0.594	-0.7012					60.06	0.5832	0.454	0.395	0.2375
50.249	-0.5992	-0.7076					60.103	0.5848	0.4544	0.398	0.2405
50.281	-0.6048	-0.714					60.145	0.5864	0.4548	0.401	0.243
50.313	-0.61	-0.72					60.188	0.5876	0.4556	0.404	0.2455
50.345	-0.6148	-0.726					60.23	0.5892	0.456	0.4065	0.248
50.377	-0.62	-0.732					60.272	0.5908	0.4564	0.4095	0.2505
50.409	-0.6248	-0.738					60.315	0.592	0.4572	0.412	0.253
50.441	-0.6292	-0.7436					60.357	0.5936	0.4576	0.415	0.2555
50.473	-0.634	-0.7492					60.399	0.5952	0.4584	0.4175	0.2575
50.505	-0.6384	-0.7548					60.442	0.5968	0.4588	0.42	0.26
50.537	-0.6424	-0.7604					60.484	0.598	0.4596	0.423	0.2625
50.569	-0.6464	-0.7656					60.526	0.5996	0.46	0.4255	0.265
50.601	-0.6504	-0.7708					60.569	0.6012	0.4608	0.428	0.267
50.632	-0.6544	-0.776					60.611	0.6024	0.4616	0.4305	0.2695
50.664	-0.658	-0.7808					60.653	0.604	0.4624	0.433	0.2715
50.696	-0.6616	-0.7856					60.696	0.6056	0.4628	0.436	0.274
50.728	-0.6652	-0.7904					60.738	0.6072	0.4636	0.438	0.276
50.76	-0.6684	-0.7948					60.78	0.6084	0.4644	0.4405	0.2785
50.792	-0.6712	-0.7992					60.823	0.61	0.4652	0.443	0.2805
50.824	-0.6744	-0.8036					60.865	0.6112	0.466	0.4455	0.2825
50.856	-0.6772	-0.808					60.907	0.6128	0.4668	0.448	0.2845
50.888	-0.68	-0.812					60.95	0.6144	0.4676	0.4505	0.287
50.92	-0.6824	-0.816					60.992	0.6156	0.4684	0.4525	0.289
50.952	-0.6848	-0.82					61.034	0.6172	0.4692	0.455	0.291
50.984	-0.6868	-0.8236					61.077	0.6184	0.47	0.4575	0.293
51.016	-0.6892	-0.8272					61.119	0.6196	0.4708	0.4595	0.295
51.048	-0.6908	-0.8304					61.162	0.6212	0.4716	0.462	0.297
51.08	-0.6928	-0.834					61.204	0.6224	0.4724	0.464	0.299
51.112	-0.6944	-0.8372					61.246	0.6236	0.4732	0.4665	0.3005
51.144	-0.696	-0.84					61.289	0.6252	0.4744	0.4685	0.3025
51.175	-0.6972	-0.8432					61.331	0.6264	0.4752	0.4705	0.3045
51.207	-0.6984	-0.846					61.373	0.6276	0.476	0.473	0.3065
51.239	-0.6996	-0.8484					61.416	0.6288	0.4772	0.475	0.308
51.271	-0.7004	-0.8512					61.458	0.63	0.478	0.477	0.31
51.303	-0.7012	-0.8536					61.5	0.6312	0.4788	0.479	0.312
51.335	-0.7016	-0.8556					61.543	0.6324	0.48	0.481	0.3135
51.367	-0.702	-0.8576					61.585	0.6336	0.4808	0.483	0.3155
51.399	-0.7024	-0.8596					61.627	0.6344	0.482	0.485	0.317
51.431	-0.7024	-0.8616					61.67	0.6356	0.4828	0.487	0.3185
51.463	-0.7024	-0.8632					61.712	0.6368	0.484	0.489	0.3205
51.495	-0.7024	-0.8648					61.754	0.6376	0.4848	0.491	0.322
51.527	-0.702	-0.8664					61.797	0.6384	0.486	0.493	0.3235
51.559	-0.7016	-0.8676					61.839	0.6396	0.4872	0.495	0.325
51.591	-0.7012	-0.8688					61.881	0.6404	0.488	0.4965	0.327
51.623	-0.7004	-0.87					61.924	0.6412	0.4892	0.4985	0.3285
51.655	-0.6996	-0.8708					61.966	0.642	0.49	0.5005	0.33
51.687	-0.6984	-0.8716					62.008	0.6428	0.4912	0.502	0.3315
51.718	-0.6972	-0.872					62.051	0.6436	0.4924	0.504	0.333
51.75	-0.696	-0.8724					62.093	0.6444	0.4932	0.5055	0.3345
51.782	-0.6944	-0.8728					62.136	0.6452	0.4944	0.5075	0.336
51.814	-0.6932	-0.8732					62.178	0.646	0.4956	0.509	0.337
51.846	-0.6912	-0.8732					62.22	0.6464	0.4964	0.511	0.3385
51.878	-0.6896	-0.8728					62.263	0.6472	0.4976	0.5125	0.34
51.91	-0.6876	-0.8728					62.305	0.6476	0.4988	0.514	0.3415
51.942	-0.6852	-0.8724					62.347	0.6484	0.4996	0.5155	0.343
51.974	-0.6832	-0.872					62.39	0.6488	0.5008	0.5175	0.344
52.006	-0.6808	-0.8712					62.432	0.6492	0.5016	0.519	0.3455
52.038	-0.678	-0.8704					62.474	0.65	0.5028	0.5205	0.347
52.07	-0.6752	-0.8696					62.517	0.6504	0.504	0.522	0.348
52.102	-0.6724	-0.8684					62.559	0.6508	0.5048	0.5235	0.3495
52.134	-0.6696	-0.8672					62.601	0.6512	0.506	0.525	0.3505
52.166	-0.6664	-0.866					62.644	0.6516	0.5068	0.5265	0.352
52.198	-0.6632	-0.8644					62.686	0.652	0.508	0.528	0.353
52.23	-0.66	-0.8628					62.728	0.652	0.5088	0.5295	0.3545
52.261	-0.6564	-0.8612					62.771	0.6524	0.51	0.531	0.3555
52.293	-0.6528	-0.8592					62.813	0.6528	0.5108	0.5325	0.3565
52.325	-0.6492	-0.8572					62.855	0.6528	0.512	0.534	0.358
52.357	-0.6456	-0.8552					62.898	0.6532	0.5128	0.5355	0.359
52.389	-0.6416	-0.8528					62.94	0.6532	0.514	0.5365	0.36
52.421	-0.6376	-0.8504					62.982	0.6536	0.5148	0.538	0.361
52.453	-0.6332	-0.848					63.025	0.6536	0.5156	0.5395	0.362
52.485	-0.6288	-0.8452					63.067	0.6536	0.5168	0.5405	0.3635
52.517	-0.6244	-0.8428					63.109	0.654	0.5176	0.542	0.3645
52.549	-0.62	-0.8396					63.152	0.654	0.5184	0.5435	0.3655
52.581	-0.6152	-0.8368					63.194	0.654	0.5196	0.5445	0.3665
52.613	-0.6104	-0.8336					63.237	0.654	0.5204	0.546	0.3675
52.645	-0.6056	-0.8304					63.279	0.654	0.5212	0.547	0.3685
52.677	-0.6008	-0.8268					63.321	0.654	0.5224	0.5485	0.3695
52.709	-0.5956	-0.8232					63.364	0.6536	0.5232	0.5495	0.3705
52.741	-0.5904	-0.8196					63.406	0.6536	0.524	0.551	0.3715
52.773	-0.5852	-0.816					63.448	0.6536	0.5248	0.552	0.372
52.805	-0.5796	-0.812					63.491	0.6532	0.5256	0.553	0.373
52.836	-0.5744	-0.808					63.533	0.6532	0.5268	0.554	0.374
52.868	-0.5688	-0.804					63.575	0.6528	0.5276	0.5555	0.375
52.9	-0.5628	-0.7996					63.618	0.6528	0.5284	0.5565	0.376
52.932	-0.5572	-0.7952					63.66	0.6524	0.5292	0.5575	0.3765
52.964	-0.5512	-0.7908					63.702	0.652	0.53	0.5585	0.3775
52.996	-0.5452	-0.786					63.745	0.6516	0.5308	0.5595	0.3785
53.028	-0.5392	-0.7816					63.787	0.6512	0.5316	0.561	0.379
53.06	-0.5332	-0.7768					63.829	0.6508	0.5324	0.562	0.38
53.092	-0.5268	-0.7716					63.872	0.6504	0.5332	0.563	0.381
53.124	-0.5204	-0.7668					63.914	0.65	0.534	0.564	0.3815
53.156	-0.514	-0.7616					63.956	0.6492	0.5352	0.565	0.3825
53.188	-0.5076	-0.7564					63.999	0.6488	0.536	0.566	0.383
53.22	-0.5012	-0.7512					64.041	0.6484	0.5368	0.567	0.384
53.252	-0.4944	-0.7456					64.083	0.6476	0.5376	0.5675	0.3845
53.284	-0.4876	-0.74					64.126	0.6472	0.5384	0.5685	0.3855
53.316	-0.4808	-0.7344					64.168	0.6464	0.5392	0.5695	0.386
53.348	-0.474	-0.7288					64.211	0.6456	0.54	0.5705	0.387
53.379	-0.4672	-0.7228					64.253	0.6452	0.5408	0.5715	0.3875
53.411	-0.46	-0.7168					64.295	0.6444	0.5416	0.572	0.388
53.443	-0.4532	-0.7108					64.338	0.6436	0.5424	0.573	0.389
53.475	-0.446	-0.7048					64.38	0.6428	0.5428	0.574	0.3895
53.507	-0.4388	-0.6988					64.422	0.642	0.5436	0.5745	0.3905
53.539	-0.4316	-0.6924					64.465	0.6416	0.5444	0.5755	0.391
53.571	-0.4244	-0.686					64.507	0.6408	0.5452	0.5765	0.3915
53.603	-0.4168	-0.6796					64.549	0.64	0.546	0.577	0.392
53.635	-0.4096	-0.6732					64.592	0.6392	0.5468	0.578	0.393
53.667	-0.402	-0.6664					64.634	0.6384	0.5476	0.5785	0.3935
53.699	-0.3948	-0.6596					64.676	0.6372	0.5484	0.5795	0.394
53.731	-0.3872	-0.6532					64.719	0.6364	0.5492	0.58	0.3945
53.763	-0.3796	-0.646					64.761	0.6356	0.55	0.581	0.395
53.795	-0.372	-0.6392					64.803	0.6348	0.5504	0.5815	0.3955
53.827	-0.3644	-0.6324					64.846	0.634	0.5512	0.5825	0.396
53.859	-0.3564	-0.6252					64.888	0.6332	0.552	0.583	0.397
53.891	-0.3488	-0.618					64.93	0.6324	0.5528	0.584	0.3975
53.922	-0.3412	-0.6108					64.973	0.6316	0.5536	0.5845	0.398
53.954	-0.3332	-0.6036					65.015	0.6304	0.5544	0.585	0.3985
53.986	-0.3256	-0.5964					65.057	0.6296	0.5548	0.586	0.399
54.018	-0.3176	-0.5892					65.1	0.6288	0.5556	0.5865	0.3995
54.05	-0.3096	-0.5816					65.142	0.628	0.5564	0.587	0.3995
54.082	-0.3016	-0.574					65.185	0.6272	0.5572	0.588	0.4
54.114	-0.294	-0.5668					65.227	0.6264	0.558	0.5885	0.4005
54.146	-0.286	-0.5592					65.269	0.6256	0.5584	0.589	0.401
54.178	-0.278	-0.5512					65.312	0.6248	0.5592	0.59	0.4015
54.21	-0.27	-0.5436					65.354	0.624	0.56	0.5905	0.402
54.242	-0.262	-0.536					65.396	0.6232	0.5608	0.591	0.402
54.274	-0.254	-0.528					65.439	0.6224	0.5612	0.5915	0.4025
54.306	-0.246	-0.5204					65.481	0.6216	0.562	0.592	0.403
54.338	-0.238	-0.5124					65.523	0.6208	0.5628	0.593	0.4035
54.37	-0.23	-0.5044					65.566	0.62	0.5636	0.5935	0.4035
54.402	-0.222	-0.4968					65.608	0.6192	0.564	0.594	0.404
54.434	-0.214	-0.4888					65.65	0.6184	0.5648	0.5945	0.4045
54.466	-0.2056	-0.4804					65.693	0.6176	0.5656	0.595	0.4045
54.497	-0.1976	-0.4724					65.735	0.6172	0.5664	0.5955	0.405
54.529	-0.1896	-0.4644					65.777	0.6164	0.5668	0.5965	0.405
54.561	-0.1816	-0.4564					65.82	0.6156	0.5676	0.597	0.4055
54.593	-0.1736	-0.4484					65.862	0.6148	0.5684	0.5975	0.4055
54.625	-0.1656	-0.44					65.904	0.6144	0.5692	0.598	0.406
54.657	-0.1576	-0.432					65.947	0.6136	0.57	0.5985	0.406
54.689	-0.1496	-0.4236					65.989	0.6132	0.5708	0.599	0.4065
54.721	-0.1416	-0.4156					66.031	0.6124	0.5716	0.5995	0.4065
54.753	-0.1336	-0.4072					66.074	0.612	0.572	0.6	0.4065
54.785	-0.1256	-0.3988					66.116	0.6116	0.5728	0.6005	0.407
54.817	-0.1176	-0.3908					66.158	0.6108	0.5736	0.601	0.407
54.849	-0.11	-0.3824					66.201	0.6104	0.5744	0.6015	0.407
54.881	-0.102	-0.374					66.243	0.61	0.5752	0.602	0.4075
54.913	-0.094	-0.3656					66.286	0.6096	0.576	0.6025	0.4075
54.945	-0.0864	-0.3576					66.328	0.6092	0.5768	0.603	0.4075
54.977	-0.0784	-0.3492					66.37	0.6088	0.5776	0.6035	0.4075
55.009	-0.0708	-0.3408					66.413	0.6084	0.5784	0.604	0.408
55.04	-0.0628	-0.3324					66.455	0.608	0.5792	0.6045	0.408
55.072	-0.0552	-0.324					66.497	0.608	0.5804	0.605	0.408
55.104	-0.0476	-0.316					66.54	0.6076	0.5812	0.6055	0.408
55.136	-0.0396	-0.3076					66.582	0.6076	0.582	0.606	0.408
55.168	-0.032	-0.2992					66.624	0.6072	0.5828	0.6065	0.408
55.2	-0.0244	-0.2908					66.667	0.6072	0.5836	0.607	0.408
55.232	-0.0168	-0.2824					66.709	0.6068	0.5844	0.6075	0.4085
55.264	-0.0092	-0.2744					66.751	0.6068	0.5856	0.6075	0.4085
55.296	-0.002	-0.266					66.794	0.6068	0.5864	0.608	0.4085
55.328	0.0056	-0.2576					66.836	0.6068	0.5872	0.6085	0.4085
55.36	0.0128	-0.2496					66.878	0.6068	0.5884	0.609	0.4085
55.392	0.0204	-0.2412					66.921	0.6068	0.5892	0.6095	0.4085
55.424	0.0276	-0.2332					66.963	0.6068	0.59	0.6095	0.4085
55.456	0.0348	-0.2248					67.005	0.6068	0.5912	0.61	0.4085
55.488	0.042	-0.2168					67.048	0.6068	0.592	0.6105	0.4085
55.52	0.0492	-0.2084					67.09	0.6068	0.5928	0.6105	0.408
55.552	0.0564	-0.2004					67.132	0.6072	0.594	0.611	0.408
55.583	0.0636	-0.1924					67.175	0.6072	0.5948	0.6115	0.408
55.615	0.0708	-0.1844					67.217	0.6076	0.596	0.6115	0.408
55.647	0.0776	-0.1764					67.26	0.6076	0.5968	0.612	0.408
55.679	0.0844	-0.1684					67.302	0.608	0.598	0.6125	0.408
55.711	0.0912	-0.1604					67.344	0.6084	0.5988	0.6125	0.408
55.743	0.0984	-0.1524					67.387	0.6084	0.6	0.613	0.408
55.775	0.1048	-0.1444					67.429	0.6088	0.6008	0.613	0.4075
55.807	0.1116	-0.1364					67.471	0.6092	0.602	0.6135	0.4075
55.839	0.1184	-0.1288					67.514	0.6096	0.6028	0.6135	0.4075
55.871	0.1248	-0.1208					67.556	0.61	0.604	0.614	0.4075
55.903	0.1316	-0.1132					67.598	0.6104	0.6052	0.614	0.4075
55.935	0.138	-0.1056					67.641	0.6108	0.606	0.6145	0.4075
55.967	0.1444	-0.098					67.683	0.6112	0.6072	0.6145	0.407
55.999	0.1508	-0.09					67.725	0.6116	0.608	0.6145	0.407
56.031	0.1572	-0.0824					67.768	0.612	0.6092	0.615	0.407
56.063	0.1632	-0.0752					67.81	0.6124	0.6104	0.615	0.407
56.095	0.1696	-0.0676					67.852	0.6132	0.6112	0.615	0.407
56.126	0.1756	-0.06					67.895	0.6136	0.6124	0.6155	0.4065
56.158	0.1816	-0.0528					67.937	0.614	0.6136	0.6155	0.4065
56.19	0.1876	-0.0452					67.979	0.6144	0.6148	0.6155	0.4065
56.222	0.1936	-0.038					68.022	0.6152	0.6156	0.616	0.4065
56.254	0.1996	-0.0308					68.064	0.6156	0.6168	0.616	0.4065
56.286	0.2052	-0.0236					68.106	0.6164	0.618	0.616	0.406
56.318	0.2108	-0.0164					68.149	0.6168	0.6192	0.6165	0.406
56.35	0.2168	-0.0092					68.191	0.6172	0.62	0.6165	0.406
56.382	0.2224	-0.0024					68.234	0.618	0.6212	0.6165	0.406
56.414	0.2276	0.0048					68.276	0.6184	0.6224	0.6165	0.406
56.446	0.2332	0.0116					68.318	0.6192	0.6236	0.617	0.4055
56.478	0.2388	0.0184					68.361	0.6196	0.6248	0.617	0.4055
56.51	0.244	0.0252					68.403	0.6204	0.626	0.617	0.4055
56.542	0.2492	0.032					68.445	0.6208	0.6272	0.617	0.4055
56.574	0.2544	0.0388					68.488	0.6216	0.628	0.617	0.4055
56.606	0.2596	0.0452					68.53	0.622	0.6292	0.6175	0.405
56.638	0.2648	0.052					68.572	0.6228	0.6304	0.6175	0.405
56.67	0.2696	0.0584					68.615	0.6232	0.6316	0.6175	0.405
56.701	0.2748	0.0648					68.657	0.624	0.6328	0.6175	0.405
56.733	0.2796	0.0712					68.699	0.6244	0.634	0.618	0.405
56.765	0.2844	0.0776					68.742	0.6252	0.6352	0.618	0.4045
56.797	0.2892	0.084					68.784	0.6256	0.6364	0.618	0.4045
56.829	0.294	0.09					68.826	0.6264	0.6376	0.6185	0.4045
56.861	0.2984	0.0964					68.869	0.6268	0.6388	0.6185	0.4045
56.893	0.3032	0.1024					68.911	0.6276	0.64	0.6185	0.404
56.925	0.3076	0.1084					68.953	0.6284	0.6412	0.6185	0.404
56.957	0.312	0.1144					68.996	0.6288	0.6424	0.619	0.404
56.989	0.3164	0.1204					69.038	0.6296	0.6436	0.619	0.404
57.021	0.3208	0.1264					69.08	0.63	0.6448	0.619	0.404
57.053	0.3248	0.132					69.123	0.6308	0.646	0.6195	0.404
57.085	0.3292	0.1376					69.165	0.6316	0.6476	0.6195	0.4035
57.117	0.3332	0.1432					69.208	0.632	0.6488	0.6195	0.4035
57.149	0.3372	0.1488					69.25	0.6328	0.65	0.62	0.4035
57.181	0.3412	0.1544					69.292	0.6332	0.6512	0.62	0.4035
57.213	0.3452	0.16					69.335	0.634	0.6524	0.62	0.4035
57.244	0.3492	0.1652					69.377	0.6348	0.6536	0.6205	0.4035
57.276	0.3528	0.1708					69.419	0.6352	0.6548	0.6205	0.4035
57.308	0.3564	0.176					69.462	0.636	0.656	0.6205	0.403
57.34	0.3604	0.1812					69.504	0.6368	0.6572	0.621	0.403
57.372	0.364	0.1864					69.546	0.6376	0.6584	0.621	0.403
57.404	0.3676	0.1916					69.589	0.638	0.6596	0.6215	0.403
57.436	0.3708	0.1964					69.631	0.6388	0.6608	0.6215	0.403
57.468	0.3744	0.2016					69.673	0.6396	0.662	0.6215	0.403
57.5	0.3776	0.2064					69.716	0.6404	0.6632	0.622	0.403
57.532	0.3812	0.2112					69.758	0.6412	0.6644	0.622	0.403
57.564	0.3844	0.216					69.8	0.6416	0.6656	0.622	0.403
57.596	0.3876	0.2208					69.843	0.6424	0.6664	0.6225	0.403
57.628	0.3908	0.2252					69.885	0.6432	0.6676	0.6225	0.4035
57.66	0.3936	0.23					69.927	0.644	0.6688	0.6225	0.4035
57.692	0.3968	0.2344					69.97	0.6448	0.67	0.6225	0.4035
57.724	0.3996	0.2388					70.012	0.6456	0.6712	0.623	0.4035
57.756	0.4028	0.2432					70.054	0.6464	0.6724	0.623	0.4035
57.787	0.4056	0.2476					70.097	0.6472	0.6732	0.623	0.4035
57.819	0.4084	0.252					70.139	0.648	0.6744	0.623	0.404
57.851	0.4112	0.256					70.181	0.6488	0.6756	0.6235	0.404
57.883	0.4136	0.2604					70.224	0.6496	0.6764	0.6235	0.404
57.915	0.4164	0.2644					70.266	0.6504	0.6776	0.6235	0.4045
57.947	0.4188	0.2684					70.309	0.6512	0.6788	0.6235	0.4045
57.979	0.4216	0.2724					70.351	0.652	0.6796	0.6235	0.4045
58.011	0.424	0.2764					70.393	0.6528	0.6808	0.6235	0.405
58.043	0.4264	0.28					70.436	0.6536	0.6816	0.624	0.405
58.075	0.4288	0.284					70.478	0.6544	0.6828	0.624	0.4055
58.107	0.4308	0.2876					70.52	0.6552	0.6836	0.624	0.4055
58.139	0.4332	0.2912					70.563	0.656	0.6848	0.624	0.4055
58.171	0.4356	0.2948					70.605	0.6572	0.6856	0.624	0.406
58.203	0.4376	0.2984					70.647	0.658	0.6868	0.624	0.406
58.235	0.4396	0.302					70.69	0.6588	0.6876	0.624	0.4065
58.267	0.4416	0.3056					70.732	0.6596	0.6884	0.624	0.407
58.299	0.4436	0.3088					70.774	0.6604	0.6892	0.624	0.407
58.33	0.4456	0.3124					70.817	0.6612	0.6904	0.624	0.4075
58.362	0.4476	0.3156					70.859	0.6624	0.6912	0.6235	0.4075
58.394	0.4496	0.3188					70.901	0.6632	0.692	0.6235	0.408
58.426	0.4512	0.322					70.944	0.664	0.6928	0.6235	0.408
58.458	0.4532	0.3252					70.986	0.6648	0.6936	0.6235	0.4085
58.49	0.4548	0.3284					71.028	0.666	0.6948	0.6235	0.409
58.522	0.4564	0.3312					71.071	0.6668	0.6956	0.6235	0.409
58.554	0.458	0.3344					71.113	0.6676	0.6964	0.623	0.4095
58.586	0.4596	0.3372					71.155	0.6684	0.6972	0.623	0.41
58.618	0.4612	0.34					71.198	0.6696	0.698	0.623	0.41
58.65	0.4628	0.3428					71.24	0.6704	0.6988	0.6225	0.4105
58.682	0.464	0.3456					71.283	0.6712	0.6996	0.6225	0.411
58.714	0.4656	0.3484					71.325	0.672	0.7004	0.6225	0.411
58.746	0.4668	0.3512					71.367	0.6732	0.7012	0.622	0.4115
58.778	0.4684	0.354					71.41	0.674	0.702	0.622	0.412
58.81	0.4696	0.3564					71.452	0.6748	0.7028	0.622	0.4125
58.842	0.4708	0.3588					71.494	0.676	0.7032	0.6215	0.4125
58.874	0.472	0.3616					71.537	0.6768	0.704	0.6215	0.413
58.905	0.4732	0.364					71.579	0.6776	0.7048	0.621	0.4135
58.937	0.4744	0.3664					71.621	0.6788	0.7056	0.621	0.4135
58.969	0.4756	0.3688					71.664	0.6796	0.7064	0.6205	0.414
59.001	0.4768	0.3708					71.706	0.6808	0.7072	0.6205	0.4145
59.033	0.4776	0.3732					71.748	0.6816	0.708	0.62	0.4145
59.065	0.4788	0.3756					71.791	0.6828	0.7088	0.62	0.415
59.097	0.4796	0.3776					71.833	0.6836	0.7096	0.6195	0.4155
59.129	0.4808	0.38					71.875	0.6848	0.71	0.6195	0.4155
59.161	0.4816	0.382					71.918	0.6856	0.7108	0.619	0.416
59.193	0.4824	0.384					71.96	0.6868	0.7116	0.6185	0.4165
59.225	0.4832	0.386					72.002	0.688	0.7124	0.6185	0.4165
59.257	0.484	0.388					72.045	0.6892	0.7132	0.618	0.417
59.289	0.4848	0.39					72.087	0.6904	0.714	0.618	0.4175
59.321	0.4856	0.392					72.129	0.6916	0.7144	0.6175	0.4175
59.353	0.4864	0.3936					72.172	0.6928	0.7152	0.617	0.418
59.385	0.4872	0.3956					72.214	0.694	0.716	0.617	0.4185
59.417	0.488	0.3972					72.257	0.6952	0.7168	0.6165	0.4185
59.448	0.4884	0.3992					72.299	0.6964	0.7176	0.616	0.419
59.48	0.4892	0.4008					72.341	0.6976	0.718	0.616	0.4195
59.512	0.4896	0.4024					72.384	0.6992	0.7188	0.6155	0.4195
59.544	0.4904	0.404					72.426	0.7004	0.7196	0.615	0.42
59.576	0.4908	0.4056					72.468	0.7016	0.7204	0.6145	0.4205
59.608	0.4916	0.4072					72.511	0.7032	0.7208	0.6145	0.4205
59.64	0.492	0.4088					72.553	0.7048	0.7216	0.614	0.421
59.672	0.4924	0.4104					72.595	0.706	0.7224	0.6135	0.4215
59.704	0.4928	0.412					72.638	0.7076	0.7232	0.6135	0.4215
59.736	0.4932	0.4132					72.68	0.7092	0.7236	0.613	0.422
59.768	0.4936	0.4148					72.722	0.7108	0.7244	0.6125	0.4225
59.8	0.494	0.416					72.765	0.7124	0.7252	0.612	0.4225
59.832	0.4944	0.4176					72.807	0.714	0.7256	0.612	0.423
59.864	0.4948	0.4188					72.849	0.7156	0.7264	0.6115	0.423
59.896	0.4952	0.42					72.892	0.7172	0.7272	0.611	0.4235
59.928	0.4956	0.4212					72.934	0.7188	0.7276	0.6105	0.424
59.96	0.4956	0.4224					72.976	0.7204	0.7284	0.6105	0.424
59.991	0.496	0.4236					73.019	0.7224	0.7292	0.61	0.4245
60.023	0.4964	0.4248					73.061	0.724	0.7296	0.6095	0.425
60.055	0.4964	0.426					73.103	0.7256	0.7304	0.609	0.425
60.087	0.4968	0.4272					73.146	0.7276	0.7312	0.609	0.4255
60.119	0.4972	0.4284					73.188	0.7292	0.7316	0.6085	0.426
60.151	0.4972	0.4292					73.23	0.7312	0.7324	0.608	0.426
60.183	0.4972	0.4304					73.273	0.7328	0.7332	0.6075	0.4265
60.215	0.4976	0.4316					73.315	0.7348	0.7336	0.607	0.427
60.247	0.4976	0.4324					73.358	0.7368	0.7344	0.607	0.427
60.279	0.498	0.4336					73.4	0.7384	0.7348	0.6065	0.4275
60.311	0.498	0.4344					73.442	0.7404	0.7356	0.606	0.428
60.343	0.498	0.4352					73.485	0.7424	0.7364	0.6055	0.428
60.375	0.4984	0.4364					73.527	0.7444	0.7368	0.6055	0.4285
60.407	0.4984	0.4372					73.569	0.7464	0.7376	0.605	0.4285
60.439	0.4984	0.438					73.612	0.748	0.7384	0.6045	0.429
60.471	0.4984	0.4388					73.654	0.75	0.7388	0.604	0.4295
60.503	0.4984	0.4396					73.696	0.752	0.7396	0.6035	0.4295
60.534	0.4984	0.4404					73.739	0.754	0.7404	0.6035	0.43
60.566	0.4984	0.4412					73.781	0.756	0.7408	0.603	0.4305
60.598	0.4988	0.442					73.823	0.758	0.7416	0.6025	0.4305
60.63	0.4988	0.4428					73.866	0.7604	0.7424	0.602	0.431
60.662	0.4988	0.4432					73.908	0.7624	0.7428	0.6015	0.431
60.694	0.4988	0.444					73.95	0.7644	0.7436	0.601	0.4315
60.726	0.4988	0.4448					73.993	0.7664	0.7444	0.601	0.432
60.758	0.4988	0.4452					74.035	0.7684	0.7452	0.6005	0.432
60.79	0.4988	0.446					74.077	0.7704	0.7456	0.6	0.4325
60.822	0.4984	0.4468					74.12	0.7724	0.7464	0.5995	0.433
60.854	0.4984	0.4472					74.162	0.7748	0.7472	0.599	0.433
60.886	0.4984	0.448					74.204	0.7768	0.748	0.599	0.4335
60.918	0.4984	0.4484					74.247	0.7788	0.7488	0.5985	0.4335
60.95	0.4984	0.4488					74.289	0.7808	0.7496	0.598	0.434
60.982	0.4984	0.4496					74.332	0.7832	0.75	0.5975	0.4345
61.014	0.4984	0.45					74.374	0.7852	0.7508	0.597	0.4345
61.046	0.498	0.4504					74.416	0.7872	0.7516	0.597	0.435
61.078	0.498	0.4508					74.459	0.7892	0.7524	0.5965	0.435
61.109	0.498	0.4512					74.501	0.7916	0.7532	0.596	0.4355
61.141	0.498	0.452					74.543	0.7936	0.754	0.5955	0.436
61.173	0.498	0.4524					74.586	0.7956	0.7548	0.5955	0.436
61.205	0.4976	0.4528					74.628	0.7976	0.7556	0.595	0.4365
61.237	0.4976	0.4532					74.67	0.8	0.7564	0.5945	0.437
61.269	0.4976	0.4536					74.713	0.802	0.7572	0.594	0.437
61.301	0.4972	0.4536					74.755	0.804	0.758	0.594	0.4375
61.333	0.4972	0.454					74.797	0.806	0.7592	0.5935	0.4375
61.365	0.4972	0.4544					74.84	0.8084	0.76	0.593	0.438
61.397	0.4972	0.4548					74.882	0.8104	0.7608	0.5925	0.4385
61.429	0.4968	0.4552					74.924	0.8124	0.7616	0.592	0.439
61.461	0.4968	0.4552					74.967	0.8148	0.7624	0.592	0.439
61.493	0.4964	0.4556					75.009	0.8168	0.7632	0.5915	0.4395
61.525	0.4964	0.456					75.051	0.8188	0.7644	0.591	0.44
61.557	0.4964	0.456					75.094	0.8208	0.7652	0.5905	0.4405
61.589	0.496	0.4564					75.136	0.8232	0.766	0.5905	0.4405
61.621	0.496	0.4564					75.178	0.8252	0.7668	0.59	0.441
61.652	0.496	0.4568					75.221	0.8272	0.768	0.5895	0.4415
61.684	0.4956	0.4568					75.263	0.8292	0.7688	0.589	0.442
61.716	0.4956	0.4572					75.306	0.8316	0.7696	0.5885	0.4425
61.748	0.4952	0.4572					75.348	0.8336	0.7708	0.588	0.4425
61.78	0.4952	0.4576					75.39	0.8356	0.7716	0.588	0.443
61.812	0.4952	0.4576					75.433	0.8376	0.7724	0.5875	0.4435
61.844	0.4948	0.4576					75.475	0.8396	0.7736	0.587	0.444
61.876	0.4948	0.458					75.517	0.8416	0.7744	0.5865	0.4445
61.908	0.4944	0.458					75.56	0.844	0.7756	0.586	0.445
61.94	0.4944	0.458					75.602	0.846	0.7764	0.5855	0.4455
61.972	0.4944	0.458					75.644	0.848	0.7772	0.585	0.446
62.004	0.494	0.4584					75.687	0.85	0.7784	0.5845	0.4465
62.036	0.494	0.4584					75.729	0.852	0.7792	0.584	0.447
62.068	0.4936	0.4584					75.771	0.854	0.7804	0.584	0.4475
62.1	0.4936	0.4584					75.814	0.8556	0.7812	0.5835	0.448
62.132	0.4932	0.4584					75.856	0.8576	0.7824	0.583	0.4485
62.164	0.4932	0.4584					75.898	0.8596	0.7836	0.5825	0.449
62.195	0.4932	0.4584					75.941	0.8616	0.7844	0.582	0.4495
62.227	0.4928	0.4584					75.983	0.8632	0.7856	0.5815	0.45
62.259	0.4928	0.4584					76.025	0.8652	0.7864	0.581	0.4505
62.291	0.4924	0.4584					76.068	0.8668	0.7876	0.5805	0.4515
62.323	0.4924	0.4584					76.11	0.8688	0.7888	0.5795	0.452
62.355	0.492	0.4584					76.152	0.8704	0.7896	0.579	0.4525
62.387	0.492	0.4584					76.195	0.8724	0.7908	0.5785	0.453
62.419	0.4916	0.4584					76.237	0.874	0.792	0.578	0.4535
62.451	0.4916	0.4584					76.279	0.8756	0.7928	0.5775	0.4545
62.483	0.4916	0.4584					76.322	0.8772	0.794	0.577	0.455
62.515	0.4912	0.458					76.364	0.8788	0.7952	0.5765	0.4555
62.547	0.4912	0.458					76.407	0.8804	0.7964	0.576	0.456
62.579	0.4908	0.458					76.449	0.882	0.7972	0.575	0.457
62.611	0.4908	0.458					76.491	0.8836	0.7984	0.5745	0.4575
62.643	0.4904	0.458					76.534	0.8852	0.7996	0.574	0.458
62.675	0.4904	0.4576					76.576	0.8868	0.8008	0.5735	0.4585
62.707	0.4904	0.4576					76.618	0.8884	0.802	0.5725	0.4595
62.739	0.49	0.4576					76.661	0.8896	0.8032	0.572	0.46
62.77	0.49	0.4572					76.703	0.8912	0.8044	0.5715	0.4605
62.802	0.4896	0.4572					76.745	0.8928	0.8052	0.5705	0.4615
62.834	0.4896	0.4572					76.788	0.894	0.8064	0.57	0.462
62.866	0.4892	0.4568					76.83	0.8956	0.8076	0.569	0.4625
62.898	0.4892	0.4568					76.872	0.8968	0.8088	0.5685	0.4635
62.93	0.4888	0.4568					76.915	0.8984	0.81	0.5675	0.464
62.962	0.4888	0.4564					76.957	0.8996	0.8112	0.567	0.4645
62.994	0.4888	0.4564					76.999	0.9008	0.8124	0.566	0.4655
63.026	0.4884	0.456					77.042	0.902	0.8136	0.5655	0.466
63.058	0.4884	0.456					77.084	0.9036	0.8152	0.5645	0.4665
63.09	0.488	0.456					77.126	0.9048	0.8164	0.564	0.4675
63.122	0.488	0.4556					77.169	0.906	0.8176	0.563	0.468
63.154	0.4876	0.4556					77.211	0.9072	0.8188	0.5625	0.4685
63.186	0.4876	0.4552					77.253	0.9084	0.82	0.5615	0.4695
63.218	0.4872	0.4552					77.296	0.9096	0.8212	0.5605	0.47
63.25	0.4872	0.4548					77.338	0.9108	0.8228	0.56	0.4705
63.282	0.4868	0.4548					77.381	0.912	0.824	0.559	0.4715
63.313	0.4868	0.4544					77.423	0.9132	0.8252	0.558	0.472
63.345	0.4864	0.4544					77.465	0.9144	0.8264	0.5575	0.4725
63.377	0.4864	0.454					77.508	0.9156	0.8276	0.5565	0.4735
63.409	0.486	0.4536					77.55	0.9168	0.8292	0.5555	0.474
63.441	0.486	0.4536					77.592	0.918	0.8304	0.5545	0.475
63.473	0.4856	0.4532					77.635	0.9188	0.8316	0.554	0.4755
63.505	0.4856	0.4532					77.677	0.92	0.8332	0.553	0.476
63.537	0.4852	0.4528					77.719	0.9212	0.8344	0.552	0.477
63.569	0.4848	0.4528					77.762	0.9224	0.8356	0.551	0.4775
63.601	0.4848	0.4524					77.804	0.9232	0.8372	0.5505	0.478
63.633	0.4844	0.452					77.846	0.9244	0.8384	0.5495	0.479
63.665	0.4844	0.452					77.889	0.9256	0.8396	0.5485	0.4795
63.697	0.484	0.4516					77.931	0.9264	0.8408	0.5475	0.48
63.729	0.4836	0.4512					77.973	0.9276	0.8424	0.5465	0.481
63.761	0.4836	0.4512					78.016	0.9288	0.8436	0.546	0.4815
63.793	0.4832	0.4508					78.058	0.9296	0.8448	0.545	0.482
63.825	0.4828	0.4504					78.1	0.9308	0.8464	0.544	0.4825
63.856	0.4828	0.4504					78.143	0.9316	0.8476	0.543	0.4835
63.888	0.4824	0.45					78.185	0.9328	0.8488	0.542	0.484
63.92	0.482	0.4496					78.227	0.9336	0.8504	0.5415	0.4845
63.952	0.482	0.4496					78.27	0.9348	0.8516	0.5405	0.485
63.984	0.4816	0.4492					78.312	0.9356	0.8528	0.5395	0.486
64.016	0.4812	0.4488					78.355	0.9368	0.854	0.5385	0.4865
64.048	0.4808	0.4484					78.397	0.9376	0.8556	0.5375	0.487
64.08	0.4804	0.4484					78.439	0.9384	0.8568	0.537	0.4875
64.112	0.4804	0.448					78.482	0.9396	0.858	0.536	0.488
64.144	0.48	0.4476					78.524	0.9404	0.8592	0.535	0.489
64.176	0.4796	0.4472					78.566	0.9412	0.8604	0.534	0.4895
64.208	0.4792	0.4472					78.609	0.942	0.8616	0.5335	0.49
64.24	0.4788	0.4468					78.651	0.9432	0.8628	0.5325	0.4905
64.272	0.4784	0.4464					78.693	0.944	0.864	0.5315	0.491
64.304	0.478	0.446					78.736	0.9448	0.8656	0.5305	0.4915
64.336	0.4776	0.446					78.778	0.9456	0.8668	0.53	0.492
64.368	0.4772	0.4456					78.82	0.9464	0.868	0.529	0.4925
64.399	0.4768	0.4452					78.863	0.9472	0.8692	0.528	0.493
64.431	0.4764	0.4448					78.905	0.948	0.8704	0.5275	0.4935
64.463	0.476	0.4444					78.947	0.9488	0.8712	0.5265	0.4935
64.495	0.4756	0.4444					78.99	0.9496	0.8724	0.5255	0.494
64.527	0.4752	0.444					79.032	0.9504	0.8736	0.525	0.4945
64.559	0.4748	0.4436					79.074	0.9512	0.8748	0.524	0.495
64.591	0.4744	0.4432					79.117	0.952	0.876	0.523	0.495
64.623	0.474	0.4428					79.159	0.9528	0.8772	0.5225	0.4955
64.655	0.4736	0.4424					79.201	0.9532	0.8784	0.5215	0.496
64.687	0.4728	0.442					79.244	0.954	0.8792	0.521	0.496
64.719	0.4724	0.4416					79.286	0.9548	0.8804	0.52	0.4965
64.751	0.472	0.4416					79.328	0.9556	0.8816	0.519	0.497
64.783	0.4716	0.4412					79.371	0.9564	0.8824	0.5185	0.497
64.815	0.4712	0.4408					79.413	0.9568	0.8836	0.5175	0.4975
64.847	0.4704	0.4404					79.456	0.9576	0.8848	0.5165	0.4975
64.879	0.47	0.44					79.498	0.9584	0.8856	0.516	0.4975
64.911	0.4696	0.4396					79.54	0.9592	0.8868	0.515	0.498
64.943	0.4692	0.4392					79.583	0.9596	0.8876	0.514	0.498
64.974	0.4684	0.4388					79.625	0.9604	0.8888	0.5135	0.498
65.006	0.468	0.4384					79.667	0.9612	0.8896	0.5125	0.4985
65.038	0.4676	0.438					79.71	0.962	0.8908	0.5115	0.4985
65.07	0.4668	0.4376					79.752	0.9624	0.8916	0.511	0.4985
65.102	0.4664	0.4372					79.794	0.9632	0.8924	0.51	0.4985
65.134	0.466	0.4368					79.837	0.964	0.8936	0.509	0.4985
65.166	0.4652	0.4364					79.879	0.9644	0.8944	0.5085	0.4985
65.198	0.4648	0.436					79.921	0.9652	0.8952	0.5075	0.4985
65.23	0.464	0.4356					79.964	0.966	0.8964	0.5065	0.4985
65.262	0.4636	0.4352					80.006	0.9664	0.8972	0.5055	0.4985
65.294	0.4632	0.4348					80.048	0.9672	0.898	0.505	0.4985
65.326	0.4624	0.4344					80.091	0.968	0.8988	0.504	0.4985
65.358	0.462	0.434					80.133	0.9684	0.8996	0.503	0.4985
65.39	0.4612	0.4332					80.175	0.9692	0.9004	0.5025	0.4985
65.422	0.4608	0.4328					80.218	0.97	0.9012	0.5015	0.4985
65.454	0.46	0.4324					80.26	0.9704	0.902	0.5005	0.4985
65.486	0.4596	0.432					80.302	0.9712	0.9028	0.5	0.4985
65.517	0.4588	0.4316					80.345	0.972	0.9036	0.499	0.4985
65.549	0.4584	0.4312					80.387	0.9724	0.9044	0.498	0.498
65.581	0.4576	0.4308					80.43	0.9732	0.9052	0.4975	0.498
65.613	0.4572	0.43					80.472	0.9736	0.9056	0.4965	0.498
65.645	0.4564	0.4296					80.514	0.9744	0.9064	0.496	0.498
65.677	0.456	0.4292					80.557	0.9752	0.9072	0.495	0.498
65.709	0.4552	0.4288					80.599	0.9756	0.9076	0.494	0.4975
65.741	0.4544	0.4284					80.641	0.9764	0.9084	0.4935	0.4975
65.773	0.454	0.428					80.684	0.9768	0.9088	0.4925	0.4975
65.805	0.4532	0.4272					80.726	0.9776	0.9096	0.492	0.497
65.837	0.4528	0.4268					80.768	0.978	0.91	0.491	0.497
65.869	0.452	0.4264					80.811	0.9784	0.9108	0.4905	0.497
65.901	0.4512	0.426					80.853	0.9792	0.9112	0.4895	0.497
65.933	0.4508	0.4252					80.895	0.9796	0.9116	0.489	0.4965
65.965	0.45	0.4248					80.938	0.98	0.9124	0.4885	0.4965
65.997	0.4492	0.4244					80.98	0.9808	0.9128	0.4875	0.4965
66.029	0.4488	0.424					81.022	0.9812	0.9132	0.487	0.496
66.06	0.448	0.4232					81.065	0.9816	0.9136	0.486	0.496
66.092	0.4472	0.4228					81.107	0.982	0.914	0.4855	0.496
66.124	0.4468	0.4224					81.149	0.9824	0.9144	0.485	0.4955
66.156	0.446	0.4216					81.192	0.9828	0.9148	0.484	0.4955
66.188	0.4452	0.4212					81.234	0.9832	0.9152	0.4835	0.4955
66.22	0.4444	0.4208					81.276	0.9836	0.9156	0.483	0.495
66.252	0.444	0.42					81.319	0.984	0.916	0.482	0.495
66.284	0.4432	0.4196					81.361	0.984	0.916	0.4815	0.495
66.316	0.4424	0.4192					81.404	0.9844	0.9164	0.481	0.4945
66.348	0.4416	0.4184					81.446	0.9848	0.9168	0.4805	0.4945
66.38	0.4408	0.418					81.488	0.9848	0.9168	0.48	0.4945
66.412	0.4404	0.4176					81.531	0.9852	0.9172	0.479	0.494
66.444	0.4396	0.4168					81.573	0.9852	0.9176	0.4785	0.494
66.476	0.4388	0.4164					81.615	0.9856	0.9176	0.478	0.4935
66.508	0.438	0.416					81.658	0.9856	0.918	0.4775	0.4935
66.54	0.4372	0.4152					81.7	0.9856	0.918	0.477	0.4935
66.572	0.4364	0.4148					81.742	0.986	0.9184	0.4765	0.493
66.603	0.4356	0.4144					81.785	0.986	0.9184	0.476	0.493
66.635	0.4352	0.4136					81.827	0.986	0.9184	0.4755	0.493
66.667	0.4344	0.4132					81.869	0.986	0.9188	0.475	0.4925
66.699	0.4336	0.4124					81.912	0.986	0.9188	0.4745	0.4925
66.731	0.4328	0.412					81.954	0.986	0.9188	0.474	0.492
66.763	0.432	0.4116					81.996	0.986	0.9192	0.4735	0.492
66.795	0.4312	0.4108					82.039	0.986	0.9192	0.473	0.492
66.827	0.4304	0.4104					82.081	0.986	0.9192	0.4725	0.4915
66.859	0.4296	0.4096					82.123	0.9856	0.9192	0.472	0.4915
66.891	0.4288	0.4092					82.166	0.9856	0.9192	0.4715	0.4915
66.923	0.428	0.4088					82.208	0.9856	0.9196	0.4715	0.491
66.955	0.4272	0.408					82.25	0.9856	0.9196	0.471	0.491
66.987	0.4264	0.4076					82.293	0.9852	0.9196	0.4705	0.4905
67.019	0.4256	0.4068					82.335	0.9852	0.9196	0.47	0.4905
67.051	0.4248	0.4064					82.377	0.9848	0.9196	0.47	0.4905
67.083	0.424	0.4056					82.42	0.9848	0.9196	0.4695	0.49
67.115	0.4232	0.4052					82.462	0.9844	0.9196	0.469	0.49
67.147	0.4224	0.4048					82.505	0.9844	0.9196	0.4685	0.49
67.178	0.4216	0.404					82.547	0.984	0.9196	0.4685	0.4895
67.21	0.4208	0.4036					82.589	0.984	0.9196	0.468	0.4895
67.242	0.42	0.4028					82.632	0.9836	0.9196	0.468	0.4895
67.274	0.4192	0.4024					82.674	0.9836	0.92	0.4675	0.489
67.306	0.4184	0.402					82.716	0.9832	0.92	0.467	0.489
67.338	0.4176	0.4012					82.759	0.9828	0.92	0.467	0.489
67.37	0.4168	0.4008					82.801	0.9828	0.92	0.4665	0.489
67.402	0.416	0.4					82.843	0.9824	0.92	0.4665	0.4885
67.434	0.4152	0.3996					82.886	0.9824	0.92	0.466	0.4885
67.466	0.4144	0.3988					82.928	0.982	0.92	0.466	0.4885
67.498	0.4136	0.3984					82.97	0.9816	0.92	0.4655	0.4885
67.53	0.4128	0.398					83.013	0.9816	0.92	0.4655	0.488
67.562	0.412	0.3972					83.055	0.9812	0.92	0.4655	0.488
67.594	0.4112	0.3968					83.097	0.9808	0.92	0.465	0.488
67.626	0.4104	0.396					83.14	0.9808	0.92	0.465	0.488
67.658	0.4096	0.3956					83.182	0.9804	0.92	0.4645	0.488
67.69	0.4088	0.3952					83.224	0.98	0.92	0.4645	0.488
67.721	0.408	0.3944					83.267	0.98	0.92	0.4645	0.4875
67.753	0.4072	0.394					83.309	0.9796	0.92	0.4645	0.4875
67.785	0.4068	0.3932					83.351	0.9792	0.92	0.4645	0.4875
67.817	0.406	0.3928					83.394	0.9792	0.92	0.464	0.4875
67.849	0.4052	0.3924					83.436	0.9788	0.92	0.464	0.4875
67.881	0.4044	0.3916					83.479	0.9784	0.92	0.464	0.4875
67.913	0.4036	0.3912					83.521	0.9784	0.92	0.464	0.4875
67.945	0.4028	0.3904					83.563	0.978	0.92	0.464	0.4875
67.977	0.402	0.39					83.606	0.9776	0.92	0.464	0.4875
68.009	0.4012	0.3896					83.648	0.9776	0.92	0.464	0.4875
68.041	0.4008	0.3888					83.69	0.9772	0.92	0.464	0.4875
68.073	0.4	0.3884					83.733	0.9768	0.92	0.464	0.4875
68.105	0.3992	0.3876					83.775	0.9764	0.92	0.464	0.4875
68.137	0.3984	0.3872					83.817	0.9764	0.92	0.464	0.4875
68.169	0.398	0.3868					83.86	0.976	0.92	0.4645	0.4875
68.201	0.3972	0.386					83.902	0.9756	0.92	0.4645	0.4875
68.233	0.3964	0.3856					83.944	0.9752	0.92	0.4645	0.488
68.264	0.396	0.3848					83.987	0.9748	0.92	0.4645	0.488
68.296	0.3952	0.3844					84.029	0.9744	0.92	0.465	0.488
68.328	0.3944	0.384					84.071	0.9744	0.92	0.465	0.488
68.36	0.394	0.3832					84.114	0.974	0.92	0.465	0.488
68.392	0.3932	0.3828					84.156	0.9736	0.92	0.4655	0.488
68.424	0.3928	0.382					84.198	0.9732	0.92	0.4655	0.4885
68.456	0.392	0.3816					84.241	0.9728	0.92	0.4655	0.4885
68.488	0.3916	0.3812					84.283	0.9724	0.92	0.466	0.4885
68.52	0.3908	0.3804					84.325	0.972	0.92	0.466	0.4885
68.552	0.3904	0.38					84.368	0.972	0.92	0.4665	0.4885
68.584	0.3896	0.3796					84.41	0.9716	0.92	0.4665	0.489
68.616	0.3892	0.3788					84.453	0.9712	0.92	0.467	0.489
68.648	0.3888	0.3784					84.495	0.9708	0.92	0.467	0.489
68.68	0.388	0.3776					84.537	0.9704	0.92	0.4675	0.489
68.712	0.3876	0.3772					84.58	0.97	0.92	0.4675	0.4895
68.744	0.3872	0.3768					84.622	0.9696	0.92	0.468	0.4895
68.776	0.3868	0.376					84.664	0.9692	0.92	0.468	0.4895
68.807	0.386	0.3756					84.707	0.9688	0.92	0.4685	0.4895
68.839	0.3856	0.3752					84.749	0.9684	0.92	0.469	0.4895
68.871	0.3852	0.3744					84.791	0.968	0.92	0.469	0.49
68.903	0.3848	0.374					84.834	0.9676	0.92	0.4695	0.49
68.935	0.3844	0.3736					84.876	0.9676	0.92	0.4695	0.49
68.967	0.384	0.3728					84.918	0.9672	0.92	0.47	0.49
68.999	0.3832	0.3724					84.961	0.9668	0.92	0.4705	0.49
69.031	0.3828	0.372					85.003	0.9664	0.92	0.4705	0.4905
69.063	0.3824	0.3712					85.045	0.966	0.92	0.471	0.4905
69.095	0.382	0.3708					85.088	0.9656	0.92	0.471	0.4905
69.127	0.3816	0.3704					85.13	0.9652	0.92	0.4715	0.4905
69.159	0.3812	0.3696					85.172	0.9652	0.92	0.472	0.4905
69.191	0.3808	0.3692					85.215	0.9648	0.92	0.472	0.4905
69.223	0.3804	0.3688					85.257	0.9644	0.92	0.4725	0.491
69.255	0.38	0.368					85.299	0.964	0.92	0.4725	0.491
69.287	0.38	0.3676					85.342	0.964	0.92	0.473	0.491
69.319	0.3796	0.3672					85.384	0.9636	0.92	0.473	0.491
69.351	0.3792	0.3664					85.426	0.9632	0.92	0.4735	0.491
69.382	0.3788	0.366					85.469	0.9632	0.92	0.474	0.491
69.414	0.3784	0.3656					85.511	0.9628	0.92	0.474	0.491
69.446	0.378	0.3648					85.554	0.9624	0.92	0.4745	0.4915
69.478	0.3776	0.3644					85.596	0.9624	0.92	0.4745	0.4915
69.51	0.3776	0.364					85.638	0.962	0.92	0.4745	0.4915
69.542	0.3772	0.3636					85.681	0.962	0.92	0.475	0.4915
69.574	0.3768	0.3628					85.723	0.9616	0.92	0.475	0.4915
69.606	0.3764	0.3624					85.765	0.9616	0.92	0.4755	0.4915
69.638	0.3764	0.362					85.808	0.9612	0.92	0.4755	0.4915
69.67	0.376	0.3612					85.85	0.9612	0.92	0.476	0.4915
69.702	0.3756	0.3608					85.892	0.9608	0.92	0.476	0.4915
69.734	0.3756	0.3604					85.935	0.9608	0.92	0.476	0.4915
69.766	0.3752	0.36					85.977	0.9608	0.92	0.4765	0.4915
69.798	0.3748	0.3592					86.019	0.9604	0.92	0.4765	0.4915
69.83	0.3748	0.3588					86.062	0.9604	0.92	0.4765	0.4915
69.862	0.3744	0.3584					86.104	0.9604	0.92	0.477	0.4915
69.894	0.3744	0.358					86.146	0.96	0.92	0.477	0.4915
69.925	0.374	0.3572					86.189	0.96	0.92	0.477	0.4915
69.957	0.3736	0.3568					86.231	0.96	0.92	0.4775	0.4915
69.989	0.3736	0.3564					86.273	0.96	0.92	0.4775	0.4915
70.021	0.3732	0.356					86.316	0.9596	0.92	0.4775	0.4915
70.053	0.3732	0.3556					86.358	0.9596	0.92	0.4775	0.4915
70.085	0.3728	0.3548					86.4	0.9596	0.92	0.478	0.4915
70.117	0.3728	0.3544					86.443	0.9596	0.92	0.478	0.4915
70.149	0.3724	0.354					86.485	0.9596	0.92	0.478	0.4915
70.181	0.3724	0.3536					86.528	0.9596	0.92	0.478	0.4915
70.213	0.372	0.3532					86.57	0.9596	0.92	0.4785	0.4915
70.245	0.372	0.3528					86.612	0.9596	0.92	0.4785	0.4915
70.277	0.3716	0.352					86.655	0.9596	0.92	0.4785	0.4915
70.309	0.3716	0.3516					86.697	0.9596	0.92	0.4785	0.4915
70.341	0.3716	0.3512					86.739	0.9596	0.92	0.4785	0.4915
70.373	0.3712	0.3508					86.782	0.9596	0.92	0.4785	0.4915
70.405	0.3712	0.3504					86.824	0.9596	0.92	0.4785	0.4915
70.437	0.3708	0.35					86.866	0.9596	0.92	0.4785	0.4915
70.468	0.3708	0.3492					86.909	0.9596	0.92	0.4785	0.4915
70.5	0.3708	0.3488					86.951	0.9596	0.92	0.479	0.4915
70.532	0.3704	0.3484					86.993	0.9596	0.92	0.479	0.4915
70.564	0.3704	0.348					87.036	0.9596	0.92	0.479	0.4915
70.596	0.3704	0.3476					87.078	0.9596	0.92	0.479	0.4915
70.628	0.37	0.3472					87.12	0.9596	0.92	0.479	0.4915
70.66	0.37	0.3468					87.163	0.9596	0.92	0.479	0.4915
70.692	0.37	0.346					87.205	0.9596	0.92	0.479	0.4915
70.724	0.3696	0.3456					87.247	0.9596	0.92	0.479	0.4915
70.756	0.3696	0.3452					87.29	0.9596	0.92	0.479	0.4915
70.788	0.3696	0.3448					87.332	0.9596	0.92	0.479	0.4915
70.82	0.3696	0.3444					87.374	0.9596	0.92	0.479	0.4915
70.852	0.3692	0.344					87.417	0.9596	0.92	0.4795	0.4915
70.884	0.3692	0.3436					87.459	0.9596	0.92	0.4795	0.4915
70.916	0.3692	0.3428					87.502	0.9596	0.92	0.4795	0.4915
70.948	0.3688	0.3424					87.544	0.9596	0.92	0.4795	0.4915
70.98	0.3688	0.342					87.586	0.9596	0.92	0.4795	0.4915
71.011	0.3688	0.3416					87.629	0.9596	0.92	0.4795	0.4915
71.043	0.3688	0.3412					87.671	0.9596	0.92	0.4795	0.4915
71.075	0.3684	0.3408					87.713	0.9596	0.92	0.4795	0.4915
71.107	0.3684	0.3404					87.756	0.9596	0.92	0.4795	0.4915
71.139	0.3684	0.3396					87.798	0.9596	0.92	0.4795	0.4915
71.171	0.3684	0.3392					87.84	0.9596	0.92	0.4795	0.4915
71.203	0.368	0.3388					87.883	0.9596	0.92	0.48	0.4915
71.235	0.368	0.3384					87.925	0.9596	0.92	0.48	0.4915
71.267	0.368	0.338					87.967	0.9596	0.92	0.48	0.4915
71.299	0.368	0.3376					88.01	0.9596	0.92	0.48	0.4915
71.331	0.3676	0.3372					88.052	0.9592	0.92	0.48	0.4915
71.363	0.3676	0.3364					88.094	0.9592	0.92	0.48	0.4915
71.395	0.3676	0.336					88.137	0.9592	0.92	0.48	0.4915
71.427	0.3676	0.3356					88.179	0.9592	0.92	0.48	0.4915
71.459	0.3672	0.3352					88.221	0.9592	0.92	0.48	0.4915
71.491	0.3672	0.3348					88.264	0.9592	0.92	0.48	0.4915
71.523	0.3672	0.3344					88.306	0.9592	0.92	0.48	0.4915
71.555	0.3668	0.3336					88.348	0.9592	0.92	0.48	0.4915
71.586	0.3668	0.3332					88.391	0.9592	0.92	0.48	0.4915
71.618	0.3668	0.3328					88.433	0.9592	0.92	0.48	0.4915
71.65	0.3668	0.3324					88.475	0.9592	0.92	0.4805	0.4915
71.682	0.3664	0.332					88.518	0.9592	0.92	0.4805	0.4915
71.714	0.3664	0.3312					88.56	0.9592	0.92	0.4805	0.4915
71.746	0.3664	0.3308					88.603	0.9592	0.92	0.4805	0.4915
71.778	0.366	0.3304					88.645	0.9592	0.92	0.4805	0.4915
71.81	0.366	0.33					88.687	0.9592	0.92	0.4805	0.4915
71.842	0.366	0.3296					88.73	0.9592	0.92	0.4805	0.4915
71.874	0.3656	0.3292					88.772	0.9592	0.92	0.4805	0.4915
71.906	0.3656	0.3284					88.814	0.9592	0.92	0.4805	0.4915
71.938	0.3652	0.328					88.857	0.9592	0.92	0.4805	0.4915
71.97	0.3652	0.3276					88.899	0.9592	0.92	0.4805	0.4915
72.002	0.3652	0.3272					88.941	0.9592	0.92	0.4805	0.4915
72.034	0.3648	0.3268					88.984	0.9592	0.92	0.4805	0.4915
72.066	0.3648	0.326					89.026	0.9592	0.92	0.4805	0.4915
72.098	0.3644	0.3256					89.068	0.9592	0.92	0.4805	0.4915
72.129	0.3644	0.3252					89.111	0.9592	0.92	0.4805	0.4915
72.161	0.364	0.3248					89.153	0.9592	0.92	0.4805	0.4915
72.193	0.364	0.3244					89.195	0.9592	0.92	0.481	0.4915
72.225	0.3636	0.3236					89.238	0.9592	0.92	0.481	0.4915
72.257	0.3636	0.3232					89.28	0.9592	0.92	0.481	0.4915
72.289	0.3632	0.3228					89.322	0.9592	0.92	0.481	0.4915
72.321	0.3632	0.3224					89.365	0.9592	0.92	0.481	0.4915
72.353	0.3628	0.322					89.407	0.9592	0.92	0.481	0.4915
72.385	0.3628	0.3212					89.449	0.9592	0.92	0.481	0.4915
72.417	0.3624	0.3208					89.492	0.9592	0.92	0.481	0.4915
72.449	0.362	0.3204					89.534	0.9592	0.92	0.481	0.4915
72.481	0.362	0.32					89.577	0.9592	0.92	0.481	0.4915
72.513	0.3616	0.3196					89.619	0.9592	0.92	0.481	0.4915
72.545	0.3612	0.3188					89.661	0.9592	0.92	0.481	0.4915
72.577	0.3612	0.3184					89.704	0.9592	0.92	0.481	0.4915
72.609	0.3608	0.318					89.746	0.9592	0.92	0.481	0.4915
72.641	0.3604	0.3176					89.788	0.9592	0.92	0.481	0.4915
72.672	0.36	0.3172					89.831	0.9592	0.92	0.481	0.4915
72.704	0.36	0.3168					89.873	0.9592	0.92	0.481	0.4915
72.736	0.3596	0.316					89.915	0.9592	0.92	0.481	0.4915
72.768	0.3592	0.3156					89.958	0.9592	0.92	0.481	0.4915
72.8	0.3588	0.3152					90	0.9592	0.92	0.481	0.4915
72.832	0.3584	0.3148
72.864	0.358	0.3144
72.896	0.3576	0.314
72.928	0.3572	0.3136
72.96	0.3572	0.3128
72.992	0.3568	0.3124
73.024	0.3564	0.312
73.056	0.356	0.3116
73.088	0.3556	0.3112
73.12	0.3552	0.3108
73.152	0.3548	0.3104
73.184	0.354	0.31
73.216	0.3536	0.3096
73.247	0.3532	0.3092
73.279	0.3528	0.3088
73.311	0.3524	0.3084
73.343	0.352	0.308
73.375	0.3516	0.3076
73.407	0.3512	0.3072
73.439	0.3508	0.3068
73.471	0.3504	0.3064
73.503	0.3496	0.306
73.535	0.3492	0.3056
73.567	0.3488	0.3052
73.599	0.3484	0.3048
73.631	0.348	0.3044
73.663	0.3476	0.304
73.695	0.3468	0.3036
73.727	0.3464	0.3032
73.759	0.346	0.3028
73.79	0.3456	0.3024
73.822	0.3452	0.3024
73.854	0.3444	0.302
73.886	0.344	0.3016
73.918	0.3436	0.3012
73.95	0.3432	0.3008
73.982	0.3428	0.3004
74.014	0.342	0.3004
74.046	0.3416	0.3
74.078	0.3412	0.2996
74.11	0.3408	0.2992
74.142	0.34	0.2988
74.174	0.3396	0.2988
74.206	0.3392	0.2984
74.238	0.3388	0.298
74.27	0.3384	0.2976
74.302	0.338	0.2976
74.333	0.3372	0.2972
74.365	0.3368	0.2968
74.397	0.3364	0.2964
74.429	0.336	0.2964
74.461	0.3356	0.296
74.493	0.3352	0.2956
74.525	0.3344	0.2956
74.557	0.334	0.2952
74.589	0.3336	0.2948
74.621	0.3332	0.2948
74.653	0.3328	0.2944
74.685	0.3324	0.294
74.717	0.332	0.294
74.749	0.3312	0.2936
74.781	0.3308	0.2936
74.813	0.3304	0.2932
74.845	0.33	0.2928
74.876	0.3296	0.2928
74.908	0.3292	0.2924
74.94	0.3288	0.2924
74.972	0.3284	0.292
75.004	0.328	0.292
75.036	0.3276	0.2916
75.068	0.3272	0.2916
75.1	0.3268	0.2912
75.132	0.326	0.2912
75.164	0.3256	0.2908
75.196	0.3252	0.2908
75.228	0.3248	0.2904
75.26	0.3244	0.2904
75.292	0.324	0.29
75.324	0.3236	0.29
75.356	0.3232	0.29
75.388	0.3228	0.2896
75.42	0.3224	0.2896
75.451	0.322	0.2892
75.483	0.3216	0.2892
75.515	0.3212	0.2892
75.547	0.3208	0.2888
75.579	0.3204	0.2888
75.611	0.3204	0.2888
75.643	0.32	0.2884
75.675	0.3196	0.2884
75.707	0.3192	0.2884
75.739	0.3188	0.2884
75.771	0.3184	0.288
75.803	0.318	0.288
75.835	0.3176	0.288
75.867	0.3176	0.288
75.899	0.3172	0.2876
75.931	0.3168	0.2876
75.963	0.3164	0.2876
75.994	0.3164	0.2876
76.026	0.316	0.2876
76.058	0.3156	0.2876
76.09	0.3156	0.2872
76.122	0.3152	0.2872
76.154	0.3148	0.2872
76.186	0.3148	0.2872
76.218	0.3144	0.2872
76.25	0.3144	0.2872
76.282	0.314	0.2872
76.314	0.314	0.2872
76.346	0.3136	0.2872
76.378	0.3136	0.2872
76.41	0.3132	0.2872
76.442	0.3132	0.2872
76.474	0.3132	0.2872
76.506	0.3128	0.2872
76.537	0.3128	0.2872
76.569	0.3128	0.2872
76.601	0.3124	0.2872
76.633	0.3124	0.2872
76.665	0.3124	0.2872
76.697	0.3124	0.2872
76.729	0.3124	0.2876
76.761	0.3124	0.2876
76.793	0.3124	0.2876
76.825	0.3124	0.2876
76.857	0.3124	0.2876
76.889	0.3124	0.2876
76.921	0.3124	0.288
76.953	0.3124	0.288
76.985	0.3124	0.288
77.017	0.3124	0.288
77.049	0.3124	0.288
77.08	0.3124	0.2884
77.112	0.3124	0.2884
77.144	0.3128	0.2884
77.176	0.3128	0.2884
77.208	0.3128	0.2888
77.24	0.3128	0.2888
77.272	0.3132	0.2888
77.304	0.3132	0.2888
77.336	0.3132	0.2892
77.368	0.3136	0.2892
77.4	0.3136	0.2892
77.432	0.314	0.2892
77.464	0.314	0.2896
77.496	0.314	0.2896
77.528	0.3144	0.2896
77.56	0.3144	0.29
77.592	0.3148	0.29
77.624	0.3148	0.29
77.655	0.3152	0.2904
77.687	0.3156	0.2904
77.719	0.3156	0.2904
77.751	0.316	0.2908
77.783	0.316	0.2908
77.815	0.3164	0.2912
77.847	0.3168	0.2912
77.879	0.3168	0.2912
77.911	0.3172	0.2916
77.943	0.3176	0.2916
77.975	0.3176	0.292
78.007	0.318	0.292
78.039	0.3184	0.292
78.071	0.3184	0.2924
78.103	0.3188	0.2924
78.135	0.3192	0.2928
78.167	0.3196	0.2928
78.198	0.3196	0.2928
78.23	0.32	0.2932
78.262	0.3204	0.2932
78.294	0.3208	0.2936
78.326	0.3212	0.2936
78.358	0.3212	0.294
78.39	0.3216	0.294
78.422	0.322	0.2944
78.454	0.3224	0.2944
78.486	0.3228	0.2948
78.518	0.3228	0.2948
78.55	0.3232	0.2948
78.582	0.3236	0.2952
78.614	0.324	0.2952
78.646	0.3244	0.2956
78.678	0.3248	0.2956
78.71	0.3248	0.296
78.741	0.3252	0.296
78.773	0.3256	0.2964
78.805	0.326	0.2964
78.837	0.3264	0.2968
78.869	0.3268	0.2968
78.901	0.3268	0.2972
78.933	0.3272	0.2972
78.965	0.3276	0.2976
78.997	0.328	0.2976
79.029	0.3284	0.298
79.061	0.3288	0.298
79.093	0.3288	0.2984
79.125	0.3292	0.2984
79.157	0.3296	0.2988
79.189	0.33	0.2988
79.221	0.3304	0.2992
79.253	0.3304	0.2992
79.284	0.3308	0.2996
79.316	0.3312	0.2996
79.348	0.3316	0.3
79.38	0.332	0.3
79.412	0.332	0.3004
79.444	0.3324	0.3004
79.476	0.3328	0.3008
79.508	0.3332	0.3008
79.54	0.3336	0.3012
79.572	0.3336	0.3012
79.604	0.334	0.3016
79.636	0.3344	0.3016
79.668	0.3348	0.302
79.7	0.3348	0.302
79.732	0.3352	0.302
79.764	0.3356	0.3024
79.796	0.336	0.3024
79.828	0.336	0.3028
79.859	0.3364	0.3028
79.891	0.3368	0.3032
79.923	0.3368	0.3032
79.955	0.3372	0.3036
79.987	0.3376	0.3036
80.019	0.3376	0.304
80.051	0.338	0.304
80.083	0.3384	0.304
80.115	0.3384	0.3044
80.147	0.3388	0.3044
80.179	0.3392	0.3048
80.211	0.3392	0.3048
80.243	0.3396	0.3052
80.275	0.3396	0.3052
80.307	0.34	0.3056
80.339	0.34	0.3056
80.371	0.3404	0.3056
80.402	0.3404	0.306
80.434	0.3408	0.306
80.466	0.3408	0.3064
80.498	0.3412	0.3064
80.53	0.3412	0.3064
80.562	0.3416	0.3068
80.594	0.3416	0.3068
80.626	0.3416	0.3072
80.658	0.342	0.3072
80.69	0.342	0.3072
80.722	0.342	0.3076
80.754	0.342	0.3076
80.786	0.3424	0.308
80.818	0.3424	0.308
80.85	0.3424	0.308
80.882	0.3424	0.3084
80.914	0.3428	0.3084
80.945	0.3428	0.3084
80.977	0.3428	0.3088
81.009	0.3428	0.3088
81.041	0.3428	0.3092
81.073	0.3428	0.3092
81.105	0.3428	0.3092
81.137	0.3428	0.3096
81.169	0.3428	0.3096
81.201	0.3428	0.3096
81.233	0.3428	0.31
81.265	0.3428	0.31
81.297	0.3428	0.3104
81.329	0.3428	0.3104
81.361	0.3428	0.3104
81.393	0.3424	0.3108
81.425	0.3424	0.3108
81.457	0.3424	0.3112
81.489	0.3424	0.3112
81.52	0.3424	0.3112
81.552	0.342	0.3116
81.584	0.342	0.3116
81.616	0.342	0.312
81.648	0.3416	0.312
81.68	0.3416	0.312
81.712	0.3416	0.3124
81.744	0.3412	0.3124
81.776	0.3412	0.3128
81.808	0.3412	0.3128
81.84	0.3408	0.3132
81.872	0.3408	0.3132
81.904	0.3408	0.3132
81.936	0.3404	0.3136
81.968	0.3404	0.3136
82	0.34	0.314
82.032	0.34	0.314
82.063	0.3396	0.3144
82.095	0.3396	0.3144
82.127	0.3396	0.3148
82.159	0.3392	0.3148
82.191	0.3392	0.3152
82.223	0.3388	0.3152
82.255	0.3388	0.3156
82.287	0.3384	0.3156
82.319	0.3384	0.316
82.351	0.338	0.316
82.383	0.338	0.3164
82.415	0.338	0.3168
82.447	0.3376	0.3168
82.479	0.3376	0.3172
82.511	0.3372	0.3172
82.543	0.3372	0.3176
82.575	0.3372	0.318
82.606	0.3368	0.318
82.638	0.3368	0.3184
82.67	0.3364	0.3184
82.702	0.3364	0.3188
82.734	0.3364	0.3192
82.766	0.336	0.3192
82.798	0.336	0.3196
82.83	0.336	0.32
82.862	0.3356	0.32
82.894	0.3356	0.3204
82.926	0.3356	0.3208
82.958	0.3356	0.3208
82.99	0.3356	0.3212
83.022	0.3352	0.3216
83.054	0.3352	0.3216
83.086	0.3352	0.322
83.118	0.3352	0.3224
83.149	0.3352	0.3228
83.181	0.3352	0.3228
83.213	0.3352	0.3232
83.245	0.3348	0.3236
83.277	0.3348	0.324
83.309	0.3348	0.324
83.341	0.3348	0.3244
83.373	0.3352	0.3248
83.405	0.3352	0.3252
83.437	0.3352	0.3252
83.469	0.3352	0.3256
83.501	0.3352	0.326
83.533	0.3352	0.3264
83.565	0.3352	0.3268
83.597	0.3356	0.3272
83.629	0.3356	0.3272
83.661	0.3356	0.3276
83.693	0.336	0.328
83.724	0.336	0.3284
83.756	0.336	0.3288
83.788	0.3364	0.3292
83.82	0.3364	0.3296
[truncated: 350 more rows]

## Sheet: e. octet
	spike						spike-12D
Time (min)	ACE2-Fc	CR3022	CB6	COVA2-15	mAb114		Time (min)	ACE2-Fc	CR3022	CB6	COVA2-15	mAb114
0	0	0	0	0	-0.0002623		0	0	0	0	0	0.00224158
0.00333333	0.00072038	0.00048484	0.00229816	0.00250355	2.336e-05		0.00333333	0.0005243	0.0003085	0.0024975	0.0018125	0.0031527
0.00666667	0.00161196	0.00086443	0.00475723	0.00518914	0.00069151		0.00666667	0.0013478	0.0003769	0.0043734	0.00426764	0.00394823
0.01	0.00226744	0.00113983	0.00735325	0.00845608	0.00121887		0.01	0.00207006	0.0006109	0.00715927	0.00709087	0.00468372
0.0133333	0.00265125	0.00170245	0.0105019	0.0119705	0.00142916		0.0133333	0.0029844	0.00112916	0.0105286	0.0108375	0.00467629
0.0166667	0.00321542	0.00218676	0.0134893	0.0157295	0.00196547		0.0166667	0.00358461	0.00159777	0.0137549	0.0145289	0.0050826
0.02	0.00374869	0.00260878	0.0169882	0.0191598	0.00186799		0.02	0.00433554	0.00215893	0.0173033	0.0184583	0.00538514
0.0233333	0.00442236	0.0033242	0.0207824	0.022858	0.00206809		0.0233333	0.00542842	0.00305229	0.0206991	0.0226502	0.00566599
0.0266667	0.00527214	0.00448183	0.0249968	0.0268682	0.00262922		0.0266667	0.00658686	0.00415049	0.0246435	0.0274992	0.00599357
0.03	0.00592431	0.00572062	0.0289077	0.0308084	0.00260242		0.03	0.00833263	0.00585615	0.028927	0.0323938	0.00572209
0.0333333	0.0065898	0.00684185	0.0321448	0.0342066	0.0024046		0.0333333	0.0095107	0.00781098	0.0333543	0.0376886	0.0048441
0.0366667	0.00731505	0.00790752	0.0353639	0.0377145	0.00221		0.0366667	0.0109225	0.00943009	0.0373557	0.0426098	0.0043388
0.04	0.00839688	0.00913074	0.0391937	0.0414897	0.00263073		0.04	0.0117293	0.0109837	0.0405007	0.0463184	0.00430516
0.0433333	0.0103149	0.0107105	0.0426482	0.0456083	0.00227471		0.0433333	0.012423	0.0121662	0.0442842	0.0496708	0.00402012
0.0466667	0.0112787	0.0120389	0.0456605	0.0496001	0.00249931		0.0466667	0.0138933	0.0140062	0.0488106	0.0543244	0.00423642
0.05	0.012224	0.0126611	0.0493219	0.0537174	0.00297166		0.05	0.0156877	0.0151937	0.0529596	0.0581695	0.00443218
0.0533333	0.013719	0.0143534	0.0531888	0.0578143	0.00268848		0.0533333	0.0167163	0.0163462	0.0569293	0.0617357	0.00449647
0.0566667	0.0150008	0.015096	0.0572003	0.0614566	0.00268592		0.0566667	0.0172422	0.016884	0.060557	0.0648151	0.00472985
0.06	0.0168442	0.0161427	0.0616207	0.065672	0.00230941		0.06	0.0179045	0.0171148	0.0639263	0.0680999	0.00512823
0.0633333	0.0180892	0.0171541	0.0649488	0.0694731	0.00296646		0.0633333	0.0191117	0.018372	0.0672113	0.0713049	0.00612559
0.0666667	0.019841	0.0184246	0.0687836	0.0742403	0.00313714		0.0666667	0.0204986	0.0199143	0.0712667	0.075087	0.00609067
0.07	0.0212764	0.0197468	0.0728991	0.0783517	0.00393151		0.07	0.0219639	0.0214704	0.0752491	0.0791045	0.00654625
0.0733333	0.0227128	0.0209806	0.0770442	0.0822441	0.0049143		0.0733333	0.0229921	0.0220145	0.0776202	0.0823467	0.00650839
0.0766667	0.0236452	0.0217346	0.0809913	0.0861894	0.00521671		0.0766667	0.0238095	0.0233359	0.0812257	0.0861117	0.00668259
0.08	0.0244513	0.0226331	0.0851878	0.0899699	0.0053702		0.08	0.0248473	0.0241503	0.0846131	0.0904809	0.00656622
0.0833333	0.0256095	0.0230362	0.0893151	0.0936796	0.00542023		0.0833333	0.0260891	0.0252046	0.0878103	0.0944222	0.00727776
0.0866667	0.0267635	0.0239441	0.0932701	0.096805	0.00496052		0.0866667	0.0278498	0.0263713	0.0912657	0.0986833	0.0072265
0.09	0.0280701	0.0257102	0.0971361	0.100942	0.00550227		0.09	0.0296374	0.0273537	0.0942446	0.102792	0.00801578
0.0933333	0.0291917	0.0269774	0.100666	0.104462	0.00557828		0.0933333	0.0312597	0.0290833	0.0978569	0.107502	0.00806592
0.0966667	0.0300504	0.0282035	0.103581	0.10787	0.00486827		0.0966667	0.0330385	0.0309779	0.101817	0.111939	0.00735703
0.1	0.0315974	0.0298527	0.107382	0.111686	0.00506065		0.1	0.0341311	0.0323422	0.105272	0.116325	0.00750989
0.103333	0.0331757	0.0313964	0.11126	0.115631	0.00491762		0.103333	0.0354021	0.0335198	0.108132	0.120189	0.00795897
0.106667	0.034703	0.0328432	0.114822	0.119724	0.00529631		0.106667	0.0364414	0.0354176	0.111814	0.124286	0.00839768
0.11	0.0362734	0.0344192	0.118106	0.124409	0.00468352		0.11	0.0379631	0.0368293	0.115868	0.128611	0.00828468
0.113333	0.0378001	0.0357429	0.121358	0.128587	0.0049109		0.113333	0.0400913	0.0382467	0.119803	0.13309	0.0087881
0.116667	0.0387177	0.0361225	0.124902	0.132217	0.00559289		0.116667	0.0411042	0.0386235	0.123286	0.136738	0.00900572
0.12	0.0408524	0.0383075	0.128249	0.136532	0.00511446		0.12	0.0421291	0.0395302	0.126705	0.140778	0.00936415
0.123333	0.0420598	0.039139	0.131922	0.140642	0.0053076		0.123333	0.0436831	0.0410879	0.130315	0.144776	0.00983262
0.126667	0.0436012	0.0406841	0.135409	0.144784	0.00599004		0.126667	0.0447699	0.0424133	0.133267	0.148679	0.0101147
0.13	0.0446443	0.0417782	0.138841	0.148378	0.00642984		0.13	0.046102	0.0444973	0.136781	0.152113	0.010325
0.133333	0.0462895	0.0435682	0.142838	0.152444	0.00690571		0.133333	0.0467013	0.0452929	0.139798	0.155339	0.0104057
0.136667	0.0476767	0.0449177	0.146333	0.155622	0.00748185		0.136667	0.0478546	0.0466679	0.142404	0.159233	0.0105614
0.14	0.0489147	0.045877	0.149987	0.159192	0.00779908		0.14	0.0488944	0.047872	0.145898	0.162143	0.0101893
0.143333	0.0497967	0.0463192	0.153391	0.162421	0.00740202		0.143333	0.0500401	0.0493739	0.149839	0.16657	0.00967406
0.146667	0.051263	0.0474445	0.157018	0.166028	0.00666089		0.146667	0.0513326	0.0503147	0.15371	0.170536	0.00930617
0.15	0.0521354	0.0481639	0.159802	0.16949	0.00601532		0.15	0.0528499	0.0517224	0.157258	0.174401	0.00917432
0.153333	0.0532205	0.0499041	0.162199	0.173223	0.00572788		0.153333	0.0541705	0.0529439	0.160476	0.177666	0.00934619
0.156667	0.0541583	0.0515814	0.164948	0.176738	0.00556978		0.156667	0.0551516	0.0538894	0.163757	0.18072	0.00974515
0.16	0.0549999	0.0525589	0.167695	0.179776	0.00515186		0.16	0.056017	0.0554372	0.167213	0.184428	0.00909043
0.163333	0.0556914	0.0538365	0.171179	0.183005	0.00433844		0.163333	0.0570808	0.0565982	0.170851	0.187415	0.00856185
0.166667	0.0568999	0.0554013	0.175025	0.186807	0.00430819		0.166667	0.0583549	0.0580389	0.173983	0.190543	0.00866751
0.17	0.0573529	0.0560466	0.177794	0.18962	0.00383649		0.17	0.0592627	0.0589546	0.176601	0.193411	0.00881907
0.173333	0.0582322	0.0574071	0.180865	0.193802	0.00367503		0.173333	0.0607832	0.059959	0.18037	0.19711	0.00943762
0.176667	0.059179	0.0585438	0.183877	0.19693	0.00310683		0.176667	0.0619516	0.0603259	0.183139	0.200066	0.00910539
0.18	0.0604535	0.0592555	0.186936	0.199919	0.00314092		0.18	0.0634178	0.0610941	0.185973	0.202838	0.00986703
0.183333	0.0614945	0.0599175	0.190078	0.202879	0.00334985		0.183333	0.0642735	0.0622496	0.188745	0.206009	0.0106316
0.186667	0.0628177	0.0619625	0.193755	0.206539	0.00274663		0.186667	0.0660801	0.0640084	0.19175	0.209584	0.0107457
0.19	0.0637523	0.0632021	0.196978	0.209816	0.00308525		0.19	0.0674575	0.0657719	0.194467	0.21263	0.0110856
0.193333	0.0646989	0.0643909	0.199562	0.212565	0.00333333		0.193333	0.0680816	0.0666334	0.196883	0.215389	0.0109384
0.196667	0.0661807	0.0650773	0.20207	0.214971	0.00355018		0.196667	0.0688778	0.0674225	0.199229	0.217988	0.0111019
0.2	0.0683674	0.0669127	0.205009	0.218677	0.00446373		0.2	0.0703639	0.0685409	0.201976	0.221191	0.011349
0.203333	0.0699412	0.0673268	0.208224	0.221628	0.00455053		0.203333	0.072277	0.070343	0.205448	0.224718	0.0110674
0.206667	0.0716661	0.068097	0.211041	0.224717	0.00405285		0.206667	0.0740191	0.071779	0.209205	0.227873	0.00998882
0.21	0.0732832	0.0691234	0.214184	0.227164	0.00383706		0.21	0.0756128	0.0729899	0.212612	0.231602	0.00938521
0.213333	0.0750731	0.0704235	0.216977	0.230416	0.00388689		0.213333	0.0768835	0.0743976	0.215762	0.234663	0.00981784
0.216667	0.076214	0.0714285	0.219444	0.233653	0.00415145		0.216667	0.0780727	0.0759524	0.218665	0.238192	0.0103688
0.22	0.0783595	0.0731062	0.222811	0.237278	0.00453656		0.22	0.0792153	0.0774877	0.22193	0.241155	0.0108958
0.223333	0.0798602	0.0745252	0.226087	0.240233	0.00462564		0.223333	0.080221	0.0782469	0.224838	0.243958	0.0108155
0.226667	0.0810982	0.0750246	0.228866	0.242686	0.00511066		0.226667	0.0807161	0.0790992	0.227507	0.246684	0.0109846
0.23	0.0822633	0.0759624	0.23224	0.245082	0.00505205		0.23	0.0820789	0.0803688	0.231025	0.249414	0.011337
0.233333	0.0831927	0.0764586	0.234608	0.247757	0.00556946		0.233333	0.0833572	0.0812689	0.233645	0.252356	0.0114282
0.236667	0.0835292	0.0768063	0.236879	0.250166	0.00570035		0.236667	0.0840914	0.0818929	0.235989	0.255508	0.0121013
0.24	0.0844829	0.0778539	0.239753	0.253575	0.00543724		0.24	0.0850191	0.0830085	0.238794	0.25877	0.0121018
0.243333	0.0854275	0.0781285	0.242363	0.255509	0.00583477		0.243333	0.0855358	0.0838244	0.2407	0.261242	0.0121546
0.246667	0.0865639	0.0793162	0.245182	0.258462	0.00599454		0.246667	0.0866408	0.0850668	0.243158	0.263905	0.0129989
0.25	0.0878386	0.0805449	0.248523	0.261143	0.00596713		0.25	0.0873025	0.0857399	0.245233	0.266643	0.013396
0.253333	0.0883625	0.0821139	0.251021	0.263818	0.00599361		0.253333	0.0880068	0.0862383	0.247176	0.26889	0.0132929
0.256667	0.0896535	0.0832113	0.253434	0.266783	0.00667097		0.256667	0.0884364	0.0867582	0.248997	0.271286	0.0136251
0.26	0.0902601	0.0839378	0.255721	0.268827	0.0066878		0.26	0.0894625	0.0874332	0.251254	0.274103	0.0133402
0.263333	0.0915993	0.085074	0.258443	0.271635	0.00696156		0.263333	0.089866	0.0885418	0.252762	0.27676	0.0131758
0.266667	0.0933186	0.0869148	0.261784	0.274998	0.0068781		0.266667	0.0909789	0.0896564	0.255135	0.279682	0.0131485
0.27	0.0946722	0.0881408	0.264929	0.277324	0.00597222		0.27	0.0920786	0.0908648	0.257837	0.282718	0.0124815
0.273333	0.0964076	0.090662	0.267612	0.280253	0.00546724		0.273333	0.0936888	0.092124	0.26098	0.285711	0.0118206
0.276667	0.0978133	0.0925103	0.270527	0.283154	0.00557321		0.276667	0.0947235	0.0940384	0.264101	0.288755	0.0120695
0.28	0.0993087	0.0943935	0.273141	0.286111	0.005224		0.28	0.0956453	0.0953281	0.266673	0.291372	0.0122596
0.283333	0.101608	0.0961191	0.276459	0.289376	0.00445814		0.283333	0.0968511	0.0971738	0.269475	0.294095	0.0120642
0.286667	0.103365	0.0977905	0.279272	0.29209	0.00467991		0.286667	0.09798	0.0984323	0.271715	0.296345	0.0123785
0.29	0.10427	0.0989357	0.281612	0.294254	0.00472589		0.29	0.0989276	0.0993095	0.274046	0.298275	0.0126266
0.293333	0.105483	0.0997733	0.283516	0.295898	0.00490575		0.293333	0.0999121	0.100576	0.276752	0.300926	0.0131128
0.296667	0.106045	0.100681	0.285728	0.297811	0.0047731		0.296667	0.102326	0.102596	0.280215	0.304141	0.0126785
0.3	0.107017	0.101373	0.287962	0.300432	0.00471059		0.3	0.103578	0.104236	0.282494	0.306681	0.012126
0.303333	0.107652	0.102251	0.290531	0.303244	0.00436386		0.303333	0.105137	0.106012	0.284858	0.309836	0.0119646
0.306667	0.108979	0.103312	0.293844	0.306183	0.00473142		0.306667	0.106275	0.107112	0.287488	0.31186	0.0121053
0.31	0.109755	0.104091	0.295857	0.30863	0.00539553		0.31	0.10797	0.10822	0.290443	0.314199	0.0126396
0.313333	0.110627	0.105039	0.298003	0.311246	0.00530567		0.313333	0.109482	0.10899	0.293211	0.316297	0.0128259
0.316667	0.111741	0.105835	0.300525	0.313975	0.00584245		0.316667	0.110444	0.109696	0.29553	0.318426	0.0133341
0.32	0.112348	0.106816	0.302577	0.316614	0.00651935		0.32	0.111726	0.111073	0.298083	0.321025	0.0127813
0.323333	0.113413	0.107547	0.304959	0.319169	0.00688161		0.323333	0.11306	0.112551	0.30109	0.324109	0.0129929
0.326667	0.1144	0.108043	0.306951	0.321192	0.00649729		0.326667	0.114436	0.113868	0.303938	0.326793	0.012618
0.33	0.115394	0.109123	0.309432	0.324131	0.00634899		0.33	0.114714	0.11453	0.305578	0.329079	0.012336
0.333333	0.116918	0.110754	0.311833	0.326869	0.00583518		0.333333	0.115944	0.115112	0.308096	0.331728	0.012478
0.336667	0.11784	0.11208	0.314436	0.329784	0.00497613		0.336667	0.117561	0.116384	0.310828	0.334749	0.0116671
0.34	0.119188	0.113818	0.317186	0.332456	0.00500376		0.34	0.118608	0.117404	0.313326	0.336971	0.0119198
0.343333	0.120037	0.114749	0.319118	0.334458	0.00384921		0.343333	0.120235	0.118593	0.315675	0.339876	0.0116621
0.346667	0.120838	0.115285	0.321304	0.336162	0.00306489		0.346667	0.121699	0.119206	0.31747	0.342058	0.0112662
0.35	0.12216	0.115998	0.323506	0.338403	0.00248696		0.35	0.122496	0.119679	0.319265	0.344202	0.0108844
0.353333	0.122802	0.117056	0.325171	0.340096	0.00247165		0.353333	0.123144	0.120534	0.320601	0.346187	0.0107869
0.356667	0.123635	0.117774	0.32721	0.341881	0.00252546		0.356667	0.123548	0.120648	0.322309	0.347915	0.0109407
0.36	0.124862	0.119	0.329205	0.34375	0.0013858		0.36	0.124305	0.121062	0.323917	0.349741	0.0100736
0.363333	0.125753	0.119746	0.331262	0.345474	0.00124393		0.363333	0.125605	0.121952	0.325983	0.351372	0.00912907
0.366667	0.127899	0.12097	0.334034	0.348094	0.00139872		0.366667	0.125815	0.122908	0.327776	0.352941	0.00937872
0.37	0.129202	0.122168	0.336449	0.350075	0.00142833		0.37	0.126877	0.123636	0.32983	0.354747	0.00889907
0.373333	0.131203	0.124016	0.338979	0.352949	0.00230088		0.373333	0.127517	0.124554	0.332465	0.356711	0.00926259
0.376667	0.13217	0.124955	0.340457	0.355084	0.00303609		0.376667	0.128339	0.126602	0.334837	0.35889	0.00942575
0.38	0.133678	0.126383	0.342781	0.357221	0.00366682		0.38	0.128482	0.127243	0.336527	0.360298	0.00935027
0.383333	0.135213	0.127816	0.345204	0.360116	0.00447703		0.383333	0.129258	0.128474	0.33844	0.361805	0.00947938
0.386667	0.136041	0.128935	0.347289	0.362089	0.00464735		0.386667	0.129944	0.129631	0.340127	0.363174	0.00919086
0.39	0.137203	0.130125	0.349659	0.364397	0.00449332		0.39	0.130487	0.130371	0.342061	0.364634	0.00944634
0.393333	0.138346	0.131227	0.352062	0.3668	0.00473459		0.393333	0.131743	0.131518	0.344255	0.366769	0.00927016
0.396667	0.139056	0.132824	0.354255	0.369408	0.00458954		0.396667	0.132602	0.13251	0.345836	0.3684	0.00924996
0.4	0.140137	0.133968	0.356816	0.371778	0.00463886		0.4	0.133673	0.134135	0.347925	0.371031	0.00971075
0.403333	0.140834	0.135153	0.359312	0.373944	0.00477103		0.403333	0.134863	0.135096	0.350024	0.373851	0.00980568
0.406667	0.141546	0.136119	0.361132	0.375445	0.00504518		0.406667	0.135804	0.135876	0.351663	0.376039	0.0107687
0.41	0.141779	0.136486	0.362653	0.37709	0.00448429		0.41	0.13724	0.1365	0.353322	0.378518	0.0104392
0.413333	0.142514	0.137237	0.365107	0.379214	0.0050325		0.413333	0.138347	0.137293	0.355207	0.380834	0.0109995
0.416667	0.142981	0.138379	0.366607	0.380618	0.00476306		0.416667	0.138959	0.137699	0.356753	0.382553	0.0107865
0.42	0.143645	0.139322	0.368326	0.382407	0.00442651		0.42	0.139708	0.138906	0.358356	0.384761	0.0112327
0.423333	0.144487	0.139994	0.370087	0.384088	0.00468719		0.423333	0.140789	0.138799	0.359859	0.386391	0.0117531
0.426667	0.145731	0.140985	0.371742	0.385512	0.00398318		0.426667	0.142054	0.139783	0.361796	0.38821	0.0112164
0.43	0.147396	0.142051	0.373556	0.386632	0.00502554		0.43	0.143771	0.141452	0.364416	0.390526	0.0116356
0.433333	0.149005	0.143391	0.375407	0.388852	0.00518739		0.433333	0.145446	0.142941	0.366588	0.392627	0.0113225
0.436667	0.150473	0.144585	0.37736	0.390474	0.0051384		0.436667	0.147583	0.14426	0.368953	0.39489	0.0112372
0.44	0.151975	0.145454	0.379741	0.393214	0.0053832		0.44	0.149426	0.145999	0.371154	0.397742	0.0112912
0.443333	0.153025	0.145792	0.381829	0.394463	0.00578345		0.443333	0.150112	0.1475	0.37279	0.399123	0.0112314
0.446667	0.153815	0.146615	0.384121	0.396227	0.00575678		0.446667	0.151177	0.147905	0.374105	0.400285	0.0111151
0.45	0.154639	0.146995	0.386051	0.397973	0.00556936		0.45	0.152607	0.149395	0.376134	0.401928	0.01105
0.453333	0.155228	0.147714	0.388312	0.399534	0.00513676		0.453333	0.15355	0.150446	0.377871	0.403233	0.0108033
0.456667	0.156902	0.149172	0.390736	0.401598	0.00495111		0.456667	0.154588	0.15161	0.379873	0.40563	0.0104035
0.46	0.157713	0.149629	0.392109	0.403286	0.00477458		0.46	0.155772	0.153158	0.38207	0.408013	0.0103952
0.463333	0.158475	0.149995	0.392928	0.405264	0.00441151		0.463333	0.156771	0.154477	0.383822	0.40999	0.0100801
0.466667	0.159412	0.15058	0.395009	0.407048	0.00490609		0.466667	0.156903	0.155254	0.385281	0.412418	0.0103201
0.47	0.160704	0.151495	0.396287	0.408894	0.00483578		0.47	0.157227	0.155161	0.386455	0.414128	0.0102089
0.473333	0.161753	0.152391	0.398039	0.410754	0.00500679		0.473333	0.157889	0.156177	0.387592	0.415671	0.0101599
0.476667	0.163202	0.153368	0.400317	0.413057	0.00511935		0.476667	0.158533	0.157114	0.389491	0.417328	0.00970931
0.48	0.164411	0.155013	0.402185	0.415155	0.00508311		0.48	0.158703	0.157917	0.391747	0.419112	0.0100301
0.483333	0.164909	0.155893	0.402686	0.416421	0.00479886		0.483333	0.158911	0.158845	0.393396	0.420752	0.00985971
0.486667	0.16662	0.157336	0.404405	0.418467	0.00454507		0.486667	0.159184	0.15944	0.395099	0.422373	0.00977334
0.49	0.168195	0.158605	0.406333	0.420239	0.00524592		0.49	0.160239	0.160127	0.396408	0.423314	0.00959938
0.493333	0.169497	0.15989	0.40798	0.421347	0.00519342		0.493333	0.160972	0.161896	0.398407	0.425019	0.00922747
0.496667	0.170609	0.161033	0.409872	0.423354	0.00543378		0.496667	0.162174	0.163224	0.400277	0.42631	0.00914368
0.5	0.171098	0.161467	0.411447	0.425052	0.00526203		0.5	0.163683	0.164139	0.401627	0.427727	0.00883446
0.503333	0.171754	0.161816	0.413545	0.426397	0.00535503		0.503333	0.165283	0.165558	0.403662	0.429939	0.00964885
0.506667	0.17305	0.162504	0.416193	0.428513	0.00550822		0.506667	0.166323	0.167031	0.405328	0.432001	0.00959432
0.51	0.174066	0.163626	0.418396	0.429889	0.00597527		0.51	0.166908	0.168028	0.406845	0.433273	0.00980094
0.513333	0.174654	0.164169	0.420799	0.431911	0.00635716		0.513333	0.167961	0.1692	0.408518	0.435229	0.0104127
0.516667	0.175666	0.164942	0.422492	0.433525	0.00645969		0.516667	0.169175	0.170109	0.410663	0.436741	0.0106291
0.52	0.176346	0.166142	0.424323	0.434989	0.00593196		0.52	0.170085	0.170659	0.412286	0.438452	0.0105556
0.523333	0.176799	0.167148	0.425101	0.436144	0.00553041		0.523333	0.171279	0.17134	0.414161	0.44059	0.0105345
0.526667	0.177038	0.167797	0.426712	0.438083	0.00492425		0.526667	0.172408	0.171845	0.415655	0.441765	0.0103804
0.53	0.177611	0.168641	0.428093	0.44003	0.00468704		0.53	0.173856	0.17241	0.417472	0.443141	0.0106385
0.533333	0.178287	0.170162	0.430287	0.441444	0.00461425		0.533333	0.174222	0.172633	0.418458	0.444118	0.0109444
0.536667	0.17968	0.171122	0.431463	0.443124	0.00421818		0.536667	0.175251	0.173364	0.420234	0.445911	0.0109079
0.54	0.180694	0.171959	0.433444	0.444927	0.00420163		0.54	0.176781	0.174972	0.422238	0.447722	0.0107253
0.543333	0.181673	0.17298	0.434901	0.446715	0.00409801		0.543333	0.177285	0.175167	0.42438	0.449097	0.010518
0.546667	0.182544	0.174258	0.43638	0.448181	0.00387586		0.546667	0.177696	0.176015	0.426587	0.450542	0.0108119
0.55	0.183367	0.174528	0.43741	0.44909	0.00398576		0.55	0.17854	0.176735	0.427907	0.451816	0.0104901
0.553333	0.18465	0.175681	0.439169	0.45005	0.00382344		0.553333	0.179514	0.177687	0.429598	0.453298	0.0103816
0.556667	0.185391	0.176328	0.440606	0.45144	0.00425402		0.556667	0.180913	0.179273	0.431197	0.454819	0.0107422
0.56	0.185969	0.177232	0.441878	0.452566	0.00444408		0.56	0.181978	0.18105	0.433011	0.456542	0.0110841
0.563333	0.186865	0.17794	0.443561	0.454317	0.00495177		0.563333	0.182981	0.18174	0.434181	0.457872	0.0112076
0.566667	0.187886	0.178846	0.445549	0.455959	0.00545309		0.566667	0.184462	0.182879	0.435898	0.459606	0.0112248
0.57	0.188629	0.180037	0.446717	0.457732	0.00600571		0.57	0.185332	0.183855	0.43727	0.461523	0.0118066
0.573333	0.190262	0.18148	0.448434	0.45936	0.00651964		0.573333	0.186011	0.184734	0.438616	0.462963	0.0118809
0.576667	0.191303	0.18261	0.449536	0.460664	0.00700287		0.576667	0.187042	0.184967	0.439788	0.464633	0.0117541
0.58	0.192521	0.183373	0.450978	0.462515	0.00695281		0.58	0.187251	0.185968	0.441043	0.466346	0.0119244
0.583333	0.193693	0.184555	0.451637	0.463613	0.00666979		0.583333	0.188272	0.186448	0.442631	0.467132	0.0117922
0.586667	0.194589	0.185551	0.452986	0.464939	0.00659827		0.586667	0.188975	0.187206	0.444113	0.468803	0.0120921
0.59	0.195293	0.186234	0.454188	0.466491	0.00632162		0.59	0.189894	0.188286	0.445708	0.469245	0.0125451
0.593333	0.196571	0.187228	0.456152	0.468412	0.00574078		0.593333	0.190174	0.189431	0.446623	0.469977	0.0127742
0.596667	0.196601	0.187691	0.456844	0.469185	0.00534305		0.596667	0.190533	0.190343	0.447942	0.471492	0.0135227
0.6	0.197377	0.188532	0.458207	0.470288	0.00491294		0.6	0.190969	0.191263	0.448501	0.472663	0.0128308
0.603333	0.198228	0.189044	0.459152	0.471409	0.00472101		0.603333	0.191216	0.192205	0.449577	0.473761	0.0128069
0.606667	0.198624	0.189269	0.460199	0.472428	0.00430573		0.606667	0.191902	0.192977	0.450433	0.474467	0.0123433
0.61	0.19958	0.18994	0.461372	0.473676	0.00453297		0.61	0.192492	0.193588	0.451801	0.474917	0.0120889
0.613333	0.200532	0.190433	0.46283	0.474887	0.00476496		0.613333	0.193804	0.194907	0.453175	0.475788	0.0127017
0.616667	0.20088	0.190793	0.464097	0.476155	0.00463813		0.616667	0.194508	0.19516	0.453524	0.476652	0.0125953
0.62	0.201408	0.191631	0.465435	0.476979	0.00443035		0.62	0.19636	0.196777	0.455263	0.478293	0.0122766
0.623333	0.201763	0.193013	0.466783	0.478881	0.00463631		0.623333	0.197633	0.198339	0.456699	0.479742	0.0118914
0.626667	0.202461	0.193505	0.468133	0.479939	0.00505028		0.626667	0.198631	0.198619	0.458269	0.480811	0.0120445
0.63	0.202822	0.193903	0.469639	0.481211	0.00516286		0.63	0.199981	0.199056	0.459611	0.482253	0.0116503
0.633333	0.203055	0.194589	0.471107	0.482777	0.00526574		0.633333	0.201255	0.199786	0.461194	0.483826	0.011786
0.636667	0.203529	0.19517	0.471466	0.483562	0.00533242		0.636667	0.201905	0.200384	0.462238	0.485513	0.0115163
0.64	0.204817	0.196069	0.47319	0.48504	0.00518528		0.64	0.203065	0.201344	0.463655	0.487026	0.0111161
0.643333	0.206385	0.196863	0.474701	0.486759	0.00512654		0.643333	0.204158	0.202154	0.465354	0.488937	0.0109247
0.646667	0.207491	0.198042	0.476566	0.488525	0.00497364		0.646667	0.205014	0.203712	0.467319	0.490696	0.0114138
0.65	0.208639	0.19874	0.478346	0.48953	0.0054438		0.65	0.20667	0.204555	0.468944	0.492429	0.01189
0.653333	0.209728	0.199167	0.480151	0.491236	0.00592813		0.653333	0.207192	0.205595	0.470219	0.493833	0.0127115
0.656667	0.211026	0.200425	0.482061	0.492853	0.00550275		0.656667	0.207306	0.206436	0.471446	0.494659	0.0126458
0.66	0.212697	0.201573	0.483988	0.49415	0.00528687		0.66	0.207386	0.207436	0.472559	0.496166	0.0127788
0.663333	0.213603	0.202403	0.485635	0.495409	0.00535461		0.663333	0.207995	0.207426	0.473655	0.497373	0.0129325
0.666667	0.214794	0.202874	0.486846	0.496743	0.00553344		0.666667	0.208661	0.207808	0.474242	0.49755	0.0123407
0.67	0.216253	0.20399	0.488233	0.498145	0.00599589		0.67	0.208677	0.208259	0.475297	0.498553	0.012593
0.673333	0.217393	0.204532	0.489278	0.499118	0.00638651		0.673333	0.210002	0.209254	0.476858	0.499465	0.0126738
0.676667	0.218458	0.205293	0.490849	0.500616	0.00717107		0.676667	0.211219	0.209975	0.477966	0.500132	0.0130211
0.68	0.219348	0.206604	0.492576	0.502509	0.00711074		0.68	0.212268	0.21047	0.478629	0.500871	0.0132896
0.683333	0.220445	0.20803	0.494218	0.504274	0.00720712		0.683333	0.213379	0.211171	0.479813	0.501771	0.0133733
0.686667	0.221917	0.20957	0.49536	0.505133	0.00667795		0.686667	0.215143	0.212795	0.482202	0.503411	0.0124796
0.69	0.222931	0.211121	0.496744	0.506392	0.00697884		0.69	0.215513	0.213322	0.483999	0.504645	0.0127399
0.693333	0.22384	0.211323	0.497885	0.506768	0.00667982		0.693333	0.21647	0.213267	0.485259	0.505422	0.0130444
0.696667	0.224446	0.212268	0.499064	0.5079	0.0059591		0.696667	0.217575	0.214268	0.486382	0.506684	0.0124699
0.7	0.225883	0.213245	0.499987	0.508858	0.00553103		0.7	0.218154	0.21514	0.487712	0.508237	0.0120462
0.703333	0.2273	0.21466	0.50115	0.510346	0.00522619		0.703333	0.218927	0.216074	0.488701	0.509213	0.0110742
0.706667	0.228463	0.216035	0.502561	0.51176	0.00495241		0.706667	0.21938	0.217115	0.489939	0.510493	0.0110138
0.71	0.229516	0.21784	0.503971	0.513456	0.00493347		0.71	0.21986	0.218019	0.491414	0.511676	0.011419
0.713333	0.229794	0.218675	0.505089	0.514138	0.00466101		0.713333	0.220805	0.218834	0.492611	0.513191	0.0115084
0.716667	0.229917	0.218713	0.506019	0.514771	0.00468689		0.716667	0.221213	0.219176	0.493041	0.513959	0.0111285
0.72	0.230537	0.218875	0.506987	0.515639	0.00485683		0.72	0.221331	0.219676	0.494069	0.514492	0.0111152
0.723333	0.231401	0.219521	0.508305	0.516403	0.00432532		0.723333	0.221982	0.220048	0.495696	0.515661	0.0105268
0.726667	0.232092	0.219804	0.509764	0.517147	0.00428009		0.726667	0.223129	0.220909	0.497038	0.516783	0.0106495
0.73	0.231578	0.219757	0.510883	0.518026	0.00440531		0.73	0.223768	0.220951	0.498074	0.517698	0.0108443
0.733333	0.231492	0.219264	0.511438	0.518762	0.00507899		0.733333	0.224661	0.222066	0.49909	0.518865	0.0109141
0.736667	0.232793	0.220474	0.513932	0.520153	0.00526862		0.736667	0.225642	0.223146	0.500558	0.520525	0.0109851
0.74	0.232861	0.220557	0.514697	0.520834	0.00508884		0.74	0.227279	0.224478	0.50199	0.521046	0.0109835
0.743333	0.233177	0.221011	0.516307	0.522742	0.0056937		0.743333	0.228398	0.225387	0.502877	0.52218	0.0109543
0.746667	0.23415	0.221712	0.517831	0.524708	0.00558551		0.746667	0.229722	0.227163	0.504615	0.52357	0.0108221
0.75	0.235257	0.223086	0.519286	0.525862	0.00538903		0.75	0.230855	0.228101	0.505651	0.525083	0.0109283
0.753333	0.235912	0.224266	0.520146	0.526571	0.00449305		0.753333	0.231605	0.229817	0.507548	0.526983	0.0107323
0.756667	0.23655	0.224982	0.521537	0.527601	0.00518609		0.756667	0.231876	0.230405	0.508323	0.527944	0.0110241
0.76	0.23728	0.225584	0.522797	0.528603	0.00500814		0.76	0.232747	0.231483	0.509321	0.529668	0.0113128
0.763333	0.238796	0.227129	0.524322	0.529904	0.00445425		0.763333	0.233498	0.233236	0.510575	0.531066	0.010889
0.766667	0.240261	0.228739	0.525389	0.531307	0.00445441		0.766667	0.234258	0.235149	0.512202	0.533018	0.0113176
0.77	0.241541	0.230331	0.526589	0.532864	0.00464346		0.77	0.234843	0.236479	0.513069	0.534033	0.0112917
0.773333	0.242594	0.231777	0.528125	0.534352	0.00456804		0.773333	0.235376	0.237897	0.514491	0.535635	0.011876
0.776667	0.243666	0.23306	0.529363	0.536071	0.00451129		0.776667	0.236041	0.238512	0.51546	0.536498	0.012552
0.78	0.243738	0.233325	0.529669	0.536358	0.00505605		0.78	0.236884	0.239414	0.517091	0.538047	0.0127484
0.783333	0.244	0.233956	0.530447	0.536952	0.00515462		0.783333	0.237303	0.239837	0.518679	0.53898	0.0126856
0.786667	0.244887	0.234465	0.531462	0.537579	0.00475126		0.786667	0.238037	0.24003	0.520502	0.54023	0.0128222
0.79	0.245924	0.23597	0.532729	0.539181	0.00466771		0.79	0.238867	0.240221	0.522316	0.541339	0.012939
0.793333	0.24648	0.237141	0.533941	0.540761	0.0046755		0.793333	0.239548	0.240884	0.52319	0.541889	0.0133409
0.796667	0.246756	0.237483	0.535242	0.541822	0.00447608		0.796667	0.240266	0.24144	0.524073	0.542052	0.0134122
0.8	0.248232	0.238122	0.536703	0.543335	0.00432513		0.8	0.241302	0.241754	0.524864	0.542467	0.0128864
0.803333	0.249514	0.239398	0.537991	0.544342	0.0044549		0.803333	0.242732	0.242386	0.525859	0.54305	0.0125065
0.806667	0.250234	0.23999	0.538429	0.545374	0.00437359		0.806667	0.243648	0.243151	0.526685	0.543489	0.0121614
0.81	0.25093	0.240459	0.539383	0.546521	0.00536386		0.81	0.244444	0.243708	0.527213	0.544805	0.0121195
0.813333	0.252234	0.241031	0.540477	0.547491	0.00457699		0.813333	0.245402	0.24463	0.528557	0.545894	0.0119492
0.816667	0.253191	0.242013	0.541408	0.547925	0.0045155		0.816667	0.245767	0.244508	0.529039	0.546587	0.0118821
0.82	0.253658	0.242036	0.542329	0.548319	0.00492567		0.82	0.246263	0.245442	0.530243	0.546973	0.0122759
0.823333	0.2547	0.241644	0.543819	0.548763	0.00636419		0.823333	0.246533	0.24504	0.530347	0.546967	0.012852
0.826667	0.255756	0.242239	0.545341	0.549831	0.00642272		0.826667	0.24723	0.245745	0.531242	0.548101	0.0129155
0.83	0.25666	0.243256	0.54656	0.550283	0.00580874		0.83	0.248069	0.246875	0.531886	0.548827	0.0122486
0.833333	0.257784	0.243781	0.54765	0.551398	0.00624849		0.833333	0.249086	0.247682	0.532731	0.550121	0.0122675
0.836667	0.258523	0.243949	0.548647	0.552062	0.00711149		0.836667	0.250113	0.247896	0.533045	0.550939	0.0120676
0.84	0.258689	0.244465	0.550071	0.552869	0.00723474		0.84	0.250959	0.248372	0.533838	0.55194	0.0124252
0.843333	0.258588	0.244614	0.55053	0.552903	0.00762159		0.843333	0.251877	0.24902	0.534972	0.552901	0.0124463
0.846667	0.25831	0.245078	0.550992	0.55347	0.00817866		0.846667	0.252447	0.249621	0.536262	0.554529	0.0124117
0.85	0.258941	0.245673	0.552378	0.554557	0.00722565		0.85	0.253153	0.249811	0.537649	0.555528	0.0120066
0.853333	0.259502	0.246503	0.553547	0.555646	0.00676097		0.853333	0.25384	0.249905	0.538278	0.556408	0.0118844
0.856667	0.260576	0.248081	0.555002	0.557402	0.00718061		0.856667	0.254672	0.251446	0.539734	0.557013	0.0118242
0.86	0.261187	0.248958	0.555517	0.558465	0.00701644		0.86	0.255331	0.252174	0.540724	0.558103	0.0120596
0.863333	0.262253	0.24996	0.557112	0.560025	0.00697725		0.863333	0.256147	0.253164	0.541941	0.558932	0.0118544
0.866667	0.26342	0.25152	0.558307	0.56132	0.0066618		0.866667	0.256463	0.253681	0.542304	0.559924	0.0113022
0.87	0.264576	0.253206	0.559502	0.562634	0.00669095		0.87	0.256813	0.254302	0.543137	0.560894	0.0111206
0.873333	0.265869	0.25473	0.560468	0.564338	0.00630594		0.873333	0.256783	0.255088	0.543954	0.561291	0.0113378
0.876667	0.266691	0.256003	0.561153	0.565391	0.00617218		0.876667	0.257577	0.255837	0.545073	0.562207	0.0113231
0.88	0.268069	0.257363	0.562744	0.566857	0.00494173		0.88	0.258315	0.256834	0.546679	0.563069	0.0112331
0.883333	0.268943	0.258377	0.56358	0.567428	0.00511165		0.883333	0.258397	0.257168	0.547699	0.56321	0.011063
0.886667	0.269067	0.258494	0.564564	0.568469	0.00518807		0.886667	0.259517	0.258371	0.548754	0.563732	0.0115415
0.89	0.269698	0.259113	0.565287	0.569307	0.00543211		0.89	0.260221	0.258696	0.549535	0.564664	0.0121921
0.893333	0.270164	0.260333	0.566064	0.570878	0.00406076		0.893333	0.261716	0.260378	0.551266	0.56635	0.0116822
0.896667	0.269973	0.260588	0.566204	0.571033	0.00399256		0.896667	0.262061	0.261764	0.552501	0.567098	0.0115299
0.9	0.270656	0.26068	0.567103	0.572042	0.0045592		0.9	0.262901	0.262361	0.553363	0.568205	0.0121571
0.903333	0.270543	0.260867	0.567743	0.572234	0.00497441		0.903333	0.263834	0.263127	0.554747	0.56893	0.0124721
0.906667	0.270335	0.261311	0.568602	0.572427	0.00529731		0.906667	0.264634	0.264315	0.556285	0.569948	0.0127284
0.91	0.27027	0.261318	0.568747	0.572701	0.00529182		0.91	0.266277	0.265673	0.558124	0.571612	0.0125823
0.913333	0.270854	0.261283	0.570155	0.5739	0.00504675		0.913333	0.267649	0.266505	0.559391	0.573149	0.0128401
0.916667	0.271807	0.261843	0.571889	0.574924	0.0046792		0.916667	0.268456	0.26727	0.560667	0.573888	0.012827
0.92	0.272542	0.262191	0.572955	0.575743	0.00479867		0.92	0.269165	0.268047	0.561363	0.574535	0.012705
0.923333	0.273331	0.262236	0.573522	0.576283	0.00506955		0.923333	0.269792	0.26921	0.562452	0.575257	0.012875
0.926667	0.274403	0.262566	0.574284	0.577072	0.00472217		0.926667	0.269969	0.269275	0.563053	0.576575	0.0129323
0.93	0.27566	0.263251	0.576147	0.578078	0.00460445		0.93	0.269808	0.269747	0.563167	0.576585	0.012541
0.933333	0.276436	0.263908	0.576724	0.578561	0.00386596		0.933333	0.270156	0.270147	0.563568	0.57742	0.0115969
0.936667	0.277444	0.264577	0.577881	0.579911	0.00364097		0.936667	0.270364	0.270155	0.563886	0.577197	0.011717
0.94	0.278347	0.265353	0.578119	0.580548	0.00357817		0.94	0.271341	0.271354	0.564216	0.577246	0.0112111
0.943333	0.279232	0.266101	0.578789	0.580831	0.00324984		0.943333	0.272427	0.272211	0.56495	0.57817	0.0106738
0.946667	0.2803	0.266725	0.579455	0.581461	0.00308465		0.946667	0.273208	0.272661	0.565308	0.578759	0.0108043
0.95	0.281013	0.267317	0.579894	0.582272	0.00343903		0.95	0.274535	0.273855	0.566538	0.579757	0.0107924
0.953333	0.281545	0.267836	0.580806	0.583521	0.00337486		0.953333	0.27585	0.274853	0.567208	0.580837	0.0110377
0.956667	0.282495	0.268949	0.58107	0.584546	0.00357357		0.956667	0.276224	0.275148	0.567597	0.581352	0.0114494
0.96	0.283491	0.269842	0.581837	0.585509	0.00336158		0.96	0.277045	0.276245	0.568476	0.582028	0.0113868
0.963333	0.283756	0.270727	0.582559	0.586441	0.00378774		0.963333	0.276219	0.276616	0.568976	0.582345	0.0114775
0.966667	0.284233	0.271795	0.583406	0.587564	0.00438067		0.966667	0.276425	0.276374	0.569169	0.582679	0.0118607
0.97	0.284952	0.273199	0.584684	0.589217	0.00523415		0.97	0.277323	0.277343	0.570388	0.583378	0.0119537
0.973333	0.286032	0.274142	0.585991	0.591283	0.00589908		0.973333	0.278502	0.278186	0.571607	0.58462	0.0121044
0.976667	0.286889	0.275008	0.587033	0.592955	0.00543495		0.976667	0.279178	0.278056	0.572431	0.585462	0.0120139
0.98	0.287842	0.275565	0.589178	0.59449	0.0055625		0.98	0.279965	0.279031	0.574053	0.586484	0.012612
0.983333	0.288491	0.276107	0.590232	0.595448	0.00553823		0.983333	0.279992	0.279291	0.574615	0.58688	0.0122601
0.986667	0.288859	0.275883	0.590687	0.595754	0.00515716		0.986667	0.280536	0.280265	0.575352	0.588072	0.0120265
0.99	0.289757	0.276336	0.591486	0.596313	0.00511311		0.99	0.280921	0.281007	0.576629	0.588898	0.0122919
0.993333	0.290837	0.277098	0.592811	0.597336	0.00474013		0.993333	0.281172	0.281931	0.577827	0.590191	0.0123747
0.996667	0.291564	0.277866	0.593909	0.597782	0.0046324		0.996667	0.281456	0.282251	0.578582	0.590382	0.01221
1	0.292055	0.278315	0.594512	0.598416	0.00451704		1	0.283125	0.283497	0.580345	0.591194	0.0119334
1.00333	0.292897	0.278547	0.595381	0.598782	0.00465628		1.00333	0.283738	0.28407	0.581015	0.591312	0.0116949
1.00667	0.293426	0.278808	0.595997	0.598701	0.00527606		1.00667	0.284884	0.285349	0.582278	0.592059	0.0111671
1.01	0.293933	0.278895	0.5971	0.599056	0.00578618		1.01	0.286267	0.286224	0.583499	0.592801	0.0118682
1.01333	0.294379	0.279415	0.598061	0.59952	0.00616399		1.01333	0.287839	0.287031	0.584833	0.594039	0.0124032
1.01667	0.295498	0.280197	0.599196	0.60027	0.00634547		1.01667	0.288911	0.288723	0.585929	0.595027	0.0123616
1.02	0.295998	0.281089	0.599982	0.600832	0.0064291		1.02	0.289458	0.289562	0.586435	0.595612	0.0116913
1.02333	0.29681	0.282095	0.600602	0.601403	0.00671308		1.02333	0.289733	0.290486	0.587349	0.596332	0.0118574
1.02667	0.2975	0.283073	0.601997	0.602353	0.00661973		1.02667	0.290507	0.291809	0.588448	0.597287	0.0117322
1.03	0.298046	0.284021	0.603325	0.603572	0.00660256		1.03	0.290707	0.292603	0.58922	0.598855	0.0114481
1.03333	0.298902	0.285157	0.604207	0.604664	0.00725834		1.03333	0.291372	0.292993	0.589528	0.599833	0.011009
1.03667	0.300318	0.286727	0.605998	0.606291	0.00727292		1.03667	0.292085	0.293443	0.590256	0.600756	0.0104554
1.04	0.301304	0.287861	0.607345	0.607536	0.00646539		1.04	0.292365	0.293734	0.590421	0.601645	0.0101645
1.04333	0.301795	0.288388	0.60803	0.608413	0.00567878		1.04333	0.292662	0.294241	0.591185	0.602753	0.0100782
1.04667	0.302571	0.288682	0.608974	0.60906	0.00535783		1.04667	0.294082	0.295903	0.592618	0.604181	0.00971375
1.05	0.303588	0.289066	0.609468	0.609605	0.00512391		1.05	0.294348	0.295576	0.592545	0.604693	0.00935239
1.05333	0.304583	0.290003	0.610066	0.610348	0.00447818		1.05333	0.29482	0.296388	0.593543	0.605739	0.0091052
1.05667	0.305315	0.290452	0.610433	0.610838	0.00415344		1.05667	0.295023	0.296762	0.594316	0.606022	0.00896553
1.06	0.306176	0.29054	0.610475	0.610881	0.00420734		1.06	0.295742	0.297055	0.594856	0.607314	0.00907747
1.06333	0.307181	0.291247	0.610997	0.611359	0.00422348		1.06333	0.296896	0.297107	0.595478	0.607348	0.00918775
1.06667	0.308277	0.291844	0.611981	0.612226	0.0045868		1.06667	0.297791	0.297338	0.596648	0.608231	0.00955711
1.07	0.309082	0.291799	0.612297	0.612544	0.00446842		1.07	0.297966	0.297297	0.59715	0.608334	0.00978859
1.07333	0.309462	0.292247	0.613224	0.612902	0.00493705		1.07333	0.29902	0.297912	0.597996	0.60897	0.0103854
1.07667	0.309905	0.292242	0.614135	0.613439	0.0046962		1.07667	0.299568	0.298179	0.59862	0.609192	0.0105762
1.08	0.310923	0.29322	0.614928	0.613666	0.00471076		1.08	0.299447	0.298431	0.599135	0.609597	0.010966
1.08333	0.311375	0.293807	0.615176	0.614208	0.00478493		1.08333	0.299714	0.299593	0.59998	0.610105	0.0110084
1.08667	0.31172	0.294372	0.615906	0.614908	0.00424715		1.08667	0.299907	0.30016	0.600894	0.610937	0.0103209
1.09	0.312572	0.295211	0.616942	0.615234	0.00477433		1.09	0.299676	0.300394	0.601824	0.611695	0.0108928
1.09333	0.313176	0.296107	0.618304	0.616187	0.00496286		1.09333	0.300569	0.300986	0.60276	0.612741	0.0104949
1.09667	0.313754	0.296654	0.619553	0.616533	0.00476536		1.09667	0.300492	0.301051	0.602864	0.613554	0.010078
1.1	0.314182	0.297723	0.62027	0.617703	0.00440364		1.1	0.300361	0.301075	0.603123	0.613259	0.00932264
1.10333	0.314332	0.29884	0.620917	0.61864	0.00398451		1.10333	0.301012	0.302051	0.603956	0.613642	0.00888433
1.10667	0.314619	0.299571	0.621859	0.619831	0.00383287		1.10667	0.301689	0.3031	0.60451	0.614413	0.00896093
1.11	0.315012	0.299698	0.622184	0.620484	0.00447251		1.11	0.302961	0.3047	0.606077	0.615459	0.00907873
1.11333	0.315929	0.300584	0.622933	0.621113	0.0050665		1.11333	0.303869	0.305249	0.606961	0.615889	0.0089361
1.11667	0.31624	0.300709	0.623307	0.621612	0.00551619		1.11667	0.304307	0.30535	0.607635	0.616564	0.00925509
1.12	0.316066	0.300613	0.623442	0.621715	0.00512746		1.12	0.305506	0.306609	0.608584	0.617507	0.00895673
1.12333	0.316731	0.300968	0.623749	0.622299	0.00529831		1.12333	0.306396	0.307434	0.609455	0.618505	0.00920348
1.12667	0.31711	0.301118	0.623832	0.62303	0.00654225		1.12667	0.307404	0.308066	0.610114	0.619127	0.0102277
1.13	0.318296	0.302622	0.625116	0.624909	0.00607148		1.13	0.30798	0.308598	0.610741	0.619239	0.0102176
1.13333	0.319105	0.303278	0.625888	0.625797	0.00600821		1.13333	0.308058	0.308889	0.611344	0.619602	0.0105048
1.13667	0.319772	0.304195	0.626542	0.626988	0.00619335		1.13667	0.308601	0.309334	0.611833	0.620053	0.0108193
1.14	0.319948	0.304832	0.62713	0.627801	0.00562793		1.14	0.30882	0.309539	0.61235	0.620588	0.0106792
1.14333	0.320961	0.30573	0.62846	0.629288	0.00541652		1.14333	0.30905	0.309626	0.612962	0.620491	0.0108843
1.14667	0.321827	0.306744	0.629429	0.629662	0.00528309		1.14667	0.309279	0.310379	0.614173	0.621262	0.011519
1.15	0.322066	0.307392	0.62985	0.630626	0.00518461		1.15	0.310512	0.311525	0.614996	0.622405	0.0117129
1.15333	0.323293	0.308492	0.630944	0.631139	0.00481662		1.15333	0.310984	0.312066	0.615646	0.623373	0.0117421
1.15667	0.323532	0.309296	0.632192	0.631261	0.00530545		1.15667	0.311551	0.312314	0.616682	0.623961	0.0121647
1.16	0.324254	0.310308	0.633757	0.632356	0.00516408		1.16	0.312527	0.312975	0.617437	0.624182	0.0119084
1.16333	0.324901	0.310767	0.635183	0.633543	0.00500521		1.16333	0.312687	0.313588	0.618489	0.624635	0.0120588
1.16667	0.325152	0.31106	0.635781	0.634358	0.00524372		1.16667	0.313797	0.314473	0.619677	0.62533	0.0120535
1.17	0.326071	0.311942	0.636719	0.635043	0.0058445		1.17	0.315296	0.315873	0.621096	0.62642	0.012362
1.17333	0.326429	0.31195	0.637906	0.635539	0.00631984		1.17333	0.315944	0.316467	0.621596	0.627205	0.0126003
1.17667	0.327043	0.312553	0.638614	0.635794	0.00696175		1.17667	0.317161	0.31763	0.622899	0.628272	0.0129953
1.18	0.327482	0.312677	0.639355	0.635684	0.00682173		1.18	0.318111	0.318129	0.623838	0.629228	0.0129324
1.18333	0.327605	0.312767	0.639825	0.636059	0.00601713		1.18333	0.318747	0.318682	0.624246	0.630128	0.012434
1.18667	0.328341	0.313065	0.640106	0.636591	0.00585878		1.18667	0.319763	0.319374	0.625069	0.630898	0.0123664
1.19	0.329169	0.313674	0.640715	0.637185	0.0056514		1.19	0.320164	0.320175	0.626149	0.631806	0.0120034
1.19333	0.329463	0.313693	0.640652	0.637459	0.00577511		1.19333	0.320581	0.321007	0.625999	0.632044	0.0119907
1.19667	0.330614	0.314543	0.641183	0.638729	0.00513996		1.19667	0.320277	0.321049	0.626197	0.632811	0.0113696
1.2	0.330544	0.31502	0.640811	0.638919	0.00505246		1.2	0.320782	0.321357	0.62683	0.633919	0.0112761
1.20333	0.33072	0.315243	0.641185	0.640077	0.00477211		1.20333	0.321148	0.321949	0.627537	0.634802	0.0112917
1.20667	0.331409	0.31563	0.641189	0.640598	0.0037351		1.20667	0.321535	0.322962	0.628657	0.635205	0.0113944
1.21	0.332104	0.316258	0.641825	0.641157	0.00395768		1.21	0.322165	0.32335	0.629435	0.635922	0.0116086
1.21333	0.331836	0.316101	0.641756	0.641188	0.00340736		1.21333	0.322667	0.324339	0.630027	0.636531	0.011187
1.21667	0.332209	0.316108	0.642602	0.641452	0.00338236		1.21667	0.32319	0.324936	0.62989	0.636739	0.0111672
1.22	0.33288	0.316789	0.643801	0.641623	0.00278102		1.22	0.323779	0.325587	0.631057	0.637572	0.0110723
1.22333	0.333267	0.316955	0.645776	0.642004	0.00295554		1.22333	0.324324	0.326094	0.631749	0.63773	0.011021
1.22667	0.334574	0.317795	0.647254	0.643142	0.00290898		1.22667	0.324701	0.326146	0.632066	0.637771	0.0105236
1.23	0.335106	0.317828	0.647956	0.643418	0.00232687		1.23	0.325826	0.326918	0.633142	0.638466	0.0104992
1.23333	0.335809	0.318538	0.648505	0.643612	0.00230379		1.23333	0.326804	0.327092	0.633635	0.63857	0.0105843
1.23667	0.336925	0.319313	0.650245	0.644591	0.00262265		1.23667	0.327626	0.327501	0.634287	0.638842	0.0106164
1.24	0.337303	0.319829	0.651463	0.645545	0.00267373		1.24	0.328255	0.327893	0.634508	0.639215	0.0105445
1.24333	0.338438	0.321497	0.652938	0.646147	0.00276368		1.24333	0.328847	0.32836	0.635261	0.639408	0.0108967
1.24667	0.338982	0.32209	0.653547	0.645734	0.00281646		1.24667	0.329314	0.328646	0.635732	0.639636	0.010866
1.25	0.340179	0.322809	0.654402	0.646944	0.00258731		1.25	0.329716	0.328643	0.635479	0.639401	0.0103911
1.25333	0.341258	0.323684	0.654804	0.647551	0.00365429		1.25333	0.33064	0.329549	0.636369	0.639791	0.0105888
1.25667	0.342014	0.324585	0.65603	0.648428	0.00416595		1.25667	0.330787	0.330314	0.637069	0.640553	0.0103601
1.26	0.342369	0.325603	0.65656	0.64914	0.00527102		1.26	0.331585	0.331455	0.637484	0.641435	0.0106751
1.26333	0.342657	0.326326	0.656582	0.649586	0.00605417		1.26333	0.331157	0.331385	0.638038	0.641865	0.010522
1.26667	0.342994	0.327018	0.656788	0.649903	0.00640445		1.26667	0.331513	0.33245	0.638855	0.642744	0.0108484
1.27	0.343675	0.327617	0.657045	0.650708	0.00677944		1.27	0.33201	0.333955	0.640062	0.643211	0.0110109
1.27333	0.344564	0.329162	0.657473	0.651238	0.00731556		1.27333	0.332645	0.33513	0.641506	0.644114	0.0110718
1.27667	0.344439	0.329145	0.65814	0.652065	0.00783759		1.27667	0.333533	0.336059	0.642324	0.644956	0.0107538
1.28	0.345534	0.329503	0.658947	0.653101	0.00763113		1.28	0.334557	0.337447	0.643439	0.645872	0.0106373
1.28333	0.346311	0.329952	0.659948	0.653626	0.00785381		1.28333	0.335029	0.338702	0.644577	0.64714	0.0109609
1.28667	0.347118	0.330704	0.661247	0.654557	0.0076915		1.28667	0.335986	0.339433	0.645865	0.648359	0.0118255
1.29	0.347849	0.33123	0.662189	0.654961	0.00776338		1.29	0.336695	0.340098	0.64697	0.649352	0.0120399
1.29333	0.348575	0.332146	0.662705	0.655618	0.00704704		1.29333	0.337452	0.340393	0.648035	0.650047	0.0120546
1.29667	0.349108	0.332578	0.662942	0.656281	0.0064423		1.29667	0.338415	0.340935	0.64902	0.651016	0.0122521
1.3	0.34944	0.3331	0.663457	0.657177	0.006082		1.3	0.338539	0.340805	0.649355	0.651337	0.0123833
1.30333	0.349728	0.332562	0.664452	0.658391	0.00580937		1.30333	0.339118	0.341192	0.649963	0.651692	0.0123743
1.30667	0.350609	0.333267	0.665223	0.659907	0.00543535		1.30667	0.339622	0.341638	0.650215	0.651868	0.012476
1.31	0.351116	0.333733	0.666056	0.660193	0.00481561		1.31	0.340115	0.34174	0.650434	0.652216	0.0126329
1.31333	0.351833	0.333695	0.666208	0.660045	0.00431515		1.31333	0.340479	0.341956	0.650603	0.652233	0.012371
1.31667	0.352745	0.333743	0.666873	0.661252	0.00389997		1.31667	0.34136	0.342441	0.651112	0.652799	0.0118544
1.32	0.353251	0.334438	0.667776	0.661955	0.00427735		1.32	0.341751	0.342848	0.652125	0.653395	0.0120258
1.32333	0.353363	0.335018	0.668866	0.662496	0.0044944		1.32333	0.341716	0.342333	0.651997	0.653693	0.0115129
1.32667	0.353918	0.33573	0.669225	0.662348	0.00398466		1.32667	0.342458	0.342726	0.652542	0.653991	0.0113432
1.33	0.354577	0.336706	0.669646	0.662521	0.00401351		1.33	0.341687	0.342349	0.65199	0.653413	0.0114276
1.33333	0.355038	0.337889	0.670355	0.663252	0.00422401		1.33333	0.341996	0.343473	0.652054	0.654018	0.011465
1.33667	0.355542	0.338715	0.670589	0.663798	0.00406783		1.33667	0.342253	0.34424	0.652822	0.654561	0.0109846
1.34	0.356307	0.339622	0.671727	0.664433	0.00416104		1.34	0.342936	0.345214	0.653727	0.655421	0.0108998
1.34333	0.357192	0.339804	0.672259	0.665041	0.00441918		1.34333	0.343795	0.345961	0.654343	0.656237	0.0110646
1.34667	0.358565	0.340827	0.673091	0.665547	0.0043432		1.34667	0.344253	0.346285	0.654634	0.656485	0.0115148
1.35	0.358895	0.341568	0.673856	0.666191	0.00482304		1.35	0.34454	0.347179	0.655197	0.657119	0.0115359
1.35333	0.359122	0.342319	0.674408	0.666504	0.00542237		1.35333	0.345193	0.347662	0.655821	0.657663	0.0127157
1.35667	0.359749	0.343608	0.674965	0.667119	0.00515651		1.35667	0.346181	0.348721	0.657188	0.659126	0.0124008
1.36	0.360427	0.34461	0.675198	0.667864	0.00527786		1.36	0.347057	0.349897	0.65799	0.660176	0.0123342
1.36333	0.360989	0.345246	0.675463	0.668916	0.0045509		1.36333	0.34818	0.350834	0.659016	0.661242	0.0119449
1.36667	0.361394	0.34604	0.676295	0.670276	0.00391518		1.36667	0.348642	0.351471	0.659572	0.661594	0.0115315
1.37	0.362508	0.347299	0.677361	0.671759	0.00383699		1.37	0.349496	0.352085	0.66043	0.662148	0.0113711
1.37333	0.363682	0.348099	0.678321	0.672619	0.00325069		1.37333	0.350425	0.352759	0.661348	0.662507	0.0109962
1.37667	0.363814	0.348155	0.678874	0.672472	0.00292735		1.37667	0.350888	0.352903	0.661993	0.663217	0.0110004
1.38	0.364339	0.347791	0.679052	0.672526	0.00286909		1.38	0.351194	0.353662	0.663252	0.663418	0.0110933
1.38333	0.364254	0.348012	0.679538	0.673244	0.00297644		1.38333	0.352023	0.353677	0.664276	0.664062	0.011042
1.38667	0.364454	0.348026	0.680063	0.673194	0.00356941		1.38667	0.352138	0.353538	0.664301	0.6642	0.0117394
1.39	0.364596	0.347944	0.680503	0.673137	0.00389765		1.39	0.352635	0.354062	0.664432	0.664087	0.0117503
1.39333	0.365111	0.348269	0.681407	0.67344	0.00382939		1.39333	0.352994	0.354659	0.665178	0.664631	0.0117747
1.39667	0.364678	0.348448	0.68181	0.673371	0.00424509		1.39667	0.353027	0.35526	0.665141	0.664789	0.0118634
1.4	0.365004	0.348809	0.682176	0.67359	0.003946		1.4	0.353322	0.35601	0.665468	0.665022	0.0117617
1.40333	0.365934	0.348432	0.682683	0.673691	0.00419285		1.40333	0.35381	0.356384	0.66585	0.665289	0.012374
1.40667	0.366778	0.3486	0.682955	0.673624	0.00436151		1.40667	0.355127	0.356851	0.666747	0.66591	0.0128888
1.41	0.367671	0.348874	0.683083	0.674276	0.00448414		1.41	0.355817	0.357354	0.666984	0.666073	0.0133069
1.41333	0.368407	0.349395	0.684172	0.675031	0.00488908		1.41333	0.35654	0.357947	0.667286	0.666183	0.0137718
1.41667	0.368736	0.349859	0.684293	0.675197	0.00495599		1.41667	0.356965	0.358391	0.667804	0.666518	0.0136601
1.42	0.368663	0.350293	0.684629	0.675961	0.00534047		1.42	0.357433	0.359496	0.668744	0.667315	0.0144164
1.42333	0.36946	0.351145	0.685919	0.676528	0.00470071		1.42333	0.35809	0.360119	0.66936	0.668536	0.0145984
1.42667	0.369927	0.351552	0.685824	0.67697	0.00455375		1.42667	0.359098	0.360841	0.669864	0.669294	0.0147865
1.43	0.370869	0.352369	0.68706	0.678256	0.00441109		1.43	0.359743	0.361205	0.670938	0.669798	0.0152368
1.43333	0.37165	0.352956	0.687946	0.679285	0.00541825		1.43333	0.359699	0.3611	0.671043	0.670237	0.0154608
1.43667	0.372004	0.353579	0.688109	0.68001	0.00554658		1.43667	0.360545	0.360854	0.671844	0.670995	0.0152366
1.44	0.37243	0.353223	0.688618	0.680119	0.00545249		1.44	0.360516	0.360979	0.672504	0.671525	0.0148833
1.44333	0.372034	0.352997	0.689119	0.680138	0.00612183		1.44333	0.360536	0.361174	0.672933	0.67231	0.0150074
1.44667	0.372355	0.352909	0.689369	0.680675	0.00650396		1.44667	0.360663	0.361804	0.673392	0.672604	0.0150522
1.45	0.372575	0.353513	0.689931	0.681287	0.00709131		1.45	0.361306	0.362124	0.673673	0.673869	0.0145534
1.45333	0.372694	0.353503	0.690334	0.681269	0.00803724		1.45333	0.362126	0.362984	0.674574	0.675096	0.0143207
1.45667	0.373044	0.354159	0.691481	0.682561	0.00734021		1.45667	0.362661	0.36399	0.675819	0.675304	0.0131726
1.46	0.373336	0.354829	0.692087	0.683136	0.00729879		1.46	0.36287	0.364264	0.676443	0.676112	0.0121106
1.46333	0.373945	0.35575	0.692333	0.683679	0.00706755		1.46333	0.363597	0.365398	0.676931	0.676384	0.0117836
1.46667	0.375319	0.356209	0.692926	0.68443	0.00721301		1.46667	0.364283	0.365655	0.677709	0.676352	0.012097
1.47	0.375699	0.356114	0.692958	0.684527	0.00744829		1.47	0.365133	0.366255	0.678295	0.67708	0.0121118
1.47333	0.37641	0.356594	0.693051	0.685082	0.00697248		1.47333	0.366035	0.366888	0.678965	0.677884	0.0119552
1.47667	0.37725	0.357665	0.693473	0.686555	0.00652028		1.47667	0.365962	0.367732	0.679529	0.677529	0.0117654
1.48	0.37776	0.35812	0.694514	0.687322	0.00644878		1.48	0.366301	0.367755	0.679634	0.677489	0.0119181
1.48333	0.377964	0.358642	0.694806	0.687727	0.00586726		1.48333	0.366039	0.368491	0.68026	0.677709	0.011683
1.48667	0.378081	0.358773	0.695729	0.688787	0.00600074		1.48667	0.366175	0.369129	0.680434	0.678176	0.0123142
1.49	0.378337	0.359148	0.696428	0.688274	0.00540987		1.49	0.366263	0.368624	0.679946	0.678195	0.0131467
1.49333	0.378474	0.359228	0.696529	0.688185	0.00504919		1.49333	0.36728	0.369126	0.680621	0.678824	0.0134064
1.49667	0.379206	0.359774	0.697371	0.68899	0.00546509		1.49667	0.36769	0.369563	0.681096	0.679307	0.0139606
1.5	0.379572	0.359885	0.697522	0.689514	0.0049238		1.5	0.36848	0.369837	0.681583	0.680091	0.0138962
1.50333	0.379841	0.360501	0.697964	0.69013	0.00414546		1.50333	0.36876	0.369757	0.681636	0.680457	0.0136944
1.50667	0.380946	0.360781	0.698757	0.689517	0.0040796		1.50667	0.369121	0.37088	0.68184	0.681209	0.0135294
1.51	0.381227	0.361239	0.699231	0.68965	0.00421449		1.51	0.370012	0.371366	0.68197	0.681557	0.0137541
1.51333	0.382044	0.362277	0.699657	0.690378	0.00405887		1.51333	0.370461	0.37183	0.682037	0.681773	0.0132827
1.51667	0.382272	0.36339	0.700895	0.690813	0.00458508		1.51667	0.371484	0.372261	0.683332	0.682603	0.0130572
1.52	0.382752	0.364459	0.701625	0.691073	0.004738		1.52	0.372056	0.373257	0.684543	0.682744	0.0131527
1.52333	0.384055	0.365839	0.703064	0.691942	0.00421466		1.52333	0.37223	0.374293	0.685235	0.682486	0.0123823
1.52667	0.384942	0.366437	0.703551	0.6921	0.00475458		1.52667	0.37298	0.375157	0.686389	0.68299	0.0123769
1.53	0.386316	0.36715	0.704445	0.692877	0.00493892		1.53	0.373499	0.375929	0.687171	0.683034	0.0124488
1.53333	0.386632	0.367326	0.704678	0.692634	0.00551268		1.53333	0.374385	0.376688	0.688624	0.683123	0.0128318
1.53667	0.387708	0.368249	0.705764	0.693236	0.00546923		1.53667	0.374834	0.3776	0.689164	0.683849	0.0123804
1.54	0.389144	0.369013	0.706549	0.694492	0.00526265		1.54	0.375812	0.378849	0.690221	0.684701	0.0124145
1.54333	0.390261	0.369542	0.707098	0.695669	0.00521975		1.54333	0.375332	0.378878	0.690852	0.684662	0.0122817
1.54667	0.391014	0.369479	0.708772	0.69602	0.00497181		1.54667	0.375459	0.379375	0.69114	0.685254	0.0120626
1.55	0.391652	0.370008	0.709422	0.69668	0.00511451		1.55	0.375671	0.380532	0.692096	0.686284	0.0117098
1.55333	0.392176	0.370567	0.710627	0.697325	0.00462885		1.55333	0.376008	0.380011	0.692088	0.6869	0.0114688
1.55667	0.392788	0.370958	0.711696	0.697889	0.00417893		1.55667	0.376236	0.379728	0.692557	0.687253	0.0111968
1.56	0.393327	0.371116	0.712138	0.698949	0.00387242		1.56	0.377172	0.380218	0.693573	0.688163	0.0104397
1.56333	0.393523	0.370971	0.712341	0.699941	0.00363527		1.56333	0.378217	0.38088	0.693955	0.688944	0.00951077
1.56667	0.393811	0.371238	0.712702	0.70043	0.0033428		1.56667	0.379127	0.381252	0.694463	0.689792	0.00881921
1.57	0.393868	0.371896	0.71315	0.700784	0.00391588		1.57	0.379264	0.381608	0.694418	0.690433	0.00882268
1.57333	0.394149	0.372251	0.714029	0.701112	0.00407501		1.57333	0.380231	0.38248	0.695284	0.691863	0.00839937
1.57667	0.393976	0.372559	0.714054	0.701687	0.00415125		1.57667	0.381054	0.383201	0.695685	0.692571	0.00873264
1.58	0.393857	0.373571	0.714538	0.701969	0.00415072		1.58	0.381683	0.383727	0.696248	0.692644	0.0087819
1.58333	0.394011	0.374231	0.715148	0.702663	0.0044996		1.58333	0.382404	0.384104	0.697138	0.692827	0.00946503
1.58667	0.394229	0.374907	0.715277	0.702947	0.00479254		1.58667	0.382856	0.385543	0.697626	0.693023	0.0094565
1.59	0.393931	0.375235	0.715558	0.70294	0.00495035		1.59	0.382648	0.385744	0.697708	0.692839	0.00953274
1.59333	0.394137	0.375826	0.715689	0.703282	0.00529481		1.59333	0.382772	0.385434	0.697924	0.693004	0.0101836
1.59667	0.393902	0.376544	0.716095	0.703347	0.00599609		1.59667	0.382334	0.385429	0.698155	0.692317	0.0109229
1.6	0.393815	0.377077	0.716118	0.70297	0.00640702		1.6	0.382474	0.385613	0.698356	0.692139	0.0112977
1.60333	0.395238	0.377677	0.716998	0.703694	0.00634199		1.60333	0.382187	0.385528	0.698829	0.69243	0.0113882
1.60667	0.395275	0.377911	0.717138	0.703796	0.00637728		1.60667	0.382025	0.385727	0.698949	0.692497	0.0118873
1.61	0.395911	0.378442	0.717788	0.70363	0.00612535		1.61	0.381495	0.385396	0.699014	0.692241	0.0118913
1.61333	0.39672	0.379176	0.718775	0.704145	0.0058771		1.61333	0.382273	0.386398	0.699822	0.692866	0.0117913
1.61667	0.397574	0.380152	0.719025	0.705131	0.00614		1.61667	0.383235	0.387137	0.700784	0.693859	0.0117662
1.62	0.398287	0.380744	0.719756	0.706126	0.00557302		1.62	0.383569	0.386493	0.701112	0.69442	0.0111074
1.62333	0.399412	0.380787	0.720148	0.707109	0.0052904		1.62333	0.383831	0.386846	0.701818	0.694537	0.0103575
1.62667	0.399577	0.380524	0.720217	0.70749	0.00466536		1.62667	0.384251	0.386975	0.702518	0.694709	0.009927
1.63	0.399359	0.380535	0.720468	0.707768	0.00446184		1.63	0.385554	0.387866	0.703003	0.695684	0.00983661
1.63333	0.400344	0.380767	0.721298	0.708676	0.00445645		1.63333	0.386545	0.388517	0.704299	0.696946	0.00958538
1.63667	0.400992	0.38125	0.722206	0.709502	0.00456566		1.63667	0.387451	0.389571	0.70532	0.69793	0.0100383
1.64	0.402023	0.381338	0.722979	0.710074	0.00398614		1.64	0.388839	0.391299	0.706237	0.699316	0.00961309
1.64333	0.40249	0.381358	0.722282	0.710002	0.00353457		1.64333	0.390411	0.393147	0.707379	0.700374	0.00960687
1.64667	0.402601	0.381717	0.722575	0.70973	0.00283513		1.64667	0.391094	0.393389	0.707646	0.700111	0.00939885
1.65	0.403139	0.381449	0.722765	0.710087	0.00318197		1.65	0.391814	0.393754	0.708174	0.700357	0.0098498
1.65333	0.402908	0.381454	0.723008	0.709596	0.00324909		1.65333	0.391922	0.394338	0.708288	0.700542	0.00977033
1.65667	0.403016	0.381866	0.723667	0.709808	0.0030058		1.65667	0.391836	0.394479	0.708332	0.70069	0.00959812
1.66	0.403842	0.382484	0.724129	0.710211	0.00297389		1.66	0.391571	0.394271	0.708629	0.700528	0.009296
1.66333	0.403686	0.382398	0.724479	0.710026	0.00374356		1.66333	0.391748	0.394636	0.709552	0.700307	0.00974887
1.66667	0.404571	0.382523	0.725111	0.709985	0.00410246		1.66667	0.392275	0.394856	0.709425	0.70065	0.0100186
1.67	0.404939	0.382565	0.725217	0.709941	0.00453018		1.67	0.392719	0.395415	0.710103	0.701176	0.0103602
1.67333	0.404654	0.38346	0.725595	0.710074	0.00494752		1.67333	0.393322	0.396038	0.710287	0.701254	0.0108176
1.67667	0.405439	0.384247	0.726283	0.710691	0.00444199		1.67667	0.39355	0.396281	0.710801	0.701524	0.0107822
1.68	0.406553	0.384665	0.726548	0.711772	0.00537883		1.68	0.394666	0.397479	0.711649	0.702023	0.0112475
1.68333	0.407726	0.385172	0.727187	0.713004	0.00571346		1.68333	0.395356	0.398211	0.712837	0.702765	0.0113119
1.68667	0.40865	0.386223	0.728002	0.714106	0.00567898		1.68667	0.395696	0.39819	0.713042	0.702869	0.0112692
1.69	0.409639	0.387309	0.728784	0.715442	0.00608462		1.69	0.396178	0.398877	0.713794	0.702901	0.0120201
1.69333	0.409432	0.387963	0.729546	0.716635	0.00634203		1.69333	0.396344	0.398931	0.714268	0.703214	0.0126981
1.69667	0.410091	0.38884	0.730215	0.717538	0.00696688		1.69667	0.396948	0.399929	0.714415	0.70418	0.0130556
1.7	0.41124	0.390023	0.731328	0.718973	0.00701783		1.7	0.397208	0.400712	0.715248	0.705168	0.0130199
1.70333	0.41175	0.391348	0.732274	0.719535	0.00709892		1.70333	0.39789	0.402023	0.715704	0.706197	0.0134129
1.70667	0.412111	0.391697	0.73266	0.719459	0.00711202		1.70667	0.398038	0.403153	0.715788	0.707011	0.0132482
1.71	0.411952	0.392491	0.732734	0.719671	0.0072258		1.71	0.399002	0.404262	0.717213	0.708124	0.0135701
1.71333	0.411918	0.3926	0.733316	0.718982	0.00728848		1.71333	0.399238	0.403899	0.71725	0.708136	0.0141679
1.71667	0.4126	0.392861	0.733801	0.71909	0.00777464		1.71667	0.399352	0.40444	0.717719	0.708657	0.0142729
1.72	0.412375	0.39286	0.734043	0.719032	0.00725837		1.72	0.399823	0.405107	0.718039	0.709428	0.0135592
1.72333	0.412537	0.393254	0.734427	0.719173	0.00712645		1.72333	0.400155	0.405863	0.718635	0.7098	0.0126902
1.72667	0.412909	0.39345	0.734984	0.719089	0.00745922		1.72667	0.400187	0.405864	0.719091	0.709881	0.0129848
1.73	0.412844	0.393285	0.735652	0.718527	0.00754948		1.73	0.40097	0.406336	0.719684	0.710544	0.013423
1.73333	0.412956	0.393132	0.735962	0.718458	0.00722491		1.73333	0.401356	0.406672	0.719811	0.710884	0.0130815
1.73667	0.412747	0.39291	0.735995	0.718601	0.00718254		1.73667	0.401927	0.406741	0.720548	0.711213	0.0131782
1.74	0.41294	0.393665	0.737278	0.719475	0.00696168		1.74	0.402186	0.407182	0.720892	0.711592	0.0129022
1.74333	0.413685	0.394013	0.737981	0.719989	0.00661583		1.74333	0.402347	0.406934	0.7216	0.712049	0.0128675
1.74667	0.414343	0.394656	0.73791	0.720724	0.00724026		1.74667	0.40376	0.407758	0.722307	0.71234	0.0132806
1.75	0.414858	0.395623	0.73884	0.721872	0.0067888		1.75	0.404013	0.407362	0.722955	0.712406	0.0133345
1.75333	0.415641	0.397163	0.73966	0.72296	0.00704349		1.75333	0.404407	0.407358	0.722794	0.71264	0.0135792
1.75667	0.416244	0.397668	0.73998	0.72395	0.00687047		1.75667	0.404533	0.407557	0.722808	0.713412	0.0135927
1.76	0.416644	0.398173	0.740502	0.724546	0.0064227		1.76	0.404404	0.407534	0.72267	0.713813	0.0132232
1.76333	0.417899	0.398392	0.74064	0.725015	0.00656207		1.76333	0.404616	0.40808	0.722522	0.714199	0.0134271
1.76667	0.41882	0.398973	0.741404	0.725408	0.00703812		1.76667	0.405352	0.40857	0.723489	0.714964	0.013715
1.77	0.419382	0.398719	0.742099	0.725327	0.00739672		1.77	0.405711	0.408947	0.724036	0.716151	0.0138188
1.77333	0.419964	0.399235	0.742175	0.725283	0.00765245		1.77333	0.406138	0.408991	0.723899	0.716641	0.0131063
1.77667	0.420793	0.39976	0.742392	0.72587	0.00756344		1.77667	0.406854	0.40926	0.724823	0.717246	0.0125035
1.78	0.421469	0.399686	0.742934	0.72581	0.00771572		1.78	0.407424	0.409441	0.725001	0.71733	0.0117237
1.78333	0.421805	0.400073	0.743256	0.725891	0.00804082		1.78333	0.407911	0.410342	0.72571	0.718055	0.0109016
1.78667	0.421847	0.400629	0.743422	0.726349	0.00747695		1.78667	0.408585	0.410629	0.725997	0.718465	0.0101025
1.79	0.423334	0.401926	0.744283	0.727126	0.0069746		1.79	0.408727	0.41065	0.726416	0.718179	0.0095645
1.79333	0.423768	0.402604	0.745136	0.727871	0.00650147		1.79333	0.408545	0.410674	0.726661	0.718036	0.00924376
1.79667	0.423698	0.402803	0.745245	0.728195	0.00587947		1.79667	0.408988	0.411091	0.72733	0.718337	0.00924136
1.8	0.423882	0.403642	0.745908	0.728571	0.00606476		1.8	0.409238	0.411863	0.727992	0.718415	0.00916702
1.80333	0.424471	0.404475	0.74677	0.728839	0.00596673		1.80333	0.409885	0.412591	0.728998	0.718896	0.00918534
1.80667	0.42473	0.405542	0.747615	0.729769	0.00556756		1.80667	0.410002	0.413254	0.729819	0.719529	0.00889633
1.81	0.425369	0.40674	0.747295	0.730275	0.00491851		1.81	0.410016	0.413164	0.73026	0.719335	0.00923709
1.81333	0.425867	0.407256	0.747637	0.731381	0.00480492		1.81333	0.410385	0.414099	0.730724	0.719527	0.00995242
1.81667	0.425962	0.407423	0.748399	0.731792	0.00400294		1.81667	0.41002	0.413957	0.73083	0.71939	0.00985291
1.82	0.426765	0.407383	0.74892	0.732171	0.00412843		1.82	0.410454	0.414703	0.730971	0.719592	0.0101636
1.82333	0.427367	0.407597	0.749186	0.732208	0.00360465		1.82333	0.410745	0.415346	0.73121	0.719577	0.0106215
1.82667	0.42822	0.407823	0.74946	0.733043	0.00408001		1.82667	0.410894	0.415326	0.730999	0.719127	0.0110439
1.83	0.429619	0.40829	0.750147	0.733806	0.00469381		1.83	0.411171	0.415693	0.731307	0.719251	0.0112117
1.83333	0.42989	0.408423	0.750912	0.733629	0.00522831		1.83333	0.411814	0.415854	0.732076	0.71992	0.011204
1.83667	0.430186	0.408817	0.751579	0.733855	0.00480232		1.83667	0.412289	0.416456	0.732076	0.720637	0.0108843
1.84	0.430596	0.409522	0.752313	0.734377	0.00428316		1.84	0.413094	0.417529	0.732682	0.721099	0.0102495
1.84333	0.430794	0.409415	0.752974	0.734876	0.00410281		1.84333	0.413786	0.418429	0.733321	0.721572	0.0102716
1.84667	0.430837	0.409539	0.753239	0.734888	0.00400991		1.84667	0.415089	0.419117	0.733586	0.722306	0.0102397
1.85	0.431186	0.410612	0.754398	0.735451	0.00425706		1.85	0.415667	0.419668	0.733778	0.723063	0.0105778
1.85333	0.432287	0.411083	0.755068	0.736269	0.0040102		1.85333	0.415958	0.419482	0.733651	0.723164	0.0104394
1.85667	0.43305	0.410767	0.755832	0.736581	0.00438987		1.85667	0.416752	0.419707	0.734237	0.723114	0.0104502
1.86	0.432679	0.410773	0.756575	0.736711	0.00461208		1.86	0.417238	0.4203	0.734575	0.723246	0.0105488
1.86333	0.4327	0.410937	0.756675	0.73637	0.00467728		1.86333	0.418323	0.421291	0.735553	0.724098	0.0110398
1.86667	0.432749	0.41173	0.757313	0.736319	0.00463718		1.86667	0.419015	0.422525	0.736143	0.724775	0.0110664
1.87	0.433118	0.412049	0.757705	0.73663	0.00444002		1.87	0.419826	0.42324	0.737542	0.725667	0.0106225
1.87333	0.433548	0.412906	0.758422	0.737283	0.00428055		1.87333	0.41988	0.42295	0.738006	0.726087	0.0111736
1.87667	0.433971	0.413262	0.758439	0.737645	0.00415451		1.87667	0.420299	0.423238	0.738474	0.726498	0.0114553
1.88	0.433519	0.412882	0.758753	0.738101	0.0047636		1.88	0.421137	0.42435	0.739554	0.727752	0.0120374
1.88333	0.433093	0.413064	0.759116	0.738484	0.00478856		1.88333	0.421553	0.424535	0.740303	0.728432	0.0115377
1.88667	0.434141	0.413715	0.759474	0.73977	0.00567606		1.88667	0.421961	0.425319	0.74097	0.729212	0.0122756
1.89	0.43496	0.41493	0.759567	0.740854	0.00595879		1.89	0.42245	0.425993	0.741952	0.729907	0.0124099
1.89333	0.435563	0.414593	0.759673	0.742259	0.00672217		1.89333	0.422318	0.425832	0.742329	0.730094	0.0121385
1.89667	0.436478	0.415511	0.760036	0.743069	0.00680202		1.89667	0.422852	0.426738	0.743276	0.730837	0.011989
1.9	0.436315	0.416256	0.760117	0.743295	0.00689892		1.9	0.423049	0.427115	0.743714	0.731382	0.0119791
1.90333	0.437011	0.417299	0.760982	0.744244	0.00618665		1.90333	0.423961	0.428303	0.744504	0.732225	0.0116405
1.90667	0.437135	0.417497	0.761343	0.744692	0.00623098		1.90667	0.424062	0.428755	0.745233	0.732908	0.0118449
1.91	0.437546	0.417214	0.76123	0.744599	0.00673612		1.91	0.424652	0.42865	0.744785	0.732709	0.0120685
1.91333	0.438311	0.417224	0.761729	0.744748	0.00704985		1.91333	0.425299	0.428796	0.744468	0.732573	0.0124965
1.91667	0.439467	0.418191	0.763144	0.745602	0.00776801		1.91667	0.425287	0.428799	0.744707	0.732241	0.0127618
1.92	0.440557	0.417851	0.763462	0.745261	0.00797298		1.92	0.425528	0.428651	0.744593	0.731911	0.0127169
1.92333	0.440907	0.417342	0.76377	0.745408	0.00797034		1.92333	0.425878	0.429071	0.744433	0.731085	0.0127818
1.92667	0.440946	0.418148	0.764633	0.745349	0.0076787		1.92667	0.426203	0.429089	0.74381	0.730504	0.0129804
1.93	0.44109	0.418671	0.764886	0.74553	0.00745441		1.93	0.426321	0.429702	0.743932	0.730694	0.0129463
1.93333	0.441137	0.41954	0.765478	0.74613	0.00674764		1.93333	0.426811	0.430082	0.744111	0.730826	0.0127839
1.93667	0.441996	0.420332	0.76672	0.746465	0.0068155		1.93667	0.427165	0.430139	0.745005	0.730867	0.0129172
1.94	0.442885	0.420828	0.767067	0.746406	0.00678957		1.94	0.427132	0.429978	0.745283	0.731013	0.0131803
1.94333	0.442836	0.420629	0.766888	0.74567	0.00655179		1.94333	0.427578	0.430714	0.746006	0.731843	0.0125016
1.94667	0.442803	0.420681	0.767385	0.746179	0.00626913		1.94667	0.427946	0.431721	0.746508	0.732629	0.0119682
1.95	0.443278	0.421278	0.768155	0.7467	0.00590339		1.95	0.428145	0.432627	0.747777	0.733738	0.0116135
1.95333	0.444212	0.422001	0.768581	0.747365	0.00561142		1.95333	0.428312	0.433474	0.748063	0.734353	0.0115324
1.95667	0.444177	0.42188	0.768649	0.747185	0.00468517		1.95667	0.428279	0.434084	0.749461	0.734588	0.0107922
1.96	0.444729	0.421881	0.769294	0.748363	0.00491107		1.96	0.428459	0.434061	0.750158	0.73554	0.0109141
1.96333	0.445095	0.423137	0.769964	0.748443	0.00451365		1.96333	0.42941	0.434547	0.751009	0.736955	0.0108025
1.96667	0.445637	0.424643	0.771092	0.749047	0.00434935		1.96667	0.429014	0.434238	0.75122	0.737517	0.0105425
1.97	0.446275	0.424713	0.771784	0.749437	0.00428446		1.97	0.429465	0.434329	0.751918	0.738201	0.0103506
1.97333	0.446664	0.424948	0.77164	0.749279	0.00505487		1.97333	0.42962	0.433965	0.752119	0.738484	0.0105685
1.97667	0.447243	0.424747	0.771881	0.749289	0.00522381		1.97667	0.430037	0.434054	0.752819	0.737988	0.0104609
1.98	0.447976	0.425157	0.772344	0.74949	0.0047065		1.98	0.430547	0.434737	0.753317	0.738626	0.00990887
1.98333	0.448656	0.426069	0.772894	0.750052	0.00495556		1.98333	0.430538	0.434813	0.753954	0.738914	0.00988326
1.98667	0.449178	0.426506	0.773557	0.750863	0.00512079		1.98667	0.431558	0.43527	0.754268	0.739191	0.00988393
1.99	0.44936	0.427078	0.773641	0.7519	0.00537092		1.99	0.432052	0.435703	0.754345	0.739009	0.00995327
1.99333	0.449919	0.428421	0.774196	0.753023	0.00572857		1.99333	0.432556	0.436168	0.754785	0.739556	0.010376
1.99667	0.450528	0.429137	0.774377	0.754345	0.00598216		1.99667	0.432901	0.43689	0.755687	0.74041	0.0104353
2	0.450834	0.429355	0.774294	0.755114	0.00557454		2	0.434311	0.437497	0.756606	0.741066	0.0105025
2.00333	0.451803	0.429899	0.77513	0.755771	0.00568536		2.00333	0.434774	0.438106	0.757473	0.741881	0.0107825
2.00667	0.451861	0.429884	0.774969	0.755992	0.00568143		2.00667	0.435371	0.438672	0.757658	0.741937	0.0105901
2.01	0.451643	0.429595	0.774998	0.755744	0.00563065		2.01	0.436085	0.439326	0.757751	0.742189	0.0104296
2.01333	0.451639	0.429941	0.775324	0.756804	0.00529261		2.01333	0.436596	0.440286	0.757832	0.742335	0.0100947
2.01667	0.451882	0.430254	0.775823	0.757391	0.00533948		2.01667	0.437043	0.441026	0.758672	0.742895	0.00984417
2.02	0.451681	0.430232	0.776109	0.757416	0.00525609		2.02	0.43728	0.441453	0.758167	0.742968	0.00971007
2.02333	0.45168	0.429842	0.776625	0.757464	0.00544611		2.02333	0.437614	0.441987	0.759145	0.743306	0.0103239
2.02667	0.452933	0.430832	0.777534	0.758442	0.00638269		2.02667	0.437763	0.442089	0.759009	0.743562	0.0114905
2.03	0.453887	0.431923	0.778831	0.758945	0.00645808		2.03	0.437771	0.442275	0.759045	0.743697	0.0120511
2.03333	0.454891	0.432911	0.779485	0.759997	0.00689762		2.03333	0.436257	0.441929	0.75833	0.743132	0.0128865
2.03667	0.455282	0.432596	0.779512	0.760194	0.00733388		2.03667	0.436473	0.442269	0.758345	0.742883	0.0135583
2.04	0.45541	0.432627	0.779759	0.760118	0.00760623		2.04	0.436942	0.442834	0.758509	0.743197	0.0132391
2.04333	0.455463	0.432395	0.780566	0.760202	0.00721467		2.04333	0.437119	0.443615	0.759045	0.742761	0.0129958
2.04667	0.455896	0.432841	0.781162	0.760491	0.00697495		2.04667	0.437209	0.443505	0.75885	0.743087	0.0126686
2.05	0.456421	0.434134	0.781877	0.760755	0.00776433		2.05	0.437556	0.443551	0.759185	0.743454	0.0131729
2.05333	0.456021	0.434789	0.782016	0.760989	0.00745907		2.05333	0.437828	0.443576	0.759629	0.743988	0.0131095
2.05667	0.456216	0.435287	0.781591	0.761155	0.00701976		2.05667	0.437837	0.444088	0.760361	0.744706	0.0136321
2.06	0.456145	0.435892	0.781648	0.761643	0.00679665		2.06	0.438705	0.444516	0.761318	0.745438	0.0139799
2.06333	0.456076	0.436422	0.782359	0.762133	0.00632902		2.06333	0.439314	0.444824	0.76222	0.746041	0.013568
2.06667	0.456023	0.436219	0.782722	0.762359	0.00565522		2.06667	0.440637	0.445466	0.763296	0.747081	0.0136099
2.07	0.45615	0.436096	0.783404	0.762831	0.00479759		2.07	0.440971	0.445779	0.763929	0.74782	0.0129456
2.07333	0.456044	0.43615	0.783761	0.762957	0.00487837		2.07333	0.441875	0.446211	0.764787	0.748235	0.0125544
2.07667	0.456414	0.436321	0.784439	0.763121	0.00482733		2.07667	0.442621	0.446744	0.765456	0.749066	0.0122034
2.08	0.457041	0.436732	0.784755	0.763068	0.00474367		2.08	0.442982	0.447303	0.765482	0.749175	0.0110157
2.08333	0.457895	0.436922	0.78548	0.763564	0.00540412		2.08333	0.443685	0.447768	0.76623	0.74949	0.0113031
2.08667	0.458682	0.437568	0.786287	0.763468	0.00561372		2.08667	0.443951	0.448108	0.766509	0.749443	0.0115678
2.09	0.459582	0.43763	0.786678	0.763838	0.00566773		2.09	0.444219	0.448452	0.767279	0.749437	0.0117562
2.09333	0.461133	0.438678	0.786872	0.765039	0.00582792		2.09333	0.444525	0.449085	0.767663	0.749775	0.0122252
2.09667	0.462661	0.439556	0.787853	0.766374	0.00598713		2.09667	0.445568	0.449505	0.767952	0.750127	0.0124179
2.1	0.46348	0.439993	0.788351	0.767326	0.00623138		2.1	0.445782	0.4496	0.767724	0.750159	0.0123947
2.10333	0.464344	0.440022	0.788942	0.767339	0.00588996		2.10333	0.446677	0.449977	0.767352	0.749985	0.0116258
2.10667	0.464441	0.440306	0.7899	0.767652	0.00618071		2.10667	0.447676	0.450135	0.767838	0.750251	0.0111066
2.11	0.465116	0.441357	0.790625	0.767951	0.00581019		2.11	0.448402	0.450767	0.768153	0.750382	0.0104101
2.11333	0.465793	0.442562	0.790787	0.768078	0.00573819		2.11333	0.448656	0.450496	0.768297	0.750833	0.00973958
2.11667	0.465662	0.443384	0.790463	0.76758	0.00571832		2.11667	0.448908	0.450957	0.768365	0.751281	0.0101273
2.12	0.465317	0.443731	0.790579	0.767995	0.00516308		2.12	0.448799	0.451144	0.768591	0.751673	0.0101242
2.12333	0.465628	0.444399	0.790854	0.768518	0.00503843		2.12333	0.44886	0.451744	0.769164	0.751851	0.0102966
2.12667	0.465509	0.445327	0.791474	0.768844	0.00465201		2.12667	0.449235	0.452274	0.769428	0.752183	0.00928927
2.13	0.465659	0.445772	0.792014	0.769347	0.00469851		2.13	0.448785	0.452745	0.77005	0.752427	0.00891049
2.13333	0.465691	0.445356	0.792402	0.769287	0.00448075		2.13333	0.448808	0.452955	0.770399	0.753021	0.00937306
2.13667	0.465542	0.444826	0.792695	0.769357	0.00392116		2.13667	0.449439	0.454009	0.770957	0.753617	0.00898585
2.14	0.466105	0.445461	0.793315	0.769861	0.0044523		2.14	0.449428	0.45448	0.771418	0.754047	0.00951538
2.14333	0.466414	0.44608	0.793735	0.770205	0.00475623		2.14333	0.449277	0.45494	0.771251	0.754526	0.00981317
2.14667	0.466474	0.445916	0.793475	0.769771	0.0054074		2.14667	0.449146	0.455042	0.771069	0.754638	0.0100972
2.15	0.467093	0.445921	0.793881	0.770443	0.00532168		2.15	0.449404	0.455634	0.772315	0.755342	0.0105743
2.15333	0.467686	0.445918	0.794045	0.770641	0.00460018		2.15333	0.449476	0.456156	0.7731	0.755383	0.0106816
2.15667	0.467033	0.44501	0.793466	0.770178	0.00420057		2.15667	0.449484	0.456519	0.773644	0.755701	0.0108111
2.16	0.467801	0.44511	0.793751	0.770841	0.00458604		2.16	0.449678	0.456886	0.774166	0.756078	0.0114813
2.16333	0.468357	0.445396	0.794334	0.771169	0.00430184		2.16333	0.450403	0.457335	0.774725	0.75583	0.0112951
2.16667	0.468277	0.445137	0.795093	0.770956	0.00420415		2.16667	0.450942	0.457572	0.775241	0.756246	0.0114516
2.17	0.469149	0.445634	0.795647	0.770708	0.00385663		2.17	0.451903	0.458296	0.776176	0.756514	0.0106857
2.17333	0.46982	0.446131	0.796255	0.771603	0.00364716		2.17333	0.452663	0.458585	0.777291	0.75706	0.0110576
2.17667	0.470987	0.446466	0.796427	0.771786	0.00319568		2.17667	0.453078	0.459596	0.777766	0.757906	0.0108528
2.18	0.471555	0.447232	0.796874	0.77223	0.00312989		2.18	0.453376	0.459596	0.777495	0.757646	0.0106362
2.18333	0.471946	0.447593	0.797513	0.772554	0.00286624		2.18333	0.453388	0.459713	0.777616	0.757186	0.0104916
2.18667	0.472822	0.448952	0.798694	0.773803	0.00291043		2.18667	0.45322	0.459642	0.777351	0.757382	0.00990885
2.19	0.473041	0.449262	0.798832	0.774403	0.00276397		2.19	0.453315	0.459965	0.777634	0.757533	0.00984246
2.19333	0.473546	0.449973	0.799317	0.775126	0.0021306		2.19333	0.453519	0.460372	0.777776	0.757556	0.00889534
2.19667	0.474095	0.450228	0.799328	0.775829	0.00272924		2.19667	0.453579	0.460651	0.778116	0.757451	0.00972167
2.2	0.474822	0.450523	0.800128	0.776518	0.0024779		2.2	0.454494	0.461191	0.778236	0.75795	0.0102385
2.20333	0.474861	0.450822	0.80046	0.77733	0.00187176		2.20333	0.455714	0.462378	0.778801	0.75873	0.00968578
2.20667	0.475741	0.452059	0.801131	0.778606	0.00277349		2.20667	0.455679	0.462271	0.778428	0.758662	0.0100784
2.21	0.476011	0.45271	0.801455	0.778882	0.00304673		2.21	0.456258	0.462872	0.778777	0.759326	0.0106942
2.21333	0.475869	0.452416	0.801506	0.778667	0.00295025		2.21333	0.456344	0.463022	0.778941	0.75928	0.0108721
2.21667	0.476564	0.452668	0.802085	0.778988	0.00251218		2.21667	0.456246	0.463033	0.779733	0.759213	0.0106006
2.22	0.476522	0.452708	0.80206	0.779038	0.00252383		2.22	0.45605	0.463198	0.779892	0.759067	0.0106244
2.22333	0.476144	0.452607	0.802291	0.778773	0.00302575		2.22333	0.456086	0.463024	0.780296	0.759292	0.0106232
2.22667	0.476467	0.452589	0.802497	0.778681	0.00385565		2.22667	0.456586	0.463513	0.780866	0.759461	0.0110865
2.23	0.476401	0.453039	0.802659	0.778634	0.00352402		2.23	0.457349	0.464473	0.781846	0.759366	0.0110864
2.23333	0.477028	0.452761	0.803149	0.778374	0.00417363		2.23333	0.45798	0.46474	0.782227	0.759994	0.0111701
2.23667	0.477917	0.452964	0.8032	0.778433	0.00407602		2.23667	0.458471	0.465045	0.783081	0.76031	0.0109445
2.24	0.478649	0.453101	0.803679	0.779045	0.00354097		2.24	0.458427	0.464783	0.783088	0.760388	0.0113585
2.24333	0.478896	0.45274	0.803973	0.778588	0.00425217		2.24333	0.459209	0.465565	0.783376	0.760889	0.0113705
2.24667	0.47887	0.453145	0.804545	0.778728	0.00384599		2.24667	0.459964	0.465578	0.783062	0.760934	0.0108959
2.25	0.479064	0.4534	0.805251	0.779355	0.00406549		2.25	0.46034	0.46576	0.783242	0.761645	0.0111163
2.25333	0.479654	0.454323	0.805167	0.7806	0.00503077		2.25333	0.460833	0.465913	0.783236	0.762329	0.0118078
2.25667	0.480004	0.454455	0.805311	0.78146	0.00520433		2.25667	0.461937	0.466575	0.783855	0.76293	0.011789
2.26	0.480646	0.455442	0.80584	0.782337	0.00526166		2.26	0.462588	0.467361	0.784521	0.763674	0.0113936
2.26333	0.480849	0.455788	0.806036	0.782501	0.00570803		2.26333	0.462939	0.467599	0.784667	0.764292	0.0120009
2.26667	0.480805	0.456278	0.806603	0.782754	0.00523089		2.26667	0.46375	0.468503	0.784641	0.765236	0.0111775
2.27	0.48051	0.456562	0.806831	0.78303	0.00527101		2.27	0.46443	0.46925	0.785587	0.765855	0.0108671
2.27333	0.480705	0.457019	0.807077	0.783427	0.00574542		2.27333	0.464247	0.46924	0.785255	0.765784	0.0112785
2.27667	0.480911	0.457252	0.80707	0.783486	0.0053173		2.27667	0.464318	0.469696	0.78562	0.766173	0.0114684
2.28	0.48068	0.457595	0.807141	0.783491	0.00525975		2.28	0.463614	0.469558	0.785632	0.766201	0.0108455
2.28333	0.481376	0.458316	0.807712	0.783791	0.00579302		2.28333	0.463859	0.469492	0.786332	0.766451	0.0104756
2.28667	0.481678	0.458721	0.807992	0.784524	0.00596864		2.28667	0.464075	0.470447	0.786699	0.766613	0.0103137
2.29	0.481769	0.459134	0.808424	0.784783	0.00638075		2.29	0.464107	0.47084	0.787045	0.76711	0.0105881
2.29333	0.481826	0.459063	0.808674	0.784883	0.00693789		2.29333	0.464078	0.47123	0.787732	0.767357	0.0113095
2.29667	0.482376	0.459587	0.809338	0.785169	0.00659727		2.29667	0.463997	0.472005	0.787786	0.767331	0.0113811
2.3	0.482462	0.459266	0.809403	0.785128	0.00682435		2.3	0.463864	0.471799	0.787994	0.767792	0.0116999
2.30333	0.482519	0.459567	0.810043	0.784983	0.00668621		2.30333	0.46428	0.472366	0.788583	0.768203	0.0121644
2.30667	0.483294	0.460087	0.810933	0.785669	0.00687441		2.30667	0.464508	0.472679	0.789286	0.768282	0.0123979
2.31	0.48374	0.460172	0.811592	0.785921	0.00768791		2.31	0.465567	0.473819	0.790271	0.769224	0.0132175
2.31333	0.484152	0.461066	0.812599	0.786484	0.00796457		2.31333	0.465582	0.473689	0.790225	0.769234	0.0137994
2.31667	0.484779	0.461556	0.812958	0.787331	0.00854301		2.31667	0.466003	0.47383	0.790521	0.769753	0.0143092
2.32	0.485884	0.462582	0.813511	0.788011	0.00874625		2.32	0.466322	0.473667	0.791	0.769498	0.0141792
2.32333	0.486072	0.462915	0.814395	0.787725	0.00838999		2.32333	0.467073	0.473667	0.79144	0.769539	0.013583
2.32667	0.486537	0.463663	0.814685	0.787912	0.00788001		2.32667	0.466971	0.473393	0.791531	0.770028	0.0133363
2.33	0.486908	0.464231	0.815512	0.788047	0.00750807		2.33	0.46682	0.473174	0.791206	0.769841	0.0130882
2.33333	0.487135	0.464078	0.815865	0.788304	0.00682277		2.33333	0.467568	0.473555	0.79157	0.76992	0.0120493
2.33667	0.487883	0.464576	0.816269	0.78912	0.00678931		2.33667	0.468245	0.473581	0.792095	0.769865	0.0117804
2.34	0.488663	0.464821	0.816522	0.789522	0.00632014		2.34	0.468466	0.473294	0.791513	0.769712	0.0113666
2.34333	0.489167	0.465361	0.816546	0.789701	0.00602058		2.34333	0.469083	0.473736	0.791511	0.769526	0.0111992
2.34667	0.489467	0.466087	0.816842	0.790067	0.00619304		2.34667	0.469821	0.4745	0.792065	0.769893	0.0112496
2.35	0.490012	0.466825	0.817394	0.790475	0.00622521		2.35	0.47058	0.474811	0.793108	0.770128	0.0113412
2.35333	0.490245	0.466552	0.817842	0.790818	0.00618574		2.35333	0.470895	0.474732	0.793408	0.770599	0.011584
2.35667	0.490318	0.466296	0.817591	0.790701	0.00635837		2.35667	0.471816	0.475116	0.7941	0.77155	0.0119708
2.36	0.490176	0.465854	0.817259	0.79055	0.00636044		2.36	0.472732	0.475976	0.795138	0.772095	0.0120659
2.36333	0.490674	0.466201	0.81756	0.790608	0.00620561		2.36333	0.473577	0.476244	0.795518	0.772899	0.0117543
2.36667	0.491054	0.46662	0.818121	0.791335	0.00613386		2.36667	0.473587	0.475832	0.796068	0.773654	0.0117637
2.37	0.491752	0.466798	0.818819	0.791524	0.00624104		2.37	0.474192	0.476703	0.797259	0.774754	0.011613
2.37333	0.493088	0.467468	0.819315	0.791992	0.00666841		2.37333	0.474277	0.476612	0.797826	0.775005	0.0119396
2.37667	0.49344	0.467959	0.819592	0.792298	0.00661678		2.37667	0.475154	0.47752	0.798269	0.775777	0.0121142
2.38	0.493816	0.468218	0.819462	0.792318	0.00677098		2.38	0.474739	0.477457	0.797845	0.775429	0.0121385
2.38333	0.494423	0.467774	0.819245	0.792409	0.00620603		2.38333	0.475275	0.477769	0.798292	0.776243	0.0118179
2.38667	0.494785	0.468071	0.819795	0.792508	0.0055666		2.38667	0.475171	0.478559	0.798606	0.775983	0.0114058
2.39	0.494623	0.468226	0.819411	0.792554	0.00547162		2.39	0.476011	0.479573	0.799411	0.776062	0.0114315
2.39333	0.494695	0.468822	0.819516	0.793441	0.00516838		2.39333	0.475684	0.480386	0.799683	0.776555	0.0115573
2.39667	0.495172	0.469124	0.820251	0.793479	0.00485202		2.39667	0.475657	0.481168	0.799612	0.776101	0.0110487
2.4	0.495376	0.469584	0.820389	0.793484	0.00447709		2.4	0.475923	0.481782	0.800314	0.775817	0.0105419
2.40333	0.495766	0.470633	0.820641	0.793602	0.00433291		2.40333	0.476149	0.48222	0.800273	0.776076	0.0105534
2.40667	0.495167	0.470636	0.820369	0.793045	0.00377752		2.40667	0.476513	0.482698	0.800754	0.776031	0.0103268
2.41	0.49533	0.471784	0.820928	0.792975	0.0039211		2.41	0.476924	0.483822	0.800888	0.775827	0.0108959
2.41333	0.495716	0.472392	0.821857	0.793376	0.00397121		2.41333	0.47715	0.484758	0.801493	0.776327	0.010844
2.41667	0.496866	0.473535	0.823029	0.793911	0.00415141		2.41667	0.477347	0.484753	0.802607	0.776364	0.0108371
2.42	0.497391	0.473709	0.82334	0.794037	0.00432713		2.42	0.478068	0.485077	0.803423	0.777083	0.0109188
2.42333	0.497731	0.474321	0.823697	0.794487	0.00465556		2.42333	0.479211	0.485977	0.804248	0.777889	0.0108759
2.42667	0.498512	0.475296	0.824297	0.794522	0.00484847		2.42667	0.479513	0.486546	0.804792	0.778192	0.0107609
2.43	0.499841	0.476261	0.825832	0.795445	0.00482567		2.43	0.480155	0.486508	0.805584	0.779253	0.0107335
2.43333	0.500377	0.476678	0.826429	0.795804	0.00468792		2.43333	0.480206	0.486683	0.805645	0.779977	0.0105943
2.43667	0.500943	0.476405	0.826282	0.795497	0.00492846		2.43667	0.48047	0.487385	0.806338	0.780972	0.0107403
2.44	0.501738	0.477064	0.826961	0.796012	0.00516201		2.44	0.481011	0.487817	0.806528	0.781331	0.0114015
2.44333	0.501368	0.476411	0.826566	0.796404	0.00530757		2.44333	0.481567	0.488834	0.807289	0.781941	0.0118409
2.44667	0.501858	0.476157	0.826516	0.796592	0.00551242		2.44667	0.481528	0.488996	0.807646	0.782322	0.0122064
2.45	0.502133	0.475902	0.827129	0.797166	0.00546445		2.45	0.481575	0.489162	0.808226	0.78311	0.0127047
2.45333	0.501674	0.475463	0.827148	0.797354	0.00528597		2.45333	0.481985	0.489877	0.808561	0.78333	0.0130221
2.45667	0.501735	0.47545	0.827191	0.797915	0.00565585		2.45667	0.482388	0.489786	0.808737	0.783191	0.0133943
2.46	0.50181	0.475851	0.827127	0.798551	0.00556678		2.46	0.482488	0.489794	0.808718	0.78357	0.0131558
2.46333	0.502195	0.476034	0.827595	0.798846	0.00533535		2.46333	0.483223	0.489619	0.808741	0.783711	0.012575
2.46667	0.50144	0.476546	0.827291	0.799253	0.00496161		2.46667	0.483721	0.489607	0.809048	0.784133	0.0125043
2.47	0.501452	0.476477	0.826919	0.79957	0.00474142		2.47	0.484397	0.489745	0.809215	0.78428	0.0124704
2.47333	0.501527	0.476779	0.827197	0.800499	0.00438338		2.47333	0.485039	0.489953	0.809458	0.784395	0.0119294
2.47667	0.502721	0.478016	0.828166	0.801946	0.00450043		2.47667	0.4852	0.490047	0.809277	0.784133	0.0120936
2.48	0.503266	0.478696	0.828859	0.802897	0.0038673		2.48	0.48504	0.489756	0.809518	0.784328	0.0113238
2.48333	0.503901	0.479621	0.829449	0.803905	0.00355561		2.48333	0.485604	0.490055	0.810504	0.784506	0.0110918
2.48667	0.504282	0.480208	0.830292	0.804191	0.00295615		2.48667	0.485856	0.490156	0.810972	0.785043	0.0106527
2.49	0.504251	0.480407	0.830479	0.803678	0.00298598		2.49	0.486157	0.490262	0.811147	0.784869	0.0102559
2.49333	0.505298	0.481056	0.831072	0.803675	0.00248106		2.49333	0.486608	0.49102	0.811784	0.784936	0.00999305
2.49667	0.505518	0.481348	0.832207	0.803871	0.00199769		2.49667	0.487362	0.491567	0.812439	0.785691	0.00956481
2.5	0.506107	0.481124	0.832741	0.803685	0.00206902		2.5	0.487775	0.492348	0.812859	0.786085	0.00977748
2.50333	0.506493	0.481191	0.833148	0.803321	0.00199992		2.50333	0.487519	0.492747	0.813442	0.78619	0.00994504
2.50667	0.506405	0.481449	0.833413	0.802879	0.0025176		2.50667	0.488194	0.493734	0.814265	0.786626	0.0106331
2.51	0.506372	0.480903	0.833019	0.802358	0.00243695		2.51	0.488374	0.494641	0.815193	0.786904	0.0109263
2.51333	0.507138	0.481321	0.833803	0.802469	0.00288858		2.51333	0.488656	0.495078	0.815603	0.787677	0.0111797
2.51667	0.507872	0.481771	0.834397	0.802799	0.00342093		2.51667	0.488566	0.495361	0.815547	0.788235	0.0115966
2.52	0.508785	0.481694	0.834546	0.803137	0.00380165		2.52	0.488505	0.495335	0.815193	0.788117	0.0112098
2.52333	0.509184	0.482198	0.834484	0.803489	0.00406415		2.52333	0.488337	0.495321	0.814775	0.78848	0.0108805
2.52667	0.509098	0.482074	0.834158	0.803774	0.00433588		2.52667	0.489016	0.495949	0.814676	0.789052	0.0108644
2.53	0.509609	0.482133	0.834588	0.80398	0.00441937		2.53	0.48931	0.496398	0.814787	0.789738	0.0109569
2.53333	0.509928	0.48268	0.834131	0.804657	0.00425192		2.53333	0.489259	0.497074	0.815058	0.790172	0.0107526
2.53667	0.510612	0.483087	0.83433	0.805437	0.00461346		2.53667	0.489355	0.496879	0.815132	0.790098	0.0107819
2.54	0.51062	0.483522	0.834653	0.805832	0.00530381		2.54	0.489336	0.496502	0.814971	0.790368	0.0109623
2.54333	0.510633	0.484103	0.834306	0.806217	0.0052705		2.54333	0.489484	0.496637	0.815398	0.790989	0.0106275
2.54667	0.510108	0.48436	0.834494	0.805436	0.00493802		2.54667	0.489902	0.496889	0.815423	0.791686	0.0101911
2.55	0.510156	0.484409	0.834906	0.805536	0.00468833		2.55	0.49003	0.497212	0.815642	0.792047	0.00995828
2.55333	0.51084	0.484995	0.835894	0.805738	0.00511632		2.55333	0.490239	0.497037	0.815321	0.791965	0.0102271
2.55667	0.510531	0.484901	0.836109	0.805599	0.00529001		2.55667	0.490827	0.497101	0.815553	0.792098	0.0103481
2.56	0.511443	0.485497	0.837466	0.80665	0.00518969		2.56	0.49121	0.497582	0.816334	0.792463	0.0103996
2.56333	0.511601	0.485665	0.838582	0.80727	0.00513954		2.56333	0.491837	0.498508	0.816414	0.79309	0.010855
2.56667	0.511328	0.485142	0.838604	0.807532	0.00504118		2.56667	0.492049	0.499039	0.81706	0.793237	0.0108646
2.57	0.510838	0.48493	0.838556	0.807448	0.00477886		2.57	0.491868	0.498995	0.816705	0.79243	0.0107052
2.57333	0.511287	0.4849	0.838797	0.808029	0.00511325		2.57333	0.492549	0.499745	0.817441	0.792758	0.0111801
2.57667	0.512166	0.485236	0.839471	0.809367	0.00516634		2.57667	0.492714	0.499648	0.8181	0.792424	0.0114602
2.58	0.512838	0.485587	0.839771	0.810219	0.00563734		2.58	0.492527	0.499283	0.818167	0.792337	0.0112606
2.58333	0.513906	0.486054	0.840316	0.810827	0.00579211		2.58333	0.49228	0.499057	0.817982	0.791746	0.0111913
2.58667	0.514373	0.486172	0.84094	0.811324	0.00634208		2.58667	0.492061	0.498414	0.817996	0.79103	0.0113871
2.59	0.514205	0.486244	0.841093	0.81093	0.00640013		2.59	0.492664	0.498627	0.81771	0.790807	0.0113591
2.59333	0.51455	0.486514	0.84149	0.811282	0.00644661		2.59333	0.492602	0.49824	0.817774	0.789943	0.0114129
2.59667	0.515408	0.487295	0.841896	0.811898	0.00656071		2.59667	0.493154	0.498534	0.818274	0.790102	0.011068
2.6	0.515373	0.487493	0.84169	0.81224	0.00673796		2.6	0.493654	0.498314	0.818733	0.789942	0.0109409
2.60333	0.515042	0.487963	0.841609	0.812263	0.00745552		2.60333	0.494552	0.498257	0.819183	0.7903	0.011244
2.60667	0.515525	0.48869	0.841997	0.812123	0.00737543		2.60667	0.495674	0.499667	0.819904	0.791303	0.0112239
2.61	0.515782	0.489301	0.84227	0.81251	0.00689303		2.61	0.496164	0.500448	0.820439	0.792079	0.0106365
2.61333	0.514992	0.489322	0.842281	0.811477	0.00712619		2.61333	0.4967	0.501165	0.820608	0.792562	0.0107021
2.61667	0.514969	0.489577	0.842448	0.811772	0.00726409		2.61667	0.496581	0.502054	0.821169	0.793036	0.0112527
2.62	0.515383	0.49046	0.84334	0.812038	0.0075852		2.62	0.496696	0.502859	0.821548	0.793929	0.0112936
2.62333	0.515263	0.490574	0.843361	0.811958	0.00740092		2.62333	0.496483	0.503704	0.821837	0.79458	0.0115631
2.62667	0.515305	0.491605	0.844132	0.812862	0.00735716		2.62667	0.496588	0.504544	0.82214	0.795062	0.011478
2.63	0.51516	0.49172	0.844605	0.813395	0.00682883		2.63	0.49723	0.505244	0.822251	0.795571	0.0115779
2.63333	0.514322	0.491644	0.844251	0.81322	0.00665266		2.63333	0.497965	0.50597	0.823046	0.796177	0.0114901
2.63667	0.514671	0.492269	0.844591	0.813549	0.00675157		2.63667	0.498024	0.505726	0.822767	0.796148	0.0119596
2.64	0.515599	0.492659	0.844872	0.814208	0.00682602		2.64	0.498346	0.50586	0.823422	0.796538	0.0121401
2.64333	0.516149	0.492495	0.844963	0.814445	0.00672529		2.64333	0.498305	0.506008	0.823824	0.796491	0.0121877
2.64667	0.51654	0.492821	0.845001	0.814427	0.00607595		2.64667	0.498247	0.506245	0.824222	0.796825	0.0115108
2.65	0.516873	0.492999	0.845393	0.814684	0.00582952		2.65	0.498892	0.506189	0.824546	0.797073	0.0118473
2.65333	0.51722	0.493306	0.845615	0.814703	0.00579102		2.65333	0.499112	0.505739	0.824719	0.796688	0.0117356
2.65667	0.517665	0.493307	0.845833	0.814963	0.00565282		2.65667	0.498967	0.505932	0.824913	0.796814	0.0118006
2.66	0.518288	0.494094	0.846513	0.815901	0.00561637		2.66	0.498894	0.505428	0.82531	0.796894	0.011928
2.66333	0.518893	0.493887	0.846864	0.816719	0.00575935		2.66333	0.499761	0.505537	0.825835	0.79749	0.0122323
2.66667	0.519622	0.494402	0.84715	0.817154	0.00585813		2.66667	0.500374	0.505275	0.826485	0.798247	0.0123652
2.67	0.520513	0.495137	0.848226	0.817844	0.00593176		2.67	0.501285	0.506063	0.827381	0.799052	0.0122122
2.67333	0.521649	0.495569	0.849667	0.818623	0.00523804		2.67333	0.501905	0.506923	0.828072	0.799764	0.0116212
2.67667	0.521467	0.495326	0.849946	0.81906	0.00568252		2.67667	0.501876	0.50707	0.82903	0.799659	0.0113174
2.68	0.521589	0.495367	0.849843	0.818988	0.00593486		2.68	0.502506	0.507788	0.829407	0.80001	0.0106578
2.68333	0.522018	0.495903	0.85001	0.819466	0.00618994		2.68333	0.502193	0.507806	0.829321	0.799993	0.010663
2.68667	0.522744	0.496374	0.850773	0.81951	0.0063047		2.68667	0.502706	0.507741	0.829185	0.8001	0.00992134
2.69	0.523062	0.496635	0.851245	0.819821	0.00647422		2.69	0.50327	0.508293	0.829117	0.800179	0.0100223
2.69333	0.523414	0.497846	0.852027	0.820638	0.00656069		2.69333	0.5037	0.508398	0.829272	0.800366	0.0095643
2.69667	0.52417	0.497964	0.852396	0.82095	0.00674171		2.69667	0.504222	0.509259	0.829738	0.800645	0.00968837
2.7	0.524284	0.498293	0.852014	0.820771	0.00658388		2.7	0.504882	0.510047	0.829607	0.801448	0.00963652
2.70333	0.524722	0.498447	0.852616	0.820316	0.00617494		2.70333	0.504915	0.510333	0.829189	0.801382	0.00934625
2.70667	0.525575	0.498152	0.852778	0.820686	0.00566775		2.70667	0.50532	0.51102	0.829222	0.801663	0.00908278
2.71	0.52573	0.498105	0.85243	0.820785	0.00539181		2.71	0.505288	0.511711	0.829071	0.802032	0.00909146
2.71333	0.525745	0.49864	0.851792	0.820536	0.00533358		2.71333	0.505648	0.511895	0.829281	0.80209	0.0093485
2.71667	0.526269	0.498816	0.852151	0.820974	0.00490451		2.71667	0.506428	0.512014	0.829326	0.802588	0.00985816
2.72	0.526924	0.498965	0.852122	0.820949	0.0048092		2.72	0.505971	0.51194	0.829509	0.802808	0.0099776
2.72333	0.526935	0.499167	0.852507	0.821105	0.0048032		2.72333	0.505409	0.512106	0.830095	0.803022	0.0106051
2.72667	0.527115	0.499338	0.853515	0.821328	0.00462846		2.72667	0.50573	0.512405	0.830763	0.803513	0.011146
2.73	0.527167	0.499658	0.85376	0.821644	0.00424971		2.73	0.505344	0.51225	0.831029	0.803652	0.0115059
2.73333	0.526936	0.500177	0.853784	0.821704	0.00407968		2.73333	0.505818	0.513035	0.832056	0.804647	0.0115853
2.73667	0.527048	0.500503	0.854824	0.821987	0.00365785		2.73667	0.506228	0.513824	0.832847	0.805261	0.0112389
2.74	0.526919	0.500358	0.855238	0.822448	0.00370553		2.74	0.506681	0.514327	0.8335	0.805454	0.0112309
2.74333	0.526365	0.500111	0.855228	0.822211	0.00417752		2.74333	0.507025	0.514496	0.833939	0.805674	0.0114043
2.74667	0.526484	0.501069	0.855578	0.822723	0.0043465		2.74667	0.507806	0.514838	0.834274	0.805911	0.011514
2.75	0.526268	0.50152	0.855994	0.8231	0.00406632		2.75	0.507859	0.515186	0.835058	0.806376	0.0116176
2.75333	0.526344	0.50167	0.856784	0.823289	0.00367412		2.75333	0.508403	0.515399	0.835768	0.80638	0.0113505
[truncated: 973 more rows]
