# Supplementary material for: Vaccine design via antigen reorientation
Source: Nat Chem Biol. 2024 Jan 15;20(8):1012–21. doi: 10.1038/s41589-023-01529-6 (PMC11247139; doi:10.1038/s41589-023-01529-6)
Supplement: Supplementary file 14 — Statistical source data [file 41589_2023_1529_MOESM14_ESM.xlsx]

## Sheet: a. B.1.351
Time (weeks)	spike										spike-12D
0	50	50	50	50	50	50	50	50	50	50	50	50	50	50	50	50	50	50	50	50
3	50	50	50	50	50	50	50	50	50	50	50	50	50	50	50	50	50	50	50	50
4	50	50	50	50	50	50	50	50	50	50	128.7	53.61	86.56	50	50	127.7	50	180	50	50
6	50	94.79	70.51	50	50	50	50	50	50	50	395.6	156.9	91.09	50	113.3	185.5	87.88	192.3	50	50
9	146.3	576.1	83.05	99.66	159	50	50	136.7	50	280.6	526.6	200.1	711.6	128.3	465.1	831.1	682.5	1651	2013	1009

## Sheet: b. B.1.617.2
Time (weeks)	spike										spike-12D
0	50	50	50	50	50	50	50	50	50	50	50	50	50	50	50	50	50	50	50	50
3	50	50	50	50	50	50	50	50	50	50	50	50	50	50	50	50	50	50	50	50
4	58.55	50	84.21	50	50	50	50	50	50.28	65.05	3116	106.8	50	93.4	50	93.07	50	50	106.6	50
6	58.87	51.82	263.6	50	50	50	50	50	131.4	110.8	7998	337.2	50	188.8	169.1	177.2	74.64	50	74.17	50
9	216.8	298.2	93.98	780.3	398.9	53.91	50	95.74	996.4	789.2	8653	239.4	98.21	385.6	318.8	1414	805.8	159.7	3991	2211

## Sheet: c. B.1.617.2_AY1
Time (weeks)	spike										spike-12D
0	50	50	50	50	50	50	50	50	50	50	50	50	50	50	50	50	50	50	50	50
3	50	50	50	50	50	50	50	50	50	50	50	50	50	50	50	50	50	50	50	50
4	61.72	50	187.6	50	50	50	95.16	57.6	66.2	95.16	1987	106.3	50	102.7	79.32	140.7	50	50	58.01	50
6	52.38	62.04	340.9	50	50	50	50	50	145.1	188.6	6032	197.9	51.15	187.1	209.4	229.8	64.34	50	68.24	50
9	323.7	315.8	95.36	843.1	463.4	53.36	50	96.66	950.8	973.4	6815	282.9	93.78	409.2	633.4	1199	931.8	201.3	6847	1993

## Sheet: d,e. B.1.1.529.1, B.1.1.529.2
BA.1
Serum Dilution	spike-1		spike-2		spike-3		spike-4		spike-5		spike-6		spike-7		spike-8		spike-9		spike-10
20	78.1108	85.5206	20.1117	21.9202	63.3059	62.0562	71.4231	85.9474	0.0122083	0.0438736	64.3807	58.9455	69.2507	61.6229	46.5918	45.0243	63.1136	65.1504	13.3468	17.2299
100	83.5905	76.1534	60.4588	84.3629	68.953	84.6327	72.2595	72.8899	6.8093	6.6372	75.8919	78.3474	74.9283	65.8764	64.1684	75.1879	64.0658	71.1897	64.1938	67.9666
500	83.6114	90.6609	74.3355	72.6876	77.6811	80.1166	73.4331	67.0388	39.6064	51.6273	79.7204	64.3798	75.3297	81.9499	65.1746	70.8244	65.1611	60.7009	65.5267	69.6587
2500	87.2824	79.1743	83.0173	91.4207	83.2619	74.6556	83.6385	80.745	66.9464	74.6384	81.8901	68.7267	75.4078	71.4595	66.1259	58.5012	66.3603	74.067	69.4955	66.3356
12500	93.0042	90.4501	84.0078	84.8357	89.3211	86.4406	93.9973	87.0993	79.9771	77.8578	82.642	70.6069	77.4551	58.1219	67.9634	74.975	70.0262	80.0852	69.6233	84.934
62500	94.3145	85.3344	86.0099	73.0632	91.7062	82.5906	116.352	94.2923	68.6244	76.4385	92.7178	79.266	85.5686	79.6283	80.2894	75.4242	71.7263	57.9701	93.7436	80.9719
Serum Dilution	spike-12D-1		spike-12D-2		spike-12D-3		spike-12D-4		spike-12D-5		spike-12D-6		spike-12D-7		spike-12D-8		spike-12D-9		spike-12D-10
20	0.066572	0.0517283	40.5108	63.2064	5.25397	7.15739	28.312	33.7558	21.9893	18.6471	2.22204	5.44696	0.600183	0.299683	1.34372	1.11698	1.74128	1.47383	17.5915	20.5557
100	0.00539773	0.0544271	67.6265	77.4681	60.9729	65.8907	66.7491	63.5834	73.0227	88.5026	61.8436	71.3806	19.037	24.8734	34.8335	35.8135	42.1052	39.5596	74.6729	83.2123
500	0.0980588	0.239389	69.9086	66.9686	69.797	78.0781	69.9227	76.8703	73.5264	82.4617	75.9475	77.8999	54.7728	69.1968	75.2053	73.6363	75.6126	82.0726	86.5241	76.144
2500	16.4655	17.2745	76.4346	65.943	73.2517	67.7374	72.2954	76.963	74.1119	70.1337	87.4165	78.8995	79.1808	74.7807	86.2509	79.4237	83.5641	71.9185	85.022	101.69
12500	64.1917	49.7827	77.3701	78.2885	73.7083	70.5205	73.2984	59.9492	76.9158	76.0356	95.2791	87.0347	77.1515	90.9929	77.6855	78.5417	69.5712	75.7291	79.7324	91.3402
62500	68.9649	71.9809	86.0868	102.226	78.1775	74.5554	81.2041	80.677	91.1613	88.3023	83.0872	82.1364	71.0605	79.9279	71.8226	83.4562	79.1409	74.2356	77.8041	91.3227
BA.2
Serum Dilution	spike-1		spike-2		spike-3		spike-4		spike-5		spike-6		spike-7		spike-8		spike-9		spike-10
20	82.5393	86.8409	26.2786	33.1666	35.0548	35.6878	81.0377	73.9307	0.00166829	-0.011261	60.8638	58.7967	63.2341	68.0725	17.9451	16.9733	64.993	61.7547	20.1714	20.7278
100	87.8355	85.7219	87.9798	94.3217	72.5094	84.8624	81.4736	69.3162	9.60482	11.5043	66.331	67.2658	68.1555	64.9785	64.8007	68.1013	65.8692	54.6122	67.6686	70.2543
500	95.895	87.8732	104.178	98.2448	85.4585	78.4524	81.7973	77.478	75.1557	85.6027	74.8607	79.0728	70.4957	73.1366	66.0477	68.4135	73.5254	66.8399	68.3146	73.5548
2500	98.7978	101.411	82.0599	89.1097	91.4205	76.9797	87.7386	94.8564	90.4697	84.1015	78.6818	70.6832	73.3258	64.3699	71.2417	70.4845	75.0463	76.8454	68.3603	59.5194
12500	100.298	119.444	90.4072	90.2965	91.5984	85.4774	88.6625	85.7846	73.0198	86.6023	86.6261	91.4463	74.9488	74.5401	73.0552	61.0599	80.4409	78.2269	70.9015	65.7306
62500	101.997	109.644	84.9556	91.6844	91.6071	107.678	105.916	94.6601	89.7116	78.2048	90.2528	90.9885	98.3507	101.633	75.9201	85.6241	84.5055	78.2552	86.6051	82.1707
Serum Dilution	spike-12D-1		spike-12D-2		spike-12D-3		spike-12D-4		spike-12D-5		spike-12D-6		spike-12D-7		spike-12D-8		spike-12D-9		spike-12D-10
20	0.019733	0.0437326	48.7667	56.4992	7.34654	6.46629	17.9204	24.5066	17.7583	13.312	2.71865	6.11818	0.677966	0.0142213	0.0206855	0.00904989	0.604209	0.941576	24.4109	29.2892
100	0.0314661	0.0917317	70.9307	75.12	67.5435	75.0918	66.6696	72.8352	68.6727	59.7034	80.2037	73.3561	16.6853	15.5182	9.15868	9.46069	16.3284	20.1961	81.5603	88.4853
500	0.295568	0.997156	75.2373	75.7555	72.6457	73.4102	77.4784	66.2858	71.7775	71.2088	97.4632	84.8457	67.3356	57.4131	67.0618	65.9798	60.6389	62.9368	82.6713	90.5992
2500	46.4804	52.4157	77.0329	80.3931	80.6649	82.0502	79.1435	85.9285	73.5746	87.7475	90.8556	95.2556	69.9181	76.1114	83.7982	75.3516	76.8695	82.3422	87.984	86.2137
12500	77.3044	79.1567	79.2925	71.4866	82.9078	79.4045	84.6039	68.1768	77.9224	88.7209	97.3658	86.7918	76.5915	79.1776	85.8185	80.1556	80.7323	69.154	91.3783	91.5205
62500	77.083	74.135	91.7085	89.5009	85.4052	82.8269	95.6153	90.0378	85.0857	85.75	94.4508	88.2919	93.4494	70.9106	81.4257	89.1312	79.926	91.0969	102.605	106.929
