# Supplementary material for: Vaccine design via antigen reorientation
Source: Nat Chem Biol. 2024 Jan 15;20(8):1012–21. doi: 10.1038/s41589-023-01529-6 (PMC11247139; doi:10.1038/s41589-023-01529-6)
Supplement: Supplementary file 15 — Statistical source data [file 41589_2023_1529_MOESM15_ESM.xlsx]

## Sheet: a. gel filtration
Volume (mL)	H1 HA	H1 HA-12D
-0.007052	0.00566	-0.021522
-0.006221	0.120653	-0.160708
-0.005389	0.126925	-0.167449
-0.004557	0.131802	-0.173047
-0.003725	0.135853	-0.177945
-0.002893	0.139355	-0.18132
-0.002061	0.142523	-0.184617
-0.001229	0.145609	-0.185728
-0.000397	0.148797	-0.183901
0.000435	0.15068	-0.181552
0.001267	0.150998	-0.179192
0.002099	0.151237	-0.177416
0.00293	0.151372	-0.175408
0.003762	0.151455	-0.172914
0.004594	0.151685	-0.170818
0.005426	0.152063	-0.168987
0.006258	0.152307	-0.167357
0.00709	0.152386	-0.167363
0.007922	0.15251	-0.167302
0.008754	0.152793	-0.166667
0.009586	0.152983	-0.166611
0.010418	0.153139	-0.166633
0.01125	0.153505	-0.166689
0.012082	0.153851	-0.166763
0.012913	0.154043	-0.167642
0.013745	0.154071	-0.167785
0.014577	0.154049	-0.16779
0.015409	0.153892	-0.167811
0.016241	0.153673	-0.168313
0.017073	0.15345	-0.168557
0.017905	0.153387	-0.16918
0.018737	0.15333	-0.169337
0.019569	0.153178	-0.169516
0.020401	0.153128	-0.169571
0.021233	0.153101	-0.169615
0.022064	0.152996	-0.169086
0.022896	0.152971	-0.16882
0.023728	0.153247	-0.168489
0.02456	0.153556	-0.168633
0.025392	0.153641	-0.169133
0.026224	0.153499	-0.169205
0.027056	0.153442	-0.169522
0.027888	0.153554	-0.169551
0.02872	0.153613	-0.169771
0.029552	0.153672	-0.170206
0.030384	0.153529	-0.170393
0.031216	0.153466	-0.170959
0.032047	0.153749	-0.170818
0.032879	0.153814	-0.170867
0.033711	0.153817	-0.171157
0.034543	0.153934	-0.171155
0.035375	0.153981	-0.171871
0.036207	0.153949	-0.172461
0.037039	0.153937	-0.172561
0.037871	0.15403	-0.172356
0.038703	0.154048	-0.173221
0.039535	0.154057	-0.173703
0.040367	0.154176	-0.173693
0.041198	0.154209	-0.173562
0.04203	0.153949	-0.173849
0.042862	0.153819	-0.174289
0.043694	0.153761	-0.173888
0.044526	0.15379	-0.17365
0.045358	0.15406	-0.174772
0.04619	0.154052	-0.175057
0.047022	0.153892	-0.175484
0.047854	0.153588	-0.175731
0.048686	0.153692	-0.176471
0.049518	0.153929	-0.177638
0.050349	0.154019	-0.178519
0.051181	0.154072	-0.179388
0.052013	0.154114	-0.179239
0.052845	0.153911	-0.17946
0.053677	0.153759	-0.179606
0.054509	0.153735	-0.179049
0.055341	0.153678	-0.179822
0.056173	0.153393	-0.180141
0.057005	0.153258	-0.180711
0.057837	0.153253	-0.181216
0.058669	0.153156	-0.181691
0.059501	0.153073	-0.181306
0.060332	0.153224	-0.181539
0.061164	0.153279	-0.182438
0.061996	0.153154	-0.183422
0.062828	0.152924	-0.184019
0.06366	0.152862	-0.184541
0.064492	0.153101	-0.185297
0.065324	0.153156	-0.185417
0.066156	0.152957	-0.185228
0.066988	0.152738	-0.185831
0.06782	0.152887	-0.186592
0.068652	0.152923	-0.186685
0.069483	0.152662	-0.184278
0.070315	0.152461	-0.177695
0.071147	0.152307	-0.16806
0.071979	0.152238	-0.158616
0.072811	0.152298	-0.149905
0.073643	0.152269	-0.14266
0.074475	0.152121	-0.136526
0.075307	0.15209	-0.13092
0.076139	0.151894	-0.126277
0.076971	0.151607	-0.121515
0.077803	0.151405	-0.117468
0.078635	0.151335	-0.113887
0.079466	0.15118	-0.110972
0.080298	0.15116	-0.107527
0.08113	0.151031	-0.104459
0.081962	0.150826	-0.101166
0.082794	0.150583	-0.097302
0.083626	0.15055	-0.092759
0.084458	0.150386	-0.088486
0.08529	0.150377	-0.083784
0.086122	0.150271	-0.079315
0.086954	0.150144	-0.074759
0.087786	0.150193	-0.069995
0.088617	0.150136	-0.064078
0.089449	0.15019	-0.058174
0.090281	0.150188	-0.051767
0.091113	0.149928	-0.044721
0.091945	0.149682	-0.037056
0.092777	0.149361	-0.030205
0.093609	0.149503	-0.025395
0.094441	0.149419	-0.016935
0.095273	0.149236	0.004631
0.096105	0.149311	0.011412
0.096937	0.1494	0.018898
0.097769	0.149412	0.024648
0.0986	0.149434	0.031009
0.099432	0.149291	0.037505
0.100264	0.149215	0.042309
0.101096	0.149214	0.046505
0.101928	0.149071	0.050668
0.10276	0.148987	0.054239
0.103592	0.14895	0.058052
0.104424	0.149078	0.061448
0.105256	0.149052	0.063816
0.106088	0.148827	0.067343
0.10692	0.148572	0.069637
0.107751	0.148368	0.071798
0.108583	0.148446	0.074696
0.109415	0.148126	0.077749
0.110247	0.148012	0.081668
0.111079	0.148177	0.084437
0.111911	0.148077	0.080647
0.112743	0.148174	0.073029
0.113575	0.148315	0.065211
0.114407	0.148197	0.059817
0.115239	0.148119	0.053426
0.116071	0.148018	0.04767
0.116903	0.147792	0.046146
0.117734	0.147819	0.046456
0.118566	0.147852	0.043984
0.119398	0.147861	0.04204
0.12023	0.147844	0.043383
0.121062	0.147829	0.045801
0.121894	0.147785	0.045423
0.122726	0.147697	0.043438
0.123558	0.147697	0.041076
0.12439	0.147676	0.038309
0.125222	0.147629	0.03457
0.126054	0.147651	0.031153
0.126885	0.147536	0.025824
0.127717	0.147715	0.021554
0.128549	0.148183	0.017249
0.129381	0.149317	0.012779
0.130213	0.150445	0.028745
0.131045	0.151954	0.081538
0.131877	0.153511	0.077778
0.132709	0.155057	0.071381
0.133541	0.156633	0.063832
0.134373	0.158042	0.057617
0.135205	0.159407	0.052935
0.136036	0.161041	0.044952
0.136868	0.163615	0.024455
0.1377	0.166616	0.016939
0.138532	0.16933	0.010789
0.139364	0.172196	0.005454
0.140196	0.174832	-0.000158
0.141028	0.177148	-0.00675
0.14186	0.179238	-0.011155
0.142692	0.180825	-0.015141
0.143524	0.182437	-0.019015
0.144356	0.18481	-0.021599
0.145188	0.187284	-0.025668
0.146019	0.189311	-0.028713
0.146851	0.19148	-0.031118
0.147683	0.193477	-0.033701
0.148515	0.195197	-0.03678
0.149347	0.196756	-0.039119
0.150179	0.19816	-0.041456
0.151011	0.199818	-0.044221
0.151843	0.201616	-0.047806
0.152675	0.2028	-0.052481
0.153507	0.204033	-0.054445
0.154339	0.205154	-0.056512
0.15517	0.206022	-0.058584
0.156002	0.207597	-0.061892
0.156834	0.208992	-0.062685
0.157666	0.210258	-0.063677
0.158498	0.212097	-0.068945
0.15933	0.213294	-0.074788
0.160162	0.214142	-0.074366
0.160994	0.215055	-0.076556
0.161826	0.216191	-0.081632
0.162658	0.216964	-0.08723
0.16349	0.217716	-0.089511
0.164322	0.218866	-0.090856
0.165153	0.220605	-0.092077
0.165985	0.221502	-0.093265
0.166817	0.222062	-0.094102
0.167649	0.222766	-0.095742
0.168481	0.223234	-0.096601
0.169313	0.223725	-0.097517
0.170145	0.224231	-0.098302
0.170977	0.224682	-0.099261
0.171809	0.223855	-0.11765
0.172641	0.223201	-0.170706
0.173473	0.222381	-0.183378
0.174304	0.221456	-0.183664
0.175136	0.22075	-0.18424
0.175968	0.220341	-0.184873
0.1768	0.219607	-0.186126
0.177632	0.218442	-0.186259
0.178464	0.216235	-0.186849
0.179296	0.213495	-0.187244
0.180128	0.211258	-0.188696
0.18096	0.209614	-0.189706
0.181792	0.207793	-0.190619
0.182624	0.205819	-0.18994
0.183455	0.203887	-0.189355
0.184287	0.20248	-0.190419
0.185119	0.200822	-0.191392
0.185951	0.198712	-0.191623
0.186783	0.196511	-0.190933
0.187615	0.194638	-0.191022
0.188447	0.192597	-0.190924
0.189279	0.19081	-0.19147
0.190111	0.189176	-0.192069
0.190943	0.187876	-0.192733
0.191775	0.186578	-0.192823
0.192607	0.185187	-0.19338
0.193438	0.183677	-0.193499
0.19427	0.182562	-0.193193
0.195102	0.181371	-0.194053
0.195934	0.180058	-0.194182
0.196766	0.179083	-0.194008
0.197598	0.177703	-0.194471
0.19843	0.176372	-0.195589
0.199262	0.175212	-0.195961
0.200094	0.173697	-0.195986
0.200926	0.172443	-0.195787
0.201758	0.171637	-0.198454
0.202589	0.171162	-0.198579
0.203421	0.170068	-0.199274
0.204253	0.169267	-0.199329
0.205085	0.168499	-0.199789
0.205917	0.167743	-0.199625
0.206749	0.165887	-0.199207
0.207581	0.164939	-0.199961
0.208413	0.164621	-0.200488
0.209245	0.163949	-0.200285
0.210077	0.163467	-0.199868
0.210909	0.162901	-0.199642
0.211741	0.161775	-0.199337
0.212572	0.160037	-0.199405
0.213404	0.159937	-0.199463
0.214236	0.159199	-0.198786
0.215068	0.15857	-0.198704
0.2159	0.159768	-0.19922
0.216732	0.166519	-0.199227
0.217564	0.167423	-0.199214
0.218396	0.166901	-0.198946
0.219228	0.166481	-0.199153
0.22006	0.166145	-0.20023
0.220892	0.1656	-0.201165
0.221723	0.164958	-0.201373
0.222555	0.163357	-0.201124
0.223387	0.162557	-0.201366
0.224219	0.162169	-0.202348
0.225051	0.162175	-0.203494
0.225883	0.161848	-0.203227
0.226715	0.161649	-0.202836
0.227547	0.161378	-0.203591
0.228379	0.161302	-0.204708
0.229211	0.161152	-0.205335
0.230043	0.161269	-0.20608
0.230875	0.161174	-0.206547
0.231706	0.161083	-0.206705
0.232538	0.160965	-0.206702
0.23337	0.160681	-0.206701
0.234202	0.160411	-0.206384
0.235034	0.16012	-0.206381
0.235866	0.160128	-0.207101
0.236698	0.160203	-0.207234
0.23753	0.160311	-0.207685
0.238362	0.160078	-0.208711
0.239194	0.159799	-0.208807
0.240026	0.159709	-0.2087
0.240857	0.159573	-0.208754
0.241689	0.159212	-0.208729
0.242521	0.159143	-0.208997
0.243353	0.158993	-0.209571
0.244185	0.15872	-0.210137
0.245017	0.158632	-0.210126
0.245849	0.158522	-0.209455
0.246681	0.158504	-0.20858
0.247513	0.158486	-0.208074
0.248345	0.158614	-0.207914
0.249177	0.158558	-0.207526
0.250008	0.158344	-0.20775
0.25084	0.158295	-0.208702
0.251672	0.158306	-0.208995
0.252504	0.158223	-0.209493
0.253336	0.158137	-0.209355
0.254168	0.158016	-0.209299
0.255	0.157683	-0.209697
0.255832	0.157753	-0.210725
0.256664	0.157607	-0.210812
0.257496	0.156198	-0.210836
0.258328	0.149126	-0.211297
0.25916	0.146484	-0.212253
0.259991	0.145745	-0.213132
0.260823	0.145565	-0.21339
0.261655	0.145606	-0.213662
0.262487	0.145786	-0.213708
0.263319	0.145788	-0.213502
0.264151	0.146019	-0.213875
0.264983	0.146135	-0.214363
0.265815	0.146095	-0.214377
0.266647	0.145727	-0.214278
0.267479	0.14564	-0.214488
0.268311	0.14578	-0.214532
0.269142	0.145753	-0.214384
0.269974	0.145535	-0.21411
0.270806	0.145293	-0.213395
0.271638	0.145074	-0.213371
0.27247	0.14494	-0.213335
0.273302	0.144965	-0.212601
0.274134	0.144781	-0.211718
0.274966	0.144772	-0.210811
0.275798	0.144836	-0.209749
0.27663	0.144782	-0.208643
0.277462	0.144835	-0.206709
0.278294	0.144586	-0.20447
0.279125	0.14466	-0.201875
0.279957	0.144707	-0.198378
0.280789	0.14474	-0.195186
0.281621	0.14471	-0.19163
0.282453	0.144759	-0.187676
0.283285	0.145059	-0.183432
0.284117	0.145185	-0.17896
0.284949	0.145155	-0.173729
0.285781	0.145099	-0.168451
0.286613	0.145097	-0.163277
0.287445	0.145143	-0.15844
0.288276	0.1451	-0.153712
0.289108	0.144873	-0.148114
0.28994	0.144747	-0.142136
0.290772	0.144657	-0.135756
0.291604	0.144747	-0.12823
0.292436	0.144736	-0.119122
0.293268	0.144554	-0.110335
0.2941	0.144598	-0.10085
0.294932	0.14462	-0.090609
0.295764	0.144645	-0.078874
0.296596	0.144598	-0.065302
0.297428	0.144366	-0.05012
0.298259	0.14432	-0.034553
0.299091	0.144091	-0.017376
0.299923	0.143748	0.00237
0.300755	0.143792	0.024064
0.301587	0.143933	0.047712
0.302419	0.144033	0.07292
0.303251	0.144058	0.100349
0.304083	0.143943	0.129216
0.304915	0.144001	0.158891
0.305747	0.143964	0.19022
0.306579	0.143669	0.22362
0.30741	0.143598	0.259117
0.308242	0.143643	0.295761
0.309074	0.143612	0.334217
0.309906	0.143505	0.373528
0.310738	0.143349	0.415462
0.31157	0.143433	0.460022
0.312402	0.143463	0.505875
0.313234	0.143612	0.55358
0.314066	0.143597	0.60232
0.314898	0.143477	0.65232
0.31573	0.143506	0.703843
0.316562	0.144761	0.757063
0.317393	0.147111	0.811903
0.318225	0.148702	0.869264
0.319057	0.148967	0.928165
0.319889	0.149143	0.989296
0.320721	0.149006	1.0516
0.321553	0.148992	1.11524
0.322385	0.149136	1.1817
0.323217	0.149232	1.24705
0.324049	0.149102	1.3095
0.324881	0.148924	1.37393
0.325713	0.148761	1.44424
0.326544	0.149016	1.51951
0.327376	0.149343	1.59678
0.328208	0.149465	1.67617
0.32904	0.14961	1.75772
0.329872	0.150012	1.8398
0.330704	0.150459	1.92322
0.331536	0.151079	2.00897
0.332368	0.151715	2.09611
0.3332	0.152295	2.18445
0.334032	0.153014	2.27289
0.334864	0.153986	2.36228
0.335696	0.154855	2.4535
0.336527	0.155743	2.54637
0.337359	0.156765	2.6403
0.338191	0.157714	2.73295
0.339023	0.158649	2.82577
0.339855	0.159818	2.91892
0.340687	0.16099	3.01198
0.341519	0.162265	3.10498
0.342351	0.163568	3.19744
0.343183	0.164906	3.28986
0.344015	0.166119	3.38063
0.344847	0.167621	3.47143
0.345678	0.169119	3.56195
0.34651	0.170521	3.6511
0.347342	0.172484	3.74062
0.348174	0.174648	3.82948
0.349006	0.176999	3.91667
0.349838	0.179482	4.00258
0.35067	0.182269	4.08752
0.351502	0.185274	4.17102
0.352334	0.188459	4.25364
0.353166	0.191855	4.33511
0.353998	0.195856	4.41586
0.354829	0.1999	4.4958
0.355661	0.204548	4.57486
0.356493	0.2091	4.65306
0.357325	0.213782	4.73007
0.358157	0.21814	4.80629
0.358989	0.221843	4.88047
0.359821	0.226335	4.95097
0.360653	0.232378	5.0201
0.361485	0.239077	5.08764
0.362317	0.246478	5.15241
0.363149	0.254157	5.21517
0.363981	0.262028	5.27631
0.364812	0.270214	5.3351
0.365644	0.278837	5.39103
0.366476	0.287744	5.44392
0.367308	0.297182	5.49453
0.36814	0.306719	5.54342
0.368972	0.316546	5.59017
0.369804	0.326749	5.63474
0.370636	0.337374	5.67602
0.371468	0.348322	5.71656
0.3723	0.359587	5.75376
0.373132	0.370945	5.7887
0.373963	0.38275	5.82267
0.374795	0.394973	5.85506
0.375627	0.407769	5.8867
0.376459	0.420969	5.91595
0.377291	0.434283	5.94106
0.378123	0.448127	5.96348
0.378955	0.462048	5.98472
0.379787	0.476448	6.00486
0.380619	0.49147	6.02419
0.381451	0.506754	6.04277
0.382283	0.522538	6.05893
0.383115	0.53849	6.07287
0.383946	0.555051	6.086
0.384778	0.571613	6.09767
0.38561	0.588663	6.10784
0.386442	0.605846	6.11551
0.387274	0.62347	6.1192
0.388106	0.64152	6.12216
0.388938	0.659585	6.12416
0.38977	0.677603	6.12496
0.390602	0.695551	6.1253
0.391434	0.713644	6.12397
0.392266	0.731937	6.12192
0.393097	0.750323	6.12072
0.393929	0.768888	6.11809
0.394761	0.7872	6.1121
0.395593	0.80529	6.10513
0.396425	0.823265	6.09773
0.397257	0.841135	6.08897
0.398089	0.859088	6.0787
0.398921	0.876786	6.06873
0.399753	0.893971	6.05824
0.400585	0.910888	6.04701
0.401417	0.92782	6.0369
0.402249	0.944807	6.02539
0.40308	0.961398	6.01186
0.403912	0.977813	5.99943
0.404744	0.994475	5.98755
0.405576	1.0109	5.97477
0.406408	1.02699	5.96011
0.40724	1.04259	5.94536
0.408072	1.05794	5.93126
0.408904	1.07269	5.91816
0.409736	1.08588	5.90447
0.410568	1.09867	5.88909
0.4114	1.11203	5.87357
0.412231	1.12572	5.85786
0.413063	1.13908	5.8428
0.413895	1.15215	5.82794
0.414727	1.16486	5.81216
0.415559	1.17682	5.79551
0.416391	1.18841	5.77867
0.417223	1.19977	5.76124
0.418055	1.21072	5.74331
0.418887	1.22132	5.72478
0.419719	1.23158	5.70608
0.420551	1.2414	5.68777
0.421382	1.2505	5.67018
0.422214	1.25888	5.6528
0.423046	1.26692	5.63445
0.423878	1.27478	5.61709
0.42471	1.2823	5.59935
0.425542	1.28936	5.58094
0.426374	1.29608	5.56244
0.427206	1.30225	5.54453
0.428038	1.30773	5.52768
0.42887	1.31267	5.51128
0.429702	1.31704	5.49484
0.430534	1.32116	5.47893
0.431365	1.32507	5.46309
0.432197	1.32883	5.44576
0.433029	1.33236	5.42766
0.433861	1.3353	5.41025
0.434693	1.33762	5.39234
0.435525	1.33973	5.37365
0.436357	1.34189	5.35673
0.437189	1.34366	5.34028
0.438021	1.34502	5.32146
0.438853	1.34591	5.30345
0.439685	1.34638	5.28461
0.440516	1.34673	5.26538
0.441348	1.34695	5.24493
0.44218	1.34712	5.22466
0.443012	1.34718	5.21142
0.443844	1.34682	5.21467
0.444676	1.34616	5.2068
0.445508	1.34535	5.18548
0.44634	1.34401	5.16349
0.447172	1.34245	5.14156
0.448004	1.34079	5.12039
0.448836	1.33907	5.09986
0.449668	1.33739	5.07958
0.450499	1.33555	5.05764
0.451331	1.33366	5.03444
0.452163	1.33163	5.01191
0.452995	1.32954	4.98742
0.453827	1.32744	4.96354
0.454659	1.32534	4.93912
0.455491	1.3229	4.91396
0.456323	1.32062	4.89084
0.457155	1.31856	4.86789
0.457987	1.31577	4.84451
0.458819	1.31276	4.82085
0.45965	1.31009	4.79647
0.460482	1.30739	4.77133
0.461314	1.30395	4.74722
0.462146	1.3008	4.7225
0.462978	1.29844	4.6971
0.46381	1.2961	4.67077
0.464642	1.29335	4.64452
0.465474	1.29035	4.61837
0.466306	1.28742	4.59077
0.467138	1.28424	4.56325
0.46797	1.28077	4.53514
0.468801	1.27764	4.50608
0.469633	1.27465	4.47827
0.470465	1.27157	4.45089
0.471297	1.26863	4.42396
0.472129	1.2657	4.3961
0.472961	1.26247	4.36784
0.473793	1.2592	4.34035
0.474625	1.25581	4.31248
0.475457	1.25237	4.28345
0.476289	1.24927	4.25355
0.477121	1.24627	4.22447
0.477953	1.24314	4.19402
0.478784	1.23992	4.16384
0.479616	1.23679	4.13482
0.480448	1.23382	4.10504
0.48128	1.23068	4.07537
0.482112	1.22752	4.04657
0.482944	1.22451	4.01857
0.483776	1.22153	3.99081
0.484608	1.21846	3.95912
0.48544	1.21536	3.90921
0.486272	1.21245	3.86629
0.487104	1.20931	3.83824
0.487935	1.20587	3.81005
0.488767	1.20236	3.78208
0.489599	1.19878	3.75369
0.490431	1.19538	3.72525
0.491263	1.19206	3.69667
0.492095	1.18858	3.66909
0.492927	1.18498	3.64093
0.493759	1.18148	3.61383
0.494591	1.17791	3.58909
0.495423	1.17413	3.5628
0.496255	1.1702	3.53845
0.497087	1.16621	3.51302
0.497918	1.16213	3.48566
0.49875	1.158	3.45815
0.499582	1.15409	3.43099
0.500414	1.15031	3.40397
0.501246	1.14618	3.37774
0.502078	1.14216	3.3517
0.50291	1.13875	3.3255
0.503742	1.1354	3.29917
0.504574	1.13132	3.27428
0.505406	1.12713	3.24917
0.506238	1.12336	3.22455
0.507069	1.11925	3.19972
0.507901	1.11485	3.17641
0.508733	1.11067	3.15356
0.509565	1.10646	3.13039
0.510397	1.10201	3.10786
0.511229	1.09746	3.08304
0.512061	1.09321	3.06009
0.512893	1.08886	3.0372
0.513725	1.08422	3.01406
0.514557	1.0796	2.99155
0.515389	1.07502	2.97058
0.516221	1.07102	2.94938
0.517052	1.06734	2.92717
0.517884	1.06319	2.9077
0.518716	1.05842	2.88642
0.519548	1.05367	2.86619
0.52038	1.04894	2.84612
0.521212	1.04439	2.82547
0.522044	1.03965	2.8053
0.522876	1.03491	2.78601
0.523708	1.02993	2.76613
0.52454	1.025	2.74491
0.525372	1.01994	2.72459
0.526203	1.01452	2.70484
0.527035	1.00905	2.68538
0.527867	1.00359	2.66598
0.528699	0.998352	2.64714
0.529531	0.993494	2.62961
0.530363	0.988666	2.61024
0.531195	0.983777	2.59227
0.532027	0.97873	2.57547
0.532859	0.97361	2.55726
0.533691	0.968391	2.53915
0.534523	0.963317	2.52198
0.535354	0.958184	2.50437
0.536186	0.952909	2.48645
0.537018	0.947819	2.47021
0.53785	0.942738	2.45419
0.538682	0.937573	2.43787
0.539514	0.932631	2.42203
0.540346	0.927736	2.406
0.541178	0.922851	2.39055
0.54201	0.917816	2.37511
0.542842	0.912629	2.36021
0.543674	0.907374	2.34533
0.544506	0.902145	2.33031
0.545337	0.896963	2.31504
0.546169	0.891835	2.29944
0.547001	0.886919	2.2845
0.547833	0.881623	2.26941
0.548665	0.876426	2.25406
0.549497	0.871464	2.23882
0.550329	0.866633	2.2249
0.551161	0.861739	2.21101
0.551993	0.856875	2.19637
0.552825	0.852009	2.1834
0.553657	0.846761	2.16868
0.554488	0.841483	2.15416
0.55532	0.836624	2.13978
0.556152	0.831841	2.12635
0.556984	0.827004	2.11265
0.557816	0.821988	2.09952
0.558648	0.816903	2.08699
0.55948	0.812137	2.07304
0.560312	0.807437	2.05978
0.561144	0.802684	2.04638
0.561976	0.79804	2.03387
0.562808	0.793247	2.02183
0.56364	0.788529	2.011
0.564471	0.783887	1.99968
0.565303	0.779396	1.98764
0.566135	0.774837	1.97579
0.566967	0.770292	1.96481
0.567799	0.766005	1.95334
0.568631	0.76184	1.94177
0.569463	0.757793	1.93035
0.570295	0.753964	1.91888
0.571127	0.749923	1.90649
0.571959	0.745666	1.8953
0.572791	0.741448	1.8837
0.573622	0.737302	1.87153
0.574454	0.733147	1.86117
0.575286	0.729001	1.85122
0.576118	0.724781	1.83982
0.57695	0.720588	1.82848
0.577782	0.716654	1.81802
0.578614	0.712546	1.80787
0.579446	0.70844	1.79715
0.580278	0.704679	1.78773
0.58111	0.700862	1.7779
0.581942	0.697029	1.76737
0.582774	0.69316	1.75696
0.583605	0.689512	1.74731
0.584437	0.686024	1.73623
0.585269	0.682472	1.72684
0.586101	0.678805	1.71744
0.586933	0.67514	1.70693
0.587765	0.67169	1.69759
0.588597	0.668132	1.68853
0.589429	0.664692	1.67938
0.590261	0.661243	1.67183
0.591093	0.657916	1.66409
0.591925	0.654642	1.65543
0.592756	0.651437	1.6465
0.593588	0.648108	1.63818
0.59442	0.644789	1.62984
0.595252	0.641664	1.62103
0.596084	0.63848	1.61305
0.596916	0.63537	1.60568
0.597748	0.631998	1.59796
0.59858	0.628781	1.58932
0.599412	0.625864	1.58075
0.600244	0.622977	1.57336
0.601076	0.619969	1.56632
0.601907	0.617234	1.55983
0.602739	0.614332	1.55266
0.603571	0.611245	1.54482
0.604403	0.608324	1.53687
0.605235	0.605347	1.52822
0.606067	0.602606	1.52001
0.606899	0.599809	1.51237
0.607731	0.597075	1.50509
0.608563	0.594467	1.49796
0.609395	0.592016	1.49062
0.610227	0.589315	1.48335
0.611059	0.586588	1.47602
0.61189	0.584014	1.46974
0.612722	0.581441	1.4627
0.613554	0.578742	1.45527
0.614386	0.576114	1.44869
0.615218	0.573417	1.44162
0.61605	0.571045	1.4348
0.616882	0.568763	1.42692
0.617714	0.566594	1.42064
0.618546	0.564338	1.4139
0.619378	0.561871	1.40673
0.62021	0.559576	1.39971
0.621041	0.557148	1.39349
0.621873	0.554742	1.38689
0.622705	0.552394	1.38098
0.623537	0.550179	1.37509
0.624369	0.548487	1.36978
0.625201	0.546515	1.36281
0.626033	0.544153	1.35674
0.626865	0.54167	1.35081
0.627697	0.539422	1.34528
0.628529	0.537203	1.34078
0.629361	0.534932	1.33542
0.630193	0.532628	1.33008
0.631024	0.530595	1.3252
0.631856	0.528461	1.31913
0.632688	0.52631	1.31317
0.63352	0.523942	1.30756
0.634352	0.521517	1.30194
0.635184	0.519644	1.29614
0.636016	0.51777	1.29024
0.636848	0.515759	1.28543
0.63768	0.514018	1.28034
0.638512	0.511914	1.2759
0.639344	0.510075	1.27025
0.640176	0.508681	1.26527
0.641007	0.506724	1.25962
0.641839	0.504605	1.25341
0.642671	0.502772	1.24656
0.643503	0.500626	1.23943
0.644335	0.498585	1.23456
0.645167	0.496772	1.22989
0.645999	0.494962	1.22489
0.646831	0.493279	1.21978
0.647663	0.491659	1.21426
0.648495	0.489886	1.20889
0.649327	0.48831	1.2045
0.650158	0.48682	1.19945
0.65099	0.485382	1.19426
0.651822	0.483585	1.18938
0.652654	0.482064	1.18473
0.653486	0.480438	1.17915
0.654318	0.478903	1.17441
0.65515	0.477347	1.1703
0.655982	0.475913	1.16493
0.656814	0.47466	1.15952
0.657646	0.4731	1.15409
0.658478	0.471558	1.14916
0.65931	0.469891	1.14462
0.660141	0.46819	1.14084
0.660973	0.466769	1.13733
0.661805	0.465479	1.13366
0.662637	0.464358	1.12896
0.663469	0.462962	1.12443
0.664301	0.461612	1.11942
0.665133	0.460383	1.11553
0.665965	0.45891	1.11112
0.666797	0.457556	1.10747
0.667629	0.456351	1.10321
0.668461	0.455176	1.09905
0.669292	0.453772	1.09545
0.670124	0.452599	1.09123
0.670956	0.45133	1.08696
0.671788	0.450149	1.0824
0.67262	0.448832	1.07827
0.673452	0.447386	1.07424
0.674284	0.445819	1.07125
0.675116	0.444545	1.06748
0.675948	0.443241	1.06321
0.67678	0.441678	1.0592
0.677612	0.440344	1.05482
0.678443	0.439207	1.05057
0.679275	0.437878	1.04604
0.680107	0.436446	1.04202
0.680939	0.435123	1.03856
0.681771	0.433533	1.03514
0.682603	0.432417	1.03163
0.683435	0.431208	1.02756
0.684267	0.429769	1.02416
0.685099	0.428597	1.02129
0.685931	0.427396	1.01841
0.686763	0.426273	1.01492
0.687595	0.425112	1.01147
0.688426	0.423894	1.00822
0.689258	0.422412	1.00532
0.69009	0.421268	1.00198
0.690922	0.42	0.998539
0.691754	0.418562	0.995373
0.692586	0.416959	0.992696
0.693418	0.415973	0.989543
0.69425	0.414948	0.987151
0.695082	0.413809	0.984045
0.695914	0.412741	0.980227
0.696746	0.411869	0.976128
0.697577	0.410831	0.97351
0.698409	0.409723	0.970917
0.699241	0.408562	0.967791
0.700073	0.407698	0.965038
0.700905	0.406574	0.962649
0.701737	0.40559	0.959841
0.702569	0.404658	0.956609
0.703401	0.403357	0.953183
0.704233	0.402124	0.950561
0.705065	0.40092	0.947824
0.705897	0.400083	0.9451
0.706729	0.399103	0.94178
0.70756	0.398249	0.938053
0.708392	0.397218	0.934359
0.709224	0.395929	0.931369
0.710056	0.394746	0.927848
0.710888	0.394076	0.923638
0.71172	0.392972	0.919815
0.712552	0.391634	0.916106
0.713384	0.390999	0.913184
0.714216	0.390093	0.909814
0.715048	0.389251	0.906363
0.71588	0.388536	0.902467
0.716711	0.387829	0.898542
0.717543	0.386969	0.895186
0.718375	0.38628	0.892461
0.719207	0.385419	0.890223
0.720039	0.384706	0.887734
0.720871	0.383917	0.885714
0.721703	0.383334	0.8823
0.722535	0.382861	0.878622
0.723367	0.381966	0.875342
0.724199	0.38113	0.87271
0.725031	0.380289	0.870816
0.725863	0.379785	0.868175
0.726694	0.379209	0.865494
0.727526	0.378565	0.862745
0.728358	0.37773	0.859639
0.72919	0.376915	0.856046
0.730022	0.376233	0.852507
0.730854	0.375648	0.848997
0.731686	0.375008	0.846349
0.732518	0.374004	0.843314
0.73335	0.373198	0.839789
0.734182	0.372457	0.836492
0.735014	0.371593	0.833449
0.735845	0.370715	0.830334
0.736677	0.370006	0.827748
0.737509	0.36928	0.825155
0.738341	0.368658	0.822518
0.739173	0.367744	0.819907
0.740005	0.366888	0.817204
0.740837	0.366202	0.814882
0.741669	0.365179	0.811269
0.742501	0.36436	0.807178
0.743333	0.363581	0.803519
0.744165	0.362756	0.80012
0.744996	0.362038	0.796446
0.745828	0.361209	0.792515
0.74666	0.360735	0.789656
0.747492	0.360019	0.786545
0.748324	0.359224	0.784071
0.749156	0.358151	0.781871
0.749988	0.357404	0.779314
0.75082	0.356793	0.776795
0.751652	0.356154	0.774388
0.752484	0.35537	0.772033
0.753316	0.354503	0.769513
0.754148	0.353748	0.766776
0.754979	0.352872	0.763985
0.755811	0.352334	0.761185
0.756643	0.351668	0.758326
0.757475	0.351023	0.755883
0.758307	0.350345	0.754105
0.759139	0.349749	0.751957
0.759971	0.34923	0.749188
0.760803	0.348874	0.746306
0.761635	0.348136	0.743198
0.762467	0.347642	0.739891
0.763299	0.346857	0.737305
0.76413	0.346146	0.734977
0.764962	0.345674	0.732054
0.765794	0.344871	0.728813
0.766626	0.344252	0.725687
0.767458	0.343559	0.723014
0.76829	0.342767	0.720268
0.769122	0.341943	0.716919
0.769954	0.341325	0.714081
0.770786	0.340785	0.712225
0.771618	0.340308	0.710382
0.77245	0.339853	0.708261
0.773282	0.338862	0.705934
0.774113	0.338421	0.703335
0.774945	0.337899	0.701573
0.775777	0.337261	0.699717
0.776609	0.336477	0.697487
0.777441	0.335926	0.694885
0.778273	0.335297	0.69192
0.779105	0.334325	0.689728
0.779937	0.333402	0.688021
0.780769	0.332821	0.686181
0.781601	0.332546	0.684079
0.782433	0.331926	0.68209
0.783264	0.3314	0.680774
0.784096	0.330912	0.679264
0.784928	0.330488	0.677127
0.78576	0.330077	0.675026
0.786592	0.329617	0.673039
0.787424	0.329093	0.671063
0.788256	0.328328	0.668342
0.789088	0.327647	0.665812
0.78992	0.327156	0.663222
0.790752	0.326775	0.660146
0.791584	0.326268	0.657622
0.792415	0.325757	0.65601
0.793247	0.325469	0.654451
0.794079	0.32505	0.653078
0.794911	0.324772	0.651812
0.795743	0.324547	0.650176
0.796575	0.324033	0.647745
0.797407	0.323243	0.645436
0.798239	0.32268	0.643831
0.799071	0.322188	0.641627
0.799903	0.321644	0.639108
0.800735	0.321051	0.636726
0.801567	0.32079	0.634777
0.802398	0.320169	0.632812
0.80323	0.319592	0.630737
0.804062	0.31899	0.628644
0.804894	0.318587	0.626676
0.805726	0.318024	0.625166
0.806558	0.317558	0.624
0.80739	0.317132	0.622666
0.808222	0.316757	0.621199
0.809054	0.316279	0.619476
0.809886	0.315643	0.618077
0.810718	0.315216	0.61615
0.811549	0.314677	0.613628
0.812381	0.314122	0.610887
0.813213	0.313594	0.608817
0.814045	0.313099	0.606991
0.814877	0.312839	0.605153
0.815709	0.312353	0.603116
0.816541	0.312092	0.600738
0.817373	0.311927	0.597947
0.818205	0.31173	0.59579
0.819037	0.311504	0.593737
0.819869	0.311056	0.591908
0.820701	0.31076	0.58948
0.821532	0.310364	0.587411
0.822364	0.309745	0.585756
0.823196	0.309021	0.584436
0.824028	0.308358	0.582687
0.82486	0.307892	0.580282
0.825692	0.307538	0.578302
0.826524	0.307162	0.576905
0.827356	0.306769	0.575473
0.828188	0.306341	0.573828
0.82902	0.305966	0.571861
0.829852	0.305671	0.569936
0.830683	0.305508	0.56857
0.831515	0.30499	0.567091
0.832347	0.304722	0.565729
0.833179	0.304377	0.56392
0.834011	0.303816	0.561477
0.834843	0.303057	0.559165
0.835675	0.302616	0.557122
0.836507	0.302091	0.554464
0.837339	0.301652	0.553082
0.838171	0.301326	0.552137
0.839003	0.301057	0.550496
0.839835	0.300764	0.548795
0.840666	0.30043	0.546611
0.841498	0.300035	0.544775
0.84233	0.299513	0.543211
0.843162	0.298647	0.541611
0.843994	0.298111	0.539125
0.844826	0.297839	0.537411
0.845658	0.297458	0.536191
0.84649	0.297181	0.534626
0.847322	0.296891	0.533084
0.848154	0.296376	0.531365
0.848986	0.295946	0.52949
0.849817	0.295583	0.527303
0.850649	0.295196	0.525321
0.851481	0.29496	0.52321
0.852313	0.294739	0.521683
0.853145	0.294505	0.520907
0.853977	0.294175	0.519856
0.854809	0.293596	0.518354
0.855641	0.293093	0.516726
0.856473	0.292859	0.515142
0.857305	0.292664	0.51345
0.858137	0.292269	0.512178
0.858968	0.291766	0.510897
0.8598	0.291395	0.509217
0.860632	0.290884	0.507809
0.861464	0.29059	0.506136
0.862296	0.290331	0.505663
0.863128	0.289974	0.504819
0.86396	0.289776	0.503096
0.864792	0.289571	0.500713
0.865624	0.289498	0.49908
0.866456	0.289299	0.497784
0.867288	0.289009	0.496644
0.86812	0.288757	0.495535
0.868951	0.288333	0.493612
0.869783	0.287961	0.492116
0.870615	0.287816	0.490645
0.871447	0.287607	0.489217
0.872279	0.286996	0.48755
0.873111	0.286726	0.484963
0.873943	0.286423	0.483048
0.874775	0.286094	0.481482
0.875607	0.285832	0.480932
0.876439	0.285837	0.479593
0.877271	0.285646	0.47758
0.878102	0.28535	0.476606
0.878934	0.285038	0.475481
0.879766	0.284712	0.47339
0.880598	0.284392	0.471941
0.88143	0.284134	0.46983
0.882262	0.283874	0.468554
0.883094	0.283493	0.46744
0.883926	0.283105	0.465902
0.884758	0.283226	0.464845
0.88559	0.282904	0.46444
0.886422	0.282542	0.4634
0.887254	0.282297	0.461398
0.888085	0.281957	0.459298
0.888917	0.281695	0.456955
0.889749	0.281453	0.455621
0.890581	0.28118	0.45438
0.891413	0.280891	0.45372
0.892245	0.280588	0.452338
0.893077	0.280207	0.451041
0.893909	0.279818	0.449556
0.894741	0.279525	0.44807
0.895573	0.279316	0.447739
0.896405	0.27919	0.446973
0.897236	0.278885	0.445675
0.898068	0.278404	0.444212
0.8989	0.278062	0.442983
0.899732	0.277755	0.441917
0.900564	0.27736	0.441221
0.901396	0.27689	0.440743
0.902228	0.276485	0.439619
0.90306	0.276029	0.439076
0.903892	0.275631	0.437295
0.904724	0.275418	0.435359
0.905556	0.27515	0.434053
0.906388	0.274751	0.433279
0.907219	0.274273	0.432548
0.908051	0.273871	0.431285
0.908883	0.273479	0.42888
0.909715	0.272971	0.427111
0.910547	0.272535	0.426153
0.911379	0.27224	0.425228
0.912211	0.271852	0.424663
0.913043	0.271431	0.423918
0.913875	0.271156	0.422604
0.914707	0.270858	0.422199
0.915539	0.270466	0.420704
0.91637	0.269998	0.420266
0.917202	0.269669	0.418614
0.918034	0.269503	0.416727
0.918866	0.269236	0.416321
0.919698	0.268899	0.415134
0.92053	0.268826	0.413052
0.921362	0.268523	0.411724
0.922194	0.268148	0.411341
0.923026	0.267736	0.410142
0.923858	0.267276	0.409473
0.92469	0.267014	0.407977
0.925521	0.266776	0.406081
0.926353	0.266353	0.404347
0.927185	0.265992	0.402166
0.928017	0.265706	0.400488
0.928849	0.265398	0.399375
0.929681	0.264964	0.3984
0.930513	0.26457	0.397787
0.931345	0.264243	0.396536
0.932177	0.263906	0.395667
0.933009	0.263558	0.393766
0.933841	0.263185	0.392452
0.934673	0.262856	0.39114
0.935504	0.262508	0.38942
0.936336	0.262194	0.388558
0.937168	0.261976	0.386398
0.938	0.261721	0.384751
0.938832	0.261544	0.383406
0.939664	0.26135	0.382025
0.940496	0.261097	0.380685
0.941328	0.260889	0.379433
0.94216	0.260659	0.377658
0.942992	0.260605	0.375723
0.943824	0.260315	0.374306
0.944655	0.259947	0.372385
0.945487	0.25958	0.370713
0.946319	0.259196	0.369056
0.947151	0.259071	0.367834
0.947983	0.258801	0.366333
0.948815	0.258503	0.364393
0.949647	0.258374	0.362686
0.950479	0.25816	0.362543
0.951311	0.257845	0.361639
0.952143	0.257758	0.360522
0.952975	0.257712	0.359225
0.953807	0.257551	0.358175
0.954638	0.257465	0.357017
0.95547	0.257249	0.355895
0.956302	0.256935	0.354223
0.957134	0.256769	0.353324
0.957966	0.256565	0.351941
0.958798	0.256401	0.35103
0.95963	0.256037	0.350861
0.960462	0.255577	0.349401
0.961294	0.255327	0.347903
0.962126	0.25495	0.34686
0.962958	0.254635	0.345899
0.963789	0.254418	0.344815
0.964621	0.25403	0.343702
0.965453	0.253766	0.342846
0.966285	0.253405	0.341836
0.967117	0.253242	0.342495
0.967949	0.25323	0.341909
0.968781	0.253107	0.341543
0.969613	0.252988	0.341736
0.970445	0.252887	0.340931
0.971277	0.252807	0.340642
0.972109	0.252539	0.339499
0.972941	0.252228	0.33824
0.973772	0.251993	0.337029
0.974604	0.251769	0.336297
0.975436	0.251596	0.335649
0.976268	0.251381	0.335015
0.9771	0.251151	0.335104
0.977932	0.250829	0.334522
0.978764	0.25036	0.333748
0.979596	0.249952	0.332007
0.980428	0.24962	0.331403
0.98126	0.249284	0.330923
0.982092	0.248922	0.330401
0.982923	0.248545	0.330023
0.983755	0.248377	0.329812
0.984587	0.248073	0.329409
0.985419	0.24785	0.329389
0.986251	0.247884	0.328245
0.987083	0.247891	0.327943
0.987915	0.247753	0.327819
0.988747	0.247555	0.326801
0.989579	0.247506	0.325964
0.990411	0.247418	0.32499
0.991243	0.247104	0.32414
0.992074	0.246939	0.323014
0.992906	0.246931	0.321601
0.993738	0.246629	0.31954
0.99457	0.246229	0.318225
0.995402	0.24602	0.316803
0.996234	0.245823	0.315827
0.997066	0.245776	0.315965
0.997898	0.245682	0.316097
0.99873	0.24525	0.315743
0.999562	0.245115	0.315746
1.00039	0.245023	0.315387
1.00123	0.244773	0.314331
1.00206	0.244583	0.31336
1.00289	0.244371	0.312126
1.00372	0.244261	0.311533
1.00455	0.244183	0.310839
1.00538	0.244109	0.309973
1.00622	0.244067	0.309673
1.00705	0.243965	0.308474
1.00788	0.243744	0.307441
1.00871	0.243306	0.305058
1.00954	0.242871	0.304128
1.01038	0.242557	0.302659
1.01121	0.242424	0.301488
1.01204	0.242	0.300914
1.01287	0.241692	0.299736
1.0137	0.241781	0.298479
1.01454	0.241811	0.297098
1.01537	0.241669	0.296187
1.0162	0.241652	0.29479
1.01703	0.241569	0.293544
1.01786	0.241401	0.292041
1.0187	0.241249	0.291049
1.01953	0.241144	0.290079
1.02036	0.241018	0.289718
1.02119	0.240918	0.289335
1.02202	0.240781	0.288641
1.02286	0.240576	0.287471
1.02369	0.24044	0.286765
1.02452	0.240116	0.28593
1.02535	0.239742	0.284306
1.02618	0.239449	0.28265
1.02702	0.239375	0.280717
1.02785	0.239262	0.279726
1.02868	0.239103	0.278707
1.02951	0.238822	0.27737
1.03034	0.238633	0.276086
1.03117	0.238487	0.274581
1.03201	0.238313	0.273748
1.03284	0.238086	0.272855
1.03367	0.237929	0.271898
1.0345	0.237616	0.271127
1.03533	0.237397	0.271408
1.03617	0.237265	0.27104
1.037	0.237087	0.269914
1.03783	0.236701	0.269429
1.03866	0.236352	0.268107
1.03949	0.236115	0.267255
1.04033	0.23607	0.266484
1.04116	0.235958	0.264889
1.04199	0.235815	0.262831
1.04282	0.235562	0.261798
1.04365	0.235202	0.260742
1.04449	0.234948	0.26054
1.04532	0.234686	0.25918
1.04615	0.234346	0.257271
1.04698	0.234084	0.255381
1.04781	0.233912	0.253672
1.04865	0.233805	0.25227
1.04948	0.233822	0.250723
1.05031	0.233885	0.250029
1.05114	0.233872	0.248328
1.05197	0.23383	0.247474
1.0528	0.233611	0.246254
1.05364	0.233607	0.24548
1.05447	0.233497	0.243816
1.0553	0.233119	0.244721
1.05613	0.232877	0.244394
1.05696	0.232894	0.242896
1.0578	0.232611	0.242291
1.05863	0.232286	0.241785
1.05946	0.232165	0.241913
1.06029	0.232044	0.241326
1.06112	0.231846	0.239908
1.06195	0.231496	0.238182
1.06279	0.231207	0.236502
1.06362	0.230956	0.235877
1.06445	0.231037	0.235807
1.06528	0.230909	0.234432
1.06611	0.231066	0.233676
1.06695	0.230983	0.233872
1.06778	0.230993	0.233482
1.06861	0.230838	0.232678
1.06944	0.230505	0.231238
1.07027	0.230285	0.230496
1.07111	0.230304	0.229245
1.07194	0.230105	0.229
1.07277	0.229772	0.228919
1.0736	0.229462	0.228469
1.07443	0.229392	0.227695
1.07527	0.229483	0.227065
1.0761	0.229346	0.226901
1.07693	0.229216	0.22605
1.07776	0.229176	0.225475
1.07859	0.228896	0.225242
1.07943	0.228753	0.224453
1.08026	0.228698	0.223373
1.08109	0.228673	0.222249
1.08192	0.228623	0.221462
1.08275	0.22839	0.220607
1.08359	0.228124	0.220628
1.08442	0.228033	0.220357
1.08525	0.228012	0.220421
1.08608	0.227917	0.219895
1.08691	0.227766	0.219438
1.08774	0.227775	0.219363
1.08858	0.227817	0.219013
1.08941	0.227784	0.218514
1.09024	0.227485	0.218151
1.09107	0.227368	0.218556
1.0919	0.227153	0.218221
1.09274	0.226842	0.218703
1.09357	0.226663	0.218709
1.0944	0.226376	0.217832
1.09523	0.226063	0.216374
1.09606	0.225738	0.215935
1.0969	0.225611	0.214703
1.09773	0.225393	0.213531
1.09856	0.2251	0.213741
1.09939	0.224979	0.213314
1.10022	0.224864	0.212543
1.10105	0.224703	0.211583
1.10189	0.224566	0.210656
1.10272	0.224384	0.210471
1.10355	0.22418	0.210056
1.10438	0.22418	0.209736
1.10522	0.224158	0.2088
1.10605	0.223727	0.207573
1.10688	0.223582	0.206856
1.10771	0.223105	0.205807
1.10854	0.22304	0.204302
1.10937	0.222735	0.20347
1.11021	0.222366	0.203688
1.11104	0.222194	0.203465
1.11187	0.221967	0.202419
1.1127	0.221741	0.202509
1.11353	0.221671	0.202018
1.11437	0.22167	0.200736
1.1152	0.221835	0.199626
1.11603	0.221593	0.199006
1.11686	0.221122	0.198494
1.11769	0.221034	0.196641
1.11852	0.220907	0.195841
1.11936	0.220758	0.194932
1.12019	0.220723	0.194521
1.12102	0.220452	0.194253
1.12185	0.220321	0.193769
1.12268	0.219998	0.193073
1.12352	0.219661	0.191796
1.12435	0.219301	0.190684
1.12518	0.219107	0.189642
1.12601	0.218785	0.188591
1.12684	0.218533	0.187475
1.12768	0.218166	0.186649
1.12851	0.218048	0.186415
1.12934	0.217756	0.186486
1.13017	0.21731	0.186029
1.131	0.216866	0.185523
1.13184	0.216842	0.185147
1.13267	0.216637	0.184058
1.1335	0.216681	0.183011
1.13433	0.216634	0.181604
1.13516	0.216449	0.180146
1.136	0.21626	0.179604
1.13683	0.216158	0.179769
1.13766	0.216054	0.17967
1.13849	0.215873	0.17919
1.13932	0.215786	0.178872
1.14016	0.215765	0.177798
1.14099	0.215588	0.176688
1.14182	0.215388	0.175681
1.14265	0.215059	0.174966
1.14348	0.214676	0.174669
1.14431	0.214422	0.173999
1.14515	0.214676	0.173654
1.14598	0.214572	0.174126
1.14681	0.214337	0.1739
1.14764	0.214361	0.173339
1.14847	0.214229	0.173039
1.14931	0.214232	0.172649
1.15014	0.214017	0.171941
1.15097	0.21402	0.171398
1.1518	0.2142	0.169616
1.15263	0.214222	0.168544
1.15347	0.214103	0.168592
1.1543	0.213828	0.168052
1.15513	0.213737	0.167639
1.15596	0.213495	0.167595
1.15679	0.21322	0.166948
1.15762	0.213272	0.166641
1.15846	0.213216	0.166105
1.15929	0.213102	0.165859
1.16012	0.212979	0.165457
1.16095	0.212689	0.16495
1.16179	0.212494	0.163966
1.16262	0.212662	0.16289
1.16345	0.212588	0.161949
1.16428	0.212426	0.16149
1.16511	0.212167	0.161299
1.16594	0.212096	0.161337
1.16678	0.211837	0.160598
1.16761	0.211763	0.159748
1.16844	0.211763	0.158913
1.16927	0.211742	0.158315
1.1701	0.211543	0.158076
1.17094	0.211461	0.157757
1.17177	0.211615	0.157876
1.1726	0.211672	0.157883
1.17343	0.21142	0.15775
1.17426	0.211139	0.157897
1.1751	0.210873	0.157735
1.17593	0.210811	0.157331
1.17676	0.211011	0.156577
1.17759	0.210961	0.155529
1.17842	0.210961	0.15407
1.17925	0.211018	0.152848
1.18009	0.211006	0.152035
1.18092	0.210817	0.151424
1.18175	0.210432	0.150975
1.18258	0.210629	0.150591
1.18341	0.210391	0.150178
1.18425	0.210182	0.149278
1.18508	0.210383	0.148177
1.18591	0.210425	0.147413
1.18674	0.21021	0.146553
1.18757	0.209973	0.145389
1.18841	0.209999	0.144291
1.18924	0.209711	0.143736
1.19007	0.209524	0.143059
1.1909	0.209597	0.14185
1.19173	0.209578	0.140724
1.19257	0.209449	0.13972
1.1934	0.208891	0.139366
1.19423	0.20868	0.139236
1.19506	0.208636	0.138683
1.19589	0.208662	0.138364
1.19673	0.208608	0.137871
1.19756	0.208642	0.1372
1.19839	0.208692	0.136886
1.19922	0.20863	0.136068
1.20005	0.208579	0.134849
1.20088	0.208525	0.134342
1.20172	0.20829	0.133885
1.20255	0.208368	0.133077
1.20338	0.208514	0.132374
1.20421	0.208273	0.131879
1.20504	0.208229	0.131385
1.20588	0.207946	0.130326
1.20671	0.208009	0.129232
1.20754	0.20776	0.128649
1.20837	0.20787	0.127825
1.2092	0.207715	0.12732
1.21004	0.207668	0.127761
1.21087	0.207697	0.127532
1.2117	0.207677	0.126469
1.21253	0.207551	0.125098
1.21336	0.207278	0.123659
1.21419	0.207105	0.122537
1.21503	0.207135	0.121194
1.21586	0.207121	0.119976
1.21669	0.206813	0.11938
1.21752	0.206642	0.118673
1.21836	0.206131	0.118406
1.21919	0.205772	0.118225
1.22002	0.205547	0.117743
1.22085	0.205323	0.117553
1.22168	0.20516	0.116771
1.22251	0.205102	0.116111
1.22335	0.205165	0.11543
1.22418	0.204894	0.114867
1.22501	0.204677	0.115114
1.22584	0.204774	0.115309
1.22667	0.204625	0.114626
1.22751	0.204672	0.113811
1.22834	0.20475	0.113457
1.22917	0.204755	0.113382
1.23	0.20459	0.113216
1.23083	0.204638	0.112676
1.23167	0.20465	0.112065
1.2325	0.204481	0.111569
1.23333	0.204417	0.111172
1.23416	0.204271	0.111084
1.23499	0.204464	0.111173
1.23582	0.204543	0.11109
1.23666	0.204427	0.111028
1.23749	0.204138	0.110109
1.23832	0.203812	0.109145
1.23915	0.203667	0.108342
1.23998	0.203503	0.107793
1.24082	0.20315	0.107212
1.24165	0.202985	0.106592
1.24248	0.202862	0.105818
1.24331	0.202947	0.105319
1.24414	0.202652	0.104766
1.24498	0.202364	0.104613
1.24581	0.20229	0.104348
1.24664	0.202157	0.104093
1.24747	0.202396	0.104228
1.2483	0.202458	0.104552
1.24914	0.202559	0.103923
1.24997	0.202482	0.103616
1.2508	0.202365	0.103519
1.25163	0.202051	0.102171
1.25246	0.2019	0.100827
1.2533	0.201805	0.100167
1.25413	0.201742	0.09963
1.25496	0.201591	0.099387
1.25579	0.20148	0.099483
1.25662	0.201416	0.099863
1.25745	0.201304	0.099938
1.25829	0.201376	0.099236
1.25912	0.201233	0.098751
1.25995	0.201251	0.098602
1.26078	0.201355	0.098067
1.26161	0.201254	0.097919
1.26245	0.201234	0.097793
1.26328	0.201236	0.0976
1.26411	0.201148	0.097033
1.26494	0.200953	0.096242
1.26577	0.200796	0.095787
1.26661	0.200823	0.095177
1.26744	0.200791	0.094326
1.26827	0.200668	0.094011
1.2691	0.200272	0.093874
1.26993	0.199942	0.093139
1.27076	0.199769	0.092069
1.2716	0.199684	0.09126
1.27243	0.19958	0.089911
1.27326	0.199335	0.089157
1.27409	0.199208	0.089461
1.27493	0.198958	0.089896
1.27576	0.198876	0.089953
1.27659	0.198814	0.089458
1.27742	0.198648	0.088909
1.27825	0.198566	0.088144
1.27908	0.198713	0.087584
1.27992	0.198683	0.087502
1.28075	0.198557	0.087278
1.28158	0.198404	0.086639
1.28241	0.198394	0.08648
1.28324	0.198331	0.086884
1.28408	0.198272	0.086823
1.28491	0.198175	0.085949
1.28574	0.198016	0.085583
1.28657	0.197641	0.084809
1.2874	0.197434	0.08403
1.28824	0.19731	0.083061
1.28907	0.197133	0.082603
1.2899	0.196829	0.081908
1.29073	0.196617	0.080897
1.29156	0.196417	0.080229
1.29239	0.196317	0.079787
1.29323	0.196241	0.079324
1.29406	0.196201	0.079519
1.29489	0.196004	0.079822
1.29572	0.195861	0.079591
1.29655	0.195808	0.07953
1.29739	0.195705	0.078691
1.29822	0.195608	0.07725
1.29905	0.195661	0.076027
1.29988	0.195594	0.076075
1.30071	0.195519	0.076223
1.30155	0.195504	0.075095
1.30238	0.195506	0.074305
1.30321	0.195292	0.073874
1.30404	0.195047	0.073503
1.30487	0.194767	0.072131
1.30571	0.194609	0.071644
1.30654	0.194597	0.071821
1.30737	0.194386	0.072356
1.3082	0.194246	0.072046
1.30903	0.194207	0.072137
1.30987	0.194133	0.071866
1.3107	0.194093	0.071492
1.31153	0.194181	0.071692
1.31236	0.194061	0.071483
1.31319	0.193929	0.070255
1.31402	0.194037	0.069606
1.31486	0.194193	0.06976
1.31569	0.194188	0.068749
1.31652	0.194446	0.068136
1.31735	0.194456	0.067402
1.31818	0.194306	0.066981
1.31902	0.194147	0.066065
1.31985	0.194172	0.065346
1.32068	0.194104	0.064954
1.32151	0.193915	0.064832
1.32234	0.193793	0.064242
1.32318	0.193686	0.063931
1.32401	0.193575	0.063492
1.32484	0.193407	0.063047
1.32567	0.193239	0.062528
1.3265	0.193059	0.062121
1.32733	0.193035	0.061833
1.32817	0.193155	0.061049
1.329	0.193229	0.060637
1.32983	0.193192	0.06047
1.33066	0.19318	0.059706
1.3315	0.193262	0.059302
1.33233	0.193329	0.060018
1.33316	0.193259	0.060218
1.33399	0.193312	0.05991
1.33482	0.193413	0.059427
1.33565	0.193361	0.058483
1.33649	0.193381	0.057684
1.33732	0.193486	0.057053
1.33815	0.19362	0.056498
1.33898	0.193735	0.056281
1.33981	0.193732	0.05601
1.34065	0.193614	0.055961
1.34148	0.19361	0.055252
1.34231	0.193643	0.054321
1.34314	0.193581	0.054118
1.34397	0.193529	0.053867
1.34481	0.193671	0.053736
1.34564	0.193906	0.054129
1.34647	0.193923	0.053833
1.3473	0.193924	0.053431
1.34813	0.193997	0.053278
1.34896	0.194146	0.052261
1.3498	0.194154	0.05211
1.35063	0.194065	0.051537
1.35146	0.194076	0.051235
1.35229	0.194196	0.050572
1.35312	0.193952	0.048894
1.35396	0.193685	0.048427
1.35479	0.193481	0.04889
1.35562	0.193173	0.049492
1.35645	0.19298	0.048682
1.35728	0.192702	0.048837
1.35812	0.192296	0.048249
1.35895	0.192035	0.048477
1.35978	0.191999	0.047864
1.36061	0.19206	0.047409
1.36144	0.191828	0.046422
1.36228	0.191815	0.046193
1.36311	0.19189	0.045033
1.36394	0.191954	0.044042
1.36477	0.192045	0.043967
1.3656	0.192048	0.043648
1.36644	0.192126	0.04295
1.36727	0.192039	0.041642
1.3681	0.192026	0.041035
1.36893	0.192035	0.040331
1.36976	0.191968	0.040681
1.3706	0.191763	0.040855
1.37143	0.19174	0.040625
1.37226	0.19168	0.041593
1.37309	0.191576	0.04204
1.37392	0.19158	0.040827
1.37475	0.191728	0.039579
1.37559	0.191702	0.038833
1.37642	0.191396	0.038335
1.37725	0.191162	0.038516
1.37808	0.191021	0.038051
1.37891	0.190912	0.037894
1.37975	0.190801	0.037624
1.38058	0.190765	0.037373
1.38141	0.190678	0.036747
1.38224	0.190618	0.03655
1.38307	0.190539	0.035874
1.3839	0.190333	0.036489
1.38474	0.190204	0.036869
1.38557	0.190063	0.03704
1.3864	0.189871	0.036689
1.38723	0.189697	0.036035
1.38807	0.189617	0.035862
1.3889	0.189682	0.035544
1.38973	0.189589	0.034863
1.39056	0.189422	0.034819
1.39139	0.189363	0.03443
1.39223	0.189257	0.034131
1.39306	0.189209	0.033731
1.39389	0.189132	0.033479
1.39472	0.189187	0.034524
1.39555	0.189434	0.034451
1.39638	0.18957	0.033267
1.39722	0.18954	0.033481
1.39805	0.189479	0.033268
1.39888	0.189508	0.032102
1.39971	0.18949	0.032173
1.40054	0.189479	0.031032
1.40138	0.189388	0.030042
1.40221	0.189144	0.0306
1.40304	0.189092	0.030977
1.40387	0.189046	0.030328
1.4047	0.189046	0.030142
1.40553	0.189094	0.029569
1.40637	0.188925	0.029371
1.4072	0.18878	0.028172
1.40803	0.188619	0.027997
1.40886	0.1885	0.027723
1.40969	0.188464	0.0281
1.41053	0.188362	0.027726
1.41136	0.1883	0.027417
1.41219	0.18836	0.026419
1.41302	0.188361	0.025781
1.41385	0.188316	0.024592
1.41469	0.188209	0.023414
1.41552	0.188035	0.022479
1.41635	0.187848	0.022407
1.41718	0.187756	0.021838
1.41801	0.187911	0.021427
1.41885	0.188161	0.021036
1.41968	0.188191	0.021206
1.42051	0.188077	0.020446
1.42134	0.187935	0.019441
1.42217	0.187695	0.018231
1.42301	0.187592	0.018279
1.42384	0.187594	0.016489
1.42467	0.187587	0.016037
1.4255	0.187539	0.015099
1.42633	0.187422	0.013837
1.42717	0.187352	0.013193
1.428	0.187381	0.012584
1.42883	0.187397	0.01189
1.42966	0.187538	0.01185
1.43049	0.187511	0.011744
1.43132	0.187281	0.011023
1.43216	0.187346	0.009954
1.43299	0.187412	0.009204
1.43382	0.187555	0.008159
1.43465	0.18752	0.007798
1.43548	0.18748	0.007148
1.43632	0.187451	0.005328
1.43715	0.187348	0.004398
1.43798	0.18735	0.004374
1.43881	0.187458	0.003604
1.43964	0.187508	0.003272
1.44047	0.18745	0.003061
1.44131	0.187496	0.002607
1.44214	0.187429	0.002194
1.44297	0.187331	0.001833
1.4438	0.187361	0.001042
1.44463	0.187385	0.000328
1.44547	0.187297	-0.000282
1.4463	0.187099	-0.0001
1.44713	0.186803	-0.000138
1.44796	0.186673	-0.001131
1.4488	0.18671	-0.001226
1.44963	0.186668	-0.001533
1.45046	0.186684	-0.001206
1.45129	0.186634	-0.001564
1.45212	0.186591	-0.002454
1.45295	0.186611	-0.003223
1.45379	0.18651	-0.003681
1.45462	0.186323	-0.004084
1.45545	0.18621	-0.003607
1.45628	0.186215	-0.003875
1.45711	0.186258	-0.003446
1.45795	0.186249	-0.00362
1.45878	0.186074	-0.004087
1.45961	0.185815	-0.003985
1.46044	0.185523	-0.004688
1.46127	0.185289	-0.006208
1.4621	0.185076	-0.006778
1.46294	0.184985	-0.006917
1.46377	0.184952	-0.007125
1.4646	0.184854	-0.007764
1.46543	0.184775	-0.007559
1.46626	0.184803	-0.00751
1.4671	0.184855	-0.007231
1.46793	0.184812	-0.007059
1.46876	0.184727	-0.007756
1.46959	0.184612	-0.007827
1.47042	0.184528	-0.008184
1.47126	0.184431	-0.007926
1.47209	0.184521	-0.008263
1.47292	0.184705	-0.007816
1.47375	0.184587	-0.007341
1.47458	0.184376	-0.006927
1.47542	0.184239	-0.006991
1.47625	0.184069	-0.00759
1.47708	0.183978	-0.007677
1.47791	0.183932	-0.007168
1.47874	0.183765	-0.007671
1.47958	0.183579	-0.008175
1.48041	0.183377	-0.00888
1.48124	0.18319	-0.008769
1.48207	0.183224	-0.009087
1.4829	0.183077	-0.009544
1.48374	0.182914	-0.010029
1.48457	0.182809	-0.010052
1.4854	0.182957	-0.010885
1.48623	0.182775	-0.010982
1.48706	0.182701	-0.010899
1.48789	0.182828	-0.011782
1.48873	0.182776	-0.011802
1.48956	0.182759	-0.010884
1.49039	0.182689	-0.011646
1.49122	0.182673	-0.01228
1.49205	0.182565	-0.013929
1.49289	0.182357	-0.014597
1.49372	0.182194	-0.014126
1.49455	0.182065	-0.014137
1.49538	0.181914	-0.014444
1.49621	0.181721	-0.014604
1.49705	0.181712	-0.016265
1.49788	0.181658	-0.017176
1.49871	0.181589	-0.017866
1.49954	0.181529	-0.017657
1.50037	0.181758	-0.01753
1.5012	0.182061	-0.017732
1.50204	0.182282	-0.018255
1.50287	0.182366	-0.0183
1.5037	0.182449	-0.018264
1.50453	0.182539	-0.018211
1.50537	0.182459	-0.01783
1.5062	0.182429	-0.017613
1.50703	0.182294	-0.01724
1.50786	0.182227	-0.017242
1.50869	0.182094	-0.018621
1.50952	0.182152	-0.019135
1.51036	0.182094	-0.019026
1.51119	0.182018	-0.019849
1.51202	0.182024	-0.020081
1.51285	0.181744	-0.020739
1.51368	0.181459	-0.021048
1.51452	0.181237	-0.022058
1.51535	0.18118	-0.022825
1.51618	0.181279	-0.02386
1.51701	0.181162	-0.02493
1.51784	0.181132	-0.02573
1.51867	0.180881	-0.025963
1.51951	0.180583	-0.026063
1.52034	0.180498	-0.025629
1.52117	0.180483	-0.026088
1.522	0.18035	-0.026486
1.52283	0.180253	-0.027068
1.52367	0.180017	-0.027161
1.5245	0.179897	-0.027673
1.52533	0.179931	-0.02743
1.52616	0.17983	-0.027824
1.52699	0.179531	-0.028112
1.52783	0.179458	-0.028055
1.52866	0.179334	-0.028251
1.52949	0.179151	-0.028662
1.53032	0.179235	-0.028603
1.53115	0.179305	-0.029445
1.53199	0.179251	-0.029338
1.53282	0.179275	-0.028909
1.53365	0.179364	-0.028202
1.53448	0.179405	-0.028013
1.53531	0.179591	-0.028441
1.53615	0.179327	-0.028777
1.53698	0.179303	-0.028989
1.53781	0.179293	-0.029487
1.53864	0.179041	-0.02982
1.53947	0.179011	-0.030055
1.54031	0.179014	-0.030885
1.54114	0.178956	-0.03236
1.54197	0.178614	-0.033248
1.5428	0.178359	-0.033631
1.54363	0.178144	-0.034055
1.54446	0.178048	-0.034247
1.5453	0.178061	-0.035115
1.54613	0.178066	-0.035847
1.54696	0.178013	-0.036419
1.54779	0.178049	-0.036763
1.54862	0.178173	-0.037384
1.54946	0.177953	-0.037438
1.55029	0.177998	-0.037253
1.55112	0.17788	-0.037911
1.55195	0.178034	-0.038269
1.55278	0.177989	-0.038327
1.55362	0.177696	-0.03908
1.55445	0.177522	-0.039602
1.55528	0.177575	-0.040112
1.55611	0.177463	-0.040713
1.55694	0.177253	-0.041271
1.55777	0.177064	-0.041621
1.55861	0.176762	-0.041681
1.55944	0.176554	-0.041715
1.56027	0.1767	-0.041827
1.5611	0.176939	-0.042193
1.56194	0.177029	-0.042921
1.56277	0.176935	-0.043005
1.5636	0.17718	-0.04295
1.56443	0.177269	-0.043174
1.56526	0.177559	-0.043319
1.56609	0.177793	-0.043549
1.56693	0.177827	-0.043935
1.56776	0.177589	-0.043784
1.56859	0.177733	-0.043926
1.56942	0.17776	-0.044655
1.57025	0.177573	-0.044852
1.57109	0.177584	-0.04491
1.57192	0.177321	-0.045635
1.57275	0.177091	-0.046054
1.57358	0.177154	-0.046385
1.57441	0.176959	-0.047161
1.57525	0.176842	-0.047794
1.57608	0.176761	-0.048118
1.57691	0.176674	-0.048022
1.57774	0.17673	-0.048458
1.57857	0.176695	-0.049015
1.5794	0.176958	-0.04902
1.58024	0.177145	-0.048794
1.58107	0.177097	-0.04864
1.5819	0.177121	-0.048565
1.58273	0.177035	-0.048189
1.58356	0.177074	-0.047244
1.5844	0.177136	-0.047263
1.58523	0.177079	-0.047357
1.58606	0.176852	-0.047171
1.58689	0.176806	-0.046937
1.58772	0.176594	-0.046585
1.58856	0.176488	-0.046827
1.58939	0.176348	-0.047416
1.59022	0.176084	-0.047939
1.59105	0.175962	-0.048727
1.59188	0.176031	-0.049354
1.59272	0.17606	-0.049819
1.59355	0.175797	-0.049951
1.59438	0.175694	-0.050074
1.59521	0.175768	-0.050469
1.59604	0.176033	-0.050461
1.59688	0.175834	-0.050532
1.59771	0.175609	-0.050457
1.59854	0.175696	-0.050519
1.59937	0.175606	-0.05077
1.6002	0.175782	-0.050825
1.60103	0.175778	-0.050906
1.60187	0.175633	-0.05143
1.6027	0.175372	-0.052134
1.60353	0.175128	-0.052342
1.60436	0.175082	-0.053177
1.60519	0.174602	-0.054067
1.60603	0.174252	-0.054247
1.60686	0.173887	-0.054727
1.60769	0.1736	-0.055518
1.60852	0.173357	-0.056012
1.60935	0.17348	-0.056977
1.61019	0.173107	-0.057849
1.61102	0.173114	-0.058228
1.61185	0.17313	-0.058807
1.61268	0.172944	-0.059129
1.61351	0.173119	-0.059224
1.61434	0.173154	-0.059653
1.61518	0.173008	-0.060257
1.61601	0.172953	-0.060809
1.61684	0.17303	-0.061334
1.61767	0.173177	-0.06167
1.61851	0.173184	-0.062478
1.61934	0.173267	-0.062788
1.62017	0.173553	-0.062675
1.621	0.173381	-0.062985
1.62183	0.173172	-0.06373
1.62266	0.172873	-0.064152
1.6235	0.172734	-0.064269
1.62433	0.172916	-0.064896
1.62516	0.172867	-0.066138
1.62599	0.172725	-0.067152
1.62682	0.172631	-0.067565
1.62766	0.172735	-0.068228
1.62849	0.172686	-0.068709
1.62932	0.172637	-0.068972
1.63015	0.17267	-0.069484
1.63098	0.172747	-0.069731
1.63182	0.172657	-0.070193
1.63265	0.172622	-0.070622
1.63348	0.172144	-0.070842
1.63431	0.171989	-0.071005
1.63514	0.172036	-0.071674
1.63597	0.171999	-0.072554
1.63681	0.171926	-0.073074
1.63764	0.171902	-0.073801
1.63847	0.171818	-0.074677
1.6393	0.171802	-0.075129
1.64013	0.171718	-0.075301
1.64097	0.171638	-0.07575
1.6418	0.171568	-0.076416
1.64263	0.171742	-0.077073
1.64346	0.171721	-0.077315
1.64429	0.171894	-0.07721
1.64513	0.172139	-0.077477
1.64596	0.172318	-0.077543
1.64679	0.172618	-0.077325
1.64762	0.17267	-0.07782
1.64845	0.172876	-0.078229
1.64928	0.172958	-0.078186
1.65012	0.172813	-0.078418
1.65095	0.172956	-0.078559
1.65178	0.173193	-0.07849
1.65261	0.173094	-0.078717
1.65345	0.173114	-0.079247
1.65428	0.173066	-0.079594
1.65511	0.173002	-0.079811
[truncated: 26,129 more rows]

## Sheet: b. SEC-MALS
UV					LS
Time (min)	H1 HA	Time (min)	H1 HA-12D		Time (min)	H1 HA	Time (min)	H1 HA-12D
0.00636667	0.00093161	0.00046667	0.00103675		-0.314282	0.00677718	-0.267198	0.0103653
0.0145565	0.00098447	0.00865645	0.00109253		-0.306092	0.00699406	-0.259008	0.0112964
0.0227462	0.00103438	0.0168462	0.00114501		-0.297902	0.00714547	-0.250818	0.0121647
0.030936	0.00108091	0.025036	0.00119433		-0.289713	0.00725073	-0.242628	0.0126642
0.0391258	0.00112396	0.0332258	0.00124036		-0.281523	0.00728912	-0.234438	0.0128243
0.0473156	0.00116454	0.0414156	0.00128279		-0.273333	0.00728528	-0.226249	0.0129047
0.0555054	0.0012026	0.0496054	0.00132053		-0.265143	0.00727706	-0.218059	0.0129997
0.0636952	0.00123783	0.0577952	0.00135592		-0.256953	0.00735354	-0.209869	0.0131993
0.071885	0.00126932	0.065985	0.00139062		-0.248764	0.00751659	-0.201679	0.0134448
0.0800747	0.00129697	0.0741747	0.0014236		-0.240574	0.00764234	-0.19349	0.0136665
0.0882645	0.00131986	0.0823645	0.00145437		-0.232384	0.00767523	-0.1853	0.0138477
0.0964543	0.00133865	0.0905543	0.00148063		-0.224194	0.00767799	-0.17711	0.014017
0.104644	0.00135693	0.0987441	0.00150298		-0.216004	0.0078115	-0.16892	0.0143807
0.112834	0.00137565	0.106934	0.00152423		-0.207815	0.00811075	-0.16073	0.0149433
0.121024	0.00139434	0.115124	0.00154474		-0.199625	0.00843562	-0.152541	0.0155593
0.129213	0.00141393	0.123313	0.00156436		-0.191435	0.008714	-0.144351	0.0160741
0.137403	0.00143536	0.131503	0.00158353		-0.183245	0.0088032	-0.136161	0.0164233
0.145593	0.00145688	0.139693	0.00160205		-0.175056	0.00879535	-0.127971	0.0165447
0.153783	0.00147727	0.147883	0.00161957		-0.166866	0.00884524	-0.119781	0.0165544
0.161973	0.00149864	0.156073	0.00163575		-0.158676	0.00892358	-0.111592	0.0165393
0.170162	0.00152105	0.164262	0.00165042		-0.150486	0.00899292	-0.103402	0.0164902
0.178352	0.00154298	0.172452	0.00166191		-0.142296	0.00905306	-0.0952121	0.0164173
0.186542	0.00156328	0.180642	0.00167142		-0.134107	0.00933658	-0.0870223	0.0163913
0.194732	0.0015815	0.188832	0.00168038		-0.125917	0.00973408	-0.0788325	0.0164149
0.202922	0.00159633	0.197022	0.00168873		-0.117727	0.0100792	-0.0706428	0.0164499
0.211111	0.00160714	0.205211	0.00169749		-0.109537	0.0103508	-0.062453	0.0164454
0.219301	0.00161599	0.213401	0.00170875		-0.101347	0.0104271	-0.0542632	0.0163764
0.227491	0.00162462	0.221591	0.00172106		-0.0931577	0.0103497	-0.0460734	0.016284
0.235681	0.00163306	0.229781	0.00173285		-0.0849679	0.0103985	-0.0378836	0.016194
0.24387	0.00164112	0.23797	0.00174404		-0.0767781	0.0106068	-0.0296938	0.0160941
0.25206	0.00164936	0.24616	0.00175461		-0.0685884	0.0109058	-0.021504	0.016018
0.26025	0.00165847	0.25435	0.00176466		-0.0603986	0.0112998	-0.0133143	0.0159756
0.26844	0.00166789	0.26254	0.00177405		-0.0522088	0.0116051	-0.0051245	0.0159319
0.27663	0.00167676	0.27073	0.00178269		-0.044019	0.0117068	0.00306531	0.0158724
0.284819	0.00168487	0.278919	0.00179052		-0.0358292	0.0116018	0.0112551	0.015826
0.293009	0.00169192	0.287109	0.00179841		-0.0276394	0.0113979	0.0194449	0.0158585
0.301199	0.00169912	0.295299	0.0018064		-0.0194496	0.0111942	0.0276347	0.0159069
0.309389	0.00170701	0.303489	0.00181409		-0.0112599	0.0109759	0.0358245	0.0159121
0.317579	0.00171497	0.311679	0.00182149		-0.0030701	0.0107241	0.0440142	0.0159005
0.325768	0.00172276	0.319868	0.00182868		0.00511971	0.0104795	0.052204	0.0159
0.333958	0.00173093	0.328058	0.0018353		0.0133095	0.0102986	0.0603938	0.0159015
0.342148	0.0017402	0.336248	0.00184106		0.0214993	0.0102397	0.0685836	0.0158949
0.350338	0.00175023	0.344438	0.00184548		0.0296891	0.010279	0.0767734	0.0159419
0.358527	0.00176028	0.352627	0.00184584		0.0378788	0.0102665	0.0849632	0.0161225
0.366717	0.00177065	0.360817	0.0018433		0.0460686	0.0101305	0.0931529	0.0164572
0.374907	0.00178078	0.369007	0.00184086		0.0542584	0.00995243	0.101343	0.0168886
0.383097	0.0017901	0.377197	0.00184082		0.0624482	0.00982719	0.109533	0.0173055
0.391287	0.00179856	0.385387	0.0018428		0.070638	0.0098403	0.117722	0.0176611
0.399476	0.00180612	0.393576	0.00184519		0.0788278	0.0099207	0.125912	0.0180324
0.407666	0.00181104	0.401766	0.00184752		0.0870176	0.00999857	0.134102	0.0183691
0.415856	0.00181287	0.409956	0.00185001		0.0952073	0.0100827	0.142292	0.0186086
0.424046	0.00181115	0.418146	0.00185256		0.103397	0.0102497	0.150481	0.0185299
0.432236	0.00180775	0.426336	0.00185424		0.111587	0.0104354	0.158671	0.018284
0.440425	0.00180426	0.434525	0.0018546		0.119777	0.0105708	0.166861	0.0181585
0.448615	0.00179995	0.442715	0.00185351		0.127967	0.010734	0.175051	0.018283
0.456805	0.00179595	0.450905	0.00185333		0.136156	0.0108746	0.183241	0.0185549
0.464995	0.00179532	0.459095	0.00185468		0.144346	0.01093	0.19143	0.0187035
0.473184	0.00179657	0.467284	0.00185621		0.152536	0.010838	0.19962	0.0186236
0.481374	0.00179788	0.475474	0.00185747		0.160726	0.0106553	0.20781	0.0184964
0.489564	0.00179913	0.483664	0.00185792		0.168915	0.0109118	0.216	0.0184096
0.497754	0.00179976	0.491854	0.00185736		0.177105	0.0114972	0.22419	0.0183005
0.505944	0.00179949	0.500044	0.00185511		0.185295	0.0121009	0.232379	0.0181408
0.514133	0.00179877	0.508233	0.00185206		0.193485	0.0126738	0.240569	0.017944
0.522323	0.00179789	0.516423	0.00184889		0.201675	0.0132025	0.248759	0.0178352
0.530513	0.00179686	0.524613	0.00184553		0.209864	0.0134431	0.256949	0.0178524
0.538703	0.00179565	0.532803	0.00184186		0.218054	0.0133926	0.265138	0.0180049
0.546893	0.00179428	0.540993	0.00183903		0.226244	0.0133187	0.273328	0.0185983
0.555082	0.00179276	0.549182	0.00183702		0.234434	0.0132599	0.281518	0.0194328
0.563272	0.00179075	0.557372	0.00183515		0.242623	0.0131716	0.289708	0.0199245
0.571462	0.00178815	0.565562	0.00183322		0.250813	0.0129995	0.297898	0.0198766
0.579652	0.00178499	0.573752	0.00183116		0.259003	0.0129171	0.306087	0.0195936
0.587841	0.00178077	0.581941	0.00182821		0.267193	0.0130437	0.314277	0.0192931
0.596031	0.00177602	0.590131	0.00182344		0.275383	0.0132549	0.322467	0.0190047
0.604221	0.00177128	0.598321	0.00181653		0.283572	0.0134759	0.330657	0.0187469
0.612411	0.00176638	0.606511	0.00180902		0.291762	0.0136383	0.338847	0.0185701
0.620601	0.00176069	0.614701	0.00180176		0.299952	0.0137006	0.347036	0.0184252
0.62879	0.00175435	0.62289	0.00179465		0.308142	0.0135335	0.355226	0.0182626
0.63698	0.00174766	0.63108	0.00178783		0.316332	0.0133727	0.363416	0.0180283
0.64517	0.00173796	0.63927	0.00178198		0.324521	0.013501	0.371606	0.017764
0.65336	0.00172668	0.64746	0.00177809		0.332711	0.0139297	0.379795	0.0175454
0.66155	0.00171612	0.65565	0.00177664		0.340901	0.0144138	0.387985	0.0173641
0.669739	0.00170643	0.663839	0.00177626		0.349091	0.0148115	0.396175	0.0172026
0.677929	0.001699	0.672029	0.0017759		0.35728	0.0149285	0.404365	0.0170897
0.686119	0.00169802	0.680219	0.00177541		0.36547	0.0147093	0.412555	0.017015
0.694309	0.00170104	0.688409	0.00177474		0.37366	0.0143299	0.420744	0.0169592
0.702498	0.00170423	0.696598	0.00177242		0.38185	0.0139246	0.428934	0.0169346
0.710688	0.00170705	0.704788	0.00176819		0.39004	0.0136654	0.437124	0.0170042
0.718878	0.00170946	0.712978	0.00176334		0.398229	0.0136072	0.445314	0.0171348
0.727068	0.00171203	0.721168	0.00175776		0.406419	0.0137826	0.453504	0.0172815
0.735258	0.00171481	0.729358	0.0017532		0.414609	0.0140483	0.461693	0.0175059
0.743447	0.00171761	0.737547	0.00175228		0.422799	0.0142883	0.469883	0.0182256
0.751637	0.00172035	0.745737	0.00175302		0.430989	0.0144586	0.478073	0.0193485
0.759827	0.00172272	0.753927	0.00175354		0.439178	0.0143123	0.486263	0.0206485
0.768017	0.00172455	0.762117	0.00175379		0.447368	0.0140054	0.494452	0.0217851
0.776207	0.00172549	0.770307	0.00175328		0.455558	0.0140487	0.502642	0.0225506
0.784396	0.00172341	0.778496	0.00175174		0.463748	0.0144952	0.510832	0.022557
0.792586	0.0017182	0.786686	0.00174944		0.471937	0.0150977	0.519022	0.022235
0.800776	0.00171117	0.794876	0.00174652		0.480127	0.0154987	0.527212	0.0219601
0.808966	0.00170274	0.803066	0.001741		0.488317	0.0155423	0.535401	0.0216875
0.817155	0.00169322	0.811255	0.00173341		0.496507	0.0154493	0.543591	0.0213808
0.825345	0.00168369	0.819445	0.00172556		0.504697	0.0151946	0.551781	0.0211263
0.833535	0.00167432	0.827635	0.00171696		0.512886	0.0148472	0.559971	0.020977
0.841725	0.00166485	0.835825	0.0017079		0.521076	0.0144932	0.568161	0.0212237
0.849915	0.00165679	0.844015	0.00169884		0.529266	0.0141162	0.57635	0.0215426
0.858104	0.00164991	0.852204	0.00168971		0.537456	0.0136753	0.58454	0.0216056
0.866294	0.00164324	0.860394	0.00168096		0.545646	0.013219	0.59273	0.0214813
0.874484	0.00163662	0.868584	0.00167269		0.553835	0.012787	0.60092	0.0213003
0.882674	0.00163004	0.876774	0.00166428		0.562025	0.0123729	0.609109	0.0211197
0.890864	0.00162345	0.884964	0.00165546		0.570215	0.0119721	0.617299	0.0207867
0.899053	0.00161709	0.893153	0.00164642		0.578405	0.0116543	0.625489	0.0204422
0.907243	0.00161181	0.901343	0.0016387		0.586594	0.0114524	0.633679	0.0201825
0.915433	0.00160753	0.909533	0.00163214		0.594784	0.0112795	0.641869	0.0199686
0.923623	0.00160386	0.917723	0.00162584		0.602974	0.0110858	0.650058	0.0199045
0.931812	0.00160065	0.925912	0.00161969		0.611164	0.0108549	0.658248	0.019904
0.940002	0.00159723	0.934102	0.00161361		0.619354	0.0106037	0.666438	0.0198686
0.948192	0.00159327	0.942292	0.00160756		0.627543	0.0103602	0.674628	0.0197599
0.956382	0.00158912	0.950482	0.00160107		0.635733	0.0101549	0.682818	0.0195623
0.964572	0.00158501	0.958672	0.00159557		0.643923	0.0100081	0.691007	0.0193799
0.972761	0.00158049	0.966861	0.00159145		0.652113	0.00988968	0.699197	0.0191866
0.980951	0.00157526	0.975051	0.00158795		0.660303	0.00977525	0.707387	0.0189265
0.989141	0.00156933	0.983241	0.00158487		0.668492	0.00966326	0.715577	0.0185909
0.997331	0.00156316	0.991431	0.00158308		0.676682	0.0095525	0.723766	0.0182585
1.00552	0.00155746	0.999621	0.00158239		0.684872	0.0094433	0.731956	0.0180189
1.01371	0.0015523	1.00781	0.00158237		0.693062	0.00953757	0.740146	0.0178514
1.0219	0.00154728	1.016	0.00158331		0.701251	0.00993349	0.748336	0.0176636
1.03009	0.00154229	1.02419	0.00158463		0.709441	0.0103592	0.756526	0.0174162
1.03828	0.00153823	1.03238	0.0015844		0.717631	0.0106552	0.764715	0.0171406
1.04647	0.00153643	1.04057	0.00158178		0.725821	0.0107251	0.772905	0.0168698
1.05466	0.00153562	1.04876	0.00157874		0.734011	0.0105344	0.781095	0.0166116
1.06285	0.00153468	1.05695	0.0015757		0.7422	0.0102252	0.789285	0.0163254
1.07104	0.00153326	1.06514	0.00157214		0.75039	0.00989644	0.797475	0.0160263
1.07923	0.00153113	1.07333	0.00156889		0.75858	0.00956383	0.805664	0.0157698
1.08742	0.00152824	1.08152	0.00156642		0.76677	0.00922507	0.813854	0.015641
1.09561	0.0015229	1.08971	0.00156469		0.77496	0.00889431	0.822044	0.0156158
1.1038	0.00151627	1.0979	0.00156419		0.783149	0.00858066	0.830234	0.015619
1.11199	0.00150807	1.10609	0.00156434		0.791339	0.00828253	0.838423	0.01563
1.12018	0.00149866	1.11428	0.00156436		0.799529	0.00802317	0.846613	0.015724
1.12837	0.00148911	1.12247	0.00156412		0.807719	0.00782617	0.854803	0.0159691
1.13656	0.00147952	1.13066	0.00156342		0.815908	0.00766169	0.862993	0.0163103
1.14475	0.00147013	1.13885	0.00156245		0.824098	0.0075065	0.871183	0.016477
1.15294	0.0014644	1.14704	0.00156443		0.832288	0.00736388	0.879372	0.0163342
1.16113	0.00146096	1.15523	0.0015682		0.840478	0.00723296	0.887562	0.016093
1.16932	0.0014575	1.16342	0.0015716		0.848668	0.00709497	0.895752	0.0160308
1.17751	0.00145351	1.17161	0.00157458		0.856857	0.00693976	0.903942	0.0161497
1.1857	0.00144675	1.1798	0.00157704		0.865047	0.00678033	0.912132	0.0162342
1.19389	0.0014377	1.18799	0.00157768		0.873237	0.00680067	0.920321	0.016188
1.20208	0.00142933	1.19618	0.00157543		0.881427	0.00724071	0.928511	0.0160234
1.21027	0.00142363	1.20437	0.00157182		0.889617	0.00788225	0.936701	0.0158834
1.21845	0.0014193	1.21255	0.00156791		0.897806	0.00849456	0.944891	0.0158856
1.22664	0.00141698	1.22074	0.00156363		0.905996	0.0090539	0.95308	0.0159822
1.23483	0.00141681	1.22893	0.00155854		0.914186	0.00935181	0.96127	0.0160609
1.24302	0.00141806	1.23712	0.00155372		0.922376	0.00945801	0.96946	0.016078
1.25121	0.00141944	1.24531	0.00155022		0.930565	0.0095066	0.97765	0.0159288
1.2594	0.00142018	1.2535	0.00154748		0.938755	0.00939268	0.98584	0.0157567
1.26759	0.00141986	1.26169	0.00154486		0.946945	0.00917764	0.994029	0.0156425
1.27578	0.00142141	1.26988	0.0015417		0.955135	0.00911999	1.00222	0.0155489
1.28397	0.00142521	1.27807	0.00153768		0.963325	0.00912626	1.01041	0.0154972
1.29216	0.0014293	1.28626	0.00153274		0.971514	0.00906476	1.0186	0.0154476
1.30035	0.00143337	1.29445	0.00152769		0.979704	0.00888409	1.02679	0.0153662
1.30854	0.00143753	1.30264	0.00152267		0.987894	0.00879125	1.03498	0.0152328
1.31673	0.00144127	1.31083	0.00151744		0.996084	0.00921546	1.04317	0.0151188
1.32492	0.00144426	1.31902	0.00151176		1.00427	0.00986013	1.05136	0.0150501
1.33311	0.00144612	1.32721	0.00150544		1.01246	0.010419	1.05955	0.0149795
1.3413	0.0014458	1.3354	0.00149892		1.02065	0.0106627	1.06774	0.0148889
1.34949	0.00144351	1.34359	0.00149253		1.02884	0.0104952	1.07593	0.0147912
1.35768	0.00143873	1.35178	0.00148598		1.03703	0.0102499	1.08412	0.0146943
1.36587	0.00143185	1.35997	0.00147939		1.04522	0.010054	1.09231	0.0145567
1.37406	0.00142616	1.36816	0.00147263		1.05341	0.00986351	1.1005	0.0143551
1.38225	0.00142559	1.37635	0.0014655		1.0616	0.0096575	1.10869	0.0141736
1.39044	0.00142776	1.38454	0.00145757		1.06979	0.00941316	1.11688	0.0141463
1.39863	0.00143009	1.39273	0.00144914		1.07798	0.00912617	1.12507	0.0142458
1.40682	0.0014328	1.40092	0.00144023		1.08617	0.00883117	1.13326	0.0144188
1.41501	0.00143577	1.40911	0.00143065		1.09436	0.00875368	1.14145	0.0147986
1.4232	0.00143877	1.4173	0.00142195		1.10255	0.00872803	1.14964	0.0152316
1.43139	0.00144143	1.42549	0.0014149		1.11074	0.00856684	1.15783	0.0155647
1.43958	0.0014435	1.43368	0.0014088		1.11893	0.00839994	1.16601	0.0157448
1.44777	0.00144459	1.44187	0.00140288		1.12712	0.0082752	1.1742	0.0156813
1.45596	0.0014436	1.45006	0.00139685		1.13531	0.00814309	1.18239	0.0155027
1.46415	0.00144011	1.45825	0.0013907		1.1435	0.00798808	1.19058	0.0153731
1.47234	0.00143446	1.46644	0.00138441		1.15169	0.00801033	1.19877	0.0153269
1.48053	0.00142766	1.47463	0.001378		1.15988	0.00829152	1.20696	0.0153106
1.48872	0.00142025	1.48282	0.00137213		1.16807	0.00864848	1.21515	0.0152904
1.49691	0.00141174	1.49101	0.00136808		1.17626	0.00898171	1.22334	0.0152233
1.5051	0.00140166	1.4992	0.00136572		1.18445	0.0091465	1.23153	0.0150089
1.51329	0.00138988	1.50739	0.00136395		1.19264	0.00905297	1.23972	0.0147383
1.52148	0.00137756	1.51558	0.00136226		1.20083	0.00896892	1.24791	0.0146872
1.52967	0.00136784	1.52377	0.0013606		1.20902	0.00939087	1.2561	0.0148477
1.53786	0.00136166	1.53196	0.00135865		1.21721	0.0102341	1.26429	0.0150028
1.54605	0.00135758	1.54015	0.00135621		1.2254	0.011055	1.27248	0.0150681
1.55424	0.00135434	1.54834	0.00135266		1.23359	0.0116937	1.28067	0.0149384
1.56243	0.00135095	1.55653	0.00134835		1.24178	0.0119161	1.28886	0.0147209
1.57062	0.00134705	1.56472	0.00134276		1.24997	0.0118183	1.29705	0.0145218
1.57881	0.00134229	1.57291	0.00133528		1.25816	0.0117244	1.30524	0.014336
1.587	0.00133564	1.5811	0.00132726		1.26635	0.0116951	1.31343	0.0142055
1.59519	0.00132787	1.58929	0.00132014		1.27454	0.0116393	1.32162	0.0142161
1.60337	0.00132032	1.59747	0.00131427		1.28273	0.0115178	1.32981	0.0143316
1.61156	0.00131358	1.60566	0.00131011		1.29092	0.0112731	1.338	0.0144701
1.61975	0.00130887	1.61385	0.00130888		1.29911	0.0109804	1.34619	0.0145268
1.62794	0.00130834	1.62204	0.00131115		1.3073	0.0106793	1.35438	0.0144524
1.63613	0.00131232	1.63023	0.00131489		1.31549	0.0103482	1.36257	0.0142478
1.64432	0.00131786	1.63842	0.00131832		1.32368	0.0099786	1.37076	0.0140643
1.65251	0.00132432	1.64661	0.00132112		1.33186	0.00964089	1.37895	0.0140006
1.6607	0.00133302	1.6548	0.00132108		1.34005	0.00936031	1.38714	0.013915
1.66889	0.00134203	1.66299	0.00131924		1.34824	0.00911952	1.39533	0.013719
1.67708	0.00134983	1.67118	0.00131769		1.35643	0.0088865	1.40352	0.013465
1.68527	0.00135585	1.67937	0.00131625		1.36462	0.00864155	1.41171	0.0132286
1.69346	0.00136035	1.68756	0.0013146		1.37281	0.00836264	1.4199	0.0131363
1.70165	0.00136296	1.69575	0.00131258		1.381	0.00806202	1.42809	0.013157
1.70984	0.00136218	1.70394	0.00130984		1.38919	0.0078798	1.43628	0.0132288
1.71803	0.00135728	1.71213	0.00130794		1.39738	0.00783436	1.44447	0.0134543
1.72622	0.00134731	1.72032	0.00130704		1.40557	0.00782809	1.45266	0.0137311
1.73441	0.00133465	1.72851	0.00130612		1.41376	0.00779309	1.46085	0.013951
1.7426	0.00132156	1.7367	0.00130494		1.42195	0.0077112	1.46904	0.0140522
1.75079	0.00130955	1.74489	0.0013016		1.43014	0.00755491	1.47723	0.0140164
1.75898	0.00129941	1.75308	0.00129642		1.43833	0.00729782	1.48542	0.0139224
1.76717	0.00129032	1.76127	0.0012902		1.44652	0.00709938	1.49361	0.0139724
1.77536	0.00127985	1.76946	0.00128355		1.45471	0.00697172	1.5018	0.0141629
1.78355	0.00126689	1.77765	0.00127695		1.4629	0.00685365	1.50999	0.014291
1.79174	0.00125472	1.78584	0.00127071		1.47109	0.00681965	1.51818	0.0142746
1.79993	0.00124672	1.79403	0.00126458		1.47928	0.00687356	1.52637	0.0141023
1.80812	0.00124263	1.80222	0.0012583		1.48747	0.00689943	1.53456	0.0138875
1.81631	0.00124152	1.81041	0.00125182		1.49566	0.00684335	1.54275	0.0137779
1.8245	0.00124221	1.8186	0.00124512		1.50385	0.00668454	1.55093	0.0137483
1.83269	0.00124319	1.82679	0.00123754		1.51204	0.00655468	1.55912	0.0137524
1.84088	0.00124394	1.83498	0.00123068		1.52023	0.00666895	1.56731	0.0138272
1.84907	0.00124374	1.84317	0.00122485		1.52842	0.0069827	1.5755	0.0138813
1.85726	0.00124209	1.85136	0.00121931		1.53661	0.00723716	1.58369	0.0138432
1.86545	0.00123898	1.85955	0.001214		1.5448	0.00732076	1.59188	0.0137705
1.87364	0.00123577	1.86774	0.00120853		1.55299	0.00714757	1.60007	0.0136666
1.88183	0.00123283	1.87593	0.00120269		1.56118	0.00707311	1.60826	0.0135132
1.89002	0.0012298	1.88412	0.00119602		1.56937	0.00711084	1.61645	0.0133909
1.89821	0.00122758	1.89231	0.00118877		1.57756	0.0070977	1.62464	0.0132808
1.9064	0.00122603	1.9005	0.00118166		1.58575	0.00699625	1.63283	0.013138
1.91459	0.00122465	1.90869	0.00117492		1.59394	0.00698058	1.64102	0.0129282
1.92278	0.00122428	1.91688	0.00116945		1.60213	0.00710286	1.64921	0.0127773
1.93097	0.00122621	1.92507	0.00116508		1.61032	0.00725977	1.6574	0.0128173
1.93916	0.00123006	1.93326	0.00116109		1.61851	0.00741706	1.66559	0.0129495
1.94735	0.00123476	1.94145	0.00115732		1.6267	0.00764655	1.67378	0.0129758
1.95554	0.00123922	1.94964	0.00115534		1.63489	0.00811148	1.68197	0.0128255
1.96373	0.00124297	1.95783	0.00115525		1.64308	0.00866026	1.69016	0.0126065
1.97192	0.00124261	1.96602	0.00115582		1.65127	0.00914485	1.69835	0.0124129
1.98011	0.00123886	1.9742	0.00115666		1.65946	0.0092196	1.70654	0.0123675
1.98829	0.00123633	1.98239	0.00115936		1.66765	0.00914004	1.71473	0.012524
1.99648	0.00123493	1.99058	0.00116388		1.67584	0.00915977	1.72292	0.0127378
2.00467	0.00123332	1.99877	0.00116716		1.68403	0.00918408	1.73111	0.012922
2.01286	0.00123141	2.00696	0.00116774		1.69222	0.00917581	1.7393	0.0130697
2.02105	0.00122562	2.01515	0.00116495		1.70041	0.00908591	1.74749	0.0131761
2.02924	0.0012181	2.02334	0.0011601		1.7086	0.00888667	1.75568	0.0130712
2.03743	0.00121181	2.03153	0.00115438		1.71678	0.00863372	1.76387	0.01282
2.04562	0.00120638	2.03972	0.00114912		1.72497	0.00842837	1.77206	0.0126052
2.05381	0.00120149	2.04791	0.00114597		1.73316	0.00864021	1.78025	0.0125468
2.062	0.00119676	2.0561	0.00114459		1.74135	0.00941138	1.78844	0.0125796
2.07019	0.00119191	2.06429	0.00114438		1.74954	0.0103389	1.79663	0.0125833
2.07838	0.0011863	2.07248	0.00114451		1.75773	0.0111917	1.80482	0.0125299
2.08657	0.00118007	2.08067	0.0011443		1.76592	0.011856	1.81301	0.012459
2.09476	0.00117373	2.08886	0.0011437		1.77411	0.012034	1.8212	0.0123621
2.10295	0.00116736	2.09705	0.00114248		1.7823	0.0118859	1.82939	0.0122194
2.11114	0.00116071	2.10524	0.00113941		1.79049	0.0116131	1.83758	0.0120526
2.11933	0.00115612	2.11343	0.00113418		1.79868	0.0111469	1.84577	0.011934
2.12752	0.00115316	2.12162	0.0011288		1.80687	0.0106072	1.85396	0.0125061
2.13571	0.00115038	2.12981	0.00112448		1.81506	0.0101943	1.86215	0.0133328
2.1439	0.00114744	2.138	0.00112164		1.82325	0.00984722	1.87034	0.0138853
2.15209	0.00114417	2.14619	0.00111936		1.83144	0.0094873	1.87853	0.0139368
2.16028	0.00114032	2.15438	0.00111687		1.83963	0.00909674	1.88672	0.0137931
2.16847	0.0011328	2.16257	0.00111325		1.84782	0.00873816	1.89491	0.0138008
2.17666	0.001122	2.17076	0.00110803		1.85601	0.00843113	1.9031	0.0138986
2.18485	0.00111052	2.17895	0.00110204		1.8642	0.00812377	1.91129	0.0139487
2.19304	0.00110103	2.18714	0.00109576		1.87239	0.0077948	1.91948	0.0139045
2.20123	0.00109591	2.19533	0.00108866		1.88058	0.00741335	1.92766	0.0137143
2.20942	0.00109424	2.20352	0.00108109		1.88877	0.00702406	1.93585	0.0135974
2.21761	0.00109411	2.21171	0.00107413		1.89696	0.00674522	1.94404	0.0138775
2.2258	0.00109415	2.2199	0.00106739		1.90515	0.00654238	1.95223	0.0142692
2.23399	0.00109379	2.22809	0.00106035		1.91334	0.00634299	1.96042	0.0145248
2.24218	0.00109276	2.23628	0.00105262		1.92153	0.00613557	1.96861	0.0145709
2.25037	0.00109088	2.24447	0.00104446		1.92972	0.00593977	1.9768	0.0145022
2.25856	0.00108731	2.25266	0.00103843		1.93791	0.00579833	1.98499	0.0144123
2.26675	0.00108208	2.26085	0.00103351		1.9461	0.00570839	1.99318	0.0142699
2.27494	0.00107688	2.26904	0.00102814		1.95429	0.00562262	2.00137	0.0140545
2.28313	0.00107223	2.27723	0.00102186		1.96248	0.00552139	2.00956	0.0137961
2.29132	0.00106751	2.28542	0.0010152		1.97067	0.0055502	2.01775	0.0136033
2.29951	0.00106246	2.29361	0.00100884		1.97886	0.00572733	2.02594	0.0134706
2.3077	0.00105789	2.3018	0.00100322		1.98705	0.00592036	2.03413	0.0133564
2.31589	0.001054	2.30999	0.00099899		1.99524	0.00607545	2.04232	0.0133226
2.32408	0.00105057	2.31818	0.00099538		2.00343	0.00611419	2.05051	0.0136366
2.33227	0.0010472	2.32637	0.0009917		2.01162	0.00605966	2.0587	0.014977
2.34046	0.00104362	2.33456	0.00098791		2.01981	0.00647404	2.06689	0.0168555
2.34865	0.00103931	2.34275	0.00098566		2.028	0.00710152	2.07508	0.0186201
2.35684	0.00103522	2.35094	0.00098443		2.03619	0.00756421	2.08327	0.0201964
2.36502	0.00103162	2.35912	0.00098299		2.04438	0.00767538	2.09146	0.0206972
2.37321	0.00102776	2.36731	0.00098126		2.05257	0.0076522	2.09965	0.0203507
2.3814	0.00102346	2.3755	0.00097969		2.06076	0.00782652	2.10784	0.0197822
2.38959	0.00101927	2.38369	0.00097818		2.06895	0.0081426	2.11603	0.0191695
2.39778	0.00101782	2.39188	0.00097652		2.07714	0.00845959	2.12422	0.0185823
2.40597	0.00101864	2.40007	0.00097446		2.08533	0.00874007	2.13241	0.0180045
2.41416	0.00101944	2.40826	0.00097318		2.09352	0.00887178	2.1406	0.0175064
2.42235	0.00101961	2.41645	0.00097265		2.1017	0.00888637	2.14879	0.0170774
2.43054	0.00101968	2.42464	0.00097208		2.10989	0.0088521	2.15698	0.016658
2.43873	0.0010203	2.43283	0.00097137		2.11808	0.00866852	2.16517	0.0162359
2.44692	0.00102117	2.44102	0.00097058		2.12627	0.00832032	2.17336	0.015783
2.45511	0.00102136	2.44921	0.00096965		2.13446	0.00823886	2.18155	0.0153088
2.4633	0.00102045	2.4574	0.00096851		2.14265	0.00846398	2.18974	0.014974
2.47149	0.00101641	2.46559	0.00096626		2.15084	0.00873511	2.19793	0.0147582
2.47968	0.00100917	2.47378	0.00096277		2.15903	0.00897307	2.20612	0.0145361
2.48787	0.00100139	2.48197	0.00095853		2.16722	0.0088153	2.21431	0.0142751
2.49606	0.00099429	2.49016	0.00095314		2.17541	0.00850805	2.2225	0.0139907
2.50425	0.00098923	2.49835	0.00094676		2.1836	0.00829775	2.23069	0.0137477
2.51244	0.00098706	2.50654	0.00094044		2.19179	0.00814121	2.23888	0.0136644
2.52063	0.0009864	2.51473	0.00093449		2.19998	0.00808747	2.24707	0.0138809
2.52882	0.00098634	2.52292	0.00092837		2.20817	0.00811794	2.25526	0.0141909
2.53701	0.0009875	2.53111	0.00092182		2.21636	0.00815813	2.26345	0.0144253
2.5452	0.00098951	2.5393	0.0009148		2.22455	0.00818135	2.27164	0.0144306
2.55339	0.00099132	2.54749	0.00090624		2.23274	0.00814747	2.27983	0.0142419
2.56158	0.0009926	2.55568	0.00089725		2.24093	0.007891	2.28802	0.0141223
2.56977	0.00099156	2.56387	0.00089086		2.24912	0.00744652	2.29621	0.014202
2.57796	0.00098613	2.57206	0.00088673		2.25731	0.00698184	2.3044	0.0144028
2.58615	0.00097719	2.58025	0.00088335		2.2655	0.00666598	2.31258	0.0144412
2.59434	0.00096746	2.58844	0.00088044		2.27369	0.0066597	2.32077	0.0141821
2.60253	0.0009581	2.59663	0.00087956		2.28188	0.00688309	2.32896	0.0138034
2.61072	0.00095213	2.60482	0.00087984		2.29007	0.00717441	2.33715	0.0134664
2.61891	0.0009504	2.61301	0.0008799		2.29826	0.00734969	2.34534	0.0132026
2.6271	0.00095084	2.6212	0.00087966		2.30645	0.00732818	2.35353	0.0131071
2.63529	0.00095254	2.62939	0.00087819		2.31464	0.00726935	2.36172	0.0131007
2.64348	0.00095428	2.63758	0.00087565		2.32283	0.00723017	2.36991	0.01309
2.65167	0.00095535	2.64577	0.00087341		2.33102	0.00718578	2.3781	0.0128544
2.65986	0.00095482	2.65396	0.00087202		2.33921	0.00749299	2.38629	0.012466
2.66805	0.00095341	2.66215	0.00087102		2.3474	0.00798495	2.39448	0.0123415
2.67624	0.00095134	2.67034	0.00086895		2.35559	0.00840454	2.40267	0.0123469
2.68443	0.00094829	2.67853	0.00086511		2.36378	0.00846218	2.41086	0.0122801
2.69262	0.00094678	2.68672	0.00085926		2.37197	0.00830501	2.41905	0.012053
2.70081	0.00094719	2.69491	0.00085385		2.38016	0.008149	2.42724	0.0117256
2.709	0.0009483	2.7031	0.00085027		2.38835	0.00788311	2.43543	0.0114187
2.71719	0.00094934	2.71129	0.0008482		2.39654	0.00757429	2.44362	0.0112023
2.72538	0.00095001	2.71948	0.00084693		2.40473	0.00729733	2.45181	0.0110569
2.73357	0.00094928	2.72767	0.00084555		2.41292	0.00703576	2.46	0.0109228
2.74176	0.00094588	2.73586	0.00084371		2.42111	0.00678501	2.46819	0.0107805
2.74994	0.00094128	2.74404	0.0008407		2.4293	0.00656873	2.47638	0.010547
2.75813	0.00093389	2.75223	0.00083762		2.43749	0.0063771	2.48457	0.0103057
2.76632	0.00092465	2.76042	0.00083649		2.44568	0.00619339	2.49276	0.0102397
2.77451	0.00091561	2.76861	0.00083634		2.45387	0.00601019	2.50095	0.0104017
2.7827	0.00090677	2.7768	0.00083615		2.46206	0.00592456	2.50914	0.0106746
2.79089	0.00089799	2.78499	0.00083747		2.47025	0.00610453	2.51733	0.0110616
2.79908	0.00088676	2.79318	0.00083918		2.47843	0.00645942	2.52552	0.0115184
2.80727	0.00087469	2.80137	0.00083995		2.48662	0.00665945	2.53371	0.0119623
2.81546	0.00086378	2.80956	0.00083927		2.49481	0.00656752	2.5419	0.0123795
2.82365	0.00085396	2.81775	0.00083582		2.503	0.00630609	2.55009	0.0127656
2.83184	0.00084597	2.82594	0.00083055		2.51119	0.00600589	2.55828	0.0129415
2.84003	0.00084028	2.83413	0.00082524		2.51938	0.0057035	2.56647	0.0130048
2.84822	0.0008368	2.84232	0.00082019		2.52757	0.00542031	2.57466	0.0130781
2.85641	0.00083506	2.85051	0.00081523		2.53576	0.00523158	2.58285	0.0131451
2.8646	0.00083479	2.8587	0.00080924		2.54395	0.00509712	2.59104	0.0132016
2.87279	0.00083528	2.86689	0.00080263		2.55214	0.0049645	2.59923	0.0132324
2.88098	0.00083591	2.87508	0.00079574		2.56033	0.00476004	2.60742	0.0132283
2.88917	0.00083597	2.88327	0.00078879		2.56852	0.00479607	2.61561	0.0130962
2.89736	0.00083511	2.89146	0.00078198		2.57671	0.00524201	2.6238	0.0128743
2.90555	0.00083278	2.89965	0.00077525		2.5849	0.00604238	2.63199	0.0126272
2.91374	0.00082793	2.90784	0.00076858		2.59309	0.006915	2.64018	0.0123472
2.92193	0.00082195	2.91603	0.00076197		2.60128	0.00768552	2.64837	0.0121683
2.93012	0.00081645	2.92422	0.00075567		2.60947	0.00824688	2.65656	0.0120454
2.93831	0.00081134	2.93241	0.00075047		2.61766	0.00866627	2.66475	0.0118913
2.9465	0.00080635	2.9406	0.00074726		2.62585	0.00889015	2.67294	0.0116762
2.95469	0.00080144	2.94879	0.00074559		2.63404	0.00900588	2.68113	0.0113979
2.96288	0.00079613	2.95698	0.00074395		2.64223	0.00926563	2.68931	0.0111429
2.97107	0.00078963	2.96517	0.00074173		2.65042	0.0095723	2.6975	0.0109574
2.97926	0.00078328	2.97336	0.00073742		2.65861	0.00980687	2.70569	0.0109119
2.98745	0.00077759	2.98155	0.00073085		2.6668	0.0098531	2.71388	0.010979
2.99564	0.00077219	2.98974	0.00072345		2.67499	0.00956764	2.72207	0.0110021
3.00383	0.00076701	2.99793	0.00071532		2.68318	0.00907096	2.73026	0.0109142
3.01202	0.00076414	3.00612	0.00070738		2.69137	0.00863816	2.73845	0.0107032
3.02021	0.00076683	3.01431	0.00070108		2.69956	0.00842507	2.74664	0.0104377
3.0284	0.00077309	3.0225	0.0006964		2.70775	0.00838289	2.75483	0.0101648
3.03659	0.00077991	3.03069	0.00069244		2.71594	0.00839787	2.76302	0.00992199
3.04478	0.00078533	3.03888	0.00068871		2.72413	0.0082938	2.77121	0.00980624
3.05297	0.00078854	3.04707	0.00068514		2.73232	0.00799038	2.7794	0.00979363
3.06116	0.00078835	3.05526	0.00068254		2.74051	0.00760438	2.78759	0.00983782
3.06935	0.00078426	3.06345	0.0006811		2.7487	0.00732818	2.79578	0.0100773
3.07754	0.00077837	3.07164	0.00068056		2.75689	0.0071374	2.80397	0.0104062
3.08573	0.00077153	3.07983	0.00068066		2.76508	0.0069642	2.81216	0.0106979
3.09392	0.00076455	3.08802	0.00068087		2.77327	0.00675716	2.82035	0.0108733
3.10211	0.00075981	3.09621	0.00068047		2.78146	0.00648533	2.82854	0.0108861
3.1103	0.00075697	3.1044	0.00067915		2.78965	0.00610234	2.83673	0.0107048
3.11849	0.00075585	3.11259	0.0006774		2.79784	0.00568592	2.84492	0.0104439
3.12667	0.0007561	3.12077	0.00067522		2.80603	0.00542372	2.85311	0.0101923
3.13486	0.00075655	3.12896	0.00067341		2.81422	0.00531916	2.8613	0.00992312
3.14305	0.00075681	3.13715	0.00067257		2.82241	0.00525765	2.86949	0.00963368
3.15124	0.00075587	3.14534	0.00067226		2.8306	0.00519432	2.87768	0.00933363
3.15943	0.00075279	3.15353	0.0006712		2.83879	0.00503571	2.88587	0.00902443
3.16762	0.00074845	3.16172	0.00066875		2.84698	0.0053631	2.89406	0.00874038
3.17581	0.00074519	3.16991	0.00066584		2.85517	0.00591062	2.90225	0.00853079
3.184	0.00074421	3.1781	0.00066296		2.86335	0.00624309	2.91044	0.0084292
3.19219	0.00074432	3.18629	0.00065977		2.87154	0.00624698	2.91863	0.00839699
3.20038	0.00074452	3.19448	0.00065604		2.87973	0.00594398	2.92682	0.00838753
3.20857	0.00074462	3.20267	0.00065099		2.88792	0.00556502	2.93501	0.00839084
3.21676	0.00074451	3.21086	0.00064463		2.89611	0.00556853	2.9432	0.00843841
3.22495	0.00074418	3.21905	0.00063876		2.9043	0.00591609	2.95139	0.00850781
3.23314	0.0007425	3.22724	0.00063371		2.91249	0.00657681	2.95958	0.0085317
3.24133	0.00073829	3.23543	0.00062906		2.92068	0.00730918	2.96777	0.00848656
3.24952	0.00073129	3.24362	0.00062517		2.92887	0.00789846	2.97596	0.00843044
3.25771	0.00072181	3.25181	0.00062177		2.93706	0.00785408	2.98415	0.00867616
3.2659	0.00070975	3.26	0.00061852		2.94525	0.00733693	2.99234	0.00942686
3.27409	0.00069683	3.26819	0.00061592		2.95344	0.00686473	3.00053	0.0104355
3.28228	0.00068376	3.27638	0.00061369		2.96163	0.00650135	3.00872	0.0114254
3.29047	0.00067173	3.28457	0.00061148		2.96982	0.00615727	3.01691	0.0123297
3.29866	0.00066434	3.29276	0.00060964		2.97801	0.00580463	3.0251	0.0130455
3.30685	0.00066083	3.30095	0.00060816		2.9862	0.00546867	3.03329	0.013028
3.31504	0.0006596	3.30914	0.00060692		2.99439	0.00519688	3.04148	0.0126005
3.32323	0.00066001	3.31733	0.00060838		3.00258	0.00499524	3.04967	0.0121594
3.33142	0.00066057	3.32552	0.00061144		3.01077	0.00485237	3.05786	0.0117035
3.33961	0.0006606	3.33371	0.00061422		3.01896	0.00476365	3.06605	0.0112657
3.3478	0.00065988	3.3419	0.00061667		3.02715	0.00469585	3.07423	0.0108591
3.35599	0.00065863	3.35009	0.00061868		3.03534	0.00462792	3.08242	0.0104798
3.36418	0.00065717	3.35828	0.0006202		3.04353	0.00445009	3.09061	0.0101599
3.37237	0.00065555	3.36647	0.00062055		3.05172	0.00420314	3.0988	0.00989559
3.38056	0.00065287	3.37466	0.0006201		3.05991	0.00415369	3.10699	0.00966925
3.38875	0.00064931	3.38285	0.00061903		3.0681	0.00497356	3.11518	0.0094732
3.39694	0.00064549	3.39104	0.00061733		3.07629	0.00604069	3.12337	0.00930994
3.40513	0.00064136	3.39923	0.00061394		3.08448	0.00673278	3.13156	0.00918713
3.41332	0.00063679	3.40742	0.00060939		3.09267	0.00677306	3.13975	0.00906038
3.42151	0.00062966	3.41561	0.00060487		3.10086	0.00631713	3.14794	0.00890054
3.4297	0.00062314	3.4238	0.00060045		3.10905	0.00579868	3.15613	0.00871455
3.43789	0.00061813	3.43199	0.00059601		3.11724	0.00544924	3.16432	0.0086077
3.44608	0.00061308	3.44018	0.00059191		3.12543	0.00531645	3.17251	0.00856276
3.45427	0.00060787	3.44837	0.00058838		3.13362	0.00526434	3.1807	0.00846478
3.46246	0.00060365	3.45656	0.00058573		3.14181	0.0052099	3.18889	0.00827794
3.47065	0.00060089	3.46475	0.00058406		3.15	0.00510404	3.19708	0.00805781
3.47884	0.00059938	3.47294	0.00058324		3.15819	0.00491253	3.20527	0.00783923
3.48703	0.00059829	3.48113	0.00058285		3.16638	0.0046914	3.21346	0.00761094
3.49522	0.0005968	3.48932	0.00058218		3.17457	0.00447735	3.22165	0.00738072
3.50341	0.00059472	3.49751	0.000581		3.18276	0.00419678	3.22984	0.0073292
3.51159	0.0005914	3.50569	0.00057842		3.19095	0.00389213	3.23803	0.00739827
3.51978	0.00058616	3.51388	0.00057515		3.19914	0.00361017	3.24622	0.00747787
3.52797	0.00057955	3.52207	0.00057148		3.20733	0.00334352	3.25441	0.00753255
3.53616	0.00057385	3.53026	0.00056707		3.21552	0.00313644	3.2626	0.00754068
3.54435	0.00056912	3.53845	0.00056089		3.22371	0.00295301	3.27079	0.00742773
3.55254	0.00056458	3.54664	0.00055464		3.2319	0.00275138	3.27898	0.00723148
3.56073	0.00056018	3.55483	0.00054922		3.24009	0.00250202	3.28717	0.00716226
3.56892	0.00055622	3.56302	0.00054408		3.24827	0.00223859	3.29536	0.00714863
3.57711	0.00055289	3.57121	0.00053911		3.25646	0.001999	3.30355	0.00708082
3.5853	0.00055031	3.5794	0.00053454		3.26465	0.00198563	3.31174	0.00690643
3.59349	0.00054821	3.58759	0.0005304		3.27284	0.0020898	3.31993	0.00669035
3.60168	0.00054636	3.59578	0.00052631		3.28103	0.00215778	3.32812	0.00653938
3.60987	0.00054551	3.60397	0.00052207		3.28922	0.00207877	3.33631	0.00644411
3.61806	0.00054693	3.61216	0.00051743		3.29741	0.00183346	3.3445	0.00632194
3.62625	0.00055244	3.62035	0.00051254		3.3056	0.00162258	3.35269	0.00613779
3.63444	0.0005611	3.62854	0.00050881		3.31379	0.0015128	3.36088	0.00597059
3.64263	0.00057073	3.63673	0.000506		3.32198	0.00143718	3.36907	0.00595013
3.65082	0.00058019	3.64492	0.0005034		3.33017	0.00136932	3.37726	0.00606135
3.65901	0.00058891	3.65311	0.00050077		3.33836	0.00130099	3.38545	0.00620797
3.6672	0.00059677	3.6613	0.00049796		3.34655	0.00122693	3.39364	0.00635571
3.67539	0.00060433	3.66949	0.00049416		3.35474	0.00113054	3.40183	0.00653371
3.68358	0.00061154	3.67768	0.00048818		3.36293	0.00096823	3.41002	0.00682012
3.69177	0.00061689	3.68587	0.00047955		3.37112	0.0007364	3.41821	0.00713628
3.69996	0.00062067	3.69406	0.00046966		3.37931	0.00055869	3.4264	0.00740792
3.70815	0.0006214	3.70225	0.00046027		3.3875	0.0004902	3.43459	0.00765654
3.71634	0.00061687	3.71044	0.00045175		3.39569	0.00051613	3.44278	0.00784253
3.72453	0.00060907	3.71863	0.00044493		3.40388	0.00059671	3.45097	0.00793391
3.73272	0.0006008	3.72682	0.00043944		3.41207	0.0009163	3.45915	0.00783073
3.74091	0.00059302	3.73501	0.00043469		3.42026	0.00135596	3.46734	0.00759245
3.7491	0.00058733	3.7432	0.00043087		3.42845	0.001752	3.47553	0.00734695
3.75729	0.00058564	3.75139	0.00042796		3.43664	0.00206287	3.48372	0.00712365
3.76548	0.00058674	3.75958	0.0004267		3.44483	0.0022644	3.49191	0.00692163
3.77367	0.00058869	3.76777	0.00042606		3.45302	0.00221254	3.5001	0.00681602
3.78186	0.00059031	3.77596	0.00042505		3.46121	0.00209033	3.50829	0.00676486
3.79005	0.00059117	3.78415	0.00042322		3.4694	0.00213219	3.51648	0.00670911
3.79824	0.00059085	3.79234	0.0004214		3.47759	0.00224068	3.52467	0.00658218
3.80643	0.0005891	3.80053	0.00042034		3.48578	0.0023298	3.53286	0.00637859
3.81462	0.00058609	3.80872	0.00041992		3.49397	0.00236768	3.54105	0.00616493
3.82281	0.00058367	3.81691	0.00041993		3.50216	0.00221621	3.54924	0.00596408
3.831	0.00058226	3.8251	0.00042045		3.51035	0.00190395	3.55743	0.00577298
3.83919	0.00058107	3.83329	0.0004208		3.51854	0.00157982	3.56562	0.00562085
3.84738	0.00057805	3.84148	0.00042049		3.52673	0.00127947	3.57381	0.00557176
3.85557	0.00057214	3.84967	0.00041895		3.53492	0.00099268	3.582	0.00563558
3.86376	0.00056454	3.85786	0.00041665		3.54311	0.00086599	3.59019	0.00590884
3.87195	0.00055874	3.86605	0.00041416		3.5513	0.00086538	3.59838	0.00629875
3.88014	0.00055573	3.87424	0.00041094		3.55949	0.00088327	3.60657	0.00667151
3.88833	0.00055441	3.88243	0.00040677		3.56768	0.00089434	3.61476	0.0070091
3.89651	0.00055362	3.89061	0.00040219		3.57587	0.00089444	3.62295	0.00720613
3.9047	0.00055271	3.8988	0.00039573		3.58406	0.00107179	3.63114	0.00707093
3.91289	0.00055155	3.90699	0.00038658		3.59225	0.00155286	3.63933	0.00678466
3.92108	0.0005463	3.91518	0.00037841		3.60044	0.00213212	3.64752	0.00653339
3.92927	0.00053794	3.92337	0.00037239		3.60863	0.00267354	3.65571	0.00629585
3.93746	0.00052763	3.93156	0.00036791		3.61682	0.0029782	3.6639	0.00605129
3.94565	0.00051605	3.93975	0.00036555		3.625	0.00280597	3.67209	0.00583595
3.95384	0.00050805	3.94794	0.00036504		3.63319	0.0025164	3.68028	0.00565685
3.96203	0.00050284	3.95613	0.00036482		3.64138	0.00232664	3.68847	0.00546757
3.97022	0.00049979	3.96432	0.00036416		3.64957	0.00219424	3.69666	0.00524613
3.97841	0.00049905	3.97251	0.00036279		3.65776	0.00211709	3.70485	0.00501411
3.9866	0.00050001	3.9807	0.00036091		3.66595	0.00208529	3.71304	0.00480524
3.99479	0.00050225	3.98889	0.00035785		3.67414	0.00207425	3.72123	0.00473282
4.00298	0.00050464	3.99708	0.00035326		3.68233	0.00201649	3.72942	0.00485418
4.01117	0.00050661	4.00527	0.00034798		3.69052	0.00187919	3.73761	0.00503063
4.01936	0.00050726	4.01346	0.00034304		3.69871	0.00167985	3.7458	0.00517615
4.02755	0.00050713	4.02165	0.00033857		3.7069	0.00146421	3.75399	0.00527804
4.03574	0.00050695	4.02984	0.00033439		3.71509	0.00140252	3.76218	0.00531807
4.04393	0.00050697	4.03803	0.00033137		3.72328	0.00161037	3.77037	0.0052918
4.05212	0.00050787	4.04622	0.000329		3.73147	0.00199386	3.77856	0.00514183
4.06031	0.00050995	4.05441	0.00032663		3.73966	0.00217479	3.78675	0.00495287
4.0685	0.00051186	4.0626	0.00032558		3.74785	0.00196806	3.79494	0.00479354
4.07669	0.00051277	4.07079	0.00032585		3.75604	0.00162439	3.80313	0.00465609
4.08488	0.00051184	4.07898	0.00032651		3.76423	0.00137602	3.81132	0.00454329
4.09307	0.00051061	4.08717	0.00032657		3.77242	0.0012057	3.81951	0.00457187
4.10126	0.0005098	4.09536	0.00032562		3.78061	0.00101212	3.8277	0.00468902
4.10945	0.00050892	4.10355	0.00032441		3.7888	0.00075956	3.83588	0.00480001
4.11764	0.00050795	4.11174	0.00032314		3.79699	0.0004588	3.84407	0.00489647
4.12583	0.00050684	4.11993	0.00032167		3.80518	0.00014299	3.85226	0.0049078
4.13402	0.00050558	4.12812	0.0003188		3.81337	-0.0001728	3.86045	0.00483906
4.14221	0.00050401	4.13631	0.00031259		3.82156	-0.0004859	3.86864	0.00472463
4.1504	0.00050087	4.1445	0.00030436		3.82975	-0.0007711	3.87683	0.0045582
4.15859	0.00049541	4.15269	0.00029572		3.83794	-0.0008472	3.88502	0.00438245
4.16678	0.00048913	4.16088	0.00028726		3.84613	-0.0007848	3.89321	0.00426918
4.17497	0.00048229	4.16907	0.0002804		3.85432	-0.0007724	3.9014	0.00422202
4.18316	0.00047477	4.17726	0.0002766		3.86251	-0.0008538	3.90959	0.00422431
4.19135	0.00046886	4.18545	0.00027443		3.8707	-0.0009986	3.91778	0.00428531
4.19954	0.00046549	4.19364	0.0002726		3.87889	-0.0011809	3.92597	0.00451541
4.20773	0.00046259	4.20183	0.00027148		3.88708	-0.0014012	3.93416	0.00481943
4.21592	0.00045903	4.21002	0.00027118		3.89527	-0.0016457	3.94235	0.00509265
4.22411	0.00045441	4.21821	0.00027132		3.90346	-0.0018667	3.95054	0.00529656
4.2323	0.00044927	4.2264	0.0002714		3.91165	-0.0017808	3.95873	0.00531095
4.24049	0.00044535	4.23459	0.00027117		3.91984	-0.0014918	3.96692	0.00523974
4.24868	0.00044265	4.24278	0.00027037		3.92803	-0.0012361	3.97511	0.00528686
4.25687	0.00044004	4.25097	0.00026958		3.93622	-0.0010515	3.9833	0.00544964
4.26506	0.00043709	4.25916	0.0002687		3.94441	-0.0011039	3.99149	0.00550727
4.27324	0.00043394	4.26734	0.00026734		3.9526	-0.0012375	3.99968	0.00535375
4.28143	0.00043039	4.27553	0.00026562		3.96079	-0.0013429	4.00787	0.00531478
4.28962	0.00042629	4.28372	0.00026362		3.96898	-0.0014596	4.01606	0.00547991
4.29781	0.00042255	4.29191	0.00026123		3.97717	-0.0016285	4.02425	0.00577041
4.306	0.0004199	4.3001	0.00025771		3.98536	-0.0018541	4.03244	0.00639432
4.31419	0.00041759	4.30829	0.00025462		3.99355	-0.0019286	4.04063	0.00702886
4.32238	0.00041506	4.31648	0.00025242		4.00174	-0.0018302	4.04882	0.00738488
4.33057	0.00041176	4.32467	0.00025056		4.00992	-0.0017632	4.05701	0.00731595
4.33876	0.0004053	4.33286	0.00024909		4.01811	-0.0018107	4.0652	0.00706751
4.34695	0.00039738	4.34105	0.00024801		4.0263	-0.0017978	4.07339	0.00696426
4.35514	0.00038977	4.34924	0.00024704		4.03449	-0.0014014	4.08158	0.00706452
4.36333	0.00038232	4.35743	0.00024566		4.04268	-0.0006757	4.08977	0.00723913
4.37152	0.00037584	4.36562	0.00024365		4.05087	-0.0001595	4.09796	0.00759623
4.37971	0.00037038	4.37381	0.00023975		4.05906	-0.000105	4.10615	0.00824521
4.3879	0.00036438	4.382	0.00023443		4.06725	-0.0003467	4.11434	0.00883397
4.39609	0.00035706	4.39019	0.00022869		4.07544	-0.000592	4.12253	0.00914756
4.40428	0.00034949	4.39838	0.00022266		4.08363	-0.0007609	4.13072	0.00903107
4.41247	0.00034186	4.40657	0.00021549		4.09182	-0.0008968	4.13891	0.00868208
4.42066	0.00033388	4.41476	0.00020753		4.10001	-0.0010227	4.1471	0.00831589
4.42885	0.00032498	4.42295	0.00019939		4.1082	-0.0011473	4.15529	0.0079453
4.43704	0.00031726	4.43114	0.0001907		4.11639	-0.0012329	4.16348	0.0075232
4.44523	0.00031154	4.43933	0.00018048		4.12458	-0.001042	4.17167	0.00707808
4.45342	0.00030667	4.44752	0.00017151		4.13277	-0.0005973	4.17986	0.00666591
4.46161	0.00030116	4.45571	0.00016444		4.14096	-0.0002757	4.18805	0.00641937
4.4698	0.00029434	4.4639	0.00015831		4.14915	-0.0002442	4.19624	0.00637131
4.47799	0.00028616	4.47209	0.00015283		4.15734	-0.0004695	4.20443	0.00637035
4.48618	0.00027845	4.48028	0.00014767		4.16553	-0.0007682	4.21262	0.00633807
4.49437	0.00027422	4.48847	0.00014272		4.17372	-0.0010432	4.2208	0.00622949
4.50256	0.00027187	4.49666	0.00013784		4.18191	-0.0013021	4.22899	0.00600328
4.51075	0.00027044	4.50485	0.00013294		4.1901	-0.0015074	4.23718	0.00578683
4.51894	0.00026982	4.51304	0.0001276		4.19829	-0.001553	4.24537	0.00563245
4.52713	0.00026954	4.52123	0.00012104		4.20648	-0.0014384	4.25356	0.00551666
4.53532	0.00027133	4.52942	0.00011465		4.21467	-0.0013169	4.26175	0.00551335
4.54351	0.00027604	4.53761	0.00010865		4.22286	-0.0012649	4.26994	0.00560764
4.5517	0.00028343	4.5458	0.00010243		4.23105	-0.0014051	4.27813	0.00572712
4.55989	0.00029172	4.55399	9.58e-05		4.23924	-0.0016133	4.28632	0.00575251
4.56808	0.00029963	4.56218	9.04e-05		4.24743	-0.0017586	4.29451	0.00562509
4.57627	0.00030509	4.57037	8.73e-05		4.25562	-0.0018624	4.3027	0.00536618
4.58446	0.00030696	4.57856	8.51e-05		4.26381	-0.0019461	4.31089	0.00504907
4.59265	0.00030591	4.58675	8.29e-05		4.272	-0.0020393	4.31908	0.00475377
4.60084	0.00030318	4.59494	8.02e-05		4.28019	-0.0021568	4.32727	0.00448413
4.60903	0.00029937	4.60313	7.66e-05		4.28838	-0.0023455	4.33546	0.00422557
4.61722	0.00029474	4.61132	7.17e-05		4.29657	-0.0025716	4.34365	0.00396727
4.62541	0.0002895	4.61951	6.6e-05		4.30476	-0.0027291	4.35184	0.00370689
4.6336	0.00028453	4.6277	6.05e-05		4.31295	-0.0024801	4.36003	0.00344986
4.64179	0.00027974	4.63589	5.57e-05		4.32114	-0.0020201	4.36822	0.00321326
4.64998	0.0002747	4.64408	5.12e-05		4.32933	-0.0015994	4.37641	0.00303716
4.65816	0.00026927	4.65226	4.69e-05		4.33752	-0.0012683	4.3846	0.00290018
4.66635	0.00026329	4.66045	4.31e-05		4.34571	-0.001077	4.39279	0.00275466
4.67454	0.00025675	4.66864	3.99e-05		4.3539	-0.0007358	4.40098	0.00258756
4.68273	0.0002482	4.67683	3.66e-05		4.36209	-0.000196	4.40917	0.00241827
4.69092	0.00023973	4.68502	3.29e-05		4.37028	0.0002461	4.41736	0.00235301
4.69911	0.00023265	4.69321	3.01e-05		4.37847	0.00046557	4.42555	0.00244626
4.7073	0.00022569	4.7014	3.16e-05		4.38666	0.00028067	4.43374	0.00256055
4.71549	0.00021835	4.70959	3.53e-05		4.39484	-0.0001137	4.44193	0.00261092
4.72368	0.00021148	4.71778	3.89e-05		4.40303	-0.0003439	4.45012	0.00251918
4.73187	0.00020527	4.72597	4.25e-05		4.41122	-0.0004491	4.45831	0.00235004
4.74006	0.00019948	4.73416	4.6e-05		4.41941	-0.0005839	4.4665	0.00217896
4.74825	0.00019787	4.74235	4.91e-05		4.4276	-0.0007835	4.47469	0.00203251
4.75644	0.00020158	4.75054	5.17e-05		4.43579	-0.0010598	4.48288	0.0018992
4.76463	0.00020671	4.75873	5.36e-05		4.44398	-0.0013639	4.49107	0.00176084
4.77282	0.00021127	4.76692	5.49e-05		4.45217	-0.0015539	4.49926	0.00163698
4.78101	0.00021462	4.77511	5.48e-05		4.46036	-0.0016615	4.50745	0.00174875
4.7892	0.00021611	4.7833	5.39e-05		4.46855	-0.0017904	4.51564	0.00203049
4.79739	0.00021532	4.79149	5.46e-05		4.47674	-0.0019642	4.52383	0.00230375
4.80558	0.00021337	4.79968	5.84e-05		4.48493	-0.0021737	4.53202	0.00253782
4.81377	0.00020936	4.80787	6.33e-05		4.49312	-0.0024011	4.54021	0.00267319
4.82196	0.00020278	4.81606	6.75e-05		4.50131	-0.0026476	4.5484	0.00265122
4.83015	0.00019685	4.82425	7.1e-05		4.5095	-0.0029082	4.55659	0.0025187
4.83834	0.00019264	4.83244	7.25e-05		4.51769	-0.003117	4.56478	0.00234857
4.84653	0.00018961	4.84063	7.2e-05		4.52588	-0.0032746	4.57297	0.00218057
4.85472	0.00018755	4.84882	6.92e-05		4.53407	-0.0034269	4.58116	0.00217039
4.86291	0.00018631	4.85701	6.43e-05		4.54226	-0.0035873	4.58935	0.00227597
4.8711	0.00018539	4.8652	5.84e-05		4.55045	-0.0037263	4.59754	0.0023717
4.87929	0.00018594	4.87339	5.19e-05		4.55864	-0.0036979	4.60572	0.00243396
4.88748	0.00018718	4.88158	4.48e-05		4.56683	-0.0035733	4.61391	0.00243473
4.89567	0.00018799	4.88977	3.6e-05		4.57502	-0.0034617	4.6221	0.00251735
4.90386	0.0001881	4.89796	3.05e-05		4.58321	-0.0033661	4.63029	0.00265012
4.91205	0.00018764	4.90615	3.02e-05		4.5914	-0.0029292	4.63848	0.00274564
4.92024	0.00018616	4.91434	3.28e-05		4.59959	-0.002145	4.64667	0.00278161
4.92843	0.0001841	4.92253	3.61e-05		4.60778	-0.0012724	4.65486	0.00264522
4.93662	0.00018181	4.93072	3.89e-05		4.61597	-0.0004382	4.66305	0.00243224
4.94481	0.0001776	4.93891	4.12e-05		4.62416	0.0003241	4.67124	0.00225029
4.953	0.00017093	4.9471	4.28e-05		4.63235	0.00090267	4.67943	0.00210705
4.96119	0.00016206	4.95529	4.39e-05		4.64054	0.0012315	4.68762	0.00199499
4.96938	0.00015263	4.96348	4.45e-05		4.64873	0.00116022	4.69581	0.00186225
4.97757	0.00014357	4.97167	4.35e-05		4.65692	0.00074525	4.704	0.00168144
4.98576	0.00013477	4.97986	4.19e-05		4.66511	0.00034969	4.71219	0.00149454
4.99395	0.00012548	4.98805	4.05e-05		4.6733	0.00018277	4.72038	0.00144852
5.00214	0.00011555	4.99624	3.84e-05		4.68149	0.00017555	4.72857	0.00157283
5.01033	0.00010752	5.00443	3.55e-05		4.68968	0.00019622	4.73676	0.00176968
5.01852	0.00010241	5.01262	3.21e-05		4.69787	0.00019784	4.74495	0.00192441
5.02671	0.00010092	5.02081	2.88e-05		4.70606	-5.84e-05	4.75314	0.00199364
5.0349	0.00010158	5.029	2.53e-05		4.71425	-0.0004634	4.76133	0.0020102
5.04308	0.00010376	5.03718	2.38e-05		4.72244	-0.0008546	4.76952	0.00199878
5.05127	0.00010754	5.04537	2.52e-05		4.73063	-0.0012375	4.77771	0.00196491
5.05946	0.00011199	5.05356	2.77e-05		4.73882	-0.0015775	4.7859	0.00211457
5.06765	0.00011597	5.06175	2.99e-05		4.74701	-0.0017878	4.79409	0.00232244
5.07584	0.00011906	5.06994	3.16e-05		4.7552	-0.0017747	4.80228	0.00242424
5.08403	0.00012033	5.07813	3.23e-05		4.76339	-0.0011755	4.81047	0.00232552
5.09222	0.00011971	5.08632	2.86e-05		4.77157	-0.0002902	4.81866	0.00207439
5.10041	0.00011898	5.09451	2.05e-05		4.77976	0.00052951	4.82685	0.00179908
5.1086	0.00011941	5.1027	1.21e-05		4.78795	0.00127209	4.83504	0.0015538
5.11679	0.00012098	5.11089	4.87e-06		4.79614	0.00177521	4.84323	0.00148331
5.12498	0.00012349	5.11908	-1.78e-06		4.80433	0.00193814	4.85142	0.00151276
5.13317	0.00012597	5.12727	-8.3e-06		4.81252	0.00177793	4.85961	0.00153745
5.14136	0.00012783	5.13546	-1.49e-05		4.82071	0.00150255	4.8678	0.00153734
5.14955	0.00012855	5.14365	-2.28e-05		4.8289	0.00127318	4.87599	0.00146378
5.15774	0.00012801	5.15184	-3.13e-05		4.83709	0.00108085	4.88418	0.00129345
5.16593	0.0001271	5.16003	-3.96e-05		4.84528	0.00090587	4.89237	0.00110845
5.17412	0.00012623	5.16822	-4.87e-05		4.85347	0.00081438	4.90056	0.00105344
5.18231	0.00012485	5.17641	-5.91e-05		4.86166	0.00080181	4.90875	0.00110934
5.1905	0.00012267	5.1846	-6.92e-05		4.86985	0.00068995	4.91694	0.00111884
5.19869	0.00011992	5.19279	-7.76e-05		4.87804	0.00039042	4.92513	0.00101711
5.20688	0.00011722	5.20098	-8.53e-05		4.88623	1.42e-05	4.93332	0.0008551
5.21507	0.00011615	5.20917	-9.27e-05		4.89442	-0.0002401	4.94151	0.00066227
5.22326	0.00011872	5.21736	-0.0001003		4.90261	-0.0004038	4.9497	0.0004583
5.23145	0.00012334	5.22555	-0.0001084		4.9108	-0.0006533	4.95789	0.00025868
5.23964	0.00012802	5.23374	-0.000115		4.91899	-0.0010489	4.96608	6.48e-05
5.24783	0.00013171	5.24193	-0.0001202		4.92718	-0.0014933	4.97427	-9.47e-05
5.25602	0.00013394	5.25012	-0.000123		4.93537	-0.0017587	4.98245	-0.0001917
5.26421	0.00013196	5.25831	-0.0001235		4.94356	-0.0016646	4.99064	-0.0002521
5.2724	0.00012688	5.2665	-0.0001234		4.95175	-0.0014451	4.99883	-0.0002644
5.28059	0.00012042	5.27469	-0.0001235		4.95994	-0.0012815	5.00702	-0.0002475
5.28878	0.00011236	5.28288	-0.0001238		4.96813	-0.0012733	5.01521	-0.0002269
5.29697	0.00010436	5.29107	-0.000125		4.97632	-0.0014258	5.0234	-0.0001512
5.30516	0.00010014	5.29926	-0.0001271		4.98451	-0.0016517	5.03159	-5.84e-05
5.31335	9.81e-05	5.30745	-0.0001295		4.9927	-0.0019951	5.03978	5.39e-06
5.32154	9.61e-05	5.31564	-0.0001343		5.00089	-0.0023733	5.04797	-3.07e-05
5.32973	9.39e-05	5.32383	-0.0001406		5.00908	-0.0027051	5.05616	-6.18e-05
5.33792	9.02e-05	5.33202	-0.0001466		5.01727	-0.0029956	5.06435	-7.17e-06
5.34611	8.44e-05	5.34021	-0.0001528		5.02546	-0.0031838	5.07254	0.00011981
5.3543	7.52e-05	5.3484	-0.0001565		5.03365	-0.0032951	5.08073	0.00030644
5.36249	6.34e-05	5.35659	-0.0001585		5.04184	-0.0033894	5.08892	0.00054358
5.37068	5.42e-05	5.36478	-0.0001603		5.05003	-0.0034794	5.09711	0.00067627
5.37887	4.92e-05	5.37297	-0.0001624		5.05822	-0.0035654	5.1053	0.00061197
5.38706	4.84e-05	5.38116	-0.0001651		5.06641	-0.0035889	5.11349	0.00042853
5.39525	5.05e-05	5.38935	-0.0001685		5.0746	-0.0034101	5.12168	0.00028898
5.40344	5.42e-05	5.39754	-0.0001739		5.08279	-0.0032064	5.12987	0.00029192
5.41163	5.89e-05	5.40573	-0.0001812		5.09098	-0.003132	5.13806	0.00033117
5.41981	6.36e-05	5.41391	-0.0001884		5.09917	-0.0032459	5.14625	0.00032855
5.428	6.67e-05	5.4221	-0.0001948		5.10736	-0.0031935	5.15444	0.00023833
5.43619	6.85e-05	5.43029	-0.0002015		5.11555	-0.0028722	5.16263	0.00017582
5.44438	6.92e-05	5.43848	-0.0002088		5.12374	-0.0025592	5.17082	0.00016505
5.45257	6.87e-05	5.44667	-0.0002171		5.13193	-0.0023665	5.17901	0.00013427
5.46076	6.81e-05	5.45486	-0.000225		5.14012	-0.0023713	5.1872	6.91e-05
5.46895	6.74e-05	5.46305	-0.0002315		5.14831	-0.0025505	5.19539	0.00015771
5.47714	6.61e-05	5.47124	-0.0002372		5.15649	-0.0028048	5.20358	0.00068127
5.48533	6.36e-05	5.47943	-0.000241		5.16468	-0.0030139	5.21177	0.00142633
5.49352	5.96e-05	5.48762	-0.0002423		5.17287	-0.0031591	5.21996	0.00187984
5.50171	5.38e-05	5.49581	-0.0002418		5.18106	-0.0032662	5.22815	0.00186109
5.5099	4.65e-05	5.504	-0.0002408		5.18925	-0.0033174	5.23634	0.00169151
5.51809	3.61e-05	5.51219	-0.0002402		5.19744	-0.0033747	5.24453	0.00161943
5.52628	2.32e-05	5.52038	-0.0002402		5.20563	-0.0034845	5.25272	0.00191474
5.53447	1.2e-05	5.52857	-0.0002413		5.21382	-0.0036811	5.26091	0.0024356
5.54266	3.06e-06	5.53676	-0.0002462		5.22201	-0.0039366	5.2691	0.00292079
5.55085	-3.47e-06	5.54495	-0.0002519		5.2302	-0.0040712	5.27729	0.00332812
5.55904	-7.57e-06	5.55314	-0.0002562		5.23839	-0.0040554	5.28548	0.00368083
5.56723	-1.06e-05	5.56133	-0.00026		5.24658	-0.0039957	5.29367	0.00399107
5.57542	-1.3e-05	5.56952	-0.0002636		5.25477	-0.0040135	5.30186	0.00384414
5.58361	-1.41e-05	5.57771	-0.0002661		5.26296	-0.0041558	5.31005	0.0034039
5.5918	-1.3e-05	5.5859	-0.0002667		5.27115	-0.0043662	5.31824	0.00297598
5.59999	-1.04e-05	5.59409	-0.0002662		5.27934	-0.0041629	5.32643	0.00258741
5.60818	-7.99e-06	5.60228	-0.0002654		5.28753	-0.0036516	5.33462	0.00225998
5.61637	-6.16e-06	5.61047	-0.0002643		5.29572	-0.0030904	5.34281	0.00199358
5.62456	-5.11e-06	5.61866	-0.0002632		5.30391	-0.0024647	5.351	0.0017461
5.63275	-6.59e-06	5.62685	-0.0002626		5.3121	-0.0019635	5.35919	0.00149498
5.64094	-9.48e-06	5.63504	-0.0002626		5.32029	-0.0017087	5.36737	0.00129671
5.64913	-1.24e-05	5.64323	-0.0002641		5.32848	-0.0017995	5.37556	0.00119693
5.65732	-1.56e-05	5.65142	-0.0002663		5.33667	-0.0019765	5.38375	0.00119753
5.66551	-1.98e-05	5.65961	-0.0002679		5.34486	-0.0021114	5.39194	0.00120442
5.6737	-2.67e-05	5.6678	-0.0002689		5.35305	-0.0022583	5.40013	0.00115939
5.68189	-3.57e-05	5.67599	-0.0002701		5.36124	-0.0025123	5.40832	0.00097924
5.69008	-4.47e-05	5.68418	-0.0002717		5.36943	-0.0028542	5.41651	0.00071186
5.69827	-5.02e-05	5.69237	-0.0002748		5.37762	-0.003121	5.4247	0.00042712
5.70646	-5.17e-05	5.70056	-0.0002779		5.38581	-0.0032266	5.43289	0.00013988
5.71465	-5.11e-05	5.70875	-0.0002801		5.394	-0.0032649	5.44108	-9.67e-05
5.72284	-4.93e-05	5.71694	-0.0002818		5.40219	-0.0033817	5.44927	-0.0002712
5.73103	-4.73e-05	5.72513	-0.0002829		5.41038	-0.0036237	5.45746	-0.0003962
5.73922	-4.57e-05	5.73332	-0.0002821		5.41857	-0.0039124	5.46565	-0.0004347
5.74741	-4.5e-05	5.74151	-0.0002797		5.42676	-0.0041221	5.47384	-0.0004364
5.7556	-4.52e-05	5.7497	-0.0002773		5.43495	-0.0042679	5.48203	-0.0004484
5.76379	-4.59e-05	5.75789	-0.0002753		5.44314	-0.0044024	5.49022	-0.0004192
5.77198	-4.49e-05	5.76608	-0.0002737		5.45133	-0.0045331	5.49841	-0.0003499
5.78017	-4.18e-05	5.77427	-0.0002733		5.45952	-0.004664	5.5066	-0.0002638
5.78836	-3.82e-05	5.78246	-0.0002743		5.46771	-0.0047748	5.51479	-0.0002083
5.79655	-3.48e-05	5.79065	-0.0002757		5.4759	-0.0048496	5.52298	-0.0002123
5.80473	-3.01e-05	5.79883	-0.000276		5.48409	-0.004941	5.53117	-0.0003174
5.81292	-2.19e-05	5.80702	-0.0002742		5.49228	-0.0050821	5.53936	-0.0004751
5.82111	-9.22e-06	5.81521	-0.0002701		5.50047	-0.0052522	5.54755	-0.0006358
5.8293	7.74e-06	5.8234	-0.0002644		5.50866	-0.0054381	5.55574	-0.000807
5.83749	2.63e-05	5.83159	-0.0002583		5.51685	-0.0056658	5.56393	-0.000942
5.84568	4.42e-05	5.83978	-0.0002527		5.52504	-0.0058715	5.57212	-0.0008579
5.85387	6.01e-05	5.84797	-0.0002478		5.53322	-0.0059033	5.58031	-0.0006717
5.86206	7.31e-05	5.85616	-0.0002444		5.54141	-0.0057527	5.5885	-0.0005218
5.87025	8.26e-05	5.86435	-0.0002423		5.5496	-0.005461	5.59669	-0.0005513
5.87844	9.11e-05	5.87254	-0.0002416		5.55779	-0.0050904	5.60488	-0.0007114
5.88663	9.98e-05	5.88073	-0.0002425		5.56598	-0.0047487	5.61307	-0.0008654
5.89482	0.00010803	5.88892	-0.0002443		5.57417	-0.0044788	5.62126	-0.0009839
5.90301	0.00011568	5.89711	-0.0002467		5.58236	-0.0043052	5.62945	-0.0009397
5.9112	0.00012268	5.9053	-0.0002484		5.59055	-0.0043004	5.63764	-0.0007606
5.91939	0.00012969	5.91349	-0.000247		5.59874	-0.0044593	5.64583	-0.0005428
5.92758	0.00013743	5.92168	-0.0002427		5.60693	-0.004662	5.65402	-0.0003356
5.93577	0.00014605	5.92987	-0.000238		5.61512	-0.0047705	5.66221	-0.0001605
5.94396	0.0001561	5.93806	-0.0002337		5.62331	-0.0047919	5.6704	-0.0001643
5.95215	0.00016972	5.94625	-0.0002303		5.6315	-0.0047915	5.67859	-0.0002831
5.96034	0.00018469	5.95444	-0.0002276		5.63969	-0.0047874	5.68678	-0.0003655
5.96853	0.0001987	5.96263	-0.0002255		5.64788	-0.0047333	5.69497	-0.0004094
5.97672	0.00021166	5.97082	-0.0002244		5.65607	-0.0046692	5.70316	-0.0004519
5.98491	0.00022225	5.97901	-0.0002242		5.66426	-0.0046386	5.71135	-0.0005044
5.9931	0.00023488	5.9872	-0.0002246		5.67245	-0.004648	5.71954	-0.0005844
6.00129	0.00025279	5.99539	-0.0002249		5.68064	-0.0046512	5.72773	-0.0007082
6.00948	0.00027308	6.00358	-0.000225		5.68883	-0.0046066	5.73592	-0.0008723
6.01767	0.00029306	6.01177	-0.0002253		5.69702	-0.0045204	5.74411	-0.001048
6.02586	0.00031413	6.01996	-0.0002259		5.70521	-0.0044141	5.75229	-0.001034
6.03405	0.00033647	6.02815	-0.0002284		5.7134	-0.0042707	5.76048	-0.0008203
6.04224	0.00035863	6.03634	-0.0002312		5.72159	-0.0041263	5.76867	-0.0005472
6.05043	0.00038012	6.04453	-0.0002327		5.72978	-0.0040141	5.77686	-0.0002603
6.05862	0.00040088	6.05272	-0.000233		5.73797	-0.0038989	5.78505	2.58e-05
6.06681	0.00042039	6.06091	-0.0002326		5.74616	-0.003737	5.79324	0.00026066
6.075	0.00043843	6.0691	-0.0002323		5.75435	-0.0035361	5.80143	0.00041968
6.08319	0.00045551	6.07729	-0.0002322		5.76254	-0.0032996	5.80962	0.0004373
6.09138	0.00047186	6.08548	-0.0002327		5.77073	-0.0030657	5.81781	0.00069286
6.09957	0.00048747	6.09367	-0.0002326		5.77892	-0.0028627	5.826	0.00105171
6.10776	0.00050388	6.10186	-0.0002299		5.78711	-0.0026994	5.83419	0.00125507
6.11595	0.00052322	6.11005	-0.0002261		5.7953	-0.0025547	5.84238	0.00138811
6.12414	0.00054516	6.11824	-0.0002229		5.80349	-0.0023417	5.85057	0.00144453
6.13233	0.0005685	6.12643	-0.0002202		5.81168	-0.0020048	5.85876	0.00139069
6.14052	0.00059222	6.13462	-0.0002186		5.81987	-0.0015879	5.86695	0.0014547
6.14871	0.00061757	6.14281	-0.0002169		5.82806	-0.0009612	5.87514	0.00160381
6.1569	0.0006476	6.151	-0.0002134		5.83625	-0.0003332	5.88333	0.00172189
6.16509	0.00068092	6.15919	-0.0002088		5.84444	0.00010033	5.89152	0.00165434
6.17328	0.00071516	6.16738	-0.000204		5.85263	0.00050911	5.89971	0.00150171
6.18147	0.00075128	6.17557	-0.000199		5.86082	0.00100061	5.9079	0.00144449
6.18965	0.00078916	6.18375	-0.0001925		5.86901	0.00151487	5.91609	0.00146142
6.19784	0.00082657	6.19194	-0.0001842		5.8772	0.00193226	5.92428	0.00142567
6.20603	0.00086414	6.20013	-0.0001739		5.88539	0.00220664	5.93247	0.00128186
6.21422	0.00090562	6.20832	-0.0001626		5.89358	0.00245612	5.94066	0.00109143
6.22241	0.00095284	6.21651	-0.0001515		5.90177	0.00272782	5.94885	0.00090143
6.2306	0.00100628	6.2247	-0.0001378		5.90996	0.00297779	5.95704	0.00071889
6.23879	0.00106694	6.23289	-0.0001192		5.91814	0.00319057	5.96523	0.00054425
6.24698	0.00113695	6.24108	-9.77e-05		5.92633	0.00344575	5.97342	0.00035311
6.25517	0.00121695	6.24927	-7.51e-05		5.93452	0.00373216	5.98161	0.00016657
6.26336	0.00130476	6.25746	-5.21e-05		5.94271	0.00395682	5.9898	2.27e-05
6.27155	0.00140108	6.26565	-2.69e-05		5.9509	0.00408899	5.99799	-4.53e-05
6.27974	0.00150649	6.27384	-5.59e-07		5.95909	0.00418863	6.00618	3.33e-06
6.28793	0.00162209	6.28203	2.53e-05		5.96728	0.00430721	6.01437	0.00027534
6.29612	0.00174833	6.29022	5.2e-05		5.97547	0.00442447	6.02256	0.00061252
6.30431	0.00188384	6.29841	8.25e-05		5.98366	0.00452196	6.03075	0.00087646
6.3125	0.00203095	6.3066	0.00011669		5.99185	0.00460176	6.03894	0.00103697
6.32069	0.00219133	6.31479	0.00015414		6.00004	0.00469777	6.04713	0.00103815
6.32888	0.00236547	6.32298	0.00019382		6.00823	0.00499686	6.05532	0.00094088
6.33707	0.00255377	6.33117	0.00023628		6.01642	0.0054002	6.06351	0.00080783
6.34526	0.0027573	6.33936	0.00028326		6.02461	0.00577479	6.0717	0.00067628
6.35345	0.0029766	6.34755	0.00033662		6.0328	0.00609719	6.07989	0.00068652
6.36164	0.00321028	6.35574	0.00039995		6.04099	0.00633677	6.08808	0.00082149
6.36983	0.00345691	6.36393	0.00047167		6.04918	0.00642946	6.09627	0.0010461
6.37802	0.00371763	6.37212	0.00054866		6.05737	0.00644279	6.10446	0.00149179
6.38621	0.0039963	6.38031	0.00063036		6.06556	0.00648315	6.11265	0.00254686
6.3944	0.00429087	6.3885	0.00071808		6.07375	0.00671843	6.12084	0.00403799
6.40259	0.00459591	6.39669	0.00081354		6.08194	0.0074997	6.12902	0.00559067
6.41078	0.00491477	6.40488	0.00091607		6.09013	0.0086688	6.13721	0.00705519
6.41897	0.00525136	6.41307	0.00102405		6.09832	0.0099148	6.1454	0.00838803
6.42716	0.00560647	6.42126	0.00113604		6.10651	0.0108426	6.15359	0.0088569
6.43535	0.0059799	6.42945	0.00125297		6.1147	0.0112568	6.16178	0.00862211
6.44354	0.00636786	6.43764	0.00137576		6.12289	0.0113098	6.16997	0.00820273
6.45173	0.00676671	6.44583	0.00150375		6.13108	0.0114475	6.17816	0.00781838
6.45992	0.00717758	6.45402	0.00163688		6.13927	0.0117085	6.18635	0.00752781
6.46811	0.00760323	6.46221	0.00177482		6.14746	0.0119218	6.19454	0.00724228
6.4763	0.00804435	6.4704	0.0019174		6.15565	0.0120593	6.20273	0.00692079
6.48449	0.00850136	6.47859	0.00206519		6.16384	0.0121767	6.21092	0.00652264
6.49268	0.00897169	6.48678	0.00221844		6.17203	0.0123499	6.21911	0.00610605
6.50087	0.00945411	6.49497	0.00237516		6.18022	0.0126979	6.2273	0.00583667
6.50906	0.00994947	6.50316	0.00253392		6.18841	0.0134282	6.23549	0.00564839
6.51725	0.0104588	6.51135	0.00269517		6.1966	0.0144239	6.24368	0.00545174
6.52544	0.0109845	6.51954	0.00285828		6.20479	0.0151161	6.25187	0.00521151
6.53363	0.0115263	6.52773	0.00302187		6.21298	0.015248	6.26006	0.00503253
6.54182	0.0120836	6.53592	0.00318521		6.22117	0.0152942	6.26825	0.00491087
6.55001	0.012657	6.54411	0.00334812		6.22936	0.0154836	6.27644	0.00479008
6.5582	0.0132462	6.5523	0.00351267		6.23755	0.0156052	6.28463	0.00464052
6.56638	0.0138502	6.56048	0.00367927		6.24574	0.0155574	6.29282	0.00444275
6.57457	0.0144687	6.56867	0.00384621		6.25393	0.0154571	6.30101	0.00420314
6.58276	0.0151011	6.57686	0.00401344		6.26212	0.0153651	6.3092	0.00396108
6.59095	0.0157469	6.58505	0.00418051		6.27031	0.0152733	6.31739	0.00386663
6.59914	0.0164052	6.59324	0.00434895		6.2785	0.0151717	6.32558	0.00390796
6.60733	0.0170724	6.60143	0.00451879		6.28669	0.0150975	6.33377	0.00399101
6.61552	0.0177471	6.60962	0.00468899		6.29488	0.0150405	6.34196	0.00409389
6.62371	0.0184306	6.61781	0.0048581		6.30306	0.0149758	6.35015	0.00424218
6.6319	0.0191207	6.626	0.00502546		6.31125	0.0148621	6.35834	0.00442237
6.64009	0.0198137	6.63419	0.00519314		6.31944	0.0147594	6.36653	0.0046142
6.64828	0.0205083	6.64238	0.00536036		6.32763	0.0146688	6.37472	0.00480748
6.65647	0.021202	6.65057	0.00552667		6.33582	0.0145554	6.38291	0.00509489
6.66466	0.0218878	6.65876	0.00569315		6.34401	0.0144472	6.3911	0.0057355
6.67285	0.0225637	6.66695	0.00585868		6.3522	0.0144178	6.39929	0.00637381
6.68104	0.0232343	6.67514	0.00602412		6.36039	0.0146265	6.40748	0.00670569
6.68923	0.0238963	6.68333	0.0061931		6.36858	0.0149703	6.41567	0.00654016
6.69742	0.0245442	6.69152	0.00636461		6.37677	0.0152844	6.42386	0.00613609
6.70561	0.0251792	6.69971	0.00653876		6.38496	0.0155406	6.43205	0.00575217
6.7138	0.0257996	6.7079	0.00671726		6.39315	0.0156962	6.44024	0.00539357
6.72199	0.0264023	6.71609	0.0068968		6.40134	0.0156833	6.44843	0.00507301
6.73018	0.0269888	6.72428	0.00707698		6.40953	0.015705	6.45662	0.00481814
6.73837	0.0275575	6.73247	0.00725906		6.41772	0.0160766	6.46481	0.00471859
6.74656	0.0281057	6.74066	0.00744172		6.42591	0.0165833	6.473	0.00472473
6.75475	0.0286338	6.74885	0.00762829		6.4341	0.0170159	6.48119	0.00471969
6.76294	0.0291416	6.75704	0.00782489		6.44229	0.0171933	6.48938	0.00467028
6.77113	0.029627	6.76523	0.00803215		6.45048	0.0172035	6.49757	0.00448586
6.77932	0.0300898	6.77342	0.00824761		6.45867	0.017181	6.50576	0.00441275
6.78751	0.0305312	6.78161	0.00847432		6.46686	0.0170966	6.51394	0.00446505
6.7957	0.0309506	6.7898	0.00871672		6.47505	0.0169681	6.52213	0.00447968
6.80389	0.0313483	6.79799	0.00897607		6.48324	0.0169289	6.53032	0.00442968
6.81208	0.0317267	6.80618	0.0092555		6.49143	0.0170003	6.53851	0.00428155
6.82027	0.0320898	6.81437	0.00955919		6.49962	0.0170959	6.5467	0.0040932
6.82846	0.0324369	6.82256	0.00989193		6.50781	0.0171802	6.55489	0.00409422
6.83665	0.0327663	6.83075	0.0102584		6.516	0.0172091	6.56308	0.00425576
6.84484	0.0330808	6.83894	0.0106628		6.52419	0.0171642	6.57127	0.00444506
6.85303	0.0333835	6.84713	0.0111109		6.53238	0.0171047	6.57946	0.00463669
6.86122	0.0336759	6.85532	0.0116107		6.54057	0.0170959	6.58765	0.00489714
6.86941	0.033959	6.86351	0.0121721		6.54876	0.0173095	6.59584	0.00518776
6.8776	0.0342349	6.8717	0.0128055		6.55695	0.0177719	6.60403	0.00545605
6.88579	0.0345063	6.87989	0.0135209		6.56514	0.0183181	6.61222	0.00566275
6.89398	0.0347748	6.88808	0.0143306		6.57333	0.0188156	6.62041	0.00576828
6.90217	0.0350443	6.89627	0.0152497		6.58152	0.0192296	6.6286	0.00578295
6.91036	0.0353159	6.90446	0.0162969		6.58971	0.0193901	6.63679	0.00566827
6.91855	0.0355867	6.91265	0.0174911		6.5979	0.0196335	6.64498	0.00551669
6.92674	0.0358595	6.92084	0.0188505		6.60609	0.02007	6.65317	0.00540004
6.93493	0.0361424	6.92903	0.0203956		6.61428	0.0203538	6.66136	0.00526268
6.94312	0.0364383	6.93722	0.0221496		6.62247	0.0203466	6.66955	0.00507463
6.9513	0.0367464	6.9454	0.0241382		6.63066	0.0201555	6.67774	0.00491143
6.95949	0.0370724	6.95359	0.0263885		6.63885	0.0199922	6.68593	0.0048649
6.96768	0.037423	6.96178	0.02893		6.64704	0.0198959	6.69412	0.00496976
6.97587	0.0378042	6.96997	0.0317964		6.65523	0.019807	6.70231	0.00516955
6.98406	0.0382196	6.97816	0.035021		6.66342	0.0197105	6.7105	0.00538535
6.99225	0.0386717	6.98635	0.0386381		6.67161	0.0195943	6.71869	0.00547576
7.00044	0.0391648	6.99454	0.042685		6.67979	0.019449	6.72688	0.00537268
7.00863	0.0397058	7.00273	0.047197		6.68798	0.0193089	6.73507	0.00512952
7.01682	0.040307	7.01092	0.0522102		6.69617	0.0191885	6.74326	0.00484876
7.02501	0.0409759	7.01911	0.0577648		6.70436	0.0190821	6.75145	0.00458284
7.0332	0.0417189	7.0273	0.0639002		6.71255	0.0190232	6.75964	0.00433573
7.04139	0.0425469	7.03549	0.070651		6.72074	0.0190003	6.76783	0.00414744
7.04958	0.0434729	7.04368	0.0780502		6.72893	0.0189443	6.77602	0.00432288
7.05777	0.0445138	7.05187	0.0861282		6.73712	0.0188265	6.78421	0.00470773
7.06596	0.0456883	7.06006	0.0949134		6.74531	0.0186581	6.7924	0.0050582
7.07415	0.0470085	7.06825	0.104433		6.7535	0.0184886	6.80059	0.0053582
7.08234	0.0484877	7.07644	0.11471		6.76169	0.018362	6.80878	0.00558282
7.09053	0.050148	7.08463	0.125766		6.76988	0.0182615	6.81697	0.00561541
7.09872	0.0520089	7.09282	0.137621		6.77807	0.0181511	6.82516	0.0056568
7.10691	0.0540886	7.10101	0.150286		6.78626	0.0180194	6.83335	0.00580715
7.1151	0.0564097	7.1092	0.163772		6.79445	0.0178619	6.84154	0.00602069
7.12329	0.0589977	7.11739	0.178082		6.80264	0.0177286	6.84973	0.00665221
7.13148	0.0618801	7.12558	0.193209		6.81083	0.0176903	6.85792	0.00750322
7.13967	0.0650843	7.13377	0.209138		6.81902	0.0177163	6.86611	0.00829691
7.14786	0.0686419	7.14196	0.225861		6.82721	0.0177259	6.8743	0.0089002
7.15605	0.0725849	7.15015	0.243366		6.8354	0.0176911	6.88249	0.00910333
7.16424	0.0769411	7.15834	0.261629		6.84359	0.0176203	6.89068	0.00910128
7.17243	0.0817419	7.16653	0.280624		6.85178	0.0175193	6.89886	0.00907357
7.18062	0.0870196	7.17472	0.300318		6.85997	0.0174195	6.90705	0.00904185
7.18881	0.0928049	7.18291	0.320671		6.86816	0.0173653	6.91524	0.00928365
7.197	0.0991263	7.1911	0.341637		6.87635	0.0173913	6.92343	0.0098284
7.20519	0.106013	7.19929	0.363164		6.88454	0.0174616	6.93162	0.0104953
7.21338	0.113497	7.20748	0.385202		6.89273	0.0174413	6.93981	0.0111222
7.22157	0.121602	7.21567	0.407696		6.90092	0.0172689	6.948	0.0116452
7.22976	0.130354	7.22386	0.430588		6.90911	0.0170284	6.95619	0.0120686
7.23795	0.139778	7.23205	0.453821		6.9173	0.0168487	6.96438	0.012509
7.24614	0.149895	7.24024	0.477331		6.92549	0.0167342	6.97257	0.0133655
7.25433	0.160723	7.24843	0.501056		6.93368	0.0166544	6.98076	0.0144705
7.26252	0.172274	7.25662	0.524928		6.94187	0.0166077	6.98895	0.0155788
7.27071	0.184559	7.26481	0.548871		6.95006	0.0165557	6.99714	0.0166638
7.2789	0.197594	7.273	0.572813		6.95825	0.0164751	7.00533	0.0178288
7.28709	0.211381	7.28119	0.596686		6.96644	0.0163803	7.01352	0.0194228
7.29528	0.225917	7.28938	0.620417		6.97463	0.016344	7.02171	0.0212635
7.30347	0.241193	7.29757	0.643935		6.98282	0.0164833	7.0299	0.0231182
7.31166	0.257202	7.30576	0.667174		6.99101	0.0166818	7.03809	0.0249801
7.31985	0.273929	7.31395	0.690068		6.9992	0.0168336	7.04628	0.0268975
7.32803	0.291353	7.32214	0.71255		7.00739	0.0169152	7.05447	0.0289679
7.33622	0.309452	7.33032	0.734551		7.01558	0.0171062	7.06266	0.0313343
7.34441	0.3282	7.33851	0.756008		7.02377	0.0179368	7.07085	0.0340803
7.3526	0.347561	7.3467	0.77686		7.03196	0.0191168	7.07904	0.0368925
7.36079	0.367501	7.35489	0.797047		7.04015	0.0202448	7.08723	0.0396418
7.36898	0.387982	7.36308	0.816513		7.04834	0.0212947	7.09542	0.0428034
7.37717	0.408957	7.37127	0.835203		7.05653	0.0222355	7.10361	0.0464858
7.38536	0.430369	7.37946	0.853066		7.06471	0.0232362	7.1118	0.0505179
7.39355	0.452165	7.38765	0.870008		7.0729	0.0243346	7.11999	0.0547915
7.40174	0.474294	7.39584	0.886005		7.08109	0.0253979	7.12818	0.0590183
7.40993	0.496695	7.40403	0.9011		7.08928	0.0263785	7.13637	0.0631948
7.41812	0.519313	7.41222	0.91524		7.09747	0.0272487	7.14456	0.067408
7.42631	0.542087	7.42041	0.928359		7.10566	0.0280792	7.15275	0.0717627
7.4345	0.564954	7.4286	0.940428		7.11385	0.0290849	7.16094	0.076332
7.44269	0.587851	7.43679	0.951422		7.12204	0.0301695	7.16913	0.0811358
7.45088	0.610708	7.44498	0.96132		7.13023	0.0313976	7.17732	0.0864247
7.45907	0.633451	7.45317	0.970105		7.13842	0.0327769	7.18551	0.0920483
7.46726	0.656015	7.46136	0.977766		7.14661	0.0341538	7.1937	0.0976121
7.47545	0.678331	7.46955	0.984294		7.1548	0.0356691	7.20189	0.103137
7.48364	0.700334	7.47774	0.989687		7.16299	0.03764	7.21008	0.108794
7.49183	0.721959	7.48593	0.993947		7.17118	0.0397865	7.21827	0.114736
7.50002	0.743142	7.49412	0.997082		7.17937	0.0418303	7.22646	0.120902
7.50821	0.763823	7.50231	0.999096		7.18756	0.0437657	7.23465	0.127117
7.5164	0.783939	7.5105	1		7.19575	0.0456846	7.24284	0.133363
7.52459	0.803432	7.51869	0.999811		7.20394	0.0477397	7.25103	0.139825
7.53278	0.822243	7.52688	0.998544		7.21213	0.0500993	7.25922	0.146503
7.54097	0.840318	7.53507	0.996218		7.22032	0.0530958	7.26741	0.153057
7.54916	0.857606	7.54326	0.992861		7.22851	0.0568106	7.27559	0.159476
7.55735	0.874021	7.55145	0.988499		7.2367	0.0609719	7.28378	0.165875
7.56554	0.889532	7.55964	0.983169		7.24489	0.0652555	7.29197	0.172351
7.57373	0.904176	7.56783	0.976902		7.25308	0.069341	7.30016	0.179057
7.58192	0.9179	7.57602	0.969732		7.26127	0.0731139	7.30835	0.18575
7.59011	0.930639	7.58421	0.961698		7.26946	0.0771918	7.31654	0.192245
7.5983	0.942363	7.5924	0.952834		7.27765	0.0817172	7.32473	0.198508
7.60649	0.953041	7.60059	0.943178		7.28584	0.0863067	7.33292	0.204658
7.61468	0.962652	7.60878	0.932772		7.29403	0.0907144	7.34111	0.21117
7.62287	0.97118	7.61697	0.921662		7.30222	0.0948829	7.3493	0.21781
7.63106	0.978611	7.62516	0.909895		7.31041	0.0989009	7.35749	0.224268
7.63925	0.984937	7.63335	0.897517		7.3186	0.103133	7.36568	0.230474
7.64744	0.990157	7.64154	0.884576		7.32679	0.107644	7.37387	0.236513
7.65563	0.994269	7.64973	0.871113		7.33498	0.112327	7.38206	0.242485
7.66382	0.997278	7.65792	0.857167		7.34317	0.117107	7.39025	0.248249
7.67201	0.999185	7.66611	0.842785		7.35136	0.121776	7.39844	0.253704
7.6802	1	7.6743	0.828011		7.35955	0.126746	7.40663	0.258815
7.68839	0.999736	7.68249	0.812894		7.36774	0.132199	7.41482	0.263569
7.69658	0.998411	7.69068	0.797475		7.37593	0.137681	7.42301	0.267968
7.70477	0.996044	7.69887	0.781792		7.38412	0.142971	7.4312	0.272064
7.71295	0.992659	7.70705	0.765888		7.39231	0.148121	7.43939	0.275893
7.72114	0.988282	7.71524	0.749804		7.4005	0.153216	7.44758	0.279465
7.72933	0.982947	7.72343	0.733579		7.40869	0.15849	7.45577	0.282809
7.73752	0.976688	7.73162	0.717249		7.41688	0.163917	7.46396	0.28594
7.74571	0.969542	7.73981	0.700847		7.42507	0.169227	7.47215	0.288884
7.7539	0.961546	7.748	0.684407		7.43326	0.174314	7.48034	0.291613
7.76209	0.952734	7.75619	0.667963		7.44145	0.179412	7.48853	0.294261
7.77028	0.943148	7.76438	0.651549		7.44963	0.184583	7.49672	0.296747
7.77847	0.932828	7.77257	0.635192		7.45782	0.189644	7.50491	0.298958
7.78666	0.921808	7.78076	0.618921		7.46601	0.194474	7.5131	0.300673
7.79485	0.910131	7.78895	0.602758		7.4742	0.199057	7.52129	0.302007
7.80304	0.897846	7.79714	0.586726		7.48239	0.203464	7.52948	0.303102
7.81123	0.884999	7.80533	0.570849		7.49058	0.207752	7.53767	0.303933
7.81942	0.871634	7.81352	0.555146		7.49877	0.211986	7.54586	0.304521
7.82761	0.857793	7.82171	0.539638		7.50696	0.216166	7.55405	0.304902
7.8358	0.843526	7.8299	0.524346		7.51515	0.220387	7.56224	0.305014
7.84399	0.828873	7.83809	0.509287		7.52334	0.224518	7.57043	0.304862
7.85218	0.813873	7.84628	0.494473		7.53153	0.228405	7.57862	0.304571
7.86037	0.798567	7.85447	0.47992		7.53972	0.232044	7.58681	0.304218
7.86856	0.782994	7.86266	0.465637		7.54791	0.235659	7.595	0.303818
7.87675	0.767196	7.87085	0.451632		7.5561	0.239738	7.60319	0.303322
7.88494	0.751213	7.87904	0.43791		7.56429	0.243851	7.61138	0.30245
7.89313	0.735083	7.88723	0.424472		7.57248	0.247587	7.61957	0.301133
7.90132	0.718844	7.89542	0.411329		7.58067	0.250869	7.62776	0.299617
7.90951	0.702535	7.90361	0.398489		7.58886	0.253468	7.63595	0.298072
7.9177	0.68619	7.9118	0.385958		7.59705	0.25545	7.64414	0.296193
7.92589	0.669838	7.91999	0.373738		7.60524	0.257163	7.65233	0.294031
7.93408	0.653506	7.92818	0.361829		7.61343	0.258764	7.66051	0.291763
7.94227	0.637225	7.93637	0.350234		7.62162	0.260219	7.6687	0.289236
7.95046	0.621023	7.94456	0.338953		7.62981	0.261391	7.67689	0.286633
7.95865	0.604928	7.95275	0.327985		7.638	0.262349	7.68508	0.284134
7.96684	0.588965	7.96094	0.317327		7.64619	0.263677	7.69327	0.281642
7.97503	0.573152	7.96913	0.306976		7.65438	0.265053	7.70146	0.27891
7.98322	0.557508	7.97732	0.296932		7.66257	0.26607	7.70965	0.275865
7.99141	0.542056	7.98551	0.28719		7.67076	0.266515	7.71784	0.272644
7.9996	0.526812	7.9937	0.277746		7.67895	0.266454	7.72603	0.269423
8.00779	0.511791	8.00189	0.2686		7.68714	0.26627	7.73422	0.26627
8.01598	0.497009	8.01008	0.259747		7.69533	0.265865	7.74241	0.263041
8.02417	0.482479	8.01827	0.251182		7.70352	0.265089	7.7506	0.259687
8.03236	0.468213	8.02646	0.242899		7.71171	0.264044	7.75879	0.256064
8.04055	0.454222	8.03465	0.234891		7.7199	0.262865	7.76698	0.252467
8.04874	0.440513	8.04284	0.227151		7.72809	0.261567	7.77517	0.248967
8.05693	0.427097	8.05103	0.219675		7.73628	0.260302	7.78336	0.24544
8.06512	0.413979	8.05922	0.212457		7.74447	0.259334	7.79155	0.241702
8.07331	0.401162	8.06741	0.205494		7.75266	0.258588	7.79974	0.237579
8.0815	0.38865	8.0756	0.198777		7.76085	0.25759	7.80793	0.233397
8.08969	0.376444	8.08379	0.192304		7.76904	0.256121	7.81612	0.22935
8.09787	0.364546	8.09197	0.186066		7.77723	0.254199	7.82431	0.225403
8.10606	0.352959	8.10016	0.180055		7.78542	0.25184	7.8325	0.221468
8.11425	0.341683	8.10835	0.174267		7.79361	0.249137	7.84069	0.217571
8.12244	0.330718	8.11654	0.168693		7.8018	0.246293	7.84888	0.213722
8.13063	0.320065	8.12473	0.163326		7.80999	0.243358	7.85707	0.209887
8.13882	0.30972	8.13292	0.15816		7.81818	0.24041	7.86526	0.205939
8.14701	0.299677	8.14111	0.153191		7.82636	0.237506	7.87345	0.201944
8.1552	0.28993	8.1493	0.148409		7.83455	0.235047	7.88164	0.198048
8.16339	0.280477	8.15749	0.143807		7.84274	0.232912	7.88983	0.194176
8.17158	0.271317	8.16568	0.139379		7.85093	0.230847	7.89802	0.1901
8.17977	0.262444	8.17387	0.135122		7.85912	0.228677	7.90621	0.185941
8.18796	0.253852	8.18206	0.131031		7.86731	0.225853	7.9144	0.181939
8.19615	0.245538	8.19025	0.127098		7.8755	0.222569	7.92259	0.178147
8.20434	0.237498	8.19844	0.123318		7.88369	0.219139	7.93078	0.1743
8.21253	0.229722	8.20663	0.119688		7.89188	0.215654	7.93897	0.170494
8.22072	0.222208	8.21482	0.116199		7.90007	0.212555	7.94716	0.166893
8.22891	0.214952	8.22301	0.112846		7.90826	0.209838	7.95535	0.16346
8.2371	0.207944	8.2312	0.109622		7.91645	0.20707	7.96354	0.15975
8.24529	0.201176	8.23939	0.106522		7.92464	0.204081	7.97173	0.155731
8.25348	0.194641	8.24758	0.10354		7.93283	0.20072	7.97992	0.151726
8.26167	0.188335	8.25577	0.100673		7.94102	0.197095	7.98811	0.147812
8.26986	0.182255	8.26396	0.0979186		7.94921	0.193348	7.9963	0.144036
8.27805	0.176389	8.27215	0.09527		7.9574	0.189382	8.00449	0.140471
8.28624	0.170731	8.28034	0.0927231		7.96559	0.185373	8.01268	0.137068
8.29443	0.165273	8.28853	0.0902748		7.97378	0.181438	8.02087	0.133776
8.30262	0.160011	8.29672	0.0879207		7.98197	0.177548	8.02906	0.130557
8.31081	0.154934	8.30491	0.0856555		7.99016	0.173626	8.03724	0.127266
8.319	0.150039	8.3131	0.083475		7.99835	0.169746	8.04543	0.123844
8.32719	0.145323	8.32129	0.0813765		8.00654	0.165873	8.05362	0.120477
8.33538	0.140779	8.32948	0.0793552		8.01473	0.161992	8.06181	0.117275
8.34357	0.136399	8.33767	0.0774082		8.02292	0.15818	8.07	0.114065
8.35176	0.132177	8.34586	0.0755336		8.03111	0.154593	8.07819	0.110869
8.35995	0.128108	8.35405	0.0737243		8.0393	0.151476	8.08638	0.107726
8.36814	0.124182	8.36224	0.0719768		8.04749	0.148765	8.09457	0.10466
8.37633	0.120392	8.37043	0.070289		8.05568	0.145865	8.10276	0.101812
8.38452	0.116738	8.37862	0.0686555		8.06387	0.142477	8.11095	0.0991979
8.39271	0.113216	8.38681	0.0670752		8.07206	0.138931	8.11914	0.0966252
8.4009	0.109817	8.395	0.0655458		8.08025	0.13543	8.12733	0.0939955
8.40909	0.106537	8.40319	0.0640642		8.08844	0.131878	8.13552	0.0914264
8.41728	0.103372	8.41138	0.0626283		8.09663	0.128365	8.14371	0.0890467
8.42547	0.100316	8.41957	0.0612355		8.10482	0.124984	8.1519	0.0867656
8.43366	0.0973655	8.42776	0.0598849		8.11301	0.121723	8.16009	0.0844998
8.44185	0.0945181	8.43595	0.0585742		8.1212	0.118528	8.16828	0.0821092
8.45004	0.0917729	8.44414	0.0572997		8.12939	0.115334	8.17647	0.079573
8.45823	0.0891275	8.45233	0.0560603		8.13758	0.112213	8.18466	0.0770917
8.46642	0.086575	8.46052	0.0548546		8.14577	0.109274	8.19285	0.0747485
8.4746	0.0841073	8.4687	0.0536811		8.15396	0.106458	8.20104	0.0725277
8.48279	0.0817204	8.47689	0.0525386		8.16215	0.1037	8.20923	0.0704066
8.49098	0.0794149	8.48508	0.0514268		8.17034	0.100767	8.21742	0.0683541
8.49917	0.0771894	8.49327	0.0503466		8.17853	0.0977188	8.22561	0.0663564
8.50736	0.0750392	8.50146	0.049296		8.18672	0.094781	8.2338	0.0644197
8.51555	0.0729591	8.50965	0.048273		8.19491	0.0919556	8.24199	0.0627597
8.52374	0.0709438	8.51784	0.0472779		8.2031	0.0892065	8.25018	0.0612954
8.53193	0.0689905	8.52603	0.0463103		8.21128	0.0868914	8.25837	0.0598836
8.54012	0.0671004	8.53422	0.0453665		8.21947	0.0850045	8.26656	0.0584954
8.54831	0.0652696	8.54241	0.0444431		8.22766	0.0831521	8.27475	0.0569697
8.5565	0.0634937	8.5506	0.0435413		8.23585	0.0811815	8.28294	0.0553738
8.56469	0.0617746	8.55879	0.0426611		8.24404	0.0789442	8.29113	0.0537124
8.57288	0.060111	8.56698	0.0417981		8.25223	0.076496	8.29932	0.0520478
8.58107	0.0584997	8.57517	0.040951		8.26042	0.0739862	8.30751	0.0507212
8.58926	0.0569395	8.58336	0.0401217		8.26861	0.071623	8.3157	0.0498282
8.59745	0.0554275	8.59155	0.0393098		8.2768	0.0696247	8.32389	0.0490599
8.60564	0.0539636	8.59974	0.038513		8.28499	0.067855	8.33208	0.0482469
8.61383	0.0525492	8.60793	0.0377308		8.29318	0.0661771	8.34027	0.0473322
8.62202	0.0511789	8.61612	0.0369672		8.30137	0.0644737	8.34846	0.0458962
8.63021	0.049849	8.62431	0.036222		8.30956	0.0623502	8.35665	0.0441502
8.6384	0.0485602	8.6325	0.0354912		8.31775	0.0600397	8.36484	0.0425795
8.64659	0.0473126	8.64069	0.034776		8.32594	0.0579179	8.37303	0.0411782
8.65478	0.0461065	8.64888	0.0340781		8.33413	0.0560434	8.38122	0.0398539
8.66297	0.0449399	8.65707	0.0333962		8.34232	0.0544746	8.38941	0.0385978
8.67116	0.0438093	8.66526	0.0327278		8.35051	0.0531327	8.3976	0.0373652
8.67935	0.0427134	8.67345	0.0320742		8.3587	0.0519066	8.40579	0.0362526
8.68754	0.0416514	8.68164	0.0314351		8.36689	0.0506721	8.41398	0.0353308
8.69573	0.0406207	8.68983	0.030808		8.37508	0.0493668	8.42216	0.034607
8.70392	0.0396184	8.69802	0.0301923		8.38327	0.047972	8.43035	0.0339916
8.71211	0.0386423	8.70621	0.0295878		8.39146	0.0469255	8.43854	0.03342
8.7203	0.0376927	8.7144	0.0289953		8.39965	0.0460663	8.44673	0.0329507
8.72849	0.0367709	8.72259	0.0284145		8.40784	0.0451022	8.45492	0.0324656
8.73668	0.0358769	8.73078	0.0278437		8.41603	0.0438107	8.46311	0.0318664
8.74487	0.0350104	8.73897	0.0272831		8.42422	0.042114	8.4713	0.0310502
8.75306	0.0341714	8.74716	0.0267328		8.43241	0.040315	8.47949	0.0299585
8.76125	0.0333591	8.75535	0.026195		8.4406	0.0386143	8.48768	0.0288593
8.76944	0.0325694	8.76354	0.0256707		8.44879	0.0370127	8.49587	0.028076
8.77763	0.0318024	8.77173	0.0251572		8.45698	0.0354926	8.50406	0.027446
8.78582	0.0310585	8.77992	0.024654		8.46517	0.0338982	8.51225	0.0267992
8.79401	0.0303356	8.78811	0.0241602		8.47336	0.0322972	8.52044	0.0260878
8.8022	0.0296326	8.7963	0.023675		8.48155	0.0307542	8.52863	0.0254118
8.81039	0.0289474	8.80449	0.0232007		8.48974	0.02924	8.53682	0.0247204
8.81858	0.0282811	8.81268	0.0227386		8.49793	0.0277496	8.54501	0.0239281
8.82677	0.0276355	8.82087	0.0222881		8.50612	0.0263308	8.5532	0.022848
8.83496	0.027007	8.82906	0.0218481		8.51431	0.0250811	8.56139	0.0216385
8.84315	0.0263919	8.83725	0.0214168		8.5225	0.0239481	8.56958	0.0204983
8.85134	0.0257917	8.84544	0.0209933		8.53069	0.0228686	8.57777	0.0195299
8.85952	0.025209	8.85362	0.0205774		8.53888	0.0218093	8.58596	0.0187034
8.86771	0.0246434	8.86181	0.0201691		8.54707	0.0207379	8.59415	0.0182328
8.8759	0.0240939	8.87	0.0197689		8.55526	0.0199323	8.60234	0.0180853
8.88409	0.0235575	8.87819	0.0193776		8.56345	0.0196158	8.61053	0.018017
8.89228	0.0230319	8.88638	0.0189973		8.57164	0.019609	8.61872	0.0179305
8.90047	0.0225176	8.89457	0.0186271		8.57983	0.019652	8.62691	0.0178095
8.90866	0.0220147	8.90276	0.0182643		8.58802	0.0196591	8.6351	0.0176269
8.91685	0.0215267	8.91095	0.0179085		8.5962	0.0191241	8.64329	0.0170334
8.92504	0.021056	8.91914	0.0175602		8.60439	0.0181274	8.65148	0.0161377
8.93323	0.0205999	8.92733	0.0172219		8.61258	0.0170696	8.65967	0.01522
8.94142	0.0201547	8.93552	0.0168939		8.62077	0.0162158	8.66786	0.0143254
8.94961	0.0197223	8.94371	0.0165723		8.62896	0.0159474	8.67605	0.0133941
8.9578	0.0193034	8.9519	0.0162558		8.63715	0.0159008	8.68424	0.0124439
8.96599	0.0188946	8.96009	0.0159462		8.64534	0.0157309	8.69243	0.0115376
8.97418	0.0184956	8.96828	0.0156452		8.65353	0.0153205	8.70062	0.0109606
8.98237	0.0181083	8.97647	0.0153513		8.66172	0.0146714	8.70881	0.0106977
8.99056	0.0177326	8.98466	0.0150611		8.66991	0.0138404	8.717	0.0105212
8.99875	0.0173681	8.99285	0.014775		8.6781	0.0128162	8.72519	0.0103511
9.00694	0.0170122	9.00104	0.0144941		8.68629	0.0117593	8.73338	0.0101798
9.01513	0.01666	9.00923	0.0142192		8.69448	0.0107951	8.74157	0.00999554
9.02332	0.0163113	9.01742	0.0139507		8.70267	0.00989972	8.74976	0.00966742
9.03151	0.0159694	9.02561	0.0136861		8.71086	0.00904923	8.75795	0.00911986
9.0397	0.0156351	9.0338	0.0134248		8.71905	0.00814166	8.76614	0.00847406
9.04789	0.0153065	9.04199	0.0131687		8.72724	0.00731882	8.77433	0.00792694
9.05608	0.0149856	9.05018	0.0129179		8.73543	0.00665	8.78252	0.00747378
9.06427	0.0146784	9.05837	0.0126726		8.74362	0.00596206	8.79071	0.00698786
9.07246	0.014383	9.06656	0.0124327		8.75181	0.00517519	8.7989	0.00642688
9.08065	0.0140941	9.07475	0.0121986		8.76	0.00445865	8.80708	0.0061077
9.08884	0.0138094	9.08294	0.0119709		8.76819	0.00383552	8.81527	0.00593016
9.09703	0.0135297	9.09113	0.0117483		8.77638	0.00325042	8.82346	0.00569887
9.10522	0.0132556	9.09932	0.011529		8.78457	0.00283948	8.83165	0.00534974
9.11341	0.0129868	9.10751	0.0113128		8.79276	0.00249009	8.83984	0.00495172
9.1216	0.012725	9.1157	0.011102		8.80095	0.00207355	8.84803	0.00461143
9.12979	0.012471	9.12389	0.0108955		8.80914	0.00153045	8.85622	0.00430058
9.13798	0.0122216	9.13208	0.0106913		8.81733	0.00096894	8.86441	0.00398578
9.14617	0.0119753	9.14027	0.0104913		8.82552	0.00052577	8.8726	0.00366664
9.15436	0.0117333	9.14846	0.0102953		8.83371	0.00019682	8.88079	0.00334459
9.16255	0.0114977	9.15665	0.0101002		8.8419	0.00010702	8.88898	0.0030201
9.17074	0.0112701	9.16484	0.00990721		8.85009	0.00021809	8.89717	0.00257989
9.17893	0.0110493	9.17303	0.00971736		8.85828	0.00025863	8.90536	0.00202573
9.18712	0.0108333	9.18122	0.00953118		8.86647	0.00011734	8.91355	0.00160245
9.19531	0.0106224	9.18941	0.00935052		8.87466	0.00020329	8.92174	0.00143748
9.2035	0.0104185	9.1976	0.00917361		8.88285	0.00128987	8.92993	0.00143178
9.21169	0.0102208	9.20579	0.00899772		8.89104	0.00281737	8.93812	0.00145021
9.21988	0.0100286	9.21398	0.0088232		8.89923	0.00421073	8.94631	0.00144709
9.22807	0.00984253	9.22217	0.0086523		8.90742	0.00533714	8.9545	0.00135568
9.23626	0.00966168	9.23036	0.00848466		8.91561	0.00612018	8.96269	0.00112307
9.24444	0.00948657	9.23854	0.00831996		8.9238	0.00648408	8.97088	0.00099957
9.25263	0.0093179	9.24673	0.00815698		8.93199	0.00638931	8.97907	0.00122985
9.26082	0.0091548	9.25492	0.00799371		8.94018	0.00564899	8.98726	0.00171317
9.26901	0.00899625	9.26311	0.00783215		8.94837	0.00490804	8.99545	0.00219158
9.2772	0.00884277	9.2713	0.00767414		8.95656	0.00433381	9.00364	0.00256575
9.28539	0.00869576	9.27949	0.00751777		8.96475	0.00371217	9.01183	0.00296969
9.29358	0.00855343	9.28768	0.00736341		8.97293	0.00297956	9.02002	0.00331327
9.30177	0.00841366	9.29587	0.00721204		8.98112	0.00220458	9.02821	0.00348801
9.30996	0.00827677	9.30406	0.0070635		8.98931	0.00145718	9.0364	0.00338502
9.31815	0.00814472	9.31225	0.0069178		8.9975	0.00070687	9.04459	0.00295896
9.32634	0.00801862	9.32044	0.00677455		9.00569	2.93e-05	9.05278	0.00241116
9.33453	0.00789833	9.32863	0.00663468		9.01388	-0.0005349	9.06097	0.0018613
9.34272	0.0077816	9.33682	0.00649909		9.02207	-0.0010601	9.06916	0.00129042
9.35091	0.00766909	9.34501	0.00636627		9.03026	-0.0015862	9.07735	0.00074939
9.3591	0.00756165	9.3532	0.00623549		9.03845	-0.002213	9.08554	0.00070697
9.36729	0.00745739	9.36139	0.0061091		9.04664	-0.0028562	9.09373	0.00098231
9.37548	0.00735475	9.36958	0.00598696		9.05483	-0.0034207	9.10192	0.00122911
9.38367	0.00725255	9.37777	0.00586682		9.06302	-0.0039442	9.11011	0.00141673
9.39186	0.00715127	9.38596	0.00574994		9.07121	-0.0044513	9.1183	0.00152777
9.40005	0.00705055	9.39415	0.00563645		9.0794	-0.0049611	9.12649	0.00155035
9.40824	0.0069508	9.40234	0.00552532		9.08759	-0.0054284	9.13468	0.00111893
9.41643	0.00685362	9.41053	0.0054164		9.09578	-0.0058495	9.14287	0.00045088
9.42462	0.00675944	9.41872	0.0053083		9.10397	-0.0062462	9.15106	-2.59e-05
9.43281	0.00666379	9.42691	0.0052008		9.11216	-0.0065438	9.15925	-0.0003723
9.441	0.0065661	9.4351	0.00509527		9.12035	-0.0067843	9.16744	-0.0007304
9.44919	0.00647062	9.44329	0.00499318		9.12854	-0.0070273	9.17563	-0.0011297
9.45738	0.00637968	9.45148	0.00489562		9.13673	-0.0073907	9.18381	-0.0016633
9.46557	0.00629207	9.45967	0.00480276		9.14492	-0.0077929	9.192	-0.0022286
9.47376	0.00620511	9.46786	0.00471222		9.15311	-0.0080106	9.20019	-0.0025566
9.48195	0.00611942	9.47605	0.00462388		9.1613	-0.0080046	9.20838	-0.002656
9.49014	0.00603682	9.48424	0.00453847		9.16949	-0.0079145	9.21657	-0.0027939
9.49833	0.00595655	9.49243	0.00445596		9.17768	-0.0078786	9.22476	-0.0030869
9.50652	0.00587931	9.50062	0.00437518		9.18587	-0.0079363	9.23295	-0.0031083
9.51471	0.00580634	9.50881	0.00429714		9.19406	-0.0081495	9.24114	-0.0029839
9.5229	0.00573739	9.517	0.00422183		9.20225	-0.0085435	9.24933	-0.0029686
9.53109	0.00567202	9.52519	0.00414845		9.21044	-0.0089515	9.25752	-0.0031387
9.53928	0.00560876	9.53338	0.00407706		9.21863	-0.0093181	9.26571	-0.0034711
9.54747	0.00554768	9.54157	0.00400844		9.22682	-0.0096733	9.2739	-0.0038049
9.55566	0.00548759	9.54976	0.00394292		9.23501	-0.0099809	9.28209	-0.0041061
9.56385	0.00542532	9.55795	0.00387979		9.2432	-0.0102401	9.29028	-0.0044012
9.57204	0.00536184	9.56614	0.00381593		9.25139	-0.0104647	9.29847	-0.004764
9.58023	0.0052989	9.57433	0.00375043		9.25958	-0.0106734	9.30666	-0.0052076
9.58842	0.00523826	9.58252	0.00368631		9.26777	-0.0108787	9.31485	-0.0056519
9.59661	0.00518085	9.59071	0.00362507		9.27596	-0.0111267	9.32304	-0.0060332
9.6048	0.005124	9.5989	0.00356468		9.28415	-0.0113122	9.33123	-0.0063556
9.61299	0.00506659	9.60709	0.00350705		9.29234	-0.0114672	9.33942	-0.0066768
9.62117	0.00500868	9.61527	0.00345416		9.30053	-0.0116673	9.34761	-0.0070242
9.62936	0.00495053	9.62346	0.00340504		9.30872	-0.0119245	9.3558	-0.0073812
9.63755	0.00489355	9.63165	0.00335855		9.31691	-0.0120194	9.36399	-0.0075275
9.64574	0.00483839	9.63984	0.00331423		9.3251	-0.0117335	9.37218	-0.0069472
9.65393	0.00478416	9.64803	0.00327145		9.33329	-0.011276	9.38037	-0.0060427
9.66212	0.00473174	9.65622	0.00322976		9.34148	-0.0109972	9.38856	-0.0052318
9.67031	0.00468054	9.66441	0.00318841		9.34967	-0.0110071	9.39675	-0.0046181
9.6785	0.00462958	9.6726	0.00314707		9.35785	-0.0112533	9.40494	-0.0046415
9.68669	0.0045779	9.68079	0.0031064		9.36604	-0.0115651	9.41313	-0.0048815
9.69488	0.00452717	9.68898	0.00306742		9.37423	-0.0118003	9.42132	-0.0049647
9.70307	0.00447876	9.69717	0.00303044		9.38242	-0.0119687	9.42951	-0.0049924
9.71126	0.00442975	9.70536	0.00299586		9.39061	-0.0121194	9.4377	-0.0050075
9.71945	0.00437813	9.71355	0.00296376		9.3988	-0.0122661	9.44589	-0.0049742
9.72764	0.00432312	9.72174	0.00293345		9.40699	-0.0123605	9.45408	-0.0046709
9.73583	0.00426481	9.72993	0.00290448		9.41518	-0.0122717	9.46227	-0.0041892
9.74402	0.0042055	9.73812	0.00287477		9.42337	-0.0121249	9.47046	-0.0037763
9.75221	0.00414797	9.74631	0.00284316		9.43156	-0.0120422	9.47865	-0.0034977
9.7604	0.00409154	9.7545	0.00281174		9.43975	-0.0120995	9.48684	-0.0035905
9.76859	0.0040349	9.76269	0.00278151		9.44794	-0.0123633	9.49503	-0.0038085
9.77678	0.00397786	9.77088	0.00275046		9.45613	-0.0126741	9.50322	-0.0039364
9.78497	0.0039219	9.77907	0.00271851		9.46432	-0.012912	9.51141	-0.0040052
9.79316	0.00386767	9.78726	0.00268851		9.47251	-0.0130977	9.5196	-0.0041008
9.80135	0.00381469	9.79545	0.00266246		9.4807	-0.0132968	9.52779	-0.0042754
9.80954	0.00376358	9.80364	0.00263975		9.48889	-0.0135383	9.53598	-0.0045955
9.81773	0.00371296	9.81183	0.00261981		9.49708	-0.0136595	9.54417	-0.0050193
9.82592	0.00366677	9.82002	0.00260188		9.50527	-0.0134466	9.55236	-0.005439
9.83411	0.00362635	9.82821	0.0025841		9.51346	-0.0129972	9.56055	-0.0058381
9.8423	0.00358858	9.8364	0.00256567		9.52165	-0.0125363	9.56873	-0.006228
9.85049	0.00355227	9.84459	0.00254689		9.52984	-0.0121379	9.57692	-0.0066405
9.85868	0.00351698	9.85278	0.00252651		9.53803	-0.0119116	9.58511	-0.0070304
9.86687	0.00348069	9.86097	0.0025021		9.54622	-0.0120546	9.5933	-0.0071647
9.87506	0.0034424	9.86916	0.00247475		9.55441	-0.0122317	9.60149	-0.0070177
9.88325	0.0034022	9.87735	0.00244626		9.5626	-0.0121741	9.60968	-0.0067949
9.89144	0.00335845	9.88554	0.00241739		9.57079	-0.01203	9.61787	-0.0065881
9.89963	0.00331422	9.89373	0.00238934		9.57898	-0.0119027	9.62606	-0.0064523
9.90782	0.00327214	9.90192	0.00236137		9.58717	-0.0117965	9.63425	-0.0063442
9.91601	0.00323136	9.91011	0.0023335		9.59536	-0.0116756	9.64244	-0.006259
9.9242	0.00319051	9.9183	0.00230763		9.60355	-0.0113961	9.65063	-0.0062254
9.93239	0.00314725	9.92649	0.0022837		9.61174	-0.0110799	9.65882	-0.0062948
9.94058	0.00310128	9.93468	0.00226095		9.61993	-0.0108553	9.66701	-0.0062296
9.94877	0.00305506	9.94287	0.0022392		9.62812	-0.0109246	9.6752	-0.0060509
9.95696	0.00300929	9.95106	0.00221594		9.63631	-0.0111885	9.68339	-0.0058859
9.96515	0.00296337	9.95925	0.00219157		9.6445	-0.0113521	9.69158	-0.0057604
9.97334	0.00291871	9.96744	0.00216567		9.65269	-0.0114067	9.69977	-0.0055981
9.98153	0.00287523	9.97563	0.00213714		9.66088	-0.0114799	9.70796	-0.0054275
9.98972	0.00283193	9.98382	0.00210884		9.66907	-0.0116159	9.71615	-0.0053061
9.99791	0.00278961	9.99201	0.00208217		9.67726	-0.0117595	9.72434	-0.0054412
10.0061	0.00274898	10.0002	0.00205678		9.68545	-0.0118291	9.73253	-0.005527
10.0143	0.00270797	10.0084	0.00203191		9.69364	-0.011825	9.74072	-0.0054488
10.0225	0.00266484	10.0166	0.00200729		9.70183	-0.0117981	9.74891	-0.0053811
10.0307	0.00262059	10.0248	0.00198305		9.71002	-0.011767	9.7571	-0.0053643
10.0389	0.0025763	10.033	0.00195854		9.71821	-0.0115638	9.76529	-0.0054669
10.047	0.00253255	10.0411	0.00193339		9.7264	-0.0110544	9.77348	-0.0056606
10.0552	0.00248912	10.0493	0.00190909		9.73459	-0.0101462	9.78167	-0.0059141
10.0634	0.00244554	10.0575	0.00188609		9.74277	-0.009263	9.78986	-0.0062436
10.0716	0.00240319	10.0657	0.00186408		9.75096	-0.0087028	9.79805	-0.0066496
10.0798	0.002363	10.0739	0.00184195		9.75915	-0.0087905	9.80624	-0.0070718
10.088	0.00232438	10.0821	0.00181895		9.76734	-0.0092231	9.81443	-0.0074335
10.0962	0.00228711	10.0903	0.00179366		9.77553	-0.0096649	9.82262	-0.0076588
10.1044	0.00225031	10.0985	0.0017645		9.78372	-0.010139	9.83081	-0.0077157
10.1126	0.00221313	10.1067	0.00173215		9.79191	-0.0105766	9.839	-0.0072489
10.1208	0.00217392	10.1149	0.0016998		9.8001	-0.0109239	9.84719	-0.0065072
10.1289	0.00213398	10.123	0.00166866		9.80829	-0.0111845	9.85538	-0.0058267
10.1371	0.00209734	10.1312	0.00163845		9.81648	-0.0113651	9.86357	-0.0052224
10.1453	0.00206389	10.1394	0.00160942		9.82467	-0.0115388	9.87176	-0.0047235
10.1535	0.00203215	10.1476	0.00158168		9.83286	-0.0117501	9.87995	-0.0043456
10.1617	0.00200186	10.1558	0.00155289		9.84105	-0.0120559	9.88814	-0.0041207
10.1699	0.00197339	10.164	0.0015228		9.84924	-0.0124097	9.89633	-0.003673
10.1781	0.00194708	10.1722	0.00149218		9.85743	-0.0127427	9.90452	-0.0030556
10.1863	0.00192236	10.1804	0.00146122		9.86562	-0.0129762	9.91271	-0.0028214
10.1945	0.0018988	10.1886	0.00143101		9.87381	-0.0129993	9.9209	-0.0031755
10.2026	0.00187602	10.1967	0.00140203		9.882	-0.0128645	9.92909	-0.0037821
10.2108	0.00185054	10.2049	0.00137367		9.89019	-0.0127209	9.93728	-0.00415
10.219	0.00182229	10.2131	0.0013461		9.89838	-0.012624	9.94547	-0.0042886
10.2272	0.00179041	10.2213	0.00131978		9.90657	-0.0126564	9.95365	-0.00437
10.2354	0.00175642	10.2295	0.00129448		9.91476	-0.0129686	9.96184	-0.0043019
10.2436	0.00172315	10.2377	0.00127005		9.92295	-0.013385	9.97003	-0.0042237
10.2518	0.00169168	10.2459	0.00124648		9.93114	-0.0136387	9.97822	-0.0042747
10.26	0.00166277	10.2541	0.00122291		9.93933	-0.0134909	9.98641	-0.0046746
10.2682	0.00163589	10.2623	0.00119742		9.94752	-0.013171	9.9946	-0.0051791
10.2764	0.00161228	10.2705	0.00117133		9.95571	-0.0128977	10.0028	-0.0055971
10.2845	0.00159092	10.2786	0.00114605		9.9639	-0.0128951	10.011	-0.0059672
10.2927	0.00157038	10.2868	0.00111936		9.97209	-0.0130061	10.0192	-0.0060698
10.3009	0.00155025	10.295	0.00109133		9.98028	-0.013138	10.0274	-0.0056209
10.3091	0.00153068	10.3032	0.00106366		9.98847	-0.0133528	10.0356	-0.0048096
10.3173	0.00151166	10.3114	0.00103678		9.99666	-0.0135454	10.0437	-0.0038998
10.3255	0.00149298	10.3196	0.00101026		10.0048	-0.013438	10.0519	-0.0030964
10.3337	0.0014746	10.3278	0.00098283		10.013	-0.0131946	10.0601	-0.0024933
10.3419	0.00145648	10.336	0.00095488		10.0212	-0.0130085	10.0683	-0.0023626
10.3501	0.0014381	10.3442	0.00092665		10.0294	-0.0129462	10.0765	-0.0023914
10.3583	0.00141863	10.3524	0.00089792		10.0376	-0.0128872	10.0847	-0.0021123
10.3664	0.00139817	10.3605	0.00086867		10.0458	-0.0127718	10.0929	-0.0016989
10.3746	0.00137596	10.3687	0.00084242		10.054	-0.0127809	10.1011	-0.0013281
10.3828	0.0013509	10.3769	0.0008199		10.0622	-0.0130045	10.1093	-0.0013604
10.391	0.00132221	10.3851	0.00079952		10.0704	-0.0133028	10.1175	-0.0019214
10.3992	0.00129151	10.3933	0.00078083		10.0786	-0.0135898	10.1256	-0.0025844
10.4074	0.00126081	10.4015	0.00076334		10.0867	-0.0139403	10.1338	-0.0030368
10.4156	0.00123028	10.4097	0.00074652		10.0949	-0.0143043	10.142	-0.0033251
10.4238	0.00120334	10.4179	0.0007302		10.1031	-0.0143905	10.1502	-0.0035526
10.432	0.00118109	10.4261	0.00071434		10.1113	-0.0142136	10.1584	-0.0037636
10.4402	0.00116115	10.4343	0.00069889		10.1195	-0.0138855	10.1666	-0.0039717
10.4483	0.00114249	10.4424	0.00068201		10.1277	-0.0135584	10.1748	-0.0043387
10.4565	0.00112657	10.4506	0.00066349		10.1359	-0.0133263	10.183	-0.0048253
10.4647	0.00111271	10.4588	0.00064512		10.1441	-0.0133664	10.1912	-0.0053365
10.4729	0.00109982	10.467	0.00062741		10.1523	-0.0136709	10.1993	-0.0058176
10.4811	0.00108836	10.4752	0.00060971		10.1605	-0.0138747	10.2075	-0.0062475
10.4893	0.00107816	10.4834	0.00059168		10.1686	-0.0137272	10.2157	-0.0066564
10.4975	0.00106714	10.4916	0.00057337		10.1768	-0.0133998	10.2239	-0.0070573
10.5057	0.00105422	10.4998	0.00055453		10.185	-0.0130672	10.2321	-0.0072866
10.5139	0.0010404	10.508	0.00053388		10.1932	-0.0127519	10.2403	-0.0072445
10.5221	0.00102621	10.5162	0.00051177		10.2014	-0.0124317	10.2485	-0.0070381
10.5302	0.00101211	10.5243	0.00048938		10.2096	-0.0120927	10.2567	-0.0067706
10.5384	0.00099785	10.5325	0.00046498		10.2178	-0.0116966	10.2649	-0.0064839
10.5466	0.00098304	10.5407	0.00043824		10.226	-0.0113101	10.2731	-0.0063303
10.5548	0.00096762	10.5489	0.00041317		10.2342	-0.0109933	10.2812	-0.0063936
10.563	0.00095168	10.5571	0.00039051		10.2424	-0.0111091	10.2894	-0.0067152
10.5712	0.00093556	10.5653	0.00036918		10.2505	-0.011037	10.2976	-0.007254
10.5794	0.00091691	10.5735	0.00034874		10.2587	-0.0106887	10.3058	-0.0077778
10.5876	0.00089615	10.5817	0.00032895		10.2669	-0.0103658	10.314	-0.0079951
10.5958	0.00087864	10.5899	0.00031007		10.2751	-0.0101772	10.3222	-0.0078439
10.6039	0.00086643	10.598	0.00029226		10.2833	-0.0100492	10.3304	-0.0075135
10.6121	0.00085706	10.6062	0.0002765		10.2915	-0.0099418	10.3386	-0.007109
10.6203	0.00084913	10.6144	0.0002619		10.2997	-0.0098881	10.3468	-0.0066449
10.6285	0.000842	10.6226	0.00024746		10.3079	-0.0099744	10.355	-0.0059488
10.6367	0.0008347	10.6308	0.00023269		10.3161	-0.0102277	10.3631	-0.0050341
10.6449	0.00082688	10.639	0.000218		10.3242	-0.0106226	10.3713	-0.0039894
10.6531	0.00081811	10.6472	0.00020561		10.3324	-0.0109642	10.3795	-0.002788
10.6613	0.0008082	10.6554	0.00019569		10.3406	-0.0107611	10.3877	-0.0013643
10.6695	0.00079413	10.6636	0.00018704		10.3488	-0.0100586	10.3959	-2.21e-05
10.6777	0.00077633	10.6718	0.00017965		10.357	-0.009166	10.4041	0.00102978
10.6858	0.00075832	10.6799	0.00017321		10.3652	-0.0084553	10.4123	0.00154595
10.694	0.0007421	10.6881	0.00016598		10.3734	-0.0081035	10.4205	0.00175035
10.7022	0.0007292	10.6963	0.00015711		10.3816	-0.0082202	10.4287	0.00195542
10.7104	0.00072017	10.7045	0.00014551		10.3898	-0.0086801	10.4369	0.00217673
10.7186	0.0007144	10.7127	0.00013029		10.398	-0.0091249	10.445	0.00218828
10.7268	0.00070986	10.7209	0.00011313		10.4061	-0.0094817	10.4532	0.00186448
10.735	0.0007052	10.7291	9.61e-05		10.4143	-0.0098253	10.4614	0.00108779
10.7432	0.00070026	10.7373	7.76e-05		10.4225	-0.0101722	10.4696	8.22e-05
10.7514	0.00069236	10.7455	5.78e-05		10.4307	-0.010467	10.4778	-0.0009028
10.7596	0.00068343	10.7537	3.76e-05		10.4389	-0.01077	10.486	-0.0018306
10.7677	0.00067542	10.7618	1.59e-05		10.4471	-0.0111409	10.4942	-0.0021094
10.7759	0.00066763	10.77	-5.71e-06		10.4553	-0.0115967	10.5024	-0.0017387
10.7841	0.00065974	10.7782	-2.44e-05		10.4635	-0.0119412	10.5106	-0.0011695
10.7923	0.00065133	10.7864	-4.1e-05		10.4717	-0.0122072	10.5188	-0.0006363
10.8005	0.00064171	10.7946	-5.31e-05		10.4799	-0.0125017	10.5269	-0.0002036
10.8087	0.00062989	10.8028	-5.88e-05		10.488	-0.0127194	10.5351	-9.17e-05
10.8169	0.00061557	10.811	-6.18e-05		10.4962	-0.0128437	10.5433	-0.0007034
10.8251	0.00060147	10.8192	-6.52e-05		10.5044	-0.0129282	10.5515	-0.0017007
10.8333	0.00058828	10.8274	-6.91e-05		10.5126	-0.0130622	10.5597	-0.0025179
10.8415	0.00057538	10.8356	-7.39e-05		10.5208	-0.0132906	10.5679	-0.0031695
10.8496	0.00056249	10.8437	-7.99e-05		10.529	-0.0135167	10.5761	-0.0037736
10.8578	0.00055208	10.8519	-8.78e-05		10.5372	-0.0137381	10.5843	-0.0043373
10.866	0.00054367	10.8601	-9.83e-05		10.5454	-0.0139918	10.5925	-0.0048431
10.8742	0.00053529	10.8683	-0.0001101		10.5536	-0.0142829	10.6006	-0.0053053
10.8824	0.00052662	10.8765	-0.0001217		10.5618	-0.0144756	10.6088	-0.0058274
10.8906	0.000515	10.8847	-0.0001328		10.5699	-0.0145125	10.617	-0.0064594
10.8988	0.00050152	10.8929	-0.0001436		10.5781	-0.0145724	10.6252	-0.0069336
10.907	0.00049029	10.9011	-0.0001545		10.5863	-0.0147528	10.6334	-0.007251
10.9152	0.00048144	10.9093	-0.0001643		10.5945	-0.0149937	10.6416	-0.0075248
10.9234	0.00047368	10.9175	-0.0001729		10.6027	-0.0150291	10.6498	-0.0077684
10.9315	0.0004664	10.9256	-0.0001805		10.6109	-0.0148544	10.658	-0.0079887
10.9397	0.00045923	10.9338	-0.0001874		10.6191	-0.0146076	10.6662	-0.0079484
10.9479	0.00045204	10.942	-0.0001925		10.6273	-0.0143185	10.6744	-0.0077451
10.9561	0.00044482	10.9502	-0.0001952		10.6355	-0.0138896	10.6825	-0.0075409
10.9643	0.00043743	10.9584	-0.0001969		10.6437	-0.0133592	10.6907	-0.0072449
10.9725	0.00042974	10.9666	-0.0001986		10.6518	-0.0128679	10.6989	-0.006892
10.9807	0.00041905	10.9748	-0.0002009		10.66	-0.0124616	10.7071	-0.0065499
10.9889	0.00040605	10.983	-0.0002029		10.6682	-0.0122083	10.7153	-0.0063688
10.9971	0.00039236	10.9912	-0.0002046		10.6764	-0.0120426	10.7235	-0.0064341
11.0052	0.00037731	10.9993	-0.0002069		10.6846	-0.0118006	10.7317	-0.0067061
11.0134	0.00036208	11.0075	-0.0002105		10.6928	-0.0115303	10.7399	-0.0070517
11.0216	0.0003481	11.0157	-0.0002146		10.701	-0.0113005	10.7481	-0.007399
11.0298	0.0003356	11.0239	-0.000219		10.7092	-0.0111473	10.7563	-0.0077552
11.038	0.00032423	11.0321	-0.0002242		10.7174	-0.0109258	10.7644	-0.0081716
11.0462	0.00031375	11.0403	-0.0002316		10.7255	-0.0105926	10.7726	-0.0086483
11.0544	0.00030534	11.0485	-0.0002403		10.7337	-0.0102733	10.7808	-0.0090362
11.0626	0.00029933	11.0567	-0.0002494		10.7419	-0.0100173	10.789	-0.009316
11.0708	0.00029509	11.0649	-0.0002582		10.7501	-0.0095612	10.7972	-0.00956
11.079	0.00029113	11.0731	-0.0002667		10.7583	-0.0089284	10.8054	-0.0097881
11.0871	0.0002867	11.0812	-0.0002752		10.7665	-0.0083094	10.8136	-0.0099623
11.0953	0.00028128	11.0894	-0.0002838		10.7747	-0.0077488	10.8218	-0.0100594
11.1035	0.00027426	11.0976	-0.000291		10.7829	-0.0076545	10.83	-0.0099801
11.1117	0.00026514	11.1058	-0.0002949		10.7911	-0.00774	10.8382	-0.0098655
11.1199	0.00025379	11.114	-0.0002953		10.7993	-0.0074274	10.8463	-0.0098478
11.1281	0.00023926	11.1222	-0.0002941		10.8074	-0.0070749	10.8545	-0.0101452
11.1363	0.00022426	11.1304	-0.0002925		10.8156	-0.0069986	10.8627	-0.0106144
11.1445	0.00021092	11.1386	-0.0002906		10.8238	-0.0071583	10.8709	-0.0109127
11.1527	0.00019933	11.1468	-0.0002893		10.832	-0.0074942	10.8791	-0.0109611
11.1609	0.00018874	11.155	-0.0002889		10.8402	-0.0079923	10.8873	-0.0108631
11.169	0.00017861	11.1631	-0.0002903		10.8484	-0.0085271	10.8955	-0.0106117
11.1772	0.00016986	11.1713	-0.0002967		10.8566	-0.0087699	10.9037	-0.0101419
11.1854	0.00016229	11.1795	-0.000306		10.8648	-0.0088565	10.9119	-0.0096969
11.1936	0.00015615	11.1877	-0.0003154		10.873	-0.0089761	10.92	-0.0094403
11.2018	0.0001531	11.1959	-0.0003239		10.8812	-0.0091861	10.9282	-0.0096288
11.21	0.00015337	11.2041	-0.0003298		10.8893	-0.0089096	10.9364	-0.0101455
11.2182	0.00015658	11.2123	-0.000334		10.8975	-0.0081723	10.9446	-0.0105762
11.2264	0.00016246	11.2205	-0.0003375		10.9057	-0.0072831	10.9528	-0.0101794
11.2346	0.00017112	11.2287	-0.0003402		10.9139	-0.0061674	10.961	-0.0092442
11.2428	0.00018079	11.2369	-0.0003426		10.9221	-0.0052366	10.9692	-0.0082962
11.2509	0.0001901	11.245	-0.0003448		10.9303	-0.004785	10.9774	-0.0077021
11.2591	0.00019888	11.2532	-0.0003455		10.9385	-0.0051209	10.9856	-0.0076413
11.2673	0.00020556	11.2614	-0.0003448		10.9467	-0.0055085	10.9938	-0.0078138
11.2755	0.00020931	11.2696	-0.0003438		10.9549	-0.0055674	11.0019	-0.00763
11.2837	0.00021195	11.2778	-0.0003437		10.9631	-0.0055303	11.0101	-0.0066708
11.2919	0.00021421	11.286	-0.000345		10.9712	-0.0054925	11.0183	-0.0052817
11.3001	0.00021584	11.2942	-0.0003487		10.9794	-0.0054798	11.0265	-0.0039026
11.3083	0.00021665	11.3024	-0.0003538		10.9876	-0.0055688	11.0347	-0.0026279
11.3165	0.00021569	11.3106	-0.0003602		10.9958	-0.0058371	11.0429	-0.0014774
11.3247	0.00021396	11.3188	-0.0003678		11.004	-0.0065544	11.0511	-0.000461
11.3328	0.00021225	11.3269	-0.0003766		11.0122	-0.0072657	11.0593	0.00038266
11.341	0.00021046	11.3351	-0.0003865		11.0204	-0.0077007	11.0675	0.00094681
11.3492	0.00020995	11.3433	-0.0003941		11.0286	-0.0080176	11.0757	0.00123704
11.3574	0.0002103	11.3515	-0.0003984		11.0368	-0.0083518	11.0838	0.00130009
11.3656	0.0002107	11.3597	-0.0004		11.045	-0.0087576	11.092	0.00132346
11.3738	0.00021146	11.3679	-0.0004		11.0531	-0.0093141	11.1002	0.00135555
11.382	0.00021315	11.3761	-0.0003994		11.0613	-0.009847	11.1084	0.00135156
11.3902	0.00021595	11.3843	-0.0003986		11.0695	-0.010128	11.1166	0.00117376
11.3984	0.0002187	11.3925	-0.0003979		11.0777	-0.0102693	11.1248	0.00095452
11.4065	0.00022073	11.4006	-0.0003969		11.0859	-0.0103744	11.133	0.00078124
11.4147	0.00022184	11.4088	-0.0003959		11.0941	-0.0097855	11.1412	0.00042991
11.4229	0.00022396	11.417	-0.0003951		11.1023	-0.0087394	11.1494	-0.0002065
11.4311	0.00022698	11.4252	-0.0003948		11.1105	-0.0077568	11.1576	-0.0005206
11.4393	0.00022996	11.4334	-0.0003947		11.1187	-0.0068955	11.1657	-0.0005735
11.4475	0.00023319	11.4416	-0.0003931		11.1268	-0.0062404	11.1739	-0.0006563
11.4557	0.00023741	11.4498	-0.0003902		11.135	-0.0057861	11.1821	-0.0008111
11.4639	0.00024299	11.458	-0.0003869		11.1432	-0.0051099	11.1903	-0.0011234
11.4721	0.0002488	11.4662	-0.0003817		11.1514	-0.0039535	11.1985	-0.0016298
11.4803	0.00025273	11.4744	-0.0003753		11.1596	-0.0023906	11.2067	-0.0020761
11.4884	0.000253	11.4825	-0.0003695		11.1678	-0.0006348	11.2149	-0.0023989
11.4966	0.00024873	11.4907	-0.0003647		11.176	0.00112951	11.2231	-0.0027853
11.5048	0.00023927	11.4989	-0.0003613		11.1842	0.00255721	11.2313	-0.0033076
11.513	0.00022765	11.5071	-0.00036		11.1924	0.00347701	11.2395	-0.0036958
11.5212	0.00021587	11.5153	-0.0003609		11.2006	0.00408697	11.2476	-0.0035866
11.5294	0.00020383	11.5235	-0.0003645		11.2087	0.00447962	11.2558	-0.0029974
11.5376	0.0001887	11.5317	-0.0003717		11.2169	0.0041378	11.264	-0.0022465
11.5458	0.00017654	11.5399	-0.0003794		11.2251	0.0031708	11.2722	-0.0017533
11.554	0.00017348	11.5481	-0.0003857		11.2333	0.00214523	11.2804	-0.0016816
11.5622	0.00017605	11.5563	-0.0003913		11.2415	0.00117992	11.2886	-0.0021726
11.5703	0.00018074	11.5644	-0.0003964		11.2497	0.00022992	11.2968	-0.0028692
11.5785	0.00018628	11.5726	-0.000401		11.2579	-0.0008056	11.305	-0.0035907
11.5867	0.0001922	11.5808	-0.0004055		11.2661	-0.0018628	11.3132	-0.0044055
11.5949	0.00019924	11.589	-0.0004098		11.2743	-0.0025858	11.3213	-0.0050935
11.6031	0.00020718	11.5972	-0.0004139		11.2825	-0.0029627	11.3295	-0.004436
11.6113	0.00021555	11.6054	-0.0004178		11.2906	-0.0031775	11.3377	-0.0028778
11.6195	0.00022327	11.6136	-0.0004215		11.2988	-0.003284	11.3459	-0.001393
11.6277	0.00022965	11.6218	-0.0004254		11.307	-0.0032577	11.3541	-0.0001336
11.6359	0.0002341	11.63	-0.0004296		11.3152	-0.0029357	11.3623	1.86e-05
11.6441	0.00023641	11.6382	-0.0004346		11.3234	-0.0024621	11.3705	-0.0005947
11.6522	0.0002332	11.6463	-0.0004379		11.3316	-0.0020499	11.3787	-0.0012534
11.6604	0.00022387	11.6545	-0.0004375		11.3398	-0.0017355	11.3869	-0.0019321
11.6686	0.00021613	11.6627	-0.0004333		11.348	-0.0017953	11.3951	-0.0026669
11.6768	0.00021269	11.6709	-0.0004266		11.3562	-0.0018446	11.4032	-0.0033856
11.685	0.00021225	11.6791	-0.0004183		11.3644	-0.0016922	11.4114	-0.0036568
11.6932	0.00021321	11.6873	-0.000407		11.3725	-0.0018648	11.4196	-0.0032656
11.7014	0.00021442	11.6955	-0.0003948		11.3807	-0.0026095	11.4278	-0.0025965
11.7096	0.00021572	11.7037	-0.0003835		11.3889	-0.0036263	11.436	-0.0018875
11.7178	0.00021694	11.7119	-0.0003737		11.3971	-0.0041751	11.4442	-0.0012718
11.7259	0.00021777	11.72	-0.0003643		11.4053	-0.0044842	11.4524	-0.0008307
11.7341	0.00021811	11.7282	-0.0003548		11.4135	-0.0049315	11.4606	-0.0008205
11.7423	0.00022037	11.7364	-0.0003456		11.4217	-0.0057052	11.4688	-0.0011416
11.7505	0.00022439	11.7446	-0.000337		11.4299	-0.0065982	11.477	-0.001246
11.7587	0.00022852	11.7528	-0.0003295		11.4381	-0.0073707	11.4851	-0.0011287
11.7669	0.00023242	11.761	-0.0003233		11.4463	-0.0079937	11.4933	-0.0009455
11.7751	0.00023712	11.7692	-0.0003189		11.4544	-0.0082902	11.5015	-0.0006523
11.7833	0.00024205	11.7774	-0.0003182		11.4626	-0.0085076	11.5097	-0.0003346
11.7915	0.00024646	11.7856	-0.0003192		11.4708	-0.0088739	11.5179	-6.62e-05
11.7997	0.00025027	11.7938	-0.0003201		11.479	-0.009519	11.5261	0.00010098
11.8078	0.0002537	11.8019	-0.0003211		11.4872	-0.0102555	11.5343	2.27e-07
11.816	0.00025671	11.8101	-0.0003204		11.4954	-0.0103652	11.5425	-0.0002338
11.8242	0.00025918	11.8183	-0.0003165		11.5036	-0.0098626	11.5507	-0.0004587
11.8324	0.00026116	11.8265	-0.0003111		11.5118	-0.0091283	11.5589	-0.0007116
11.8406	0.00026267	11.8347	-0.0003055		11.52	-0.008411	11.567	-0.000929
11.8488	0.00026197	11.8429	-0.0002999		11.5281	-0.0078088	11.5752	-0.0010575
11.857	0.0002578	11.8511	-0.000295		11.5363	-0.0074671	11.5834	-0.0011216
11.8652	0.00025203	11.8593	-0.000291		11.5445	-0.0076026	11.5916	-0.0010965
11.8734	0.00024594	11.8675	-0.0002884		11.5527	-0.0080151	11.5998	-0.0010335
11.8816	0.00023895	11.8757	-0.0002867		11.5609	-0.0080342	11.608	-0.0009847
11.8897	0.00023173	11.8838	-0.0002824		11.5691	-0.0075479	11.6162	-0.0013109
11.8979	0.00022468	11.892	-0.0002765		11.5773	-0.0070648	11.6244	-0.0015655
11.9061	0.00021762	11.9002	-0.0002707		11.5855	-0.0068191	11.6326	-0.0007674
11.9143	0.00020828	11.9084	-0.0002651		11.5937	-0.0066236	11.6408	0.00057596
11.9225	0.00019987	11.9166	-0.0002587		11.6019	-0.0063986	11.6489	0.00157533
11.9307	0.00019358	11.9248	-0.0002516		11.61	-0.0064356	11.6571	0.00203442
11.9389	0.00018777	11.933	-0.0002448		11.6182	-0.0068922	11.6653	0.00219167
11.9471	0.00018212	11.9412	-0.0002388		11.6264	-0.0075608	11.6735	0.00215418
11.9553	0.00017647	11.9494	-0.000234		11.6346	-0.007974	11.6817	0.0015286
11.9635	0.00016769	11.9576	-0.0002297		11.6428	-0.0081238	11.6899	0.00054073
11.9716	0.00015518	11.9657	-0.0002259		11.651	-0.008207	11.6981	-0.0001521
11.9798	0.00014482	11.9739	-0.0002227		11.6592	-0.0082906	11.7063	-0.0003952
11.988	0.00014014	11.9821	-0.0002186		11.6674	-0.0083932	11.7145	-0.0003724
11.9962	0.00013828	11.9903	-0.0002121		11.6756	-0.0085794	11.7226	-0.0003368
12.0044	0.00013647	11.9985	-0.000204		11.6838	-0.0087837	11.7308	-0.0003929
12.0126	0.00013414	12.0067	-0.0001954		11.6919	-0.008669	11.739	-0.0006016
12.0208	0.00013085	12.0149	-0.0001856		11.7001	-0.008228	11.7472	-0.0006134
12.029	0.00012708	12.0231	-0.0001754		11.7083	-0.007717	11.7554	4.98e-05
12.0372	0.00012335	12.0313	-0.0001657		11.7165	-0.0072296	11.7636	0.00123198
12.0454	0.00011913	12.0395	-0.000157		11.7247	-0.0065051	11.7718	0.00272393
12.0535	0.00011538	12.0476	-0.0001493		11.7329	-0.0056739	11.78	0.00422145
12.0617	0.00011341	12.0558	-0.0001435		11.7411	-0.0049263	11.7882	0.00553748
12.0699	0.00011261	12.064	-0.00014		11.7493	-0.004218	11.7964	0.00647407
12.0781	0.00011173	12.0722	-0.000139		11.7575	-0.0035351	11.8045	0.00658184
12.0863	0.00011036	12.0804	-0.0001371		11.7657	-0.0029181	11.8127	0.00645898
12.0945	0.00010824	12.0886	-0.0001332		11.7738	-0.0023849	11.8209	0.00654265
12.1027	0.00010631	12.0968	-0.0001281		11.782	-0.0019689	11.8291	0.0067451
12.1109	0.00010815	12.105	-0.000122		11.7902	-0.002331	11.8373	0.00675365
12.1191	0.0001188	12.1132	-0.0001147		11.7984	-0.0032493	11.8455	0.00639523
12.1272	0.00013395	12.1213	-0.0001067		11.8066	-0.0039714	11.8537	0.00604657
12.1354	0.00014943	12.1295	-9.84e-05		11.8148	-0.0044686	11.8619	0.00594122
12.1436	0.00016585	12.1377	-8.77e-05		11.823	-0.0048673	11.8701	0.00607028
12.1518	0.00018235	12.1459	-7.55e-05		11.8312	-0.0049617	11.8783	0.00664758
12.16	0.00019792	12.1541	-6.37e-05		11.8394	-0.004707	11.8864	0.00752304
12.1682	0.00021192	12.1623	-5.15e-05		11.8475	-0.0044553	11.8946	0.00791794
12.1764	0.00022405	12.1705	-3.84e-05		11.8557	-0.0043916	11.9028	0.00748104
12.1846	0.00023449	12.1787	-2.27e-05		11.8639	-0.0046542	11.911	0.00662376
12.1928	0.00024519	12.1869	-3.8e-06		11.8721	-0.0052212	11.9192	0.00574015
12.201	0.00025924	12.1951	1.78e-05		11.8803	-0.0056956	11.9274	0.0049197
12.2091	0.00027575	12.2032	4.05e-05		11.8885	-0.0060811	11.9356	0.00422034
12.2173	0.00029123	12.2114	6.34e-05		11.8967	-0.0065147	11.9438	0.00399641
12.2255	0.00030441	12.2196	8.76e-05		11.9049	-0.0070743	11.952	0.00413675
12.2337	0.00031453	12.2278	0.00011378		11.9131	-0.0075208	11.9602	0.00426081
12.2419	0.00031992	12.236	0.00013969		11.9213	-0.0078213	11.9683	0.00425893
12.2501	0.00032275	12.2442	0.00016331		11.9294	-0.0080778	11.9765	0.00417394
12.2583	0.00032636	12.2524	0.00018433		11.9376	-0.008255	11.9847	0.00403382
12.2665	0.00033176	12.2606	0.00020211		11.9458	-0.0084584	11.9929	0.00384104
12.2747	0.00033957	12.2688	0.00021295		11.954	-0.0087675	12.0011	0.00349118
12.2829	0.00035159	12.277	0.00021846		11.9622	-0.0090873	12.0093	0.00299419
12.291	0.0003675	12.2851	0.00022455		11.9704	-0.0092396	12.0175	0.00300035
12.2992	0.00038563	12.2933	0.00023257		11.9786	-0.0093112	12.0257	0.00355137
12.3074	0.00040333	12.3015	0.00024176		11.9868	-0.0094076	12.0339	0.00412807
12.3156	0.00041927	12.3097	0.00025335		11.995	-0.0094862	12.0421	0.00454449
12.3238	0.00043216	12.3179	0.00026874		12.0032	-0.009509	12.0502	0.00480239
12.332	0.00044044	12.3261	0.00028704		12.0113	-0.0094252	12.0584	0.00517255
12.3402	0.00044491	12.3343	0.00030704		12.0195	-0.0089012	12.0666	0.00570061
12.3484	0.00044534	12.3425	0.00032883		12.0277	-0.0079365	12.0748	0.00621096
12.3566	0.0004441	12.3507	0.00035324		12.0359	-0.0067725	12.083	0.00664545
12.3648	0.00044284	12.3589	0.00038027		12.0441	-0.0056178	12.0912	0.00688087
12.3729	0.00044137	12.367	0.00041079		12.0523	-0.0045558	12.0994	0.00708814
12.3811	0.00043922	12.3752	0.00044575		12.0605	-0.0036146	12.1076	0.00786897
12.3893	0.0004389	12.3834	0.00048434		12.0687	-0.0025478	12.1158	0.009151
12.3975	0.00044215	12.3916	0.00052672		12.0769	-0.0012523	12.1239	0.0101392
12.4057	0.0004467	12.3998	0.00057336		12.0851	0.00010044	12.1321	0.0104889
12.4139	0.00045065	12.408	0.00062091		12.0932	0.00095801	12.1403	0.0101378
12.4221	0.00045374	12.4162	0.00066674		12.1014	0.00104756	12.1485	0.00953406
12.4303	0.00045421	12.4244	0.00071312		12.1096	0.00111006	12.1567	0.00886412
12.4385	0.00045359	12.4326	0.00075976		12.1178	0.00130179	12.1649	0.00804531
12.4467	0.00045303	12.4408	0.00080541		12.126	0.00142025	12.1731	0.00706957
12.4548	0.00045214	12.4489	0.00085116		12.1342	0.00101342	12.1813	0.00626646
12.463	0.0004508	12.4571	0.00089676		12.1424	0.00034503	12.1895	0.00622974
12.4712	0.0004493	12.4653	0.00094272		12.1506	-5.93e-05	12.1977	0.006898
12.4794	0.00044786	12.4735	0.00098787		12.1588	-0.0001029	12.2058	0.00860301
12.4876	0.00044662	12.4817	0.00103138		12.167	0.00037958	12.214	0.0104739
12.4958	0.00044612	12.4899	0.00107617		12.1751	0.0012445	12.2222	0.0117416
12.504	0.00044871	12.4981	0.00112408		12.1833	0.00219189	12.2304	0.0121286
12.5122	0.00045404	12.5063	0.0011757		12.1915	0.00307086	12.2386	0.0119982
12.5204	0.00046129	12.5145	0.0012292		12.1997	0.00384318	12.2468	0.0115933
12.5285	0.00047227	12.5226	0.00128369		12.2079	0.00433708	12.255	0.010854
12.5367	0.0004855	12.5308	0.00134101		12.2161	0.00430532	12.2632	0.0100113
12.5449	0.00049914	12.539	0.00140079		12.2243	0.00343837	12.2714	0.00939472
12.5531	0.00051268	12.5472	0.00146071		12.2325	0.00209764	12.2796	0.00899332
12.5613	0.00052485	12.5554	0.00152089		12.2407	0.00076435	12.2877	0.00863342
12.5695	0.00053505	12.5636	0.00158346		12.2488	-0.0004431	12.2959	0.00825594
12.5777	0.00054313	12.5718	0.00164784		12.257	-0.0009881	12.3041	0.00760619
12.5859	0.00055315	12.58	0.00171028		12.2652	-0.0007995	12.3123	0.00697319
12.5941	0.00056534	12.5882	0.00176912		12.2734	-7.16e-05	12.3205	0.00637955
12.6023	0.0005781	12.5964	0.00182455		12.2816	0.00097887	12.3287	0.00565663
12.6104	0.00059078	12.6045	0.00187667		12.2898	0.00210301	12.3369	0.00511429
12.6186	0.00060228	12.6127	0.00192562		12.298	0.00292122	12.3451	0.00526552
12.6268	0.00061218	12.6209	0.00196792		12.3062	0.00325541	12.3533	0.00598237
12.635	0.00061943	12.6291	0.00200124		12.3144	0.00339098	12.3615	0.00703549
12.6432	0.00062092	12.6373	0.0020277		12.3226	0.00350088	12.3696	0.00812152
12.6514	0.00061607	12.6455	0.00205037		12.3307	0.0029803	12.3778	0.00905436
12.6596	0.00060696	12.6537	0.00207262		12.3389	0.00208851	12.386	0.00976703
12.6678	0.00059534	12.6619	0.00209572		12.3471	0.00128138	12.3942	0.0106934
12.676	0.00058335	12.6701	0.00212194		12.3553	0.00053642	12.4024	0.0118333
12.6842	0.00057256	12.6783	0.00215042		12.3635	-0.0001769	12.4106	0.0128688
12.6923	0.00056445	12.6864	0.00217816		12.3717	-0.0008013	12.4188	0.0137244
12.7005	0.00055977	12.6946	0.00220197		12.3799	-0.0013181	12.427	0.0137208
12.7087	0.00055903	12.7028	0.00222057		12.3881	-0.0017434	12.4352	0.0130731
12.7169	0.00056309	12.711	0.00223189		12.3963	-0.0021622	12.4433	0.0122759
12.7251	0.00056879	12.7192	0.00223575		12.4045	-0.0026281	12.4515	0.0114543
12.7333	0.00057393	12.7274	0.00223513		12.4126	-0.003337	12.4597	0.0106801
12.7415	0.00057837	12.7356	0.00223248		12.4208	-0.0039789	12.4679	0.0099352
12.7497	0.00058325	12.7438	0.00222937		12.429	-0.0035649	12.4761	0.00920209
12.7579	0.0005876	12.752	0.0022262		12.4372	-0.002751	12.4843	0.00878538
12.7661	0.00059038	12.7602	0.00222291		12.4454	-0.0022499	12.4925	0.00869944
12.7742	0.00059093	12.7683	0.00221907		12.4536	-0.0022328	12.5007	0.00881793
12.7824	0.0005891	12.7765	0.00221444		12.4618	-0.0023673	12.5089	0.00898665
12.7906	0.00058665	12.7847	0.00220836		12.47	-0.0023695	12.5171	0.00911036
12.7988	0.00058447	12.7929	0.00219824		12.4782	-0.0023572	12.5252	0.00912789
12.807	0.00058651	12.8011	0.00218406		12.4864	-0.0024033	12.5334	0.00962578
12.8152	0.00059748	12.8093	0.00216672		12.4945	-0.0025458	12.5416	0.010477
12.8234	0.00061353	12.8175	0.00214481		12.5027	-0.0027366	12.5498	0.0112691
12.8316	0.00063117	12.8257	0.00211732		12.5109	-0.0027878	12.558	0.0119632
12.8398	0.00065192	12.8339	0.00208513		12.5191	-0.0026899	12.5662	0.0127428
12.848	0.00067635	12.8421	0.00205011		12.5273	-0.002499	12.5744	0.0137194
12.8561	0.00070584	12.8502	0.00201386		12.5355	-0.0021741	12.5826	0.0148845
12.8643	0.00073777	12.8584	0.00197629		12.5437	-0.0017924	12.5908	0.0163513
12.8725	0.00076864	12.8666	0.00193703		12.5519	-0.0016364	12.599	0.0178703
12.8807	0.00079756	12.8748	0.00189635		12.5601	-0.0018312	12.6071	0.0192305
12.8889	0.00082451	12.883	0.00185406		12.5683	-0.0021629	12.6153	0.0196829
12.8971	0.00084933	12.8912	0.00180865		12.5764	-0.0024982	12.6235	0.0200485
12.9053	0.00086538	12.8994	0.00176019		12.5846	-0.002853	12.6317	0.020738
12.9135	0.00087339	12.9076	0.00170996		12.5928	-0.0027841	12.6399	0.0213748
12.9217	0.00088011	12.9158	0.00165852		12.601	-0.0023253	12.6481	0.0218994
12.9298	0.00088741	12.9239	0.00160849		12.6092	-0.0016967	12.6563	0.0221636
12.938	0.00089505	12.9321	0.00156266		12.6174	-0.0010977	12.6645	0.0219044
12.9462	0.00090634	12.9403	0.00152046		12.6256	-0.0006498	12.6727	0.0215403
12.9544	0.00092016	12.9485	0.00148149		12.6338	-0.0004393	12.6809	0.0211894
12.9626	0.00093438	12.9567	0.00144681		12.642	-0.000882	12.689	0.0207085
12.9708	0.00094859	12.9649	0.00141583		12.6501	-0.0016704	12.6972	0.0196682
12.979	0.00096227	12.9731	0.00138725		12.6583	-0.0018711	12.7054	0.0181326
12.9872	0.0009753	12.9813	0.00136035		12.6665	-0.0016669	12.7136	0.016673
12.9954	0.00099042	12.9895	0.00133416		12.6747	-0.0015457	12.7218	0.0154318
13.0036	0.0010082	12.9977	0.0013082		12.6829	-0.0015846	12.73	0.0143487
13.0117	0.00102598	13.0058	0.00128272		12.6911	-0.0019301	12.7382	0.0133908
13.0199	0.00104256	13.014	0.00125568		12.6993	-0.002441	12.7464	0.0125004
13.0281	0.00105777	13.0222	0.00122569		12.7075	-0.0029639	12.7546	0.0116488
13.0363	0.00107229	13.0304	0.00119373		12.7157	-0.0036685	12.7628	0.0105794
13.0445	0.00109009	13.0386	0.00116277		12.7239	-0.0042741	12.7709	0.00939548
13.0527	0.00111329	13.0468	0.00113449		12.732	-0.0046665	12.7791	0.00823576
13.0609	0.0011391	13.055	0.00110892		12.7402	-0.0049397	12.7873	0.00708016
13.0691	0.00116426	13.0632	0.00108556		12.7484	-0.0051222	12.7955	0.00627936
13.0773	0.00118783	13.0714	0.00106364		12.7566	-0.0046755	12.8037	0.00646831
13.0855	0.00120953	13.0796	0.00104196		12.7648	-0.003438	12.8119	0.00714591
13.0936	0.00122933	13.0877	0.00101994		12.773	-0.0017238	12.8201	0.00777048
13.1018	0.00124905	13.0959	0.00099696		12.7812	5.46e-05	12.8283	0.00831351
13.11	0.00127189	13.1041	0.00097178		12.7894	0.00170843	12.8365	0.00862526
13.1182	0.00129738	13.1123	0.00094419		12.7976	0.00285774	12.8446	0.00870726
13.1264	0.00132304	13.1205	0.0009145		12.8058	0.00309588	12.8528	0.00879835
13.1346	0.00134975	13.1287	0.00088614		12.8139	0.00237524	12.861	0.00900775
13.1428	0.00137832	13.1369	0.00086136		12.8221	0.00136553	12.8692	0.00929435
13.151	0.00140832	13.1451	0.00083955		12.8303	0.002231	12.8774	0.0095931
13.1592	0.00143947	13.1533	0.00082135		12.8385	0.00432564	12.8856	0.00981392
13.1674	0.00147034	13.1615	0.00080583		12.8467	0.00631215	12.8938	0.00991896
13.1755	0.00150121	13.1696	0.00079359		12.8549	0.00807667	12.902	0.00984556
13.1837	0.00153318	13.1778	0.00078834		12.8631	0.00945226	12.9102	0.00897071
13.1919	0.00156932	13.186	0.00079185		12.8713	0.0104315	12.9184	0.00756358
13.2001	0.0016133	13.1942	0.00080164		12.8795	0.0110906	12.9265	0.00640062
13.2083	0.0016642	13.2024	0.0008142		12.8877	0.0112181	12.9347	0.00552088
13.2165	0.0017203	13.2106	0.00082851		12.8958	0.0108242	12.9429	0.0046857
13.2247	0.00178162	13.2188	0.00084486		12.904	0.0101519	12.9511	0.00382647
13.2329	0.00184708	13.227	0.00086215		12.9122	0.00929991	12.9593	0.00349156
13.2411	0.00191466	13.2352	0.00088011		12.9204	0.0080981	12.9675	0.00358432
13.2492	0.00198307	13.2433	0.0008988		12.9286	0.00706817	12.9757	0.00380886
13.2574	0.0020555	13.2515	0.00091982		12.9368	0.00697	12.9839	0.00423386
13.2656	0.00213367	13.2597	0.00094608		12.945	0.00755791	12.9921	0.0057085
13.2738	0.00221655	13.2679	0.00097673		12.9532	0.00811644	13.0003	0.00788608
13.282	0.00230426	13.2761	0.00101086		12.9614	0.00838881	13.0084	0.0100936
13.2902	0.00239793	13.2843	0.00105034		12.9696	0.00830658	13.0166	0.0121072
13.2984	0.00249748	13.2925	0.0010951		12.9777	0.00791291	13.0248	0.0138365
13.3066	0.00260258	13.3007	0.00114259		12.9859	0.00710908	13.033	0.0150062
13.3148	0.00271526	13.3089	0.00119286		12.9941	0.00657829	13.0412	0.0154637
13.323	0.00283568	13.3171	0.00124938		13.0023	0.00670571	13.0494	0.0158099
13.3311	0.00296533	13.3252	0.00131284		13.0105	0.00698764	13.0576	0.0163161
13.3393	0.00310661	13.3334	0.00138389		13.0187	0.00715526	13.0658	0.016771
13.3475	0.00325947	13.3416	0.00146486		13.0269	0.00750605	13.074	0.0170886
13.3557	0.00342185	13.3498	0.00155417		13.0351	0.0100821	13.0822	0.0175874
13.3639	0.00359534	13.358	0.00165073		13.0433	0.0164666	13.0903	0.0182862
13.3721	0.00378626	13.3662	0.00175694		13.0514	0.0234035	13.0985	0.0189239
13.3803	0.0039961	13.3744	0.00187407		13.0596	0.0286694	13.1067	0.0194144
13.3885	0.00422497	13.3826	0.00200071		13.0678	0.0315631	13.1149	0.0198827
13.3967	0.00447579	13.3908	0.00213731		13.076	0.0317618	13.1231	0.0210778
13.4049	0.00474859	13.399	0.0022879		13.0842	0.0318387	13.1313	0.0230141
13.413	0.00504259	13.4071	0.00245599		13.0924	0.0321911	13.1395	0.0252228
13.4212	0.00535635	13.4153	0.00264258		13.1006	0.0320453	13.1477	0.0274745
13.4294	0.00568872	13.4235	0.00284687		13.1088	0.0303066	13.1559	0.0288731
13.4376	0.00604063	13.4317	0.00306882		13.117	0.0277405	13.1641	0.0289323
13.4458	0.00641273	13.4399	0.00330869		13.1252	0.0253009	13.1722	0.0284123
13.454	0.00680741	13.4481	0.00356558		13.1333	0.0229441	13.1804	0.0275448
13.4622	0.00722437	13.4563	0.00383769		13.1415	0.021148	13.1886	0.0262864
13.4704	0.00766082	13.4645	0.00412551		13.1497	0.0204804	13.1968	0.0248512
13.4786	0.00811754	13.4727	0.00443348		13.1579	0.0210507	13.205	0.0239026
13.4868	0.00859671	13.4809	0.00476028		13.1661	0.0222822	13.2132	0.0237367
13.4949	0.00910174	13.489	0.00510101		13.1743	0.0236781	13.2214	0.0239352
13.5031	0.00963418	13.4972	0.00545713		13.1825	0.0250106	13.2296	0.023696
13.5113	0.0101904	13.5054	0.0058299		13.1907	0.0261971	13.2378	0.022686
13.5195	0.0107672	13.5136	0.00621469		13.1989	0.0271638	13.2459	0.0215253
13.5277	0.0113634	13.5218	0.00660693		13.2071	0.0271396	13.2541	0.0204117
13.5359	0.0119749	13.53	0.00700686		13.2152	0.0264967	13.2623	0.0192222
13.5441	0.0125991	13.5382	0.007416		13.2234	0.0263356	13.2705	0.0177984
13.5523	0.0132369	13.5464	0.00783458		13.2316	0.0264381	13.2787	0.0172721
13.5605	0.0138899	13.5546	0.00826052		13.2398	0.0264294	13.2869	0.0184617
13.5687	0.0145561	13.5628	0.0086926		13.248	0.0260614	13.2951	0.0203796
13.5768	0.0152301	13.5709	0.00913028		13.2562	0.0254328	13.3033	0.0220742
13.585	0.0159104	13.5791	0.00957222		13.2644	0.0247797	13.3115	0.0233608
13.5932	0.016596	13.5873	0.0100183		13.2726	0.0241278	13.3197	0.0238884
13.6014	0.0172798	13.5955	0.0104659		13.2808	0.0234648	13.3278	0.0231257
13.6096	0.0179565	13.6037	0.0109108		13.289	0.0227024	13.336	0.0218592
13.6178	0.0186234	13.6119	0.0113517		13.2971	0.0218871	13.3442	0.0209821
13.626	0.0192767	13.6201	0.0117882		13.3053	0.0218312	13.3524	0.0206044
13.6342	0.0199134	13.6283	0.0122159		13.3135	0.022454	13.3606	0.0209078
13.6424	0.0205258	13.6365	0.0126243		13.3217	0.0227914	13.3688	0.0215323
13.6505	0.0211084	13.6446	0.0130093		13.3299	0.0224802	13.377	0.0221586
13.6587	0.0216573	13.6528	0.0133698		13.3381	0.0220751	13.3852	0.0235556
13.6669	0.0221719	13.661	0.0136937		13.3463	0.0220053	13.3934	0.0254441
13.6751	0.0226439	13.6692	0.0139674		13.3545	0.0222829	13.4016	0.0269961
13.6833	0.0230604	13.6774	0.0141829		13.3627	0.0223525	13.4097	0.0280141
13.6915	0.0234142	13.6856	0.0143286		13.3708	0.021888	13.4179	0.0281213
13.6997	0.0236969	13.6938	0.0143861		13.379	0.0208591	13.4261	0.0277192
13.7079	0.0238938	13.702	0.0143324		13.3872	0.020857	13.4343	0.0265333
13.7161	0.0239892	13.7102	0.0141424		13.3954	0.0220459	13.4425	0.0244209
13.7243	0.0239622	13.7184	0.0137893		13.4036	0.0235902	13.4507	0.0223624
13.7324	0.0237844	13.7265	0.0132376		13.4118	0.0248615	13.4589	0.0211447
13.7406	0.0234277	13.7347	0.0124438		13.42	0.0255783	13.4671	0.0205347
13.7488	0.0228614	13.7429	0.0113633		13.4282	0.0252046	13.4753	0.0201519
13.757	0.0220485	13.7511	0.00994688		13.4364	0.0238448	13.4835	0.020213
13.7652	0.0209467	13.7593	0.00813888		13.4446	0.0219676	13.4916	0.0205686
13.7734	0.0195058	13.7675	0.00587345		13.4527	0.0200185	13.4998	0.0209261
13.7816	0.0176724	13.7757	0.0030758		13.4609	0.0185649	13.508	0.0212372
13.7898	0.0153886	13.7839	-0.0003323		13.4691	0.0182767	13.5162	0.0213914
13.798	0.0125913	13.7921	-0.0044356		13.4773	0.0187037	13.5244	0.0231067
13.8062	0.00921165	13.8003	-0.0093239		13.4855	0.0191004	13.5326	0.02594
13.8143	0.0051786	13.8084	-0.0150918		13.4937	0.0193001	13.5408	0.0286835
13.8225	0.00042271	13.8166	-0.0218322		13.5019	0.0194251	13.549	0.0312232
13.8307	-0.0051286	13.8248	-0.029629		13.5101	0.0197454	13.5572	0.0324101
13.8389	-0.0115438	13.833	-0.0385619		13.5183	0.0203748	13.5654	0.0334056
13.8471	-0.0188918	13.8412	-0.0486955		13.5265	0.0211462	13.5735	0.0352732
13.8553	-0.0272382	13.8494	-0.0600764		13.5346	0.0219576	13.5817	0.0374841
13.8635	-0.036635	13.8576	-0.0727262		13.5428	0.0229684	13.5899	0.0392726
13.8717	-0.0471189	13.8658	-0.0866258		13.551	0.0242136	13.5981	0.0403436
13.8799	-0.0587051	13.874	-0.101714		13.5592	0.0253029	13.6063	0.0408427
13.8881	-0.0713862	13.8822	-0.117869		13.5674	0.0260219	13.6145	0.0412415
13.8962	-0.0851301	13.8903	-0.134898		13.5756	0.0260573	13.6227	0.0417927
13.9044	-0.0998704	13.8985	-0.152536		13.5838	0.026137	13.6309	0.0423531
13.9126	-0.115517	13.9067	-0.170433		13.592	0.0266316	13.6391	0.042832
13.9208	-0.131948	13.9149	-0.188172		13.6002	0.0270697	13.6472	0.0431653
13.929	-0.148999	13.9231	-0.205283		13.6084	0.0272513	13.6554	0.0429941
13.9372	-0.166461	13.9313	-0.221287		13.6165	0.0270473	13.6636	0.0428305
13.9454	-0.184088	13.9395	-0.23572		13.6247	0.0266192	13.6718	0.0428366
13.9536	-0.201589	13.9477	-0.248179		13.6329	0.0262883	13.68	0.0428155
13.9618	-0.218633	13.9559	-0.258354		13.6411	0.0261259	13.6882	0.0425259
13.97	-0.234858	13.9641	-0.26606		13.6493	0.026568	13.6964	0.0418259
13.9781	-0.249894	13.9722	-0.271243		13.6575	0.0273642	13.7046	0.0406381
13.9863	-0.263382	13.9804	-0.273968		13.6657	0.0281629	13.7128	0.0396316
13.9945	-0.274989	13.9886	-0.2744		13.6739	0.0293406	13.721	0.0389994
14.0027	-0.284414	13.9968	-0.272784		13.6821	0.0311462	13.7291	0.038561
14.0109	-0.291411	14.005	-0.269408		13.6903	0.0331404	13.7373	0.0387306
14.0191	-0.295803	14.0132	-0.264572		13.6984	0.0350212	13.7455	0.0399083
14.0273	-0.29749	14.0214	-0.258575		13.7066	0.0367808	13.7537	0.0416179
14.0355	-0.29645	14.0296	-0.251693		13.7148	0.0382037	13.7619	0.0432295
14.0437	-0.29274	14.0378	-0.244182		13.723	0.0391642	13.7701	0.0445727
14.0518	-0.286502	14.0459	-0.23626		13.7312	0.0395753	13.7783	0.0449575
14.06	-0.27795	14.0541	-0.228114		13.7394	0.0402237	13.7865	0.0447674
14.0682	-0.267363	14.0623	-0.219891		13.7476	0.0413614	13.7947	0.0440093
14.0764	-0.255073	14.0705	-0.211697		13.7558	0.0424078	13.8029	0.0426678
14.0846	-0.241434	14.0787	-0.203611		13.764	0.0431197	13.811	0.0417235
14.0928	-0.226812	14.0869	-0.195686		13.7721	0.0431323	13.8192	0.0416276
14.101	-0.211549	14.0951	-0.187954		13.7803	0.0418241	13.8274	0.0428814
14.1092	-0.195947	14.1033	-0.180429		13.7885	0.0403444	13.8356	0.0452212
14.1174	-0.180265	14.1115	-0.173115		13.7967	0.0408676	13.8438	0.0477538
14.1256	-0.164698	14.1197	-0.166015		13.8049	0.042348	13.852	0.0499226
14.1337	-0.149385	14.1278	-0.159126		13.8131	0.0435802	13.8602	0.0515845
14.1419	-0.134407	14.136	-0.152441		13.8213	0.0443608	13.8684	0.0515761
14.1501	-0.119804	14.1442	-0.145957		13.8295	0.0448478	13.8766	0.0517752
14.1583	-0.105574	14.1524	-0.139671		13.8377	0.0456689	13.8848	0.0538453
14.1665	-0.0916787	14.1606	-0.133579		13.8459	0.0466241	13.8929	0.0571244
14.1747	-0.0780581	14.1688	-0.127682		13.854	0.0474072	13.9011	0.0619485
14.1829	-0.0646317	14.177	-0.121978		13.8622	0.0483396	13.9093	0.0678066
14.1911	-0.0513059	14.1852	-0.116467		13.8704	0.0497464	13.9175	0.0737974
14.1993	-0.037986	14.1934	-0.111151		13.8786	0.0514318	13.9257	0.0792579
14.2075	-0.0245807	14.2016	-0.106029		13.8868	0.0532259	13.9339	0.0838846
14.2156	-0.011004	14.2097	-0.101103		13.895	0.0565318	13.9421	0.0864202
14.2238	0.00281778	14.2179	-0.0963775		13.9032	0.0603557	13.9503	0.0870289
14.232	0.0169397	14.2261	-0.0918544		13.9114	0.0634818	13.9585	0.0846603
14.2402	0.0313921	14.2343	-0.0875356		13.9196	0.064971	13.9666	0.0802679
14.2484	0.0461723	14.2425	-0.0834245		13.9278	0.0639192	13.9748	0.0759085
14.2566	0.0612394	14.2507	-0.0795319		13.9359	0.0617698	13.983	0.0718147
14.2648	0.07651	14.2589	-0.0758577		13.9441	0.0601172	13.9912	0.0678244
14.273	0.0918621	14.2671	-0.0723906		13.9523	0.0588865	13.9994	0.0638144
14.2812	0.107137	14.2753	-0.0691316		13.9605	0.0577985	14.0076	0.0604495
14.2894	0.122142	14.2835	-0.0660806		13.9687	0.0569812	14.0158	0.0577289
14.2975	0.136547	14.2916	-0.0632247		13.9769	0.056356	14.024	0.0551668
14.3057	0.150157	14.2998	-0.0605417		13.9851	0.0556726	14.0322	0.0526469
14.3139	0.162978	14.308	-0.0580045		13.9933	0.0548413	14.0404	0.0500014
14.3221	0.174771	14.3162	-0.0555752		14.0015	0.0537294	14.0485	0.0469371
14.3303	0.185283	14.3244	-0.0532022		14.0097	0.0523968	14.0567	0.0437128
14.3385	0.194396	14.3326	-0.0508164		14.0178	0.0510841	14.0649	0.0406255
14.3467	0.202044	14.3408	-0.0483215		14.026	0.0498055	14.0731	0.038162
14.3549	0.208218	14.349	-0.0455894		14.0342	0.0485042	14.0813	0.0360898
14.3631	0.212953	14.3572	-0.042461		14.0424	0.0464096	14.0895	0.0340642
14.3713	0.216333	14.3654	-0.0387442		14.0506	0.0429014	14.0977	0.0319551
14.3794	0.21847	14.3735	-0.0342188		14.0588	0.0386708	14.1059	0.0297767
14.3876	0.219497	14.3817	-0.0286514		14.067	0.0348493	14.1141	0.0275881
14.3958	0.219556	14.3899	-0.0218271		14.0752	0.0314889	14.1223	0.0247827
14.404	0.218791	14.3981	-0.0135857		14.0834	0.0281202	14.1304	0.0217554
14.4122	0.217342	14.4063	-0.0038442		14.0916	0.0245919	14.1386	0.0193815
14.4204	0.215343	14.4145	0.00737287		14.0997	0.0207657	14.1468	0.0178066
14.4286	0.212917	14.4227	0.019923		14.1079	0.0169032	14.155	0.0165983
14.4368	0.210177	14.4309	0.0335542		14.1161	0.0134525	14.1632	0.0154505
14.445	0.207216	14.4391	0.0479281		14.1243	0.0106963	14.1714	0.014322
14.4531	0.204119	14.4472	0.062665		14.1325	0.00891228	14.1796	0.0133766
14.4613	0.200951	14.4554	0.0773956		14.1407	0.00793292	14.1878	0.012638
14.4695	0.197768	14.4636	0.0918025		14.1489	0.00746743	14.196	0.0116745
14.4777	0.19462	14.4718	0.105602		14.1571	0.0071335	14.2042	0.0102583
14.4859	0.191545	14.48	0.118682		14.1653	0.00673117	14.2123	0.00866246
14.4941	0.188575	14.4882	0.131055		14.1734	0.00631703	14.2205	0.00726574
14.5023	0.185733	14.4964	0.142752		14.1816	0.00617118	14.2287	0.00580849
14.5105	0.183036	14.5046	0.153847		14.1898	0.00682595	14.2369	0.00404774
14.5187	0.180495	14.5128	0.164468		14.198	0.00964673	14.2451	0.00238208
14.5269	0.178113	14.521	0.17477		14.2062	0.0147194	14.2533	0.00086611
14.535	0.175889	14.5291	0.184903		14.2144	0.0217093	14.2615	-0.0006297
14.5432	0.173818	14.5373	0.194984		14.2226	0.0295563	14.2697	-0.0021027
14.5514	0.171889	14.5455	0.205066		14.2308	0.037359	14.2779	-0.0035507
14.5596	0.170086	14.5537	0.215125		14.239	0.0450056	14.2861	-0.00496
14.5678	0.168388	14.5619	0.224935		14.2472	0.0525513	14.2942	-0.0058234
14.576	0.166781	14.5701	0.234317		14.2553	0.0606252	14.3024	-0.0062288
14.5842	0.165256	14.5783	0.243101		14.2635	0.0700801	14.3106	-0.0066572
14.5924	0.163791	14.5865	0.251215		14.2717	0.0824716	14.3188	-0.0072418
14.6006	0.162359	14.5947	0.258386		14.2799	0.0994475	14.327	-0.0078051
14.6088	0.160941	14.6029	0.264366		14.2881	0.122135	14.3352	-0.0083215
14.6169	0.159519	14.611	0.269101		14.2963	0.146343	14.3434	-0.0088491
14.6251	0.158074	14.6192	0.272626		14.3045	0.169153	14.3516	-0.0096313
14.6333	0.156589	14.6274	0.275033		14.3127	0.190571	14.3598	-0.0105564
14.6415	0.155053	14.6356	0.276442		14.3209	0.211396	14.3679	-0.011682
14.6497	0.153447	14.6438	0.276966		14.3291	0.232048	14.3761	-0.0131116
14.6579	0.151761	14.652	0.276698		14.3372	0.252991	14.3843	-0.0147127
14.6661	0.149986	14.6602	0.275698		14.3454	0.276369	14.3925	-0.0162956
14.6743	0.148112	14.6684	0.273999		14.3536	0.303801	14.4007	-0.0174819
14.6825	0.146134	14.6766	0.27162		14.3618	0.33536	14.4089	-0.018358
14.6907	0.144048	14.6848	0.26858		14.37	0.372312	14.4171	-0.01927
14.6988	0.141855	14.6929	0.264909		14.3782	0.415702	14.4253	-0.0203165
14.707	0.139557	14.7011	0.260646		14.3864	0.46613	14.4335	-0.021058
14.7152	0.13716	14.7093	0.255845		14.3946	0.525054	14.4417	-0.0205898
14.7234	0.134669	14.7175	0.250573		14.4028	0.59465	14.4498	-0.0185506
14.7316	0.132095	14.7257	0.244903		14.411	0.675328	14.458	-0.0147697
14.7398	0.129446	14.7339	0.238912		14.4191	0.757002	14.4662	-0.0072497
14.748	0.126731	14.7421	0.232679		14.4273	0.833512	14.4744	0.00296438
14.7562	0.123962	14.7503	0.226278		14.4355	0.902603	14.4826	0.0135985
14.7644	0.121148	14.7585	0.219774		14.4437	0.956181	14.4908	0.0236619
14.7726	0.118297	14.7667	0.213223		14.4519	0.989317	14.499	0.0328938
14.7807	0.115422	14.7748	0.206673		14.4601	1	14.5072	0.0427349
14.7889	0.112535	14.783	0.200165		14.4683	0.989319	14.5154	0.0544422
14.7971	0.109647	14.7912	0.193726		14.4765	0.964083	14.5236	0.0679061
14.8053	0.106771	14.7994	0.187379		14.4847	0.931685	14.5317	0.083464
14.8135	0.103917	14.8076	0.181143		14.4929	0.896966	14.5399	0.0996948
14.8217	0.101093	14.8158	0.17503		14.501	0.861302	14.5481	0.115227
14.8299	0.0983054	14.824	0.169051		14.5092	0.826352	14.5563	0.129344
14.8381	0.0955599	14.8322	0.163211		14.5174	0.793159	14.5645	0.14174
14.8463	0.0928602	14.8404	0.157519		14.5256	0.760127	14.5727	0.153544
14.8544	0.0902098	14.8485	0.151977		14.5338	0.727423	14.5809	0.166922
14.8626	0.087616	14.8567	0.146587		14.542	0.696125	14.5891	0.181272
14.8708	0.0850877	14.8649	0.141348		14.5502	0.665283	14.5973	0.195013
14.879	0.0826292	14.8731	0.136261		14.5584	0.635092	14.6055	0.207797
14.8872	0.0802441	14.8813	0.131328		14.5666	0.606559	14.6136	0.219469
14.8954	0.0779364	14.8895	0.126549		14.5747	0.579757	14.6218	0.230235
14.9036	0.0757053	14.8977	0.121925		14.5829	0.554509	14.63	0.240992
14.9118	0.0735499	14.9059	0.117455		14.5911	0.530719	14.6382	0.252111
14.92	0.0714718	14.9141	0.11314		14.5993	0.508461	14.6464	0.263151
14.9282	0.0694696	14.9223	0.108981		14.6075	0.487754	14.6546	0.273967
14.9363	0.0675382	14.9304	0.104976		14.6157	0.468405	14.6628	0.28508
14.9445	0.0656761	14.9386	0.101123		14.6239	0.450221	14.671	0.298042
14.9527	0.0638858	14.9468	0.097421		14.6321	0.433106	14.6792	0.315309
14.9609	0.0621659	14.955	0.0938633		14.6403	0.417462	14.6874	0.341709
14.9691	0.0605129	14.9632	0.0904463		14.6485	0.403243	14.6955	0.376742
14.9773	0.0589251	14.9714	0.0871687		14.6566	0.390548	14.7037	0.417716
14.9855	0.0574005	14.9796	0.0840273		14.6648	0.379075	14.7119	0.467281
14.9937	0.0559327	14.9878	0.0810175		14.673	0.368395	14.7201	0.525478
15.0019	0.054517	14.996	0.0781348		14.6812	0.358419	14.7283	0.589536
15.0101	0.0531521	15.0042	0.0753767		14.6894	0.349201	14.7365	0.656458
15.0182	0.0518374	15.0123	0.0727402		14.6976	0.340657	14.7447	0.722877
15.0264	0.0505682	15.0205	0.0702219		14.7058	0.332625	14.7529	0.786775
15.0346	0.0493399	15.0287	0.0678168		14.714	0.324525	14.7611	0.845374
15.0428	0.0481524	15.0369	0.0655183		14.7222	0.316024	14.7692	0.897369
15.051	0.0470016	15.0451	0.0633226		14.7304	0.306627	14.7774	0.939897
15.0592	0.0458785	15.0533	0.0612233		14.7385	0.296617	14.7856	0.971578
15.0674	0.0447824	15.0615	0.059212		14.7467	0.28651	14.7938	0.991954
15.0756	0.0437161	15.0697	0.0572846		14.7549	0.276379	14.802	1
15.0838	0.042677	15.0779	0.0554374		14.7631	0.265634	14.8102	0.996263
15.092	0.0416632	15.0861	0.0536669		14.7713	0.254453	14.8184	0.983675
15.1001	0.0406756	15.0942	0.0519685		14.7795	0.243251	14.8266	0.966806
15.1083	0.0397121	15.1024	0.050337		14.7877	0.232293	14.8348	0.943113
15.1165	0.0387677	15.1106	0.0487697		14.7959	0.221771	14.843	0.913236
15.1247	0.0378412	15.1188	0.0472633		14.8041	0.211788	14.8511	0.880001
15.1329	0.0369327	15.127	0.0458143		14.8123	0.202361	14.8593	0.845356
15.1411	0.0360413	15.1352	0.0444186		14.8204	0.193448	14.8675	0.810086
15.1493	0.0351657	15.1434	0.0430724		14.8286	0.18444	14.8757	0.774877
15.1575	0.0343041	15.1516	0.0417721		14.8368	0.17539	14.8839	0.741051
15.1657	0.0334569	15.1598	0.0405129		14.845	0.166574	14.8921	0.707982
15.1738	0.0326279	15.1679	0.0392914		14.8532	0.157782	14.9003	0.675479
15.182	0.0318142	15.1761	0.0381061		14.8614	0.148853	14.9085	0.644154
15.1902	0.0310102	15.1843	0.0369585		14.8696	0.140075	14.9167	0.613752
15.1984	0.0302174	15.1925	0.0358486		14.8778	0.131872	14.9249	0.584255
15.2066	0.029438	15.2007	0.0347754		14.886	0.124804	14.933	0.556035
15.2148	0.0286721	15.2089	0.033738		14.8941	0.118728	14.9412	0.529276
15.223	0.0279216	15.2171	0.0327328		14.9023	0.112842	14.9494	0.503649
15.2312	0.0271878	15.2253	0.0317568		14.9105	0.106806	14.9576	0.479049
15.2394	0.02647	15.2335	0.0308087		14.9187	0.10084	14.9658	0.456218
15.2476	0.0257674	15.2417	0.029887		14.9269	0.0951022	14.974	0.434814
15.2557	0.0250812	15.2498	0.0289902		14.9351	0.0895967	14.9822	0.414303
15.2639	0.0244089	15.258	0.0281162		14.9433	0.08416	14.9904	0.394265
15.2721	0.0237508	15.2662	0.0272634		14.9515	0.0788861	14.9986	0.374777
15.2803	0.0231123	15.2744	0.0264316		14.9597	0.0738917	15.0068	0.356463
15.2885	0.0224924	15.2826	0.0256231		14.9679	0.0691013	15.0149	0.339421
15.2967	0.0218882	15.2908	0.024841		14.976	0.0643945	15.0231	0.323501
15.3049	0.0212999	15.299	0.0240862		14.9842	0.05974	15.0313	0.3086
15.3131	0.0207299	15.3072	0.023357		14.9924	0.0554154	15.0395	0.294638
15.3213	0.0201776	15.3154	0.0226534		15.0006	0.0518155	15.0477	0.281748
15.3295	0.0196405	15.3236	0.0219743		15.0088	0.0490532	15.0559	0.270224
15.3376	0.0191207	15.3317	0.0213167		15.017	0.0469682	15.0641	0.259775
15.3458	0.0186194	15.3399	0.0206797		15.0252	0.0450719	15.0723	0.250107
15.354	0.0181344	15.3481	0.0200638		15.0334	0.0431023	15.0805	0.241127
15.3622	0.0176647	15.3563	0.019467		15.0416	0.0403173	15.0887	0.233082
15.3704	0.0172099	15.3645	0.0188871		15.0498	0.0370175	15.0968	0.225654
15.3786	0.0167691	15.3727	0.0183251		15.0579	0.0346504	15.105	0.218502
15.3868	0.0163405	15.3809	0.0177832		15.0661	0.0330704	15.1132	0.211466
15.395	0.0159239	15.3891	0.0172628		15.0743	0.0317791	15.1214	0.204589
15.4032	0.0155208	15.3973	0.0167643		15.0825	0.0310688	15.1296	0.197741
15.4114	0.0151296	15.4055	0.0162872		15.0907	0.0308315	15.1378	0.190649
15.4195	0.0147502	15.4136	0.0158286		15.0989	0.0305656	15.146	0.183699
15.4277	0.0143851	15.4218	0.0153863		15.1071	0.0300718	15.1542	0.176972
15.4359	0.0140321	15.43	0.0149576		15.1153	0.0283693	15.1624	0.170322
15.4441	0.0136889	15.4382	0.0145386		15.1235	0.0255261	15.1705	0.163516
15.4523	0.0133565	15.4464	0.0141309		15.1317	0.0224861	15.1787	0.156734
15.4605	0.0130367	15.4546	0.0137356		15.1398	0.0196416	15.1869	0.150183
15.4687	0.0127292	15.4628	0.013353		15.148	0.0171309	15.1951	0.143657
15.4769	0.012432	15.471	0.0129845		15.1562	0.0152205	15.2033	0.137296
15.4851	0.0121435	15.4792	0.0126283		15.1644	0.0136786	15.2115	0.13126
15.4933	0.011866	15.4874	0.0122831		15.1726	0.0120903	15.2197	0.125201
15.5014	0.0115994	15.4955	0.0119512		15.1808	0.0103444	15.2279	0.118951
15.5096	0.0113415	15.5037	0.0116326		15.189	0.00827735	15.2361	0.112787
15.5178	0.0110936	15.5119	0.0113258		15.1972	0.00600449	15.2443	0.106932
15.526	0.0108577	15.5201	0.01103		15.2054	0.00384142	15.2524	0.101389
15.5342	0.0106339	15.5283	0.0107441		15.2136	0.00205035	15.2606	0.0961177
15.5424	0.0104207	15.5365	0.01047		15.2217	0.00049748	15.2688	0.0906199
15.5506	0.010217	15.5447	0.0102086		15.2299	-0.0009881	15.277	0.0849957
15.5588	0.0100207	15.5529	0.00995672		15.2381	-0.0024219	15.2852	0.0795542
15.567	0.00983272	15.5611	0.0097134		15.2463	-0.0038224	15.2934	0.0744082
15.5751	0.00965446	15.5692	0.00947998		15.2545	-0.0049643	15.3016	0.0698302
15.5833	0.00948561	15.5774	0.00925688		15.2627	-0.0059278	15.3098	0.0658154
15.5915	0.00932524	15.5856	0.00904318		15.2709	-0.0068658	15.318	0.0621497
15.5997	0.00917091	15.5938	0.00883721		15.2791	-0.0078524	15.3262	0.0587486
15.6079	0.00902151	15.602	0.00863882		15.2873	-0.0088824	15.3343	0.055994
15.6161	0.00887799	15.6102	0.00844857		15.2954	-0.0097004	15.3425	0.053999
15.6243	0.00873825	15.6184	0.00826639		15.3036	-0.0102687	15.3507	0.052415
15.6325	0.00860185	15.6266	0.00809237		15.3118	-0.0107271	15.3589	0.0507136
15.6407	0.00847029	15.6348	0.00792626		15.32	-0.0111418	15.3671	0.0486716
15.6489	0.00834121	15.643	0.00776812		15.3282	-0.0115267	15.3753	0.0461406
15.657	0.00821463	15.6511	0.00761812		15.3364	-0.0117362	15.3835	0.0427063
15.6652	0.00809295	15.6593	0.00747537		15.3446	-0.0118355	15.3917	0.0390576
15.6734	0.00797501	15.6675	0.0073397		15.3528	-0.0119288	15.3999	0.0357949
15.6816	0.00786225	15.6757	0.00721123		15.361	-0.0120256	15.4081	0.032759
15.6898	0.00775632	15.6839	0.00708939		15.3692	-0.0121323	15.4162	0.0298329
15.698	0.00765694	15.6921	0.00697447		15.3773	-0.0122743	15.4244	0.0269632
15.7062	0.00756539	15.7003	0.00686642		15.3855	-0.0126104	15.4326	0.0246527
15.7144	0.00748168	15.7085	0.0067646		15.3937	-0.0132189	15.4408	0.0229698
15.7226	0.0074049	15.7167	0.00666847		15.4019	-0.0139603	15.449	0.021179
15.7308	0.0073331	15.7249	0.00657627		15.4101	-0.0147473	15.4572	0.0189395
15.7389	0.007265	15.733	0.00648784		15.4183	-0.0156603	15.4654	0.0168981
15.7471	0.00719994	15.7412	0.00640362		15.4265	-0.0166362	15.4736	0.0152308
15.7553	0.00713829	15.7494	0.00632276		15.4347	-0.0176016	15.4818	0.0137778
15.7635	0.0070809	15.7576	0.00624501		15.4429	-0.0185925	15.4899	0.012453
15.7717	0.00702718	15.7658	0.0061751		15.4511	-0.0195554	15.4981	0.0111827
15.7799	0.0069761	15.774	0.00611248		15.4592	-0.0204433	15.5063	0.00994961
15.7881	0.00692727	15.7822	0.00605418		15.4674	-0.0212524	15.5145	0.00842916
15.7963	0.00687841	15.7904	0.00599932		15.4756	-0.0219717	15.5227	0.00654652
15.8045	0.00682838	15.7986	0.00594752		15.4838	-0.0225566	15.5309	0.00456391
15.8127	0.00677969	15.8068	0.00589592		15.492	-0.0229223	15.5391	0.00263854
15.8208	0.00673362	15.8149	0.00584149		15.5002	-0.0232441	15.5473	0.00079802
15.829	0.00668996	15.8231	0.00578674		15.5084	-0.0236538	15.5555	-0.0009613
15.8372	0.00664782	15.8313	0.00573411		15.5166	-0.023752	15.5637	-0.0026769
15.8454	0.00660589	15.8395	0.00568373		15.5248	-0.0235577	15.5718	-0.0042918
15.8536	0.00656504	15.8477	0.00563432		15.533	-0.0233709	15.58	-0.0055173
15.8618	0.0065226	15.8559	0.00558368		15.5411	-0.0232652	15.5882	-0.006389
15.87	0.00647623	15.8641	0.00553233		15.5493	-0.0231959	15.5964	-0.0067662
15.8782	0.00642567	15.8723	0.00548185		15.5575	-0.0231337	15.6046	-0.0067559
15.8864	0.00636855	15.8805	0.0054323		15.5657	-0.0230869	15.6128	-0.00667
15.8946	0.00630639	15.8887	0.00538358		15.5739	-0.0230898	15.621	-0.0065954
15.9027	0.00624216	15.8968	0.00533474		15.5821	-0.0231457	15.6292	-0.0066606
15.9109	0.00617617	15.905	0.00528554		15.5903	-0.023576	15.6374	-0.0072523
15.9191	0.0061075	15.9132	0.00523629		15.5985	-0.0243742	15.6456	-0.0081079
15.9273	0.00603586	15.9214	0.00518566		15.6067	-0.025068	15.6537	-0.0089295
15.9355	0.00596399	15.9296	0.00513336		15.6149	-0.0254022	15.6619	-0.0097436
15.9437	0.00589121	15.9378	0.00507869		15.623	-0.0255545	15.6701	-0.0107556
15.9519	0.0058126	15.946	0.00501926		15.6312	-0.0256845	15.6783	-0.0118657
15.9601	0.00572946	15.9542	0.00495241		15.6394	-0.0260113	15.6865	-0.0129351
15.9683	0.00564554	15.9624	0.00487649		15.6476	-0.026652	15.6947	-0.0138826
15.9764	0.00556182	15.9705	0.00479548		15.6558	-0.0273385	15.7029	-0.0146232
15.9846	0.00547947	15.9787	0.00471435		15.664	-0.0274361	15.7111	-0.015218
15.9928	0.00539854	15.9869	0.00463233		15.6722	-0.0271407	15.7193	-0.0157228
16.001	0.00531931	15.9951	0.00454975		15.6804	-0.0268271	15.7275	-0.0161524
16.0092	0.00524303	16.0033	0.00446894		15.6886	-0.0265771	15.7356	-0.0165854
16.0174	0.00517004	16.0115	0.00438984		15.6967	-0.0264192	15.7438	-0.0170671
16.0256	0.00509791	16.0197	0.00431124		15.7049	-0.0264259	15.752	-0.0177072
16.0338	0.0050262	16.0279	0.00423291		15.7131	-0.0265848	15.7602	-0.0183994
16.042	0.00495509	16.0361	0.00415413		15.7213	-0.0268532	15.7684	-0.0190014
16.0502	0.00488407	16.0443	0.00407381		15.7295	-0.02727	15.7766	-0.0195711
16.0583	0.00481145	16.0524	0.00399282		15.7377	-0.0277488	15.7848	-0.0201608
16.0665	0.00473616	16.0606	0.00391207		15.7459	-0.028126	15.793	-0.0208751
16.0747	0.00465812	16.0688	0.0038315		15.7541	-0.0278427	15.8012	-0.0214175
16.0829	0.00457919	16.077	0.00375069		15.7623	-0.0271879	15.8094	-0.0217131
16.0911	0.00450263	16.0852	0.00366988		15.7705	-0.0263846	15.8175	-0.0217707
16.0993	0.00442968	16.0934	0.00358897		15.7786	-0.0254833	15.8257	-0.021647
16.1075	0.00436003	16.1016	0.00350856		15.7868	-0.0247642	15.8339	-0.021421
16.1157	0.00429622	16.1098	0.00342949		15.795	-0.0243321	15.8421	-0.0211651
16.1239	0.00423772	16.118	0.00335115		15.8032	-0.0243987	15.8503	-0.020923
16.1321	0.00418278	16.1262	0.00327545		15.8114	-0.0246723	15.8585	-0.020557
16.1402	0.0041306	16.1343	0.00320412		15.8196	-0.0249197	15.8667	-0.0199247
16.1484	0.00408076	16.1425	0.0031369		15.8278	-0.0251706	15.8749	-0.0192919
16.1566	0.00403305	16.1507	0.00307273		15.836	-0.0254562	15.8831	-0.0188504
16.1648	0.00398798	16.1589	0.00301099		15.8442	-0.0255443	15.8912	-0.0186886
16.173	0.00394586	16.1671	0.00295186		15.8524	-0.0251789	15.8994	-0.0188603
16.1812	0.00390624	16.1753	0.00289555		15.8605	-0.0245897	15.9076	-0.0191522
16.1894	0.00386732	16.1835	0.002842		15.8687	-0.0240118	15.9158	-0.0194313
16.1976	0.00382813	16.1917	0.0027889		15.8769	-0.023475	15.924	-0.0198554
16.2058	0.00378924	16.1999	0.00273441		15.8851	-0.0230278	15.9322	-0.0205735
16.214	0.00375274	16.2081	0.00267956		15.8933	-0.0226987	15.9404	-0.0214639
16.2221	0.00372128	16.2162	0.00262591		15.9015	-0.0225881	15.9486	-0.0223263
16.2303	0.00369462	16.2244	0.00257387		15.9097	-0.0226682	15.9568	-0.0228233
16.2385	0.00367174	16.2326	0.00252248		15.9179	-0.0228747	15.965	-0.0227586
16.2467	0.00365412	16.2408	0.00247223		15.9261	-0.0232761	15.9731	-0.0224801
16.2549	0.00363988	16.249	0.0024238		15.9343	-0.0238461	15.9813	-0.0222208
16.2631	0.00362649	16.2572	0.00237822		15.9424	-0.0243381	15.9895	-0.0220059
16.2713	0.00361352	16.2654	0.00233623		15.9506	-0.0238923	15.9977	-0.0218259
16.2795	0.00360039	16.2736	0.00229778		15.9588	-0.0228101	16.0059	-0.0214964
16.2877	0.00358675	16.2818	0.00226416		15.967	-0.0216866	16.0141	-0.0209627
16.2959	0.00357456	16.29	0.00223501		15.9752	-0.021166	16.0223	-0.0205832
16.304	0.00356411	16.2981	0.00220825		15.9834	-0.0215903	16.0305	-0.0205565
16.3122	0.00355472	16.3063	0.00218272		15.9916	-0.0224186	16.0387	-0.0209646
16.3204	0.00354609	16.3145	0.00215819		15.9998	-0.0232591	16.0469	-0.0216928
16.3286	0.00353914	16.3227	0.00213443		16.008	-0.0240766	16.055	-0.0224089
16.3368	0.00353383	16.3309	0.00211156		16.0162	-0.0249543	16.0632	-0.0228529
16.345	0.00352928	16.3391	0.00209062		16.0243	-0.0258098	16.0714	-0.0231625
16.3532	0.00352526	16.3473	0.00207128		16.0325	-0.0265817	16.0796	-0.023477
16.3614	0.0035247	16.3555	0.0020527		16.0407	-0.0272891	16.0878	-0.0238568
[truncated: 444 more rows]

## Sheet: c. thermal melts
Temperature (˚C)	HBS	H1 HA	H1 HA-12D		Tm
20	0	0.00127843	0		H1 HA	H1 HA-12D
20.043	0	0.00127843	0		61.5	61.2
20.086	0	0.00133654	0		62	60.7
20.129	0	0.00133654	4.7335e-05		61.9	61.3
20.172	0	0.00133654	4.7335e-05
20.215	0	0.00133654	4.7335e-05
20.258	0	0.00139465	4.7335e-05
20.301	0	0.00139465	4.7335e-05
20.344	0	0.00139465	9.46701e-05
20.387	0	0.00139465	9.46701e-05
20.431	0	0.00139465	9.46701e-05
20.474	0	0.00145276	9.46701e-05
20.517	0	0.00145276	0.000142005
20.56	0	0.00145276	0.000142005
20.603	0	0.00145276	0.000142005
20.646	0	0.00145276	0.000142005
20.689	0	0.00145276	0.00018934
20.732	0	0.00151087	0.00018934
20.775	0	0.00151087	0.00018934
20.818	0	0.00151087	0.000236675
20.861	0	0.00151087	0.000236675
20.904	0	0.00151087	0.000236675
20.947	0	0.00151087	0.00028401
20.99	0	0.00151087	0.00028401
21.033	0	0.00156898	0.00028401
21.076	0	0.00156898	0.000331345
21.119	0	0.00156898	0.000331345
21.162	0	0.00156898	0.00037868
21.206	0	0.00156898	0.00037868
21.249	0	0.00156898	0.00037868
21.292	0	0.00156898	0.000426015
21.335	0	0.00156898	0.000426015
21.378	0	0.00156898	0.00047335
21.421	0	0.00156898	0.00047335
21.464	0	0.00162709	0.000520685
21.507	0	0.00162709	0.000520685
21.55	0	0.00162709	0.000520685
21.593	0	0.00162709	0.00056802
21.636	0	0.00162709	0.00056802
21.679	0	0.00162709	0.000615355
21.722	0	0.00162709	0.000615355
21.765	0	0.00162709	0.000662691
21.808	0	0.00162709	0.000662691
21.851	0	0.00162709	0.000710026
21.894	0	0.00162709	0.000710026
21.937	0	0.00162709	0.000757361
21.98	0	0.00162709	0.000757361
22.024	0	0.00162709	0.000804696
22.067	0	0.00162709	0.000804696
22.11	0	0.00162709	0.000852031
22.153	0	0.00162709	0.000852031
22.196	0	0.00162709	0.000899366
22.239	0	0.00162709	0.000899366
22.282	0	0.00162709	0.000946701
22.325	0	0.00162709	0.000946701
22.368	0	0.00162709	0.000994036
22.411	0	0.00162709	0.000994036
22.454	0	0.00162709	0.00104137
22.497	0	0.00162709	0.00104137
22.54	0	0.00162709	0.00108871
22.583	0	0.00162709	0.00108871
22.626	0	0.00162709	0.00108871
22.669	0	0.00162709	0.00113604
22.712	0	0.00162709	0.00113604
22.755	0	0.00162709	0.00118338
22.799	0	0.0016852	0.00118338
22.842	0	0.0016852	0.00123071
22.885	0	0.0016852	0.00123071
22.928	0	0.0016852	0.00127805
22.971	0	0.00162709	0.00127805
23.014	0	0.00162709	0.00132538
23.057	0	0.00162709	0.00132538
23.1	0	0.00162709	0.00137272
23.143	0	0.00162709	0.00137272
23.186	0	0.00162709	0.00142005
23.229	0	0.00162709	0.00142005
23.272	0	0.00162709	0.00146739
23.315	0	0.00162709	0.00146739
23.358	0	0.00162709	0.00151472
23.401	0	0.00162709	0.00151472
23.444	0	0.00162709	0.00156206
23.487	0	0.00156898	0.00160939
23.53	0	0.00156898	0.00160939
23.573	0	0.00156898	0.00165673
23.617	0	0.00156898	0.00170406
23.66	0	0.00151087	0.00170406
23.703	0	0.00151087	0.0017514
23.746	0	0.00139465	0.00179873
23.789	0	0.00127843	0.00179873
23.832	0	0.00122032	0.00184607
23.875	0	0.00110409	0.00184607
23.918	0	0.000987874	0.0018934
23.961	0	0.000929764	0.00194074
24.004	0	0.000813544	0.00194074
24.047	0	0.000755433	0.00198807
24.09	0	0.000639213	0.00198807
24.133	0	0.000581103	0.00203541
24.176	0	0.000464882	0.00208274
24.219	0	0.000406772	0.00213008
24.262	0	0.000348662	0.00213008
24.305	0	0.000290551	0.00217741
24.348	0	0.000232441	0.00222475
24.392	0	0.000174331	0.00227208
24.435	0	0.000116221	0.00231942
24.478	0	0.000116221	0.00236675
24.521	0	5.81103e-05	0.00241409
24.564	0	5.81103e-05	0.00246142
24.607	0	5.81103e-05	0.00250876
24.65	0	0	0.00255609
24.693	0	5.81103e-05	0.00265076
24.736	0	5.81103e-05	0.0026981
24.779	0	5.81103e-05	0.00279277
24.822	0	0.000116221	0.0028401
24.865	0	0.000116221	0.00293477
24.908	0	0.000174331	0.00302944
24.951	0	0.000232441	0.00312411
24.994	0	0.000290551	0.00321878
25.037	0	0.000348662	0.00331345
25.08	0	0.000464882	0.00340812
25.123	0	0.000522992	0.00350279
25.166	0	0.000639213	0.0036448
25.21	0	0.000697323	0.00373947
25.253	0	0.000813544	0.00388147
25.296	0	0.000929764	0.00397614
25.339	0	0.00104598	0.00411815
25.382	0	0.00116221	0.00426015
25.425	0	0.00127843	0.00440216
25.468	0	0.00145276	0.00454416
25.511	0	0.00156898	0.0047335
25.554	0	0.0016852	0.00487551
25.597	0	0.00185953	0.00501751
25.64	0	0.00203386	0.00520685
25.683	0	0.00215008	0.00534886
25.726	0	0.00232441	0.0055382
25.769	0	0.00249874	0.00572754
25.812	0	0.00261496	0.00586954
25.855	0	0.00278929	0.00605888
25.898	0	0.00296362	0.00624822
25.941	0	0.00313795	0.00643757
25.985	0	0.00331228	0.00662691
26.028	0	0.00348662	0.00676891
26.071	0	0.00366095	0.00695825
26.114	0	0.00383528	0.00714759
26.157	0	0.00400961	0.00733693
26.2	0	0.00418394	0.00752627
26.243	0	0.00430016	0.00771561
26.286	0	0.00447449	0.00785762
26.329	0	0.00470693	0.00804696
26.372	0	0.00488126	0.00818896
26.415	0	0.00505559	0.0083783
26.458	0	0.00522992	0.00852031
26.501	0	0.00540425	0.00870965
26.544	0	0.00557858	0.00885165
26.587	0	0.00575292	0.00899366
26.63	0	0.00592725	0.00913566
26.673	0	0.00610158	0.009325
26.716	0	0.00633402	0.00941967
26.759	0	0.00650835	0.00956168
26.803	0	0.00668268	0.00970368
26.846	0	0.00685701	0.00979835
26.889	0	0.00708945	0.00994036
26.932	0	0.00726378	0.010035
26.975	0	0.00749622	0.010177
27.018	0	0.00767055	0.0102717
27.061	0	0.00790299	0.0103664
27.104	0	0.00807733	0.010461
27.147	0	0.00830977	0.0105557
27.19	0	0.00854221	0.0106504
27.233	0	0.00877465	0.0107451
27.276	0	0.00894898	0.0108397
27.319	0	0.00918142	0.0108871
27.362	0	0.00941386	0.0109817
27.405	0	0.00970441	0.0110764
27.448	0	0.00993685	0.0111711
27.491	0	0.0101693	0.0112184
27.534	0	0.0104017	0.0113131
27.577	0	0.0106923	0.0114077
27.621	0	0.0109247	0.0114551
27.664	0	0.0112153	0.0115497
27.707	0	0.0114477	0.0116444
27.75	4.99127e-05	0.0117383	0.0117391
27.793	4.99127e-05	0.0119707	0.0118338
27.836	4.99127e-05	0.0122613	0.0119284
27.879	4.99127e-05	0.0125518	0.0120231
27.922	4.99127e-05	0.0127843	0.0120704
27.965	4.99127e-05	0.0130748	0.0122124
28.008	9.98253e-05	0.0133654	0.0123071
28.051	9.98253e-05	0.0135978	0.0124018
28.094	9.98253e-05	0.0138884	0.0124964
28.137	9.98253e-05	0.0141789	0.0125911
28.18	0.000149738	0.0144113	0.0126858
28.223	0.000149738	0.0147019	0.0128278
28.266	0.000149738	0.0149924	0.0129225
28.309	0.000199651	0.0152249	0.0130171
28.352	0.000199651	0.0155154	0.0131591
28.396	0.000249563	0.0157479	0.0132538
28.439	0.000249563	0.0159803	0.0133485
28.482	0.000249563	0.0162128	0.0134905
28.525	0.000299476	0.0164452	0.0135852
28.568	0.000349389	0.0166776	0.0136798
28.611	0.000349389	0.0169101	0.0138218
28.654	0.000399301	0.0171425	0.0139165
28.697	0.000399301	0.017375	0.0140112
28.74	0.000449214	0.0175493	0.0141532
28.783	0.000499127	0.0177236	0.0142478
28.826	0.000499127	0.017898	0.0143425
28.869	0.000549039	0.0180723	0.0144372
28.912	0.000598952	0.0182466	0.0145319
28.955	0.000648864	0.018421	0.0146265
28.998	0.000648864	0.0185372	0.0147212
29.041	0.000698777	0.0186534	0.0148159
29.084	0.00074869	0.0188277	0.0148632
29.127	0.000798602	0.0188858	0.0149579
29.17	0.000848515	0.0190021	0.0150525
29.214	0.000898428	0.0191183	0.0150999
29.257	0.00094834	0.0191764	0.0151945
29.3	0.000998253	0.0192345	0.0152419
29.343	0.00104817	0.0192926	0.0152892
29.386	0.00109808	0.0193507	0.0153839
29.429	0.00114799	0.0194088	0.0154312
29.472	0.0011979	0.0194088	0.0154786
29.515	0.00129773	0.0194669	0.0155259
29.558	0.00134764	0.0194669	0.0155732
29.601	0.00139755	0.0194669	0.0156206
29.644	0.00144747	0.0194669	0.0156679
29.687	0.00154729	0.0194669	0.0157152
29.73	0.0015972	0.0194669	0.0157626
29.773	0.00164712	0.0194088	0.0158572
29.816	0.00174694	0.0194088	0.0159046
29.859	0.00179686	0.0193507	0.0159519
29.902	0.00184677	0.0192926	0.0159992
29.945	0.00194659	0.0192926	0.0160466
29.989	0.00199651	0.0192345	0.0160939
30.032	0.00209633	0.0191764	0.0161412
30.075	0.00214624	0.0191183	0.0161886
30.118	0.00224607	0.0190602	0.0162833
30.161	0.00229598	0.0190021	0.0163306
30.204	0.00239581	0.0189439	0.0163779
30.247	0.00244572	0.0188858	0.0164253
30.29	0.00254555	0.0188277	0.0165199
30.333	0.00264537	0.0187696	0.0165673
30.376	0.00269528	0.0187115	0.0166619
30.419	0.00279511	0.0186534	0.0167093
30.462	0.00284502	0.0185953	0.0168039
30.505	0.00294485	0.0185372	0.0168986
30.548	0.00304467	0.0184791	0.0169933
30.591	0.0031445	0.018421	0.0170406
30.634	0.00319441	0.0183628	0.0171353
30.677	0.00329424	0.0183047	0.01723
30.72	0.00339406	0.0182466	0.0173246
30.763	0.00349389	0.0181885	0.0174193
30.807	0.0035438	0.0181304	0.0175613
30.85	0.00364362	0.0180723	0.017656
30.893	0.00374345	0.0180723	0.0177506
30.936	0.00384327	0.0180142	0.0178453
30.979	0.0039431	0.0179561	0.0179873
31.022	0.00404292	0.017898	0.018082
31.065	0.00414275	0.0178398	0.018224
31.108	0.00424258	0.0178398	0.0183187
31.151	0.0043424	0.0177817	0.0184607
31.194	0.00444223	0.0177236	0.0185553
31.237	0.00454205	0.0177236	0.0186973
31.28	0.00464188	0.0176655	0.018792
31.323	0.0047417	0.0176074	0.018934
31.366	0.00484153	0.0176074	0.0190287
31.409	0.00494135	0.0175493	0.0191707
31.452	0.00504118	0.0174912	0.0192654
31.495	0.005141	0.0174331	0.0194074
31.538	0.00524083	0.017375	0.019502
31.582	0.00534065	0.017375	0.019644
31.625	0.00544048	0.0173169	0.0197387
31.668	0.0055403	0.0172587	0.0198334
31.711	0.00569004	0.0172006	0.0199754
31.754	0.00578987	0.0171425	0.0200701
31.797	0.00588969	0.0170844	0.0201647
31.84	0.00598952	0.0170263	0.0203067
31.883	0.00608934	0.0169682	0.0204014
31.926	0.00618917	0.016852	0.0204961
31.969	0.00633891	0.0167939	0.0205907
32.012	0.00643873	0.0167358	0.0206854
32.055	0.00653856	0.0166776	0.0207801
32.098	0.00663838	0.0165614	0.0208748
32.141	0.00678812	0.0165033	0.0209694
32.184	0.00688795	0.0164452	0.0210168
32.227	0.00698777	0.016329	0.0211114
32.27	0.00713751	0.0162709	0.0212061
32.313	0.00723733	0.0162128	0.0212534
32.356	0.00733716	0.0160965	0.0213481
32.4	0.00743699	0.0160384	0.0213954
32.443	0.00758672	0.0159803	0.0214901
32.486	0.00768655	0.0158641	0.0215374
32.529	0.00778637	0.015806	0.0215848
32.572	0.00793611	0.0157479	0.0216794
32.615	0.00803594	0.0156898	0.0217268
32.658	0.00813576	0.0156317	0.0217741
32.701	0.0082855	0.0155735	0.0218688
32.744	0.00838533	0.0155154	0.0219161
32.787	0.00848515	0.0154573	0.0219635
32.83	0.00863489	0.0153992	0.0220108
32.873	0.00873471	0.0153411	0.0221055
32.916	0.00883454	0.0153411	0.0221528
32.959	0.00898428	0.015283	0.0222001
33.002	0.0090841	0.015283	0.0222948
33.045	0.00918393	0.015283	0.0223421
33.088	0.00933367	0.015283	0.0224368
33.131	0.00943349	0.015283	0.0224841
33.175	0.00953332	0.015283	0.0225788
33.218	0.00968305	0.0153411	0.0226735
33.261	0.00978288	0.0153411	0.0227208
33.304	0.00988271	0.0153992	0.0228155
33.347	0.0100324	0.0154573	0.0229102
33.39	0.0101323	0.0155154	0.0230048
33.433	0.0102321	0.0155735	0.0230995
33.476	0.0103818	0.0156317	0.0231942
33.519	0.0104817	0.0157479	0.0233362
33.562	0.0105815	0.015806	0.0234308
33.605	0.0106813	0.0159222	0.0235255
33.648	0.010831	0.0160384	0.0236675
33.691	0.0109309	0.0161547	0.0237622
33.734	0.0110307	0.0162709	0.0238569
33.777	0.0111804	0.0163871	0.0239989
33.82	0.0112803	0.0165033	0.0241409
33.863	0.0113801	0.0166195	0.0242355
33.906	0.0115298	0.0167358	0.0243775
33.949	0.0116296	0.0169101	0.0244722
33.993	0.0117295	0.0170263	0.0246142
34.036	0.0118293	0.0171425	0.0247562
34.079	0.011979	0.0173169	0.0248509
34.122	0.0120789	0.0174331	0.0249929
34.165	0.0121787	0.0176074	0.0250876
34.208	0.0123284	0.0177817	0.0252296
34.251	0.0124283	0.017898	0.0253242
34.294	0.0125281	0.0180723	0.0254663
34.337	0.0126279	0.0181885	0.0255609
34.38	0.0127776	0.0183628	0.0256556
34.423	0.0128775	0.0185372	0.0257976
34.466	0.0129773	0.0186534	0.0258923
34.509	0.013127	0.0188277	0.0259869
34.552	0.0132269	0.0190021	0.0260816
34.595	0.0133267	0.0191183	0.0261289
34.638	0.0134764	0.0192926	0.0262236
34.681	0.0135762	0.0194088	0.0262709
34.724	0.0136761	0.0195832	0.0263656
34.768	0.0138258	0.0196994	0.026413
34.811	0.0139256	0.0198737	0.0264603
34.854	0.0140255	0.0199899	0.026555
34.897	0.0141752	0.0201061	0.0266023
34.94	0.014275	0.0202805	0.0266023
34.983	0.0143748	0.0203967	0.0266496
35.026	0.0145246	0.020571	0.026697
35.069	0.0146244	0.0206873	0.0267443
35.112	0.0147741	0.0208035	0.0267443
35.155	0.014874	0.0209197	0.0267916
35.198	0.0149738	0.021094	0.0267916
35.241	0.0151235	0.0212102	0.026839
35.284	0.0152234	0.0213265	0.026839
35.327	0.0153731	0.0214427	0.026839
35.37	0.0154729	0.021617	0.0268863
35.413	0.0155727	0.0217332	0.0268863
35.456	0.0157225	0.0218495	0.0268863
35.499	0.0158223	0.0219657	0.0269336
35.542	0.015972	0.0220819	0.0269336
35.586	0.0160719	0.0221981	0.026981
35.629	0.0162216	0.0223143	0.026981
35.672	0.0163214	0.0224306	0.0270283
35.715	0.0164712	0.0225468	0.0270283
35.758	0.016571	0.022663	0.0270756
35.801	0.0166708	0.0227792	0.027123
35.844	0.0168206	0.0228373	0.0271703
35.887	0.0169204	0.0229536	0.0272176
35.93	0.0170701	0.0230698	0.027265
35.973	0.01717	0.023186	0.0273597
36.016	0.0173197	0.0233022	0.027407
36.059	0.0174195	0.0234184	0.0275017
36.102	0.0175693	0.0234765	0.0275963
36.145	0.0176691	0.0235928	0.027691
36.188	0.0178188	0.023709	0.0277857
36.231	0.0179186	0.0238252	0.0279277
36.274	0.0180185	0.0239414	0.0280223
36.317	0.0181682	0.0240576	0.0281643
36.361	0.018268	0.0241739	0.0283064
36.404	0.0184178	0.0242901	0.0284484
36.447	0.0185176	0.0244063	0.0286377
36.49	0.0186673	0.0245225	0.0287797
36.533	0.0187672	0.0246387	0.028969
36.576	0.018867	0.024755	0.0291584
36.619	0.0190167	0.0248712	0.0293477
36.662	0.0191165	0.0249874	0.0295371
36.705	0.0192663	0.0251036	0.0297264
36.748	0.0193661	0.0252199	0.0299631
36.791	0.0194659	0.0253361	0.0301524
36.834	0.0196157	0.0254523	0.0303891
36.877	0.0197155	0.0255685	0.0306258
36.92	0.0198652	0.0256847	0.0308624
36.963	0.0199651	0.0258591	0.0310991
37.006	0.0200649	0.0259753	0.0313358
37.049	0.0202146	0.0260915	0.0315725
37.092	0.0203144	0.0262077	0.0318091
37.135	0.0204143	0.0263239	0.0320458
37.179	0.020564	0.0264983	0.0322825
37.222	0.0206638	0.0266145	0.0325665
37.265	0.0207637	0.0267307	0.0328032
37.308	0.0208635	0.0268469	0.0330399
37.351	0.0210132	0.0269632	0.0332765
37.394	0.0211131	0.0270794	0.0335132
37.437	0.0212129	0.0272537	0.0337499
37.48	0.0213127	0.0273699	0.0339866
37.523	0.0214125	0.0274862	0.0342232
37.566	0.0215124	0.0275443	0.0344599
37.609	0.0216621	0.0276605	0.0346492
37.652	0.0217619	0.0277767	0.0348859
37.695	0.0218617	0.0278929	0.0350753
37.738	0.0219616	0.0280091	0.0352646
37.781	0.0220614	0.0280673	0.0354539
37.824	0.0221612	0.0281835	0.0356433
37.867	0.022261	0.0282416	0.0358326
37.91	0.0223609	0.0282997	0.036022
37.954	0.0224607	0.0284159	0.036164
37.997	0.0225605	0.028474	0.036306
38.04	0.0226104	0.0285321	0.036448
38.083	0.0227103	0.0285902	0.03659
38.126	0.0228101	0.0285902	0.036732
38.169	0.0229099	0.0286484	0.036874
38.212	0.0230097	0.0287065	0.0369687
38.255	0.0231096	0.0287065	0.0370633
38.298	0.0231595	0.0287065	0.0372053
38.341	0.0232593	0.0287646	0.0372527
38.384	0.0233591	0.0287646	0.0373473
38.427	0.023409	0.0287065	0.037442
38.47	0.0235089	0.0287065	0.0375367
38.513	0.0236087	0.0287065	0.037584
38.556	0.0236586	0.0287065	0.0376787
38.599	0.0237584	0.0286484	0.037726
38.642	0.0238083	0.0285902	0.0377734
38.685	0.0239082	0.0285902	0.0378207
38.728	0.024008	0.0285321	0.037868
38.772	0.0240579	0.028474	0.0379154
38.815	0.0241078	0.0284159	0.0379627
38.858	0.0242076	0.0283578	0.03801
38.901	0.0242575	0.0282997	0.0380574
38.944	0.0243574	0.0281835	0.0380574
38.987	0.0244073	0.0281254	0.0381047
39.03	0.0245071	0.0280673	0.038152
39.073	0.024557	0.0280091	0.038152
39.116	0.0246069	0.0278929	0.0381994
39.159	0.0246569	0.0278348	0.0382467
39.202	0.0247567	0.0277186	0.0382467
39.245	0.0248066	0.0276605	0.038294
39.288	0.0248565	0.0276024	0.038294
39.331	0.0249064	0.0274862	0.0383414
39.374	0.0250062	0.027428	0.0383887
39.417	0.0250562	0.0273118	0.0383887
39.46	0.0251061	0.0272537	0.0384361
39.503	0.025156	0.0271956	0.0384834
39.546	0.0252059	0.0270794	0.0384834
39.59	0.0252558	0.0270213	0.0385307
39.633	0.0253556	0.0269632	0.0385781
39.676	0.0254055	0.026905	0.0385781
39.719	0.0254555	0.0268469	0.0386254
39.762	0.0255054	0.0267888	0.0386727
39.805	0.0255553	0.0267307	0.0386727
39.848	0.0256052	0.0266726	0.0387201
39.891	0.0256551	0.0266145	0.0387674
39.934	0.025705	0.0265564	0.0387674
39.977	0.0257549	0.0264983	0.0388147
40.02	0.0258048	0.0264983	0.0388147
40.063	0.0258548	0.0264402	0.0388621
40.106	0.0259047	0.0263821	0.0389094
40.149	0.0259047	0.0263821	0.0389094
40.192	0.0259546	0.0263239	0.0389567
40.235	0.0260045	0.0263239	0.0389567
40.278	0.0260544	0.0262658	0.0390041
40.321	0.0261043	0.0262658	0.0390041
40.365	0.0261542	0.0262077	0.0390514
40.408	0.0262041	0.0262077	0.0390514
40.451	0.0262041	0.0262077	0.0390987
40.494	0.0262541	0.0261496	0.0390987
40.537	0.026304	0.0261496	0.0391461
40.58	0.0263539	0.0261496	0.0391461
40.623	0.0263539	0.0260915	0.0391934
40.666	0.0264038	0.0260915	0.0391934
40.709	0.0264537	0.0260915	0.0392407
40.752	0.0265036	0.0260915	0.0392407
40.795	0.0265036	0.0260334	0.0392881
40.838	0.0265535	0.0260334	0.0392881
40.881	0.0266034	0.0260334	0.0392881
40.924	0.0266034	0.0260334	0.0393354
40.967	0.0266534	0.0260334	0.0393354
41.01	0.0267033	0.0260334	0.0393828
41.053	0.0267033	0.0260334	0.0393828
41.096	0.0267532	0.0260334	0.0394301
41.139	0.0268031	0.0260334	0.0394301
41.183	0.0268031	0.0260334	0.0394301
41.226	0.026853	0.0260334	0.0394774
41.269	0.026853	0.0260334	0.0394774
41.312	0.0269029	0.0260334	0.0395248
41.355	0.0269528	0.0260334	0.0395248
41.398	0.0269528	0.0260334	0.0395721
41.441	0.0270027	0.0260334	0.0395721
41.484	0.0270027	0.0260334	0.0395721
41.527	0.0270527	0.0260334	0.0396194
41.57	0.0271026	0.0260334	0.0396194
41.613	0.0271026	0.0260915	0.0396668
41.656	0.0271525	0.0260915	0.0396668
41.699	0.0271525	0.0260915	0.0396668
41.742	0.0272024	0.0260915	0.0397141
41.785	0.0272024	0.0260915	0.0397141
41.828	0.0272523	0.0260915	0.0397141
41.871	0.0273022	0.0260915	0.0397614
41.914	0.0273022	0.0260915	0.0397614
41.958	0.0273521	0.0260915	0.0397614
42.001	0.0273521	0.0260915	0.0397614
42.044	0.027402	0.0260915	0.0398088
42.087	0.027452	0.0260915	0.0398088
42.13	0.027452	0.0260915	0.0398088
42.173	0.0275019	0.0260915	0.0398088
42.216	0.0275019	0.0260915	0.0398088
42.259	0.0275518	0.0260915	0.0398088
42.302	0.0275518	0.0260915	0.0398088
42.345	0.0276017	0.0260915	0.0398088
42.388	0.0276516	0.0260915	0.0398088
42.431	0.0276516	0.0260915	0.0398088
42.474	0.0277015	0.0260915	0.0398088
42.517	0.0277015	0.0260915	0.0398088
42.56	0.0277514	0.0260915	0.0398088
42.603	0.0278013	0.0260915	0.0398088
42.646	0.0278013	0.0260915	0.0398088
42.689	0.0278513	0.0260334	0.0398088
42.732	0.0278513	0.0260334	0.0398088
42.776	0.0279012	0.0260334	0.0398088
42.819	0.0279012	0.0260334	0.0398088
42.862	0.0279511	0.0260334	0.0398561
42.905	0.028001	0.0259753	0.0398561
42.948	0.028001	0.0259753	0.0398561
42.991	0.0280509	0.0259753	0.0399034
43.034	0.0280509	0.0259172	0.0399034
43.077	0.0281008	0.0259172	0.0399508
43.12	0.0281507	0.0259172	0.0399981
43.163	0.0281507	0.0258591	0.0399981
43.206	0.0282006	0.0258591	0.0400454
43.249	0.0282006	0.0258591	0.0400928
43.292	0.0282506	0.025801	0.0401401
43.335	0.0283005	0.025801	0.0401874
43.378	0.0283005	0.025801	0.0402821
43.421	0.0283504	0.0257428	0.0403295
43.464	0.0284003	0.0257428	0.0403768
43.507	0.0284003	0.0256847	0.0404715
43.551	0.0284502	0.0256847	0.0405661
43.594	0.0284502	0.0256266	0.0406135
43.637	0.0285001	0.0256266	0.0407081
43.68	0.02855	0.0256266	0.0408028
43.723	0.02855	0.0255685	0.0408501
43.766	0.0286	0.0255685	0.0409448
43.809	0.0286	0.0255104	0.0410395
43.852	0.0286499	0.0255104	0.0411341
43.895	0.0286998	0.0254523	0.0411815
43.938	0.0286998	0.0254523	0.0412762
43.981	0.0287497	0.0254523	0.0413708
44.024	0.0287996	0.0253942	0.0414655
44.067	0.0287996	0.0253942	0.0415128
44.11	0.0288495	0.0253361	0.0416075
44.153	0.0288994	0.0253361	0.0416548
44.196	0.0288994	0.025278	0.0417495
44.239	0.0289493	0.025278	0.0417968
44.282	0.0289993	0.0252199	0.0418442
44.325	0.0289993	0.0252199	0.0418915
44.369	0.0290492	0.0251617	0.0419388
44.412	0.0290991	0.0251617	0.0419862
44.455	0.0290991	0.0251036	0.0419862
44.498	0.029149	0.0251036	0.0420335
44.541	0.0291989	0.0250455	0.0420335
44.584	0.0291989	0.0250455	0.0420808
44.627	0.0292488	0.0249874	0.0420808
44.67	0.0292987	0.0249293	0.0420808
44.713	0.0293486	0.0249293	0.0420808
44.756	0.0293486	0.0248712	0.0420808
44.799	0.0293986	0.0248131	0.0420335
44.842	0.0294485	0.0248131	0.0420335
44.885	0.0294984	0.024755	0.0419862
44.928	0.0294984	0.0246969	0.0419388
44.971	0.0295483	0.0246387	0.0419388
45.014	0.0295982	0.0245806	0.0418915
45.057	0.0295982	0.0245225	0.0418442
45.1	0.0296481	0.0244644	0.0417968
45.144	0.029698	0.0244063	0.0417022
45.187	0.0297479	0.0243482	0.0416548
45.23	0.0297479	0.0242901	0.0416075
45.273	0.0297979	0.024232	0.0415128
45.316	0.0298478	0.0241739	0.0414655
45.359	0.0298977	0.0241158	0.0414182
45.402	0.0298977	0.0240576	0.0413235
45.445	0.0299476	0.0239995	0.0412762
45.488	0.0299975	0.0238833	0.0411815
45.531	0.0299975	0.0238252	0.0410868
45.574	0.0300474	0.0237671	0.0410395
45.617	0.0300973	0.023709	0.0409448
45.66	0.0300973	0.0236509	0.0408975
45.703	0.0301472	0.0235347	0.0408028
45.746	0.0301972	0.0234765	0.0407081
45.789	0.0301972	0.0234184	0.0406608
45.832	0.0302471	0.0233603	0.0405661
45.875	0.030297	0.0233022	0.0405188
45.918	0.030297	0.023186	0.0404241
45.962	0.0303469	0.0231279	0.0403768
46.005	0.0303968	0.0230698	0.0402821
46.048	0.0303968	0.0230117	0.0402348
46.091	0.0304467	0.0229536	0.0401401
46.134	0.0304467	0.0228954	0.0400928
46.177	0.0304966	0.0228373	0.0400454
46.22	0.0305465	0.0227792	0.0399508
46.263	0.0305465	0.0227792	0.0399034
46.306	0.0305965	0.0227211	0.0398561
46.349	0.0305965	0.022663	0.0398088
46.392	0.0306464	0.0226049	0.0397614
46.435	0.0306963	0.0226049	0.0397614
46.478	0.0306963	0.0225468	0.0397141
46.521	0.0307462	0.0225468	0.0396668
46.564	0.0307462	0.0224887	0.0396668
46.607	0.0307961	0.0224887	0.0396668
46.65	0.0307961	0.0224887	0.0396668
46.693	0.030846	0.0224306	0.0396668
46.737	0.030846	0.0224306	0.0396668
46.78	0.0308959	0.0224306	0.0396668
46.823	0.0308959	0.0224306	0.0396668
46.866	0.0309458	0.0224306	0.0397141
46.909	0.0309458	0.0224306	0.0397614
46.952	0.0309958	0.0224887	0.0398088
46.995	0.0309958	0.0224887	0.0398561
47.038	0.0310457	0.0224887	0.0399034
47.081	0.0310457	0.0225468	0.0399981
47.124	0.0310457	0.0225468	0.0400454
47.167	0.0310956	0.0226049	0.0401401
47.21	0.0310956	0.0226049	0.0402348
47.253	0.0311455	0.022663	0.0403295
47.296	0.0311455	0.022663	0.0404715
47.339	0.0311954	0.0227211	0.0405661
47.382	0.0311954	0.0227792	0.0407081
47.425	0.0311954	0.0228373	0.0408501
47.468	0.0312453	0.0228373	0.0409921
47.511	0.0312453	0.0228954	0.0411341
47.555	0.0312952	0.0229536	0.0412762
47.598	0.0312952	0.0230117	0.0414655
47.641	0.0312952	0.0230698	0.0416548
47.684	0.0313451	0.0231279	0.0418442
47.727	0.0313451	0.023186	0.0419862
47.77	0.0313951	0.0233022	0.0422229
47.813	0.0313951	0.0233603	0.0424122
47.856	0.0313951	0.0234184	0.0426015
47.899	0.031445	0.0234765	0.0428382
47.942	0.031445	0.0235347	0.0430275
47.985	0.031445	0.0236509	0.0432642
48.028	0.0314949	0.023709	0.0434536
48.071	0.0314949	0.0237671	0.0436902
48.114	0.0315448	0.0238833	0.0439269
48.157	0.0315448	0.0239414	0.0441636
48.2	0.0315448	0.0240576	0.0444003
48.243	0.0315947	0.0241158	0.0446369
48.286	0.0315947	0.024232	0.044921
48.33	0.0315947	0.0242901	0.0451576
48.373	0.0316446	0.0244063	0.0453943
48.416	0.0316446	0.0244644	0.0456783
48.459	0.0316446	0.0245225	0.045915
48.502	0.0316945	0.0246387	0.046199
48.545	0.0316945	0.0246969	0.0464357
48.588	0.0317444	0.0248131	0.0467197
48.631	0.0317444	0.0248712	0.0470037
48.674	0.0317444	0.0249293	0.0472877
48.717	0.0317944	0.0250455	0.0475717
48.76	0.0317944	0.0251036	0.0478557
48.803	0.0317944	0.0251617	0.0481397
48.846	0.0318443	0.025278	0.0484237
48.889	0.0318443	0.0253361	0.0487078
48.932	0.0318443	0.0253942	0.0490391
48.975	0.0318942	0.0254523	0.0493231
49.018	0.0318942	0.0255104	0.0496545
49.061	0.0318942	0.0255685	0.0499385
49.104	0.0319441	0.0256266	0.0502698
49.148	0.0319441	0.0256847	0.0506012
49.191	0.031994	0.0256847	0.0509325
49.234	0.031994	0.0257428	0.0513112
49.277	0.031994	0.025801	0.0516425
49.32	0.0320439	0.025801	0.0520212
49.363	0.0320439	0.0258591	0.0523999
49.406	0.0320439	0.0258591	0.0527312
49.449	0.0320938	0.0259172	0.0531099
49.492	0.0320938	0.0259172	0.0535359
49.535	0.0321437	0.0259753	0.0539146
49.578	0.0321437	0.0259753	0.0543406
49.621	0.0321437	0.0260334	0.0547193
49.664	0.0321937	0.0260334	0.0551453
49.707	0.0321937	0.0260334	0.0555713
49.75	0.0321937	0.0260915	0.0559973
49.793	0.0322436	0.0261496	0.0564234
49.836	0.0322436	0.0261496	0.0568967
49.879	0.0322935	0.0262077	0.0573227
49.923	0.0322935	0.0262658	0.0577961
49.966	0.0322935	0.0262658	0.0582221
50.009	0.0323434	0.0263239	0.0586954
50.052	0.0323434	0.0263821	0.0591688
50.095	0.0323434	0.0264983	0.0596421
50.138	0.0323933	0.0265564	0.0601155
50.181	0.0323933	0.0266726	0.0605888
50.224	0.0324432	0.0267307	0.0611095
50.267	0.0324432	0.0268469	0.0615829
50.31	0.0324432	0.0269632	0.0620562
50.353	0.0324931	0.0271375	0.0625769
50.396	0.0324931	0.0272537	0.0630976
50.439	0.0324931	0.027428	0.063571
50.482	0.032543	0.0276024	0.0640916
50.525	0.032543	0.0278348	0.0646123
50.568	0.032543	0.0280091	0.065133
50.611	0.032593	0.0282416	0.065701
50.654	0.032593	0.028474	0.0662217
50.697	0.0326429	0.0287646	0.0667897
50.741	0.0326429	0.0290551	0.0673578
50.784	0.0326429	0.0293457	0.0679258
50.827	0.0326928	0.0296362	0.0684938
50.87	0.0326928	0.0299849	0.0690618
50.913	0.0326928	0.0303336	0.0696772
50.956	0.0327427	0.0306822	0.0702925
50.999	0.0327427	0.031089	0.0709552
51.042	0.0327427	0.0314958	0.0715706
51.085	0.0327427	0.0319606	0.0722333
51.128	0.0327926	0.0323674	0.0729433
51.171	0.0327926	0.0328323	0.0736533
51.214	0.0327926	0.0333553	0.0743633
51.257	0.0328425	0.0338783	0.0751207
51.3	0.0328425	0.0344013	0.0758781
51.343	0.0328425	0.0349243	0.0766354
51.386	0.0328924	0.0355054	0.0774401
51.429	0.0328924	0.0360865	0.0782922
51.472	0.0328924	0.0367257	0.0791442
51.515	0.0329424	0.0373649	0.0799962
51.559	0.0329424	0.0380041	0.0808956
51.602	0.0329424	0.0387014	0.0818423
51.645	0.0329424	0.0393988	0.082789
51.688	0.0329923	0.0400961	0.083783
51.731	0.0329923	0.0408515	0.0847771
51.774	0.0329923	0.0416069	0.0858184
51.817	0.0330422	0.0424205	0.0868598
51.86	0.0330422	0.043234	0.0879485
51.903	0.0330422	0.0440476	0.0890845
51.946	0.0330422	0.0449192	0.0902206
51.989	0.0330921	0.0457909	0.091404
52.032	0.0330921	0.0467206	0.0925873
52.075	0.0330921	0.0476504	0.093818
52.118	0.0330921	0.0485802	0.0950961
52.161	0.033142	0.049568	0.0963741
52.204	0.033142	0.050614	0.0976995
52.247	0.033142	0.05166	0.0990249
52.29	0.033142	0.052706	0.100398
52.334	0.0331919	0.0538101	0.101818
52.377	0.0331919	0.0549723	0.103285
52.42	0.0331919	0.0561345	0.104752
52.463	0.0331919	0.0572967	0.10622
52.506	0.0332418	0.0585751	0.107782
52.549	0.0332418	0.0597955	0.109344
52.592	0.0332418	0.0610739	0.110906
52.635	0.0332418	0.0624104	0.112563
52.678	0.0332917	0.0637469	0.114219
52.721	0.0332917	0.0651416	0.115924
52.764	0.0332917	0.0665944	0.117628
52.807	0.0333417	0.0680471	0.119379
52.85	0.0333417	0.069558	0.121225
52.893	0.0333417	0.0710688	0.123071
52.936	0.0333916	0.0726378	0.124917
52.979	0.0333916	0.0742649	0.126858
53.022	0.0333916	0.075892	0.128799
53.065	0.0334415	0.0775772	0.130787
53.108	0.0334415	0.0793205	0.132869
53.152	0.0334415	0.0810638	0.134952
53.195	0.0334914	0.0829233	0.137082
53.238	0.0334914	0.0847248	0.13926
53.281	0.0334914	0.0866424	0.141437
53.324	0.0335413	0.08856	0.143709
53.367	0.0335413	0.0905939	0.146029
53.41	0.0335912	0.0925696	0.148395
53.453	0.0335912	0.0946616	0.150809
53.496	0.0336411	0.0968117	0.153271
53.539	0.0336411	0.0989618	0.15578
53.582	0.0336411	0.10117	0.158336
53.625	0.033691	0.103436	0.160986
53.668	0.033691	0.105761	0.163637
53.711	0.033741	0.108143	0.166383
53.754	0.033741	0.110526	0.169175
53.797	0.0337909	0.113024	0.172016
53.84	0.0337909	0.115523	0.174903
53.883	0.0338408	0.11808	0.177885
53.927	0.0338408	0.120695	0.180867
53.97	0.0338907	0.123368	0.183944
54.013	0.0339406	0.126099	0.187115
54.056	0.0339406	0.128889	0.190287
54.099	0.0339905	0.131736	0.193553
54.142	0.0339905	0.134641	0.196914
54.185	0.0340404	0.137547	0.200275
54.228	0.0340903	0.140569	0.20373
54.271	0.0340903	0.14359	0.20728
54.314	0.0341403	0.146728	0.21083
54.357	0.0341902	0.149866	0.214475
54.4	0.0341902	0.153062	0.218215
54.443	0.0342401	0.156317	0.221954
54.486	0.03429	0.159629	0.225788
54.529	0.03429	0.162999	0.229717
54.572	0.0343399	0.166428	0.233646
54.615	0.0343898	0.169914	0.237669
54.658	0.0344397	0.173459	0.241787
54.701	0.0344896	0.177004	0.245906
54.745	0.0344896	0.180607	0.250118
54.788	0.0345396	0.184326	0.254426
54.831	0.0345895	0.188045	0.258733
54.874	0.0346394	0.191764	0.263135
54.917	0.0346893	0.195599	0.267585
54.96	0.0347392	0.199434	0.272129
55.003	0.0347891	0.203328	0.276673
55.046	0.034839	0.207279	0.281312
55.089	0.0348889	0.211289	0.285998
55.132	0.0349389	0.215298	0.290732
55.175	0.0349888	0.219366	0.29556
55.218	0.0350387	0.223492	0.300435
55.261	0.0350886	0.227618	0.305311
55.304	0.0351385	0.231802	0.310281
55.347	0.0352383	0.236044	0.315299
55.39	0.0352882	0.240286	0.320364
55.433	0.0353382	0.244586	0.325523
55.476	0.0353881	0.248886	0.330683
55.52	0.0354879	0.253303	0.335889
55.563	0.0355378	0.257661	0.341144
55.606	0.0355877	0.262135	0.346492
55.649	0.0356875	0.26661	0.351841
55.692	0.0357375	0.271142	0.357238
55.735	0.0358373	0.275675	0.362681
55.778	0.0358872	0.280266	0.368172
55.821	0.035987	0.284856	0.37371
55.864	0.0360369	0.289505	0.379296
55.907	0.0361368	0.294212	0.384929
55.95	0.0362366	0.298919	0.390561
55.993	0.0362865	0.303626	0.396289
56.036	0.0363863	0.308449	0.402016
56.079	0.0364861	0.313272	0.407791
56.122	0.036586	0.318096	0.413614
56.165	0.0366359	0.322977	0.419436
56.208	0.0367357	0.327858	0.425305
56.251	0.0368355	0.332797	0.431222
56.294	0.0369354	0.337795	0.437139
56.338	0.0370352	0.342792	0.443151
56.381	0.037135	0.34779	0.449115
56.424	0.0372348	0.352845	0.455174
56.467	0.0373347	0.357959	0.461185
56.51	0.0374345	0.363073	0.467291
56.553	0.0375343	0.368187	0.473398
56.596	0.0376341	0.373358	0.479504
56.639	0.037734	0.378588	0.485657
56.682	0.0378837	0.38376	0.491811
56.725	0.0379835	0.389048	0.498012
56.768	0.0380834	0.394278	0.504213
56.811	0.0381832	0.399566	0.510414
56.854	0.038283	0.404854	0.516662
56.897	0.0384327	0.4102	0.52291
56.94	0.0385326	0.415546	0.529158
56.983	0.0386324	0.420893	0.535454
57.026	0.0387821	0.426297	0.54175
57.069	0.038882	0.431643	0.547998
57.113	0.0390317	0.437047	0.554293
57.156	0.0391315	0.442451	0.560636
57.199	0.0392313	0.447856	0.566932
57.242	0.0393811	0.453318	0.573227
57.285	0.0394809	0.458722	0.579523
57.328	0.0396306	0.464127	0.585818
57.371	0.0397305	0.469589	0.592114
57.414	0.0398802	0.474993	0.59841
57.457	0.03998	0.480397	0.604705
57.5	0.0401298	0.48586	0.610953
57.543	0.0402296	0.491264	0.617202
57.586	0.0403793	0.49661	0.62345
57.629	0.0404792	0.502014	0.629698
57.672	0.0406289	0.507361	0.635899
57.715	0.0407287	0.512707	0.642052
57.758	0.0408785	0.518053	0.648206
57.801	0.0409783	0.523399	0.65436
57.844	0.041128	0.528629	0.660466
57.887	0.0412279	0.533917	0.666525
57.931	0.0413776	0.539147	0.672584
57.974	0.0414774	0.544377	0.678595
58.017	0.0416272	0.549549	0.684559
58.06	0.041727	0.55472	0.690476
58.103	0.0418767	0.559834	0.696346
58.146	0.0419765	0.56489	0.702168
58.189	0.0421263	0.569945	0.707943
58.232	0.0422261	0.574943	0.71367
58.275	0.0423758	0.579882	0.719351
58.318	0.0424757	0.584822	0.724983
58.361	0.0425755	0.589703	0.730522
58.404	0.0427252	0.594584	0.73606
58.447	0.0428251	0.599349	0.741456
58.49	0.0429748	0.604114	0.746852
58.533	0.0430746	0.608879	0.752106
58.576	0.0431744	0.613528	0.757361
58.619	0.0433242	0.618177	0.762473
58.662	0.043424	0.622709	0.767538
58.706	0.0435238	0.627242	0.772508
58.749	0.0436736	0.631717	0.777431
58.792	0.0437734	0.636191	0.782259
58.835	0.0438732	0.640549	0.786992
58.878	0.043973	0.644908	0.791631
58.921	0.0441228	0.64915	0.796175
58.964	0.0442226	0.653392	0.800625
59.007	0.0443224	0.657576	0.80498
59.05	0.0444223	0.661701	0.80924
59.093	0.044572	0.665711	0.813405
59.136	0.0446718	0.669721	0.817429
59.179	0.0447716	0.673672	0.821405
59.222	0.0448715	0.677566	0.825239
59.265	0.0449713	0.681401	0.828979
59.308	0.0450711	0.685178	0.832623
59.351	0.0452209	0.688897	0.836126
59.394	0.0453207	0.692558	0.839534
59.437	0.0454205	0.696161	0.8428
59.48	0.0455203	0.699647	0.845972
59.524	0.0456202	0.703134	0.849049
59.567	0.04572	0.706504	0.851983
59.61	0.0458198	0.709875	0.854776
59.653	0.0459196	0.713129	0.857474
59.696	0.0460195	0.716325	0.860078
59.739	0.0461193	0.719463	0.862539
59.782	0.0462191	0.722543	0.864858
59.825	0.0463189	0.725507	0.867083
59.868	0.0464188	0.72847	0.869166
59.911	0.0465186	0.731318	0.871154
59.954	0.0466184	0.734107	0.873
59.997	0.0467182	0.736838	0.874704
60.04	0.0468181	0.739453	0.876314
60.083	0.0469179	0.742068	0.877781
60.126	0.0470177	0.744567	0.879106
60.169	0.0471175	0.747007	0.880337
60.212	0.0472174	0.74939	0.881426
60.255	0.0472673	0.751656	0.882372
60.299	0.0473671	0.753864	0.883224
60.342	0.0474669	0.756073	0.883982
60.385	0.0475668	0.758106	0.88455
60.428	0.0476666	0.76014	0.885023
60.471	0.0477664	0.762116	0.885402
60.514	0.0478163	0.763976	0.885639
60.557	0.0479161	0.765777	0.885733
60.6	0.048016	0.76752	0.885733
60.643	0.0480659	0.769205	0.885639
60.686	0.0481657	0.770774	0.885402
60.729	0.0482655	0.772343	0.885023
60.772	0.0483154	0.773796	0.884597
60.815	0.0484153	0.775191	0.883982
60.858	0.0485151	0.776527	0.883319
60.901	0.048565	0.777806	0.882514
60.944	0.0486648	0.778968	0.881568
60.987	0.0487147	0.78013	0.880574
61.03	0.0488146	0.781176	0.879438
61.073	0.0488645	0.782164	0.878207
61.117	0.0489643	0.783152	0.876882
61.16	0.0490142	0.784024	0.875414
61.203	0.0491141	0.784837	0.873899
61.246	0.049164	0.785593	0.872243
61.289	0.0492638	0.78629	0.870539
61.332	0.0493137	0.786871	0.868693
61.375	0.0494135	0.787452	0.866799
61.418	0.0494634	0.787975	0.864811
61.461	0.0495134	0.78844	0.862728
61.504	0.0496132	0.788789	0.860551
61.547	0.0496631	0.789137	0.858279
61.59	0.049713	0.789428	0.855959
61.633	0.0498128	0.789602	0.853545
61.676	0.0498627	0.789776	0.851084
61.719	0.0499127	0.789893	0.848528
61.762	0.0499626	0.789951	0.845877
61.805	0.0500624	0.789951	0.843226
61.848	0.0501123	0.789893	0.840481
61.892	0.0501622	0.789776	0.837641
61.935	0.0502121	0.78966	0.834801
61.978	0.050312	0.789428	0.831866
62.021	0.0503619	0.789195	0.828931
62.064	0.0504118	0.788905	0.825902
62.107	0.0504617	0.788556	0.822872
62.15	0.0505116	0.788149	0.819748
62.193	0.0506114	0.787743	0.816624
62.236	0.0506613	0.787278	0.813453
62.279	0.0507113	0.786755	0.810234
62.322	0.0507612	0.786232	0.807015
62.365	0.0508111	0.785651	0.803749
62.408	0.050861	0.785011	0.800483
62.451	0.0509608	0.784372	0.797217
62.494	0.0510107	0.783675	0.793903
62.537	0.0510606	0.782919	0.790542
62.58	0.0511106	0.782164	0.787229
62.623	0.0512104	0.78135	0.783916
62.666	0.0512603	0.780537	0.780555
62.71	0.0513102	0.779723	0.777241
62.753	0.0513601	0.778852	0.773881
62.796	0.0514599	0.777922	0.770567
62.839	0.0515099	0.776992	0.767254
62.882	0.0515598	0.776062	0.76394
62.925	0.0516097	0.775133	0.760627
62.968	0.0517095	0.774145	0.757361
63.011	0.0517594	0.773157	0.754094
63.054	0.0518093	0.772111	0.750828
63.097	0.0519092	0.771123	0.74761
63.14	0.0519591	0.770077	0.744438
63.183	0.052009	0.769031	0.741267
63.226	0.0521088	0.767927	0.738095
63.269	0.0521587	0.766881	0.735018
63.312	0.0522585	0.765835	0.731942
63.355	0.0523085	0.764731	0.728865
63.398	0.0524083	0.763627	0.725883
63.441	0.0524582	0.762523	0.722901
63.485	0.052558	0.761477	0.719966
63.528	0.0526079	0.760373	0.717078
63.571	0.0527078	0.759269	0.714191
63.614	0.0527577	0.758164	0.711398
63.657	0.0528575	0.75706	0.708606
63.7	0.0529074	0.755956	0.70586
63.743	0.0530072	0.754852	0.703209
63.786	0.0530571	0.753806	0.700559
63.829	0.053157	0.752702	0.697955
63.872	0.0532069	0.751598	0.695352
63.915	0.0533067	0.750552	0.692843
63.958	0.0533566	0.749506	0.690382
64.001	0.0534565	0.748402	0.687967
64.044	0.0535563	0.747356	0.685601
64.087	0.0536062	0.74631	0.683234
64.13	0.053706	0.745264	0.680962
64.173	0.0537559	0.744276	0.678737
64.216	0.0538558	0.74323	0.676512
64.259	0.0539556	0.742242	0.674382
64.303	0.0540055	0.741254	0.6723
64.346	0.0541053	0.740267	0.670264
64.389	0.0541552	0.739337	0.668276
64.432	0.0542551	0.738349	0.666335
64.475	0.0543549	0.737419	0.664442
64.518	0.0544048	0.736489	0.662596
64.561	0.0545046	0.735618	0.660797
64.604	0.0545545	0.734688	0.659093
64.647	0.0546544	0.733816	0.657389
64.69	0.0547542	0.732945	0.65578
64.733	0.0548041	0.732131	0.654218
64.776	0.0549039	0.731318	0.652703
64.819	0.0549538	0.730504	0.651235
64.862	0.0550537	0.72969	0.649815
64.905	0.0551036	0.728935	0.648443
64.948	0.0552034	0.72818	0.647165
64.991	0.0552533	0.727482	0.645934
65.034	0.0553531	0.726785	0.644751
65.077	0.055403	0.726088	0.643615
65.121	0.0555029	0.725448	0.642526
65.164	0.0555528	0.724809	0.641484
65.207	0.0556526	0.72417	0.640538
65.25	0.0557025	0.723589	0.639638
65.293	0.0558023	0.723008	0.638786
65.336	0.0558523	0.722427	0.637982
65.379	0.0559022	0.721904	0.637224
65.422	0.056002	0.721381	0.636514
65.465	0.0560519	0.720858	0.635852
65.508	0.0561517	0.720393	0.635284
65.551	0.0562016	0.719928	0.634716
65.594	0.0562516	0.719521	0.634242
65.637	0.0563514	0.719056	0.633816
65.68	0.0564013	0.71865	0.63339
65.723	0.0565011	0.718301	0.633059
65.766	0.056551	0.717894	0.632727
65.809	0.0566009	0.717545	0.632443
65.852	0.0567008	0.717255	0.632207
65.896	0.0567507	0.716906	0.632017
65.939	0.0568006	0.716616	0.631875
65.982	0.0569004	0.716325	0.631733
66.025	0.0569503	0.716035	0.631686
66.068	0.0570002	0.715802	0.631591
66.111	0.0570502	0.71557	0.631591
66.154	0.05715	0.715337	0.631544
66.197	0.0571999	0.715163	0.631591
66.24	0.0572498	0.714989	0.631591
66.283	0.0572997	0.714814	0.631686
66.326	0.0573996	0.714698	0.631733
66.369	0.0574495	0.714524	0.631828
66.412	0.0574994	0.714466	0.631923
66.455	0.0575493	0.714349	0.632065
66.498	0.0576491	0.714291	0.632159
66.541	0.057699	0.714233	0.632301
66.584	0.0577489	0.714233	0.632443
66.627	0.0577989	0.714233	0.632538
66.67	0.0578488	0.714291	0.63268
66.714	0.0579486	0.714291	0.632822
66.757	0.0579985	0.714407	0.632964
66.8	0.0580484	0.714466	0.633059
66.843	0.0580983	0.714582	0.633153
66.886	0.0581482	0.714756	0.633295
66.929	0.0581982	0.71493	0.633343
66.972	0.0582481	0.715105	0.633437
67.015	0.058298	0.715279	0.633485
67.058	0.0583479	0.715512	0.633532
67.101	0.0583978	0.715802	0.633579
67.144	0.0584477	0.716093	0.633579
67.187	0.0584976	0.716383	0.633579
67.23	0.0585475	0.716674	0.633532
67.273	0.0585975	0.717022	0.633485
67.316	0.0586474	0.717371	0.63339
67.359	0.0586973	0.717778	0.633295
67.402	0.0587472	0.718185	0.633153
67.445	0.0587971	0.718591	0.633011
67.489	0.058847	0.718998	0.632822
67.532	0.0588969	0.719405	0.632633
67.575	0.0588969	0.71987	0.632396
67.618	0.0589468	0.720335	0.632159
67.661	0.0589968	0.7208	0.631875
67.704	0.0590467	0.721264	0.631591
67.747	0.0590467	0.721787	0.63126
67.79	0.0590966	0.722252	0.630881
67.833	0.0591465	0.722717	0.630503
67.876	0.0591465	0.72324	0.630077
67.919	0.0591964	0.723705	0.629651
67.962	0.0592463	0.724228	0.629177
68.005	0.0592463	0.724693	0.628704
68.048	0.0592962	0.725216	0.628183
68.091	0.0592962	0.725681	0.627615
68.134	0.0593461	0.726146	0.627047
68.177	0.0593461	0.726669	0.626432
68.22	0.0593961	0.727134	0.625817
68.263	0.0593961	0.727598	0.625154
68.307	0.059446	0.728063	0.624491
68.35	0.059446	0.72847	0.623781
68.393	0.059446	0.728935	0.623071
68.436	0.0594959	0.729342	0.622314
68.479	0.0594959	0.729807	0.621509
68.522	0.0594959	0.730213	0.620704
68.565	0.0595458	0.73062	0.619852
68.608	0.0595458	0.730969	0.619
68.651	0.0595458	0.731376	0.618101
68.694	0.0595458	0.731724	0.617202
68.737	0.0595957	0.732073	0.616255
68.78	0.0595957	0.732422	0.615308
68.823	0.0595957	0.73277	0.614314
68.866	0.0595957	0.733061	0.61332
68.909	0.0596456	0.73341	0.612326
68.952	0.0596456	0.7337	0.611285
68.995	0.0596456	0.733991	0.610196
69.038	0.0596456	0.734281	0.609107
69.082	0.0596456	0.734514	0.608019
69.125	0.0596955	0.734746	0.606883
69.168	0.0596955	0.734978	0.605746
69.211	0.0596955	0.735211	0.604563
69.254	0.0596955	0.735443	0.60338
69.297	0.0596955	0.735618	0.602149
69.34	0.0597454	0.735792	0.600918
69.383	0.0597454	0.735966	0.599688
69.426	0.0597454	0.736083	0.598457
69.469	0.0597454	0.736257	0.597179
69.512	0.0597454	0.736373	0.595853
69.555	0.0597954	0.736431	0.594575
69.598	0.0597954	0.736547	0.59325
69.641	0.0597954	0.736606	0.591877
69.684	0.0597954	0.736664	0.590505
69.727	0.0598453	0.736722	0.589132
69.77	0.0598453	0.736722	0.587759
69.813	0.0598453	0.736722	0.586339
69.856	0.0598952	0.736722	0.584919
69.9	0.0598952	0.736664	0.583499
69.943	0.0598952	0.736606	0.582032
69.986	0.0599451	0.736489	0.580564
70.029	0.0599451	0.736373	0.57905
70.072	0.0599451	0.736257	0.577535
70.115	0.059995	0.736083	0.57602
70.158	0.059995	0.735908	0.574458
70.201	0.059995	0.735734	0.572896
70.244	0.0600449	0.735501	0.571334
70.287	0.0600449	0.735211	0.569725
70.33	0.0600449	0.73492	0.568068
70.373	0.0600948	0.734572	0.566411
70.416	0.0600948	0.734223	0.564754
70.459	0.0601447	0.733816	0.56305
70.502	0.0601447	0.73341	0.561346
70.545	0.0601447	0.732945	0.559595
70.588	0.0601947	0.73248	0.557843
70.631	0.0601947	0.731899	0.556045
70.675	0.0602446	0.731376	0.554246
70.718	0.0602446	0.730736	0.5524
70.761	0.0602945	0.730097	0.550554
70.804	0.0602945	0.7294	0.54866
70.847	0.0602945	0.728703	0.546767
70.89	0.0603444	0.727889	0.544826
70.933	0.0603444	0.727076	0.542886
70.976	0.0603943	0.726262	0.540897
71.019	0.0603943	0.725332	0.538909
71.062	0.0604442	0.724402	0.536921
71.105	0.0604442	0.723415	0.534886
71.148	0.0604941	0.722427	0.532851
71.191	0.0604941	0.721323	0.530768
71.234	0.060544	0.720218	0.528685
71.277	0.060544	0.719056	0.526602
71.32	0.060594	0.717836	0.52452
71.363	0.060594	0.716616	0.522389
71.406	0.0606439	0.715337	0.520259
71.449	0.0606938	0.714001	0.518082
71.493	0.0606938	0.712664	0.515952
71.536	0.0607437	0.711211	0.513774
71.579	0.0607437	0.709817	0.511597
71.622	0.0607936	0.708306	0.50942
71.665	0.0607936	0.706795	0.507242
71.708	0.0608435	0.705226	0.505018
71.751	0.0608934	0.703657	0.50284
71.794	0.0608934	0.70203	0.500615
71.837	0.0609433	0.700345	0.498438
71.88	0.0609933	0.69866	0.496213
71.923	0.0609933	0.696916	0.493988
71.966	0.0610432	0.695173	0.491811
72.009	0.0610931	0.693372	0.489586
72.052	0.0610931	0.69157	0.487362
72.095	0.061143	0.689711	0.485184
72.138	0.0611929	0.687851	0.482959
72.181	0.0612428	0.685933	0.480782
72.224	0.0612428	0.684016	0.478605
72.268	0.0612927	0.682098	0.47638
72.311	0.0613427	0.680122	0.474202
72.354	0.0613926	0.678089	0.472025
72.397	0.0614425	0.676113	0.469848
72.44	0.0614425	0.674079	0.467718
72.483	0.0614924	0.671987	0.46554
72.526	0.0615423	0.669953	0.46341
72.569	0.0615922	0.667861	0.461233
72.612	0.0616421	0.665711	0.459103
72.655	0.061692	0.663619	0.456972
72.698	0.061742	0.661469	0.45489
72.741	0.0617919	0.659319	0.45276
72.784	0.0618418	0.657169	0.450677
72.827	0.0618418	0.655019	0.448594
72.87	0.0618917	0.652811	0.446511
72.913	0.0619416	0.650661	0.444429
72.956	0.0619915	0.648452	0.442393
72.999	0.0620414	0.646244	0.440358
73.042	0.0621413	0.643978	0.438322
73.086	0.0621912	0.64177	0.436287
73.129	0.0622411	0.639503	0.434299
73.172	0.062291	0.637237	0.432311
73.215	0.0623409	0.635029	0.430323
73.258	0.0623908	0.632704	0.428335
73.301	0.0624407	0.630438	0.426394
73.344	0.0624906	0.628172	0.424453
73.387	0.0625406	0.625847	0.42256
73.43	0.0626404	0.623523	0.420666
73.473	0.0626903	0.621199	0.418773
73.516	0.0627402	0.618874	0.41688
73.559	0.0627901	0.616492	0.415034
73.602	0.06284	0.614167	0.413188
73.645	0.0629399	0.611785	0.411341
73.688	0.0629898	0.609402	0.409495
73.731	0.0630397	0.606962	0.407697
73.774	0.0630896	0.604579	0.405898
73.817	0.0631894	0.602138	0.404147
73.861	0.0632393	0.59964	0.402395
73.904	0.0632892	0.597199	0.400644
73.947	0.0633891	0.5947	0.398892
73.99	0.063439	0.592202	0.397188
74.033	0.0634889	0.589645	0.395484
74.076	0.0635887	0.587088	0.39378
74.119	0.0636386	0.584531	0.392076
74.162	0.0636885	0.581974	0.390419
74.205	0.0637884	0.579359	0.388763
74.248	0.0638383	0.576744	0.387106
74.291	0.0639381	0.574129	0.385497
74.334	0.063988	0.571456	0.383887
74.377	0.0640379	0.568841	0.382278
74.42	0.0641378	0.566168	0.380668
74.463	0.0641877	0.563495	0.379059
74.506	0.0642875	0.560764	0.377497
74.549	0.0643374	0.558091	0.375935
74.592	0.0643873	0.55536	0.374325
74.635	0.0644871	0.552629	0.372763
74.679	0.0645371	0.549897	0.371249
74.722	0.0646369	0.547166	0.369687
74.765	0.0646868	0.544435	0.368172
74.808	0.0647367	0.541704	0.36661
74.851	0.0648365	0.539031	0.365095
74.894	0.0648864	0.5363	0.36358
74.937	0.0649863	0.533568	0.362066
74.98	0.0650362	0.530895	0.360551
75.023	0.065136	0.528222	0.359084
75.066	0.0651859	0.525549	0.357569
75.109	0.0652358	0.522934	0.356101
75.152	0.0653357	0.520319	0.354634
75.195	0.0653856	0.517704	0.353214
75.238	0.0654854	0.515147	0.351747
75.281	0.0655353	0.512591	0.350327
75.324	0.0656351	0.510092	0.348907
75.367	0.0656851	0.507593	0.347487
75.41	0.0657849	0.505152	0.346114
75.454	0.0658348	0.50277	0.344741
75.497	0.0659346	0.500387	0.343368
75.54	0.0659845	0.498005	0.341996
75.583	0.0660844	0.495739	0.34067
75.626	0.0661343	0.493472	0.339345
75.669	0.0662341	0.491206	0.338067
75.712	0.066284	0.489056	0.336741
75.755	0.0663838	0.486906	0.335511
75.798	0.0664837	0.484756	0.334233
75.841	0.0665336	0.482664	0.333002
75.884	0.0666334	0.48063	0.331771
75.927	0.0667332	0.478654	0.330541
75.97	0.0667831	0.476678	0.329357
76.013	0.066883	0.474761	0.328174
76.056	0.0669828	0.472901	0.32699
76.099	0.0670826	0.471042	0.325854
76.142	0.0671325	0.46924	0.324718
76.185	0.0672323	0.467439	0.323582
76.228	0.0673322	0.465696	0.322446
76.272	0.067432	0.463952	0.321358
76.315	0.0675318	0.462267	0.320269
76.358	0.0676316	0.460582	0.319227
76.401	0.0677315	0.458955	0.318139
76.444	0.0678313	0.457328	0.317097
76.487	0.0679311	0.455759	0.316056
76.53	0.0680309	0.454132	0.315015
76.573	0.0681308	0.452621	0.313973
76.616	0.0682306	0.451052	0.312932
76.659	0.0683304	0.449541	0.311891
76.702	0.0684302	0.447972	0.310849
76.745	0.0685301	0.446461	0.309855
76.788	0.0686299	0.445008	0.308814
76.831	0.0687297	0.443497	0.307772
76.874	0.0688795	0.441987	0.306731
76.917	0.0689793	0.440534	0.30569
76.96	0.0690791	0.439023	0.304648
77.003	0.0692288	0.43757	0.303607
77.046	0.0693287	0.436059	0.302518
77.09	0.0694285	0.434548	0.301477
77.133	0.0695782	0.433096	0.300388
77.176	0.0696781	0.431585	0.299299
77.219	0.0698278	0.430074	0.298211
77.262	0.0699276	0.428621	0.297122
77.305	0.0700774	0.42711	0.296033
77.348	0.0701772	0.425541	0.294897
77.391	0.0703269	0.424031	0.293809
77.434	0.0704268	0.42252	0.292673
77.477	0.0705765	0.420951	0.291536
77.52	0.0707262	0.41944	0.2904
77.563	0.070876	0.417871	0.289217
77.606	0.0709758	0.416302	0.288081
77.649	0.0711255	0.414733	0.286898
77.692	0.0712753	0.413164	0.285714
77.735	0.071425	0.411537	0.284531
77.778	0.0715747	0.409968	0.283348
77.821	0.0717245	0.408341	0.282117
77.865	0.0718243	0.406772	0.280933
77.908	0.071974	0.405145	0.279703
77.951	0.0721238	0.403518	0.278472
77.994	0.0722735	0.401891	0.277241
78.037	0.0724233	0.400322	0.276011
78.08	0.072573	0.398694	0.27478
78.123	0.0727726	0.397067	0.273549
78.166	0.0729224	0.395498	0.272271
78.209	0.0730721	0.393871	0.27104
78.252	0.0732219	0.392302	0.26981
78.295	0.0733716	0.390675	0.268532
78.338	0.0735213	0.389106	0.267301
78.381	0.073721	0.387537	0.26607
78.424	0.0738707	0.385968	0.264792
78.467	0.0740205	0.384399	0.263561
78.51	0.0742201	0.382888	0.262331
78.553	0.0743699	0.381319	0.2611
78.596	0.0745196	0.379809	0.259869
78.639	0.0747192	0.378298	0.258639
78.683	0.074869	0.376787	0.257408
78.726	0.0750187	0.375334	0.256177
78.769	0.0752184	0.373823	0.254994
78.812	0.0753681	0.372371	0.253763
78.855	0.0755678	0.370918	0.25258
78.898	0.0757175	0.369465	0.251396
78.941	0.0759171	0.36807	0.250213
78.984	0.0760669	0.366676	0.24903
79.027	0.0762665	0.365281	0.247894
79.07	0.0764662	0.363886	0.246758
79.113	0.0766159	0.362492	0.245574
79.156	0.0768156	0.361155	0.244485
79.199	0.0769653	0.359819	0.243349
79.242	0.077165	0.358482	0.242213
79.285	0.0773646	0.357146	0.241125
79.328	0.0775143	0.355867	0.240036
79.371	0.077714	0.354589	0.238947
79.414	0.0779137	0.35331	0.237906
79.458	0.0781133	0.35209	0.236865
79.501	0.078263	0.350812	0.235823
79.544	0.0784627	0.349591	0.234782
79.587	0.0786623	0.348371	0.233788
79.63	0.0788121	0.347151	0.232746
79.673	0.0790117	0.345988	0.231752
79.716	0.0792114	0.344768	0.230806
79.759	0.079411	0.343606	0.229812
79.802	0.0796107	0.342444	0.228865
79.845	0.0797604	0.341282	0.227918
79.888	0.0799601	0.340119	0.227019
79.931	0.0801597	0.339015	0.226072
79.974	0.0803594	0.337853	0.225173
80.017	0.080559	0.336749	0.224321
80.06	0.0807088	0.335587	0.223421
80.103	0.0809084	0.334483	0.222569
80.146	0.0811081	0.333379	0.221717
80.189	0.0813077	0.332216	0.220865
80.232	0.0814574	0.331112	0.220061
80.276	0.0816571	0.330008	0.219256
80.319	0.0818568	0.328846	0.218451
80.362	0.0820564	0.327742	0.217647
80.405	0.0822061	0.32658	0.216889
80.448	0.0824058	0.325476	0.216132
80.491	0.0826054	0.324313	0.215374
80.534	0.0827552	0.323151	0.214617
80.577	0.0829548	0.321989	0.21386
80.62	0.0831545	0.320827	0.21315
80.663	0.0833042	0.319665	0.21244
80.706	0.0835039	0.318502	0.21173
80.749	0.0836536	0.31734	0.211067
80.792	0.0838533	0.31612	0.210357
80.835	0.084003	0.314958	0.209694
80.878	0.0842026	0.313737	0.209032
80.921	0.0843524	0.312517	0.208369
80.964	0.084552	0.311297	0.207753
81.007	0.0847018	0.310076	0.207091
81.051	0.0848515	0.308856	0.206475
81.094	0.0850512	0.307636	0.20586
81.137	0.0852009	0.306415	0.205245
81.18	0.0853506	0.305137	0.204629
81.223	0.0855503	0.303917	0.204061
81.266	0.0857	0.302638	0.203446
81.309	0.0858498	0.301418	0.202878
81.352	0.0859995	0.300198	0.20231
81.395	0.0861492	0.298919	0.201742
81.438	0.0863489	0.297699	0.201174
81.481	0.0864986	0.296479	0.200606
81.524	0.0866484	0.295258	0.200085
81.567	0.0867981	0.294038	0.199517
81.61	0.0869478	0.292818	0.198996
81.653	0.0870976	0.291597	0.198476
81.696	0.0872473	0.290435	0.197908
81.739	0.0873971	0.289215	0.197387
81.782	0.0874969	0.288053	0.196866
81.825	0.0876466	0.28689	0.196393
81.869	0.0877964	0.285728	0.195872
81.912	0.0879461	0.284566	0.195352
81.955	0.0880958	0.283462	0.194878
81.998	0.0881957	0.282358	0.194358
82.041	0.0883454	0.281254	0.193884
82.084	0.0884951	0.28015	0.193411
82.127	0.088595	0.279045	0.192938
82.17	0.0887447	0.277999	0.192464
82.213	0.0888944	0.276953	0.191991
82.256	0.0889943	0.275907	0.191518
82.299	0.089144	0.274862	0.191092
82.342	0.0892438	0.273816	0.190618
82.385	0.0893936	0.272828	0.190192
82.428	0.0894934	0.271782	0.189719
82.471	0.0896431	0.270794	0.189293
82.514	0.0897429	0.269806	0.188819
82.557	0.0898428	0.268876	0.188393
82.6	0.0899925	0.267888	0.187967
82.644	0.0900923	0.266959	0.187541
82.687	0.0901922	0.266029	0.187115
82.73	0.0903419	0.265099	0.186689
82.773	0.0904417	0.264169	0.186263
82.816	0.0905416	0.263239	0.185837
82.859	0.0906414	0.262368	0.185411
82.902	0.0907911	0.261438	0.184985
82.945	0.0908909	0.260566	0.184559
82.988	0.0909908	0.259695	0.184181
83.031	0.0910906	0.258881	0.183755
83.074	0.0911904	0.25801	0.183376
83.117	0.0912902	0.257196	0.18295
83.16	0.0913901	0.256324	0.182571
83.203	0.0914899	0.255511	0.182145
83.246	0.0915897	0.254697	0.181767
83.289	0.0916895	0.253942	0.181388
83.332	0.0917894	0.253128	0.180962
83.375	0.0918393	0.252315	0.180583
83.418	0.0919391	0.251559	0.180204
83.462	0.0920389	0.250804	0.179778
83.505	0.0921388	0.24999	0.1794
83.548	0.0921887	0.249235	0.178974
83.591	0.0922885	0.248479	0.178595
83.634	0.0923883	0.247724	0.178169
83.677	0.0924382	0.246969	0.17779
83.72	0.0925381	0.246213	0.177364
83.763	0.0926379	0.245458	0.176938
83.806	0.0926878	0.244644	0.176512
83.849	0.0927876	0.243889	0.176086
83.892	0.0928375	0.243133	0.17566
83.935	0.0929374	0.24232	0.175234
83.978	0.0929873	0.241564	0.174761
84.021	0.0930372	0.240751	0.174335
84.064	0.093137	0.239937	0.173862
84.107	0.0931869	0.239124	0.173388
84.15	0.0932867	0.238252	0.172915
84.193	0.0933367	0.237438	0.172442
84.237	0.0933866	0.236509	0.171921
84.28	0.0934365	0.235637	0.171448
84.323	0.0935363	0.234707	0.170927
84.366	0.0935862	0.233778	0.170406
84.409	0.0936361	0.23279	0.169838
84.452	0.093686	0.231802	0.169317
84.495	0.0937859	0.230814	0.168749
84.538	0.0938358	0.229768	0.168181
84.581	0.0938857	0.228664	0.167613
84.624	0.0939356	0.227618	0.167045
84.667	0.0939855	0.226456	0.16643
84.71	0.0940354	0.225293	0.165815
84.753	0.0940854	0.224131	0.165199
84.796	0.0941353	0.222911	0.164584
84.839	0.0941852	0.221691	0.163969
84.882	0.0942351	0.22047	0.163353
84.925	0.094285	0.219134	0.162691
84.968	0.0943349	0.217855	0.162075
85.011	0.0943848	0.216519	0.161412
85.055	0.0944347	0.215182	0.16075
85.098	0.0944847	0.213788	0.160134
85.141	0.0945346	0.212393	0.159472
85.184	0.0945845	0.210998	0.158809
85.227	0.0946344	0.209546	0.158146
85.27	0.0946843	0.208093	0.157531
85.313	0.0947342	0.20664	0.156868
85.356	0.0947841	0.205187	0.156253
85.399	0.094834	0.203735	0.15559
85.442	0.094834	0.202282	0.154975
85.485	0.094884	0.200771	0.15436
85.528	0.0949339	0.199318	0.153744
85.571	0.0949838	0.197865	0.153129
85.614	0.0950337	0.196413	0.152561
85.657	0.0950337	0.19496	0.151945
85.7	0.0950836	0.193507	0.151377
85.743	0.0951335	0.192113	0.150809
85.786	0.0951834	0.190718	0.150241
85.83	0.0952333	0.189323	0.149721
85.873	0.0952333	0.187929	0.149153
85.916	0.0952833	0.186592	0.148632
85.959	0.0953332	0.185314	0.148111
86.002	0.0953332	0.183977	0.147591
86.045	0.0953831	0.182757	0.14707
86.088	0.095433	0.181536	0.146549
86.131	0.095433	0.180316	0.146029
86.174	0.0954829	0.179154	0.145555
86.217	0.0955328	0.17805	0.145082
86.26	0.0955328	0.176946	0.144561
86.303	0.0955827	0.1759	0.144088
86.346	0.0955827	0.174854	0.143615
86.389	0.0956326	0.173866	0.143141
86.432	0.0956326	0.172878	0.142668
86.475	0.0956826	0.171948	0.142242
86.518	0.0956826	0.171077	0.141768
86.561	0.0957325	0.170205	0.141295
86.604	0.0957325	0.169391	0.140822
86.648	0.0957824	0.168578	0.140348
86.691	0.0957824	0.167764	0.139922
86.734	0.0958323	0.167009	0.139449
86.777	0.0958323	0.166312	0.138976
86.82	0.0958323	0.165556	0.138502
86.863	0.0958822	0.164859	0.138029
86.906	0.0958822	0.164161	0.137556
86.949	0.0958822	0.163522	0.137082
86.992	0.0959321	0.162825	0.136562
87.035	0.0959321	0.162186	0.136088
87.078	0.0959321	0.161547	0.135568
87.121	0.0959321	0.160907	0.135047
87.164	0.095982	0.160268	0.134574
87.207	0.095982	0.159629	0.134053
87.25	0.095982	0.15899	0.133485
87.293	0.095982	0.15835	0.132964
87.336	0.095982	0.157711	0.132443
87.379	0.0960319	0.157072	0.131875
87.423	0.0960319	0.156433	0.131307
87.466	0.0960319	0.155735	0.130739
87.509	0.0960319	0.155096	0.130171
87.552	0.0960319	0.154457	0.129603
87.595	0.0960319	0.15376	0.129035
87.638	0.0960319	0.153062	0.12842
87.681	0.0960319	0.152365	0.127852
87.724	0.0960319	0.151668	0.127237
87.767	0.0960819	0.15097	0.126621
87.81	0.0960819	0.150273	0.126006
87.853	0.0960819	0.149518	0.125391
87.896	0.0960819	0.14882	0.124728
87.939	0.0960819	0.148065	0.124112
87.982	0.0960819	0.147309	0.12345
88.025	0.0960819	0.146554	0.122787
88.068	0.0960819	0.145857	0.122124
88.111	0.0960819	0.145101	0.121462
88.154	0.0960819	0.144346	0.120799
88.197	0.0960819	0.14359	0.120136
88.241	0.0960819	0.142835	0.119426
88.284	0.0960819	0.14208	0.118764
88.327	0.0960819	0.141324	0.118054
88.37	0.0960819	0.140569	0.117344
88.413	0.0960819	0.139813	0.116681
88.456	0.0960819	0.139058	0.115971
88.499	0.0960819	0.138302	0.115261
88.542	0.0960819	0.137547	0.114551
88.585	0.0960819	0.136792	0.113888
88.628	0.0960819	0.136094	0.113178
88.671	0.0960819	0.135397	0.112515
88.714	0.0960819	0.134641	0.111805
88.757	0.0960819	0.133944	0.111143
88.8	0.0960819	0.133247	0.110433
88.843	0.0960819	0.132549	0.10977
88.886	0.0960819	0.13191	0.109107
88.929	0.0960819	0.131213	0.108445
88.972	0.0960819	0.130574	0.107829
89.015	0.0960819	0.129935	0.107167
89.059	0.0960819	0.129295	0.106551
89.102	0.0960819	0.128714	0.105888
89.145	0.0960819	0.128075	0.105273
89.188	0.0960819	0.127494	0.104658
89.231	0.0960819	0.126913	0.104042
89.274	0.0960819	0.12639	0.103474
89.317	0.0960819	0.125809	0.102859
89.36	0.0960819	0.125286	0.102291
89.403	0.0960819	0.124763	0.101723
89.446	0.0960819	0.12424	0.101108
89.489	0.0960819	0.123775	0.100587
89.532	0.0960819	0.12331	0.100019
89.575	0.0960819	0.122845	0.0994509
89.618	0.0960819	0.12238	0.0989302
89.661	0.0960819	0.121915	0.0983622
89.704	0.0960819	0.121509	0.0978415
89.747	0.0960819	0.121102	0.0973208
89.79	0.0960819	0.120695	0.0968002
89.834	0.0960819	0.120288	0.0962795
89.877	0.0960819	0.119881	0.0958061
89.92	0.0960819	0.119533	0.0952854
89.963	0.0960819	0.119184	0.0948121
90.006	0.0960819	0.118777	0.0943387
90.049	0.0960819	0.118429	0.0938654
90.092	0.0960819	0.11808	0.093392
90.135	0.0960819	0.117731	0.0929187
90.178	0.0960819	0.117383	0.0924453
90.221	0.0960819	0.116976	0.091972
90.264	0.0960819	0.116627	0.091546
90.307	0.0960819	0.116279	0.0910726
90.35	0.0960819	0.115872	0.0906466
90.393	0.0960819	0.115465	0.0902206
90.436	0.0960819	0.115058	0.0897946
90.479	0.0960819	0.114652	0.0893686
90.522	0.0960819	0.114245	0.0889425
90.565	0.0960819	0.11378	0.0885165
90.608	0.0960819	0.113315	0.0881378
90.652	0.0960819	0.11285	0.0877118
90.695	0.0960819	0.112327	0.0873331
90.738	0.0960819	0.111804	0.0869545
90.781	0.0960819	0.111281	0.0865758
90.824	0.0960819	0.110758	0.0861971
90.867	0.0960819	0.110177	0.0858184
90.91	0.0960819	0.109596	0.0854397
90.953	0.0960819	0.109015	0.0851084
90.996	0.0960819	0.108376	0.0847771
91.039	0.0960819	0.107736	0.0844457
91.082	0.0960819	0.107097	0.0841144
91.125	0.0960819	0.1064	0.083783
91.168	0.0960819	0.105761	0.0834517
91.211	0.0960819	0.105063	0.0831677
91.254	0.0960819	0.104308	0.0828363
91.297	0.0960819	0.103611	0.0825996
91.34	0.0960819	0.103029	0.082505
91.383	0.0960819	0.10239	0.0824103
91.427	0.0960819	0.101809	0.0823156
91.47	0.0960819	0.101228	0.082221
91.513	0.0960819	0.100647	0.0821263
91.556	0.0960819	0.100066	0.0819843
91.599	0.0960819	0.0994848	0.0818896
91.642	0.0960819	0.0989037	0.0817949
91.685	0.0960819	0.0983226	0.0816529
91.728	0.0960819	0.0977996	0.0815583
91.771	0.0960819	0.0972185	0.0814163
91.814	0.0960819	0.0966374	0.0812743
91.857	0.0960819	0.0960563	0.0811796
91.9	0.0960819	0.0954751	0.0810376
91.943	0.0960819	0.094894	0.0808956
91.986	0.0960819	0.0943711	0.0808009
92.029	0.0960819	0.09379	0.0806589
92.072	0.0960819	0.0932088	0.0805169
92.115	0.0960819	0.0926277	0.0804222
92.158	0.0960819	0.0921048	0.0802802
92.201	0.0960819	0.0915237	0.0801856
92.245	0.0960819	0.0909425	0.0800435
92.288	0.0960819	0.0903614	0.0799015
92.331	0.0960819	0.0898385	0.0798069
92.374	0.0960819	0.0892574	0.0796649
92.417	0.0960819	0.0886762	0.0795702
92.46	0.0960819	0.0881533	0.0794282
92.503	0.0960819	0.0875722	0.0793335
92.546	0.0960819	0.0869911	0.0792389
92.589	0.0960819	0.0864681	0.0790968
92.632	0.0960819	0.085887	0.0790022
92.675	0.0960819	0.085364	0.0789075
92.718	0.0960819	0.0847829	0.0787655
92.761	0.0960819	0.0842599	0.0786708
92.804	0.0960819	0.0836788	0.0785762
92.847	0.0960819	0.0831558	0.0784815
92.89	0.0960819	0.0826328	0.0783868
92.933	0.0960819	0.0820517	0.0782922
92.976	0.0960819	0.0815287	0.0781975
93.02	0.0960819	0.0810057	0.0781028
93.063	0.0960819	0.0804246	0.0780081
93.106	0.0960819	0.0799016	0.0779135
93.149	0.0960819	0.0793786	0.0778188
93.192	0.0960819	0.0788556	0.0777241
93.235	0.0960819	0.0783326	0.0776768
93.278	0.0960819	0.0778096	0.0775821
93.321	0.0960819	0.0772285	0.0774875
93.364	0.0960819	0.0767055	0.0774401
93.407	0.0960819	0.0762407	0.0773455
93.45	0.0960819	0.0757177	0.0772508
93.493	0.0960819	0.0751947	0.0772034
93.536	0.0960819	0.0746717	0.0771088
93.579	0.0960819	0.0741487	0.0770614
93.622	0.0960819	0.0736257	0.0769668
93.665	0.0960819	0.0731608	0.0769194
93.708	0.0960819	0.0726378	0.0768721
93.751	0.0960819	0.0721148	0.0767774
93.794	0.0960819	0.0716499	0.0767301
93.838	0.0960819	0.071127	0.0766828
93.881	0.0960819	0.0706621	0.0765881
93.924	0.0960819	0.0701391	0.0765408
93.967	0.0960819	0.0696742	0.0764934
94.01	0.0960819	0.0691512	0.0764461
94.053	0.0960819	0.0686863	0.0763514
94.096	0.0960819	0.0681633	0.0763041
94.139	0.0960819	0.0676984	0.0762567
94.182	0.0960819	0.0672336	0.0762094
94.225	0.0960819	0.0667687	0.0761621
94.268	0.0960819	0.0662457	0.0761147
94.311	0.0960819	0.0657808	0.0760674
94.354	0.0960819	0.0653159	0.0760201
94.397	0.0960819	0.064851	0.0759727
94.44	0.0960819	0.0643862	0.0759254
94.483	0.0960819	0.0639213	0.0758781
94.526	0.0960819	0.0634564	0.0757834
94.569	0.0960819	0.0629915	0.0757361
94.613	0.0960819	0.0625266	0.0756887
94.656	0.0960819	0.0620618	0.0756414
94.699	0.0960819	0.0615969	0.0755941
94.742	0.0960819	0.061132	0.0755467
94.785	0.0960819	0.0606671	0.0754994
94.828	0.0960819	0.0602603	0.075452
94.871	0.0960819	0.0597955	0.0754047
94.914	0.0960819	0.0593306	0.0753574
94.957	0.0960819	0.0588657	0.07531
95	0.0960819	0.0584589	0.0752627

## Sheet: d. titers
	H1 HA										H1 HA-12D
H1 CA/09	565	4375	536.8	3770	2207	1178	127.4	131	1735	835	1915	3668	1046	8158	671.1	7894	1017	4720	137.2	727.4
H2 JP/57	20	730.4	20	20	20	20	20	20	20	20	153	20	104.6	72.35	74.57	174.4	20	731.4	20	20
H5 VT/04	66.78	918.9	20	20	20	71.04	20	20	348.6	1056	370	52.01	174.2	5853	111.5	197.8	234.8	3715	55.22	185.6
