# Supplementary material for: Vaccine design via antigen reorientation
Source: Nat Chem Biol. 2024 Jan 15;20(8):1012–21. doi: 10.1038/s41589-023-01529-6 (PMC11247139; doi:10.1038/s41589-023-01529-6)
Supplement: Supplementary file 16 — Statistical source data [file 41589_2023_1529_MOESM16_ESM.xlsx]

## Sheet: b. gel filtration
Volume (mL)	H2 HA	reoH2HA
-0.007095	0	0.813776
-0.006263	0.478436	0.168329
-0.005431	0.506601	0.133128
-0.0046	0.528231	0.10601
-0.003768	0.546243	0.0836859
-0.002936	0.562214	0.0639178
-0.002104	0.576672	0.04589
-0.001273	0.59059	0.0286152
-0.000441	0.599313	0.0198348
0.000391	0.602155	0.020402
0.001223	0.604944	0.0210159
0.002054	0.607924	0.0215422
0.002886	0.61108	0.0220263
0.003718	0.614141	0.0225114
0.00455	0.617247	0.0230519
0.005381	0.620475	0.0235437
0.006213	0.623699	0.0239992
0.007045	0.626874	0.0245325
0.007877	0.629469	0.024778
0.008708	0.631455	0.0247366
0.00954	0.633233	0.0247878
0.010372	0.634884	0.0248455
0.011204	0.63662	0.0249083
0.012035	0.638442	0.0249615
0.012867	0.640252	0.0250206
0.013699	0.642191	0.0250904
0.014531	0.644159	0.0250488
0.015362	0.646059	0.0250379
0.016194	0.647755	0.0250946
0.017026	0.649151	0.025176
0.017858	0.65063	0.0252743
0.018689	0.652305	0.0253746
0.019521	0.653819	0.0255119
0.020353	0.65469	0.0256772
0.021185	0.654879	0.0258499
0.022016	0.654382	0.0259371
0.022848	0.653873	0.0258971
0.02368	0.653232	0.0259407
0.024512	0.652287	0.0259878
0.025343	0.650919	0.0258873
0.026175	0.649474	0.0257759
0.027007	0.648026	0.0256406
0.027838	0.646531	0.0256227
0.02867	0.645088	0.0257142
0.029502	0.643498	0.0257383
0.030334	0.641804	0.0257285
0.031165	0.640351	0.025766
0.031997	0.638645	0.0258077
0.032829	0.636755	0.0258276
0.033661	0.635154	0.0258617
0.034492	0.633353	0.0258674
0.035324	0.631249	0.0259267
0.036156	0.628754	0.0259044
0.036988	0.626246	0.0258658
0.037819	0.623609	0.0257013
0.038651	0.621212	0.0256748
0.039483	0.619122	0.0256872
0.040315	0.616957	0.0256882
0.041146	0.615002	0.0256344
0.041978	0.612807	0.0256967
0.04281	0.610546	0.0255554
0.043642	0.607908	0.0255889
0.044473	0.605483	0.0256022
0.045305	0.605081	0.0256531
0.046137	0.607259	0.025686
0.046969	0.611914	0.0257256
0.0478	0.619123	0.025868
0.048632	0.628779	0.0259176
0.049464	0.640343	0.0258658
0.050296	0.653262	0.0258553
0.051127	0.670415	0.0258861
0.051959	0.690407	0.0259966
0.052791	0.707793	0.0260738
0.053623	0.723672	0.0261309
0.054454	0.738799	0.0262071
0.055286	0.756107	0.0262322
0.056118	0.77715	0.0262473
0.05695	0.796481	0.0263868
0.057781	0.814419	0.0264811
0.058613	0.83102	0.0265716
0.059445	0.85046	0.0266019
0.060277	0.879288	0.0266017
0.061108	0.907831	0.0265627
0.06194	0.921205	0.0266138
0.062772	0.935008	0.0266208
0.063604	0.947009	0.0266337
0.064435	0.958684	0.0266848
0.065267	0.969921	0.026842
0.066099	0.98089	0.0268892
0.066931	0.990976	0.027039
0.067762	1.00014	0.0272474
0.068594	1.00855	0.0273709
0.069426	1.01724	0.0274479
0.070258	1.02691	0.0274684
0.071089	1.03477	0.0275653
0.071921	1.04282	0.0276975
0.072753	1.05211	0.0278793
0.073585	1.06192	0.0279651
0.074416	1.07034	0.0281133
0.075248	1.07837	0.0282309
0.07608	1.08486	0.0283646
0.076911	1.09233	0.0284022
0.077743	1.10012	0.0285171
0.078575	1.11092	0.0287865
0.079407	1.13387	0.0290754
0.080238	1.15372	0.0291216
0.08107	1.16347	0.0290847
0.081902	1.1724	0.0292883
0.082734	1.18052	0.0294268
0.083565	1.1888	0.0294865
0.084397	1.19773	0.0296393
0.085229	1.20822	0.0296986
0.086061	1.21745	0.0297734
0.086892	1.22791	0.0298196
0.087724	1.23614	0.0299328
0.088556	1.24144	0.0301628
0.089388	1.24489	0.0304064
0.090219	1.24796	0.0308382
0.091051	1.24722	0.0323832
0.091883	1.24385	0.037423
0.092715	1.23396	0.0473346
0.093546	1.21868	0.061864
0.094378	1.20492	0.0798868
0.09521	1.19092	0.0993453
0.096042	1.17778	0.119475
0.096873	1.16636	0.142757
0.097705	1.15832	0.166961
0.098537	1.14406	0.192816
0.099369	1.12656	0.22416
0.1002	1.1118	0.257886
0.101032	1.09406	0.292847
0.101864	1.06668	0.326882
0.102696	1.03899	0.363249
0.103527	1.02703	0.399828
0.104359	1.01382	0.434909
0.105191	1.00279	0.469154
0.106023	0.992761	0.504827
0.106854	0.984188	0.5391
0.107686	0.974562	0.570504
0.108518	0.965773	0.606626
0.10935	0.957614	0.636045
0.110181	0.949851	0.662642
0.111013	0.941573	0.688788
0.111845	0.932536	0.714691
0.112677	0.925472	0.737713
0.113508	0.917955	0.761034
0.11434	0.909047	0.783589
0.115172	0.900045	0.802495
0.116004	0.89273	0.821768
0.116835	0.886375	0.839708
0.117667	0.882788	0.855537
0.118499	0.877887	0.872596
0.119331	0.871818	0.889118
0.120162	0.861213	0.904054
0.120994	0.839691	0.917881
0.121826	0.822979	0.932224
0.122657	0.818436	0.946157
0.123489	0.816171	0.960175
0.124321	0.81132	0.972238
0.125153	0.804315	0.983039
0.125984	0.796576	0.996173
0.126816	0.787148	1.00949
0.127648	0.779647	1.02225
0.12848	0.768569	1.03302
0.129311	0.756493	1.04248
0.130143	0.744826	1.05189
0.130975	0.732793	1.06178
0.131807	0.718057	1.07098
0.132638	0.704906	1.07902
0.13347	0.692759	1.08448
0.134302	0.683039	1.08503
0.135134	0.68232	1.08074
0.135965	0.67988	1.08049
0.136797	0.675689	1.07657
0.137629	0.672053	1.06661
0.138461	0.666535	1.05165
0.139292	0.649693	1.03441
0.140124	0.641358	1.01557
0.140956	0.639076	0.991308
0.141788	0.635932	0.964735
0.142619	0.632992	0.936754
0.143451	0.630465	0.908801
0.144283	0.626984	0.877994
0.145115	0.624406	0.846236
0.145946	0.622489	0.815569
0.146778	0.620631	0.785866
0.14761	0.617875	0.754413
0.148442	0.613904	0.72478
0.149273	0.611415	0.698205
0.150105	0.609269	0.666399
0.150937	0.607499	0.640444
0.151769	0.606015	0.617217
0.1526	0.604369	0.59535
0.153432	0.602932	0.574241
0.154264	0.601545	0.555757
0.155096	0.600255	0.536115
0.155927	0.599281	0.516676
0.156759	0.598078	0.500862
0.157591	0.596507	0.485546
0.158423	0.594679	0.470163
0.159254	0.591213	0.45698
0.160086	0.58867	0.44256
0.160918	0.587541	0.428324
0.16175	0.586674	0.415781
0.162581	0.586025	0.403916
0.163413	0.584755	0.391772
0.164245	0.580362	0.37988
0.165077	0.574052	0.367762
0.165908	0.570781	0.357738
0.16674	0.569367	0.349092
0.167572	0.568565	0.337882
0.168403	0.569069	0.326584
0.169235	0.568668	0.31545
0.170067	0.567601	0.306544
0.170899	0.566909	0.300099
0.17173	0.566173	0.293666
0.172562	0.565158	0.285609
0.173394	0.563944	0.277414
0.174226	0.563258	0.269916
0.175057	0.562521	0.261529
0.175889	0.561141	0.252931
0.176721	0.554691	0.244365
0.177553	0.550151	0.227735
0.178384	0.548587	0.213813
0.179216	0.5473	0.205485
0.180048	0.546162	0.198614
0.18088	0.545169	0.193017
0.181711	0.54416	0.18793
0.182543	0.543027	0.182442
0.183375	0.541764	0.177365
0.184207	0.540685	0.172716
0.185038	0.539972	0.16863
0.18587	0.539049	0.165819
0.186702	0.5378	0.163028
0.187534	0.537096	0.159399
0.188365	0.536191	0.15577
0.189197	0.535533	0.152502
0.190029	0.535167	0.148685
0.190861	0.534967	0.144656
0.191692	0.534291	0.142567
0.192524	0.533672	0.140056
0.193356	0.533574	0.137361
0.194188	0.533091	0.134095
0.195019	0.532575	0.130194
0.195851	0.53241	0.126469
0.196683	0.531886	0.123212
0.197515	0.53135	0.120412
0.198346	0.530892	0.118207
0.199178	0.530719	0.115042
0.20001	0.53028	0.112943
0.200842	0.52991	0.11152
0.201673	0.529094	0.110379
0.202505	0.528406	0.110793
0.203337	0.5274	0.111183
0.204169	0.526982	0.110055
0.205	0.526882	0.10857
0.205832	0.526624	0.107182
0.206664	0.526469	0.105838
0.207496	0.526292	0.104371
0.208327	0.526155	0.102855
0.209159	0.525908	0.101523
0.209991	0.524089	0.100029
0.210823	0.522801	0.0988824
0.211654	0.522123	0.0976559
0.212486	0.521795	0.0954715
0.213318	0.5214	0.0929528
0.21415	0.521221	0.090967
0.214981	0.52124	0.0896894
0.215813	0.521183	0.0885188
0.216645	0.520981	0.0874948
0.217476	0.520931	0.0868276
0.218308	0.520772	0.0861517
0.21914	0.529839	0.0853003
0.219972	0.551803	0.0846227
0.220803	0.552264	0.0838982
0.221635	0.552173	0.0832392
0.222467	0.55194	0.0824473
0.223299	0.551824	0.0815644
0.22413	0.551748	0.0807882
0.224962	0.551588	0.0793844
0.225794	0.551473	0.077667
0.226626	0.55137	0.0767075
0.227457	0.55131	0.0748715
0.228289	0.551165	0.0748361
0.229121	0.550715	0.0751891
0.229953	0.550722	0.0745241
0.230784	0.550639	0.0738529
0.231616	0.550295	0.0734751
0.232448	0.549867	0.0730928
0.23328	0.54984	0.0704494
0.234111	0.549728	0.0695822
0.234943	0.549148	0.0690633
0.235775	0.548915	0.0687745
0.236607	0.548884	0.0683326
0.237438	0.548487	0.0676995
0.23827	0.548544	0.0671996
0.239102	0.548783	0.0666847
0.239934	0.549192	0.0659134
0.240765	0.549525	0.0652779
0.241597	0.550172	0.0646602
0.242429	0.550853	0.0637364
0.243261	0.551815	0.0625136
0.244092	0.552806	0.0601551
0.244924	0.554083	0.0575115
0.245756	0.555313	0.0563458
0.246588	0.556535	0.0558008
0.247419	0.557656	0.0553185
0.248251	0.558963	0.0549144
0.249083	0.56068	0.0543801
0.249915	0.562475	0.0538242
0.250746	0.564632	0.0532551
0.251578	0.566861	0.0526876
0.25241	0.569225	0.0521999
0.253242	0.571748	0.0517082
0.254073	0.574191	0.0512352
0.254905	0.576855	0.050842
0.255737	0.58003	0.0503808
0.256569	0.583219	0.049912
0.2574	0.586703	0.0496078
0.258232	0.590926	0.0493943
0.259064	0.59569	0.0492454
0.259896	0.600763	0.0490622
0.260727	0.598783	0.0489692
0.261559	0.585113	0.0487354
0.262391	0.588403	0.0483212
0.263222	0.596319	0.0479546
0.264054	0.605387	0.0476102
0.264886	0.61503	0.0473235
0.265718	0.625725	0.0470063
0.266549	0.637416	0.0467196
0.267381	0.649705	0.0463749
0.268213	0.663166	0.0460206
0.269045	0.677609	0.0457257
0.269876	0.693004	0.0442982
0.270708	0.709239	0.0429541
0.27154	0.726443	0.0424045
0.272372	0.7447	0.0420688
0.273203	0.76408	0.041679
0.274035	0.784674	0.0412486
0.274867	0.806421	0.0408528
0.275699	0.828801	0.0405506
0.27653	0.852319	0.0407195
0.277362	0.876822	0.0404332
0.278194	0.902233	0.0401142
0.279026	0.929053	0.0400048
0.279857	0.956235	0.0397955
0.280689	0.985048	0.0396647
0.281521	1.01406	0.0395636
0.282353	1.04352	0.0393694
0.283184	1.07127	0.0392154
0.284016	1.09943	0.0389456
0.284848	1.1299	0.0387122
0.28568	1.16255	0.0387299
0.286511	1.19637	0.0393038
0.287343	1.23064	0.0400565
0.288175	1.26526	0.0411915
0.289007	1.30046	0.0413395
0.289838	1.33599	0.0411877
0.29067	1.37217	0.0411354
0.291502	1.409	0.0411141
0.292334	1.44603	0.0411694
0.293165	1.48345	0.0415558
0.293997	1.52115	0.0433053
0.294829	1.55981	0.0470192
0.295661	1.59913	0.0530535
0.296492	1.63862	0.0619209
0.297324	1.67793	0.0723789
0.298156	1.71764	0.0833343
0.298988	1.7575	0.0957616
0.299819	1.79734	0.110983
0.300651	1.83649	0.129426
0.301483	1.87527	0.151508
0.302315	1.91374	0.175976
0.303146	1.95224	0.202335
0.303978	1.99068	0.230515
0.30481	2.02886	0.261553
0.305642	2.06599	0.299246
0.306473	2.10274	0.342072
0.307305	2.13844	0.385012
0.308137	2.17331	0.422842
0.308968	2.20722	0.454006
0.3098	2.24016	0.48258
0.310632	2.27263	0.513042
0.311464	2.30491	0.545998
0.312295	2.33626	0.578919
0.313127	2.36731	0.612429
0.313959	2.3974	0.647595
0.314791	2.42622	0.684519
0.315622	2.45417	0.722849
0.316454	2.48112	0.759713
0.317286	2.50837	0.793676
0.318118	2.53503	0.823655
0.318949	2.56061	0.84835
0.319781	2.58534	0.869667
0.320613	2.60889	0.886501
0.321445	2.63226	0.898595
0.322276	2.65482	0.907883
0.323108	2.67657	0.916094
0.32394	2.69762	0.924488
0.324772	2.71813	0.933458
0.325603	2.73809	0.943327
0.326435	2.75796	0.95388
0.327267	2.77703	0.965601
0.328099	2.79504	0.978451
0.32893	2.81236	0.993482
0.329762	2.8292	1.00958
0.330594	2.84535	1.02778
0.331426	2.86153	1.04857
0.332257	2.8767	1.07006
0.333089	2.89123	1.09229
0.333921	2.90522	1.11731
0.334753	2.91839	1.14524
0.335584	2.93126	1.17419
0.336416	2.94241	1.204
0.337248	2.95261	1.23358
0.33808	2.96288	1.26185
0.338911	2.97339	1.29228
0.339743	2.98352	1.32541
0.340575	2.99286	1.35884
0.341407	3.0015	1.3896
0.342238	3.01027	1.41542
0.34307	3.01874	1.4388
0.343902	3.02652	1.46271
0.344734	3.03385	1.48049
0.345565	3.04054	1.48948
0.346397	3.04669	1.48856
0.347229	3.05237	1.47411
0.348061	3.05749	1.44746
0.348892	3.06246	1.41505
0.349724	3.06721	1.38436
0.350556	3.07207	1.36092
0.351388	3.07712	1.34145
0.352219	3.08152	1.32029
0.353051	3.08569	1.29597
0.353883	3.08947	1.27104
0.354714	3.0925	1.24618
0.355546	3.09487	1.21986
0.356378	3.09671	1.1918
0.35721	3.09815	1.16206
0.358041	3.09877	1.13315
0.358873	3.09863	1.10715
0.359705	3.09833	1.08464
0.360537	3.09741	1.06829
0.361368	3.09601	1.05739
0.3622	3.09434	1.051
0.363032	3.09208	1.0502
0.363864	3.08908	1.0538
0.364695	3.08617	1.05942
0.365527	3.08274	1.06492
0.366359	3.07866	1.07034
0.367191	3.07442	1.07512
0.368022	3.06947	1.0781
0.368854	3.06415	1.07986
0.369686	3.05854	1.08051
0.370518	3.05268	1.0787
0.371349	3.04704	1.07487
0.372181	3.0409	1.07081
0.373013	3.03388	1.06496
0.373845	3.02647	1.05746
0.374676	3.0192	1.0494
0.375508	3.01172	1.03938
0.37634	3.00427	1.02612
0.377172	2.99651	1.00997
0.378003	2.9883	0.991475
0.378835	2.98034	0.970786
0.379667	2.97235	0.948615
0.380499	2.96421	0.924105
0.38133	2.95588	0.89607
0.382162	2.94749	0.865343
0.382994	2.93913	0.833164
0.383826	2.93068	0.801244
0.384657	2.92255	0.768756
0.385489	2.91457	0.733862
0.386321	2.9058	0.701159
0.387153	2.89647	0.676009
0.387984	2.88671	0.660066
0.388816	2.87738	0.651739
0.389648	2.86882	0.648825
0.39048	2.86063	0.650254
0.391311	2.85247	0.653534
0.392143	2.84364	0.656834
0.392975	2.83399	0.660061
0.393807	2.82411	0.663336
0.394638	2.81335	0.666729
0.39547	2.80243	0.670242
0.396302	2.79212	0.673831
0.397133	2.78205	0.677282
0.397965	2.77238	0.680393
0.398797	2.76307	0.683365
0.399629	2.75376	0.686268
0.400461	2.74459	0.689395
0.401292	2.73512	0.692294
0.402124	2.72559	0.694043
0.402956	2.71627	0.694446
0.403787	2.70677	0.693914
0.404619	2.697	0.693228
0.405451	2.68698	0.691216
0.406283	2.67692	0.688467
0.407114	2.66653	0.685978
0.407946	2.65607	0.68332
0.408778	2.64568	0.679966
0.40961	2.63547	0.677546
0.410441	2.62517	0.675443
0.411273	2.6148	0.672592
0.412105	2.60429	0.669806
0.412937	2.59349	0.667543
0.413768	2.58262	0.664269
0.4146	2.57227	0.660309
0.415432	2.56212	0.657245
0.416264	2.55174	0.654081
0.417095	2.54122	0.65042
0.417927	2.53055	0.646367
0.418759	2.51948	0.642777
0.419591	2.50863	0.638714
0.420422	2.49802	0.634234
0.421254	2.48724	0.629497
0.422086	2.47685	0.624242
0.422918	2.46662	0.61888
0.423749	2.45623	0.613962
0.424581	2.44568	0.609746
0.425413	2.43478	0.606569
0.426245	2.42381	0.603197
0.427076	2.41315	0.59929
0.427908	2.40266	0.595148
0.42874	2.3923	0.591147
0.429572	2.3822	0.587698
0.430403	2.37229	0.584542
0.431235	2.36253	0.581967
0.432067	2.35267	0.579511
0.432899	2.34235	0.577255
0.43373	2.33199	0.574765
0.434562	2.32188	0.572102
0.435394	2.31207	0.56942
0.436226	2.30267	0.567222
0.437057	2.29347	0.564899
0.437889	2.28402	0.56243
0.438721	2.27451	0.559793
0.439553	2.26517	0.557251
0.440384	2.25565	0.554571
0.441216	2.24591	0.551858
0.442048	2.23603	0.549115
0.44288	2.22673	0.546655
0.443711	2.21814	0.54444
0.444543	2.2096	0.542288
0.445375	2.20045	0.539871
0.446207	2.1912	0.537316
0.447038	2.18244	0.534929
0.44787	2.17353	0.532488
0.448702	2.16469	0.529572
0.449533	2.15623	0.526504
0.450365	2.14789	0.523779
0.451197	2.13932	0.521339
0.452029	2.13065	0.51904
0.45286	2.12183	0.516649
0.453692	2.11373	0.51417
0.454524	2.1056	0.511407
0.455356	2.09758	0.508835
0.456187	2.08968	0.506401
0.457019	2.08192	0.503249
0.457851	2.07459	0.500236
0.458683	2.06693	0.497656
0.459514	2.05931	0.494888
0.460346	2.05208	0.492189
0.461178	2.04529	0.489398
0.46201	2.03766	0.486302
0.462841	2.03021	0.483195
0.463673	2.02271	0.480513
0.464505	2.01499	0.478098
0.465337	2.00754	0.474999
0.466168	2.00023	0.472254
0.467	1.99312	0.469366
0.467832	1.98612	0.466693
0.468664	1.97929	0.464307
0.469495	1.97257	0.461997
0.470327	1.96615	0.459626
0.471159	1.95966	0.457425
0.471991	1.95314	0.455481
0.472822	1.94676	0.453857
0.473654	1.94023	0.452045
0.474486	1.93373	0.449544
0.475318	1.92774	0.446853
0.476149	1.92186	0.443867
0.476981	1.91585	0.441304
0.477813	1.91004	0.438739
0.478645	1.90431	0.435949
0.479476	1.89856	0.432932
0.480308	1.89271	0.429845
0.48114	1.88683	0.426917
0.481972	1.88105	0.424533
0.482803	1.87551	0.422131
0.483635	1.87025	0.419254
0.484467	1.86494	0.416446
0.485299	1.85949	0.413448
0.48613	1.85407	0.410614
0.486962	1.84882	0.408063
0.487794	1.84364	0.405319
0.488626	1.83865	0.402387
0.489457	1.83379	0.399437
0.490289	1.82903	0.396742
0.491121	1.82424	0.394514
0.491953	1.81912	0.392196
0.492784	1.81371	0.389514
0.493616	1.80897	0.38651
0.494448	1.80429	0.383701
0.495279	1.79933	0.380828
0.496111	1.79474	0.377935
0.496943	1.79033	0.375074
0.497775	1.78606	0.372011
0.498606	1.78124	0.369145
0.499438	1.77586	0.366362
0.50027	1.77115	0.363612
0.501102	1.76662	0.360759
0.501934	1.76218	0.357918
0.502765	1.75754	0.355474
0.503597	1.7535	0.352873
0.504429	1.74916	0.35019
0.50526	1.74473	0.347583
0.506092	1.74012	0.344976
0.506924	1.7357	0.342599
0.507756	1.7313	0.339583
0.508587	1.7274	0.336683
0.509419	1.72315	0.334143
0.510251	1.71856	0.331772
0.511083	1.71398	0.329033
0.511914	1.70971	0.326316
0.512746	1.70535	0.323241
0.513578	1.70103	0.319872
0.51441	1.69674	0.316295
0.515241	1.69253	0.312431
0.516073	1.68834	0.309348
0.516905	1.6838	0.306479
0.517737	1.67951	0.304077
0.518568	1.67572	0.301703
0.5194	1.67185	0.298673
0.520232	1.66783	0.295936
0.521064	1.66398	0.293517
0.521895	1.66004	0.291229
0.522727	1.65627	0.288661
0.523559	1.65255	0.285994
0.524391	1.64857	0.283257
0.525222	1.64445	0.280846
0.526054	1.6407	0.278686
0.526886	1.63731	0.2767
0.527718	1.63346	0.27453
0.528549	1.62958	0.271982
0.529381	1.62607	0.269702
0.530213	1.62205	0.267576
0.531045	1.61807	0.265379
0.531876	1.61422	0.263089
0.532708	1.61035	0.260581
0.53354	1.6066	0.257777
0.534372	1.60328	0.255177
0.535203	1.59954	0.252986
0.536035	1.59571	0.250973
0.536867	1.59232	0.248921
0.537699	1.58879	0.246913
0.53853	1.58556	0.245204
0.539362	1.58216	0.243722
0.540194	1.57915	0.241762
0.541026	1.57619	0.239806
0.541857	1.57277	0.23768
0.542689	1.56939	0.235985
0.543521	1.56645	0.234016
0.544353	1.56352	0.23156
0.545184	1.56052	0.229471
0.546016	1.55708	0.227608
0.546848	1.55396	0.225737
0.547679	1.55126	0.223684
0.548511	1.5487	0.221944
0.549343	1.5461	0.220003
0.550175	1.5432	0.218258
0.551006	1.54047	0.216172
0.551838	1.53795	0.214003
0.55267	1.53544	0.212384
0.553502	1.53257	0.21044
0.554333	1.52983	0.208619
0.555165	1.52745	0.206811
0.555997	1.52495	0.204931
0.556829	1.5222	0.203366
0.55766	1.51957	0.201751
0.558492	1.51702	0.200312
0.559324	1.51421	0.198787
0.560156	1.51104	0.196929
0.560987	1.50805	0.195113
0.561819	1.50537	0.193332
0.562651	1.50241	0.191685
0.563483	1.49972	0.189883
0.564314	1.497	0.188356
0.565146	1.4939	0.186627
0.565978	1.49158	0.185114
0.56681	1.48917	0.183723
0.567641	1.48659	0.182146
0.568473	1.4835	0.180421
0.569305	1.48103	0.178756
0.570137	1.47831	0.177308
0.570968	1.47556	0.175832
0.5718	1.47295	0.17442
0.572632	1.47014	0.17288
0.573464	1.46764	0.17141
0.574295	1.46505	0.170015
0.575127	1.46246	0.168814
0.575959	1.45989	0.167675
0.576791	1.45739	0.166261
0.577622	1.45512	0.16476
0.578454	1.4528	0.163435
0.579286	1.45036	0.161994
0.580118	1.44773	0.160184
0.580949	1.44528	0.158379
0.581781	1.44284	0.157014
0.582613	1.44	0.155837
0.583445	1.43778	0.154565
0.584276	1.43579	0.1531
0.585108	1.4335	0.151928
0.58594	1.43094	0.150652
0.586772	1.42838	0.149487
0.587603	1.42676	0.148493
0.588435	1.42475	0.147219
0.589267	1.42262	0.145847
0.590099	1.41995	0.144449
0.59093	1.41735	0.143247
0.591762	1.41511	0.141973
0.592594	1.41294	0.140767
0.593426	1.41063	0.139541
0.594257	1.40817	0.138209
0.595089	1.40598	0.137043
0.595921	1.40379	0.136146
0.596752	1.40162	0.13521
0.597584	1.39943	0.134242
0.598416	1.39718	0.133283
0.599248	1.39502	0.132598
0.600079	1.39286	0.131842
0.600911	1.39088	0.131018
0.601743	1.38891	0.130152
0.602575	1.38688	0.129279
0.603406	1.38453	0.12855
0.604238	1.38258	0.127541
0.60507	1.38068	0.126775
0.605902	1.37868	0.125702
0.606733	1.37662	0.124811
0.607565	1.37414	0.123821
0.608397	1.37192	0.122888
0.609229	1.36945	0.121946
0.61006	1.36744	0.121079
0.610892	1.3654	0.120192
0.611724	1.36368	0.119452
0.612556	1.362	0.118746
0.613387	1.35987	0.118021
0.614219	1.35774	0.117199
0.615051	1.35565	0.116358
0.615883	1.35375	0.115609
0.616714	1.35158	0.114799
0.617546	1.34962	0.113824
0.618378	1.34786	0.113026
0.61921	1.34585	0.112297
0.620041	1.34364	0.111429
0.620873	1.34157	0.110702
0.621705	1.33987	0.10999
0.622537	1.33832	0.109288
0.623368	1.33626	0.108827
0.6242	1.3342	0.108262
0.625032	1.33213	0.107516
0.625864	1.3301	0.10666
0.626695	1.32777	0.10617
0.627527	1.32589	0.106335
0.628359	1.32407	0.106059
0.629191	1.32156	0.105706
0.630022	1.3193	0.106234
0.630854	1.31699	0.106605
0.631686	1.31505	0.106603
0.632518	1.31339	0.10618
0.633349	1.3117	0.105693
0.634181	1.30972	0.105162
0.635013	1.30784	0.10455
0.635845	1.30654	0.103992
0.636676	1.30433	0.103458
0.637508	1.30266	0.102912
0.63834	1.30058	0.102407
0.639171	1.29833	0.101869
0.640003	1.29647	0.101343
0.640835	1.29471	0.100661
0.641667	1.29301	0.100029
0.642498	1.29144	0.0994175
0.64333	1.28988	0.0988186
0.644162	1.28791	0.0982184
0.644994	1.28643	0.0976241
0.645825	1.28508	0.097179
0.646657	1.28321	0.0965938
0.647489	1.28116	0.0961735
0.648321	1.27947	0.0960181
0.649152	1.27829	0.0960894
0.649984	1.27667	0.0962336
0.650816	1.27529	0.0966471
0.651648	1.27373	0.097144
0.652479	1.27199	0.0976774
0.653311	1.27004	0.0979735
0.654143	1.26794	0.0987117
0.654975	1.26664	0.100206
0.655806	1.26526	0.102494
0.656638	1.26398	0.105321
0.65747	1.2624	0.108985
0.658302	1.26127	0.114091
0.659133	1.25962	0.119503
0.659965	1.25782	0.125055
0.660797	1.25618	0.131004
0.661629	1.25427	0.1368
0.66246	1.25272	0.142233
0.663292	1.25084	0.149322
0.664124	1.24883	0.156583
0.664956	1.24715	0.16335
0.665787	1.24557	0.168917
0.666619	1.24394	0.175166
0.667451	1.24236	0.181522
0.668283	1.24089	0.187212
0.669114	1.23925	0.192126
0.669946	1.23769	0.196174
0.670778	1.23622	0.199995
0.67161	1.23473	0.202903
0.672441	1.23351	0.205001
0.673273	1.23203	0.206679
0.674105	1.23053	0.207922
0.674937	1.2289	0.209275
0.675768	1.22751	0.211579
0.6766	1.22615	0.214666
0.677432	1.22424	0.218594
0.678264	1.22291	0.222898
0.679095	1.22139	0.226507
0.679927	1.21985	0.22936
0.680759	1.2185	0.231565
0.68159	1.21758	0.233198
0.682422	1.21621	0.234546
0.683254	1.21474	0.2357
0.684086	1.21326	0.237001
0.684918	1.21153	0.23881
0.685749	1.20993	0.240443
0.686581	1.20854	0.242012
0.687413	1.20691	0.243629
0.688245	1.20565	0.245035
0.689076	1.20448	0.246594
0.689908	1.20299	0.24823
0.69074	1.2012	0.24965
0.691571	1.20001	0.250607
0.692403	1.19851	0.250852
0.693235	1.19689	0.250469
0.694067	1.19525	0.249815
0.694898	1.19405	0.24945
0.69573	1.19266	0.248784
0.696562	1.19121	0.247165
0.697394	1.1899	0.244595
0.698225	1.18825	0.241388
0.699057	1.18688	0.237262
0.699889	1.18512	0.231642
0.700721	1.18388	0.225582
0.701552	1.18246	0.219435
0.702384	1.18108	0.212907
0.703216	1.18006	0.206312
0.704048	1.17935	0.20008
0.704879	1.17831	0.192691
0.705711	1.17739	0.184696
0.706543	1.17641	0.176765
0.707375	1.17512	0.169499
0.708206	1.17368	0.161705
0.709038	1.17227	0.154657
0.70987	1.17108	0.148071
0.710702	1.17003	0.141882
0.711533	1.16873	0.136837
0.712365	1.1677	0.132074
0.713197	1.16672	0.127686
0.714029	1.16547	0.123968
0.71486	1.16422	0.121081
0.715692	1.16284	0.118992
0.716524	1.16168	0.117097
0.717356	1.16048	0.114038
0.718187	1.15909	0.110523
0.719019	1.15791	0.106222
0.719851	1.15679	0.101731
0.720683	1.15559	0.0976092
0.721514	1.15449	0.0939444
0.722346	1.15326	0.0909284
0.723178	1.15158	0.0884817
0.72401	1.15009	0.0863905
0.724841	1.14869	0.0844446
0.725673	1.14745	0.0824337
0.726505	1.1464	0.0799041
0.727337	1.14548	0.0774777
0.728168	1.14431	0.0753397
0.729	1.14305	0.073008
0.729832	1.14188	0.0710041
0.730664	1.14096	0.068872
0.731495	1.13993	0.0664413
0.732327	1.13875	0.0641013
0.733159	1.13752	0.0621133
0.73399	1.13637	0.0605907
0.734822	1.13531	0.0595956
0.735654	1.13427	0.0590953
0.736486	1.13301	0.0584741
0.737318	1.13183	0.0578973
0.738149	1.13053	0.0575487
0.738981	1.12929	0.0571557
0.739813	1.1283	0.0568304
0.740644	1.12753	0.0566007
0.741476	1.12656	0.0569967
0.742308	1.12572	0.057881
0.74314	1.12503	0.0587941
0.743971	1.12407	0.0597402
0.744803	1.12322	0.0606808
0.745635	1.12174	0.0616319
0.746467	1.12045	0.0622339
0.747298	1.11914	0.0624894
0.74813	1.11785	0.0626591
0.748962	1.11703	0.062797
0.749794	1.11636	0.0629568
0.750625	1.11546	0.0631221
0.751457	1.1143	0.0632556
0.752289	1.11332	0.0633008
0.753121	1.1125	0.0633539
0.753952	1.11136	0.063454
0.754784	1.11008	0.0634799
0.755616	1.109	0.0634361
0.756448	1.10765	0.0633567
0.757279	1.1066	0.0632222
0.758111	1.10537	0.0629828
0.758943	1.10428	0.0627942
0.759775	1.103	0.0626467
0.760606	1.10162	0.0624832
0.761438	1.1002	0.0622878
0.76227	1.09904	0.062047
0.763102	1.09805	0.0618399
0.763933	1.09706	0.0616827
0.764765	1.09605	0.0615539
0.765597	1.09491	0.0614276
0.766429	1.09361	0.0613032
0.76726	1.09222	0.0611653
0.768092	1.09097	0.0610603
0.768924	1.0898	0.0609357
0.769756	1.08861	0.0608004
0.770587	1.08725	0.0607087
0.771419	1.08579	0.0605813
0.772251	1.08439	0.0604683
0.773083	1.08313	0.0604074
0.773914	1.08215	0.0602835
0.774746	1.08114	0.06003
0.775578	1.08002	0.0597536
0.77641	1.0788	0.0593982
0.777241	1.07764	0.0588918
0.778073	1.07666	0.0583366
0.778905	1.07597	0.057766
0.779737	1.07518	0.0571085
0.780568	1.07417	0.0567201
0.7814	1.07323	0.0564971
0.782232	1.07233	0.0563389
0.783063	1.07149	0.055725
0.783895	1.07035	0.054478
0.784727	1.0689	0.0530605
0.785559	1.06757	0.0515795
0.78639	1.06645	0.0501977
0.787222	1.06548	0.0489478
0.788054	1.0647	0.0479236
0.788886	1.06384	0.0473002
0.789717	1.0628	0.04676
0.790549	1.06174	0.046293
0.791381	1.06089	0.0459521
0.792213	1.06007	0.0455675
0.793044	1.05909	0.0451072
0.793876	1.05822	0.0447296
0.794708	1.05723	0.0444532
0.79554	1.05622	0.0441006
0.796371	1.05547	0.0436971
0.797203	1.05454	0.0434635
0.798035	1.0538	0.0433984
0.798867	1.05301	0.0433612
0.799698	1.05225	0.0432189
0.80053	1.05146	0.0430428
0.801362	1.05069	0.042855
0.802194	1.05019	0.0426568
0.803025	1.04958	0.0425573
0.803857	1.04892	0.0424733
0.804689	1.04817	0.0424154
0.805521	1.0475	0.0424606
0.806352	1.04699	0.0424397
0.807184	1.04639	0.0423579
0.808016	1.0459	0.0423504
0.808848	1.04537	0.0423325
0.809679	1.0446	0.0423334
0.810511	1.0438	0.0423171
0.811343	1.04317	0.042273
0.812175	1.04283	0.0421735
0.813006	1.04231	0.0420139
0.813838	1.04143	0.0419809
0.81467	1.04073	0.0419659
0.815502	1.0399	0.041828
0.816333	1.039	0.0416509
0.817165	1.0383	0.0414882
0.817997	1.03785	0.0413399
0.818829	1.03735	0.0412194
0.81966	1.0366	0.0412005
0.820492	1.03577	0.04125
0.821324	1.03487	0.0412846
0.822156	1.03416	0.0412134
0.822987	1.0335	0.0409714
0.823819	1.03262	0.0407669
0.824651	1.03183	0.0405339
0.825482	1.03118	0.040394
0.826314	1.03055	0.0403809
0.827146	1.03005	0.0402967
0.827978	1.02928	0.0403436
0.828809	1.02821	0.0401568
0.829641	1.02718	0.0401132
0.830473	1.02631	0.0401041
0.831305	1.02559	0.0400084
0.832136	1.02492	0.0398985
0.832968	1.0242	0.0398241
0.8338	1.0235	0.0397302
0.834632	1.02294	0.0395022
0.835463	1.02224	0.039425
0.836295	1.02141	0.0393139
0.837127	1.02066	0.0391151
0.837959	1.01985	0.03902
0.83879	1.01921	0.038979
0.839622	1.01876	0.0388015
0.840454	1.01838	0.0387122
0.841286	1.01776	0.0387625
0.842117	1.01699	0.0387033
0.842949	1.01639	0.0386967
0.843781	1.0159	0.0387568
0.844613	1.01545	0.038717
0.845444	1.01487	0.0386981
0.846276	1.01418	0.0387042
0.847108	1.01356	0.0386452
0.84794	1.01288	0.038431
0.848771	1.01212	0.0384895
0.849603	1.01148	0.038358
0.850435	1.01087	0.0383443
0.851267	1.0103	0.0382112
0.852098	1.00991	0.0382064
0.85293	1.00942	0.0382006
0.853762	1.0088	0.0380948
0.854594	1.00819	0.0381053
0.855425	1.00762	0.0381228
0.856257	1.007	0.0379453
0.857089	1.00622	0.0378582
0.857921	1.00542	0.0378417
0.858752	1.00466	0.0378061
0.859584	1.00371	0.0378811
0.860416	1.00294	0.0377555
0.861248	1.00246	0.0376262
0.862079	1.00191	0.0375474
0.862911	1.00135	0.0374007
0.863743	1.00059	0.0373398
0.864575	0.999602	0.0373761
0.865406	0.998779	0.0373486
0.866238	0.997989	0.0374525
0.86707	0.997315	0.0373379
0.867902	0.996738	0.0371982
0.868733	0.996032	0.0371767
0.869565	0.995586	0.0370639
0.870397	0.99527	0.0370058
0.871229	0.994844	0.0367443
0.87206	0.994344	0.0364791
0.872892	0.993679	0.0363244
0.873724	0.992937	0.0362271
0.874556	0.992017	0.0361812
0.875387	0.991095	0.0361489
0.876219	0.990425	0.0362462
0.877051	0.989782	0.0360837
0.877882	0.989085	0.0359719
0.878714	0.98829	0.0358861
0.879546	0.987568	0.0358716
0.880378	0.986615	0.0357753
0.881209	0.985732	0.0356312
0.882041	0.984904	0.0355693
0.882873	0.984234	0.0355411
0.883705	0.983539	0.0354095
0.884536	0.982813	0.0352716
0.885368	0.981941	0.0350293
0.8862	0.981059	0.0349413
0.887032	0.980563	0.0349439
0.887863	0.979988	0.0349186
0.888695	0.979304	0.0347012
0.889527	0.978458	0.0346586
0.890359	0.977824	0.0345093
0.89119	0.977263	0.0344699
0.892022	0.976653	0.0341832
0.892854	0.976147	0.034184
0.893686	0.975527	0.0340264
0.894517	0.974852	0.0338237
0.895349	0.974183	0.0338179
0.896181	0.973534	0.033791
0.897013	0.972878	0.0336639
0.897844	0.972483	0.0335632
0.898676	0.972069	0.0335682
0.899508	0.971713	0.0335503
0.90034	0.971388	0.0335586
0.901171	0.970957	0.0336024
0.902003	0.970355	0.0337188
0.902835	0.96948	0.033749
0.903667	0.968589	0.0334963
0.904498	0.967773	0.0335296
0.90533	0.966965	0.0334548
0.906162	0.966444	0.0334297
0.906994	0.966095	0.0333813
0.907825	0.965716	0.0332759
0.908657	0.96543	0.0332357
0.909489	0.965154	0.033289
0.910321	0.964943	0.0333242
0.911152	0.964658	0.0334315
0.911984	0.964118	0.0332972
0.912816	0.963335	0.0334904
0.913648	0.962587	0.0334926
0.914479	0.962247	0.0335799
0.915311	0.961992	0.0336762
0.916143	0.961711	0.0337067
0.916975	0.961198	0.0335984
0.917806	0.960602	0.0333668
0.918638	0.960186	0.0335087
0.91947	0.959905	0.0334975
0.920301	0.959631	0.0335831
0.921133	0.959475	0.0336338
0.921965	0.959457	0.0336657
0.922797	0.959213	0.0337815
0.923629	0.958708	0.0336925
0.92446	0.958197	0.033483
0.925292	0.957887	0.0335632
0.926124	0.957604	0.0336024
0.926955	0.95743	0.0336352
0.927787	0.956957	0.0335781
0.928619	0.956429	0.0336503
0.929451	0.955987	0.0336728
0.930282	0.955445	0.0337679
0.931114	0.955121	0.0338075
0.931946	0.954955	0.0338219
0.932778	0.954569	0.0336943
0.933609	0.954141	0.0337138
0.934441	0.953418	0.0336872
0.935273	0.952657	0.0336852
0.936105	0.951898	0.0337441
0.936936	0.951518	0.033802
0.937768	0.950995	0.0338384
0.9386	0.950724	0.033801
0.939432	0.950347	0.0337717
0.940263	0.949944	0.0337699
0.941095	0.949495	0.0336796
0.941927	0.948885	0.0336153
0.942759	0.948322	0.0333923
0.94359	0.947896	0.0332401
0.944422	0.947548	0.0332448
0.945254	0.947309	0.0333029
0.946086	0.947147	0.0332856
0.946917	0.946937	0.0331463
0.947749	0.946521	0.0328966
0.948581	0.946004	0.032783
0.949413	0.945483	0.0326592
0.950244	0.944712	0.0326694
0.951076	0.943956	0.0326698
0.951908	0.943361	0.032547
0.95274	0.942789	0.0322973
0.953571	0.942048	0.0323466
0.954403	0.941649	0.0321019
0.955235	0.941383	0.0321194
0.956067	0.941168	0.0321988
0.956898	0.940773	0.0322163
0.95773	0.940443	0.0321202
0.958562	0.940036	0.0320838
0.959394	0.93957	0.0320714
0.960225	0.939014	0.03184
0.961057	0.938448	0.0317135
0.961889	0.938045	0.0315087
0.962721	0.937424	0.0313173
0.963552	0.936684	0.0311651
0.964384	0.936078	0.0310451
0.965216	0.93574	0.0309888
0.966048	0.935364	0.0309317
0.966879	0.934992	0.0307578
0.967711	0.9345	0.0305771
0.968543	0.933911	0.0304653
0.969374	0.933401	0.03047
0.970206	0.932853	0.0302486
0.971038	0.932464	0.030081
0.97187	0.932276	0.0299696
0.972701	0.931909	0.0298584
0.973533	0.931528	0.0296401
0.974365	0.931239	0.0295766
0.975197	0.930826	0.0295518
0.976028	0.930782	0.0295271
0.97686	0.930701	0.0293721
0.977692	0.930521	0.029314
0.978524	0.93029	0.029197
0.979355	0.930206	0.0290336
0.980187	0.929987	0.0290109
0.981019	0.929498	0.0290573
0.981851	0.928858	0.0289668
0.982682	0.928381	0.0289061
0.983514	0.928021	0.0288074
0.984346	0.927766	0.0288663
0.985178	0.927589	0.0289755
0.986009	0.927517	0.0288547
0.986841	0.927276	0.0288565
0.987673	0.926672	0.0287938
0.988505	0.926234	0.0287465
0.989336	0.926119	0.0287918
0.990168	0.92583	0.0287879
0.991	0.924973	0.0287847
0.991832	0.924465	0.0287168
0.992663	0.924021	0.0285716
0.993495	0.923423	0.0285123
0.994327	0.92271	0.0284683
0.995159	0.922308	0.0284213
0.99599	0.92202	0.0284721
0.996822	0.921603	0.0284617
0.997654	0.92081	0.0283384
0.998486	0.920252	0.0282232
0.999317	0.919541	0.0281901
1.00015	0.919097	0.0281674
1.00098	0.918684	0.0282574
1.00181	0.918391	0.0284727
1.00264	0.918119	0.0285758
1.00348	0.91748	0.0286932
1.00431	0.916823	0.0287256
1.00514	0.916372	0.0287387
1.00597	0.915697	0.0286987
1.0068	0.915316	0.0287809
1.00764	0.915	0.0288637
1.00847	0.914696	0.0289023
1.0093	0.914201	0.0288921
1.01013	0.913886	0.0288842
1.01096	0.913674	0.0288171
1.01179	0.913139	0.028848
1.01263	0.912632	0.0287757
1.01346	0.912173	0.0287131
1.01429	0.911885	0.0287256
1.01512	0.911237	0.0288243
1.01595	0.910446	0.0287942
1.01678	0.910073	0.0287228
1.01762	0.90923	0.0285933
1.01845	0.908686	0.0286187
1.01928	0.908129	0.0285966
1.02011	0.907394	0.0285362
1.02094	0.906767	0.0285035
1.02177	0.906386	0.0285712
1.02261	0.906098	0.0285033
1.02344	0.905783	0.0283927
1.02427	0.905519	0.0283909
1.0251	0.905236	0.0284255
1.02593	0.904916	0.0283105
1.02676	0.904484	0.0281203
1.0276	0.903974	0.0280204
1.02843	0.903305	0.0279241
1.02926	0.902928	0.0278244
1.03009	0.902692	0.0277444
1.03092	0.902357	0.027711
1.03175	0.902022	0.0277154
1.03259	0.901946	0.0276181
1.03342	0.901599	0.0275627
1.03425	0.901395	0.0275166
1.03508	0.901288	0.0273763
1.03591	0.901163	0.0273866
1.03675	0.901048	0.0272607
1.03758	0.900523	0.027165
1.03841	0.900043	0.0271598
1.03924	0.899891	0.0271025
1.04007	0.899593	0.027049
1.0409	0.899308	0.0269742
1.04174	0.899067	0.026881
1.04257	0.898865	0.0267551
1.0434	0.898403	0.0265959
1.04423	0.897898	0.0264851
1.04506	0.897607	0.0263792
1.0459	0.897546	0.026232
1.04673	0.897114	0.0261327
1.04756	0.897129	0.0261154
1.04839	0.896585	0.025944
1.04922	0.895832	0.0257421
1.05005	0.895214	0.0257293
1.05089	0.89497	0.0257506
1.05172	0.894426	0.0257005
1.05255	0.893889	0.0257039
1.05338	0.893674	0.0256591
1.05421	0.89326	0.0256159
1.05504	0.892848	0.0255379
1.05588	0.892424	0.0254536
1.05671	0.891901	0.0253851
1.05754	0.892026	0.0253131
1.05837	0.891747	0.0253256
1.0592	0.891859	0.0254928
1.06004	0.891491	0.025518
1.06087	0.891234	0.0254512
1.0617	0.890928	0.0254251
1.06253	0.890587	0.0254132
1.06336	0.889899	0.0253555
1.06419	0.889327	0.0253644
1.06503	0.889196	0.025452
1.06586	0.889151	0.0254518
1.06669	0.888778	0.0254792
1.06752	0.888312	0.0255298
1.06835	0.888075	0.0255186
1.06918	0.887581	0.0254896
1.07002	0.887331	0.0255799
1.07085	0.886951	0.0257158
1.07168	0.886614	0.0257675
1.07251	0.886081	0.0257851
1.07334	0.885673	0.0258227
1.07417	0.885397	0.0258836
1.07501	0.885195	0.0259522
1.07584	0.884861	0.0260519
1.07667	0.884453	0.0261824
1.0775	0.884291	0.026138
1.07833	0.883773	0.0261583
1.07916	0.883576	0.0262529
1.08	0.883635	0.0262541
1.08083	0.883298	0.0262324
1.08166	0.88309	0.0262336
1.08249	0.882579	0.0261581
1.08332	0.882291	0.0260483
1.08415	0.881919	0.0260501
1.08499	0.88157	0.0260668
1.08582	0.881206	0.0260081
1.08665	0.881131	0.0259864
1.08748	0.880845	0.0260433
1.08831	0.880554	0.0260368
1.08915	0.880445	0.0259526
1.08998	0.88041	0.0258941
1.09081	0.880497	0.0259695
1.09164	0.880345	0.0260021
1.09247	0.880102	0.026029
1.0933	0.879879	0.0261438
1.09414	0.879752	0.0262047
1.09497	0.879526	0.0261975
1.0958	0.879306	0.026257
1.09663	0.879062	0.0262753
1.09746	0.878703	0.026224
1.0983	0.878515	0.0261824
1.09913	0.877932	0.0262815
1.09996	0.877579	0.0263945
1.10079	0.87711	0.0263512
1.10162	0.876956	0.0263321
1.10245	0.876797	0.026375
1.10329	0.876546	0.0263617
1.10412	0.876285	0.0263346
1.10495	0.875978	0.0262732
1.10578	0.875722	0.0261639
1.10661	0.875204	0.0260099
1.10744	0.874723	0.0259068
1.10828	0.874316	0.0257904
1.10911	0.87406	0.0256279
1.10994	0.873775	0.0255156
1.11077	0.873723	0.0254289
1.1116	0.873295	0.0253031
1.11244	0.872904	0.025128
1.11327	0.872655	0.0251378
1.1141	0.872584	0.0251634
1.11493	0.872597	0.0250974
1.11576	0.872266	0.0250443
1.11659	0.872041	0.0249647
1.11742	0.872019	0.0249505
1.11826	0.871816	0.0249655
1.11909	0.871525	0.0250064
1.11992	0.8714	0.0250319
1.12075	0.871323	0.02494
1.12158	0.870648	0.0248632
1.12242	0.870163	0.024851
1.12325	0.869681	0.0248288
1.12408	0.869993	0.0248073
1.12491	0.869652	0.0248849
1.12574	0.869818	0.0248843
1.12657	0.869928	0.0247858
1.12741	0.8697	0.0248015
1.12824	0.869174	0.0248083
1.12907	0.868785	0.024813
1.1299	0.868808	0.0248867
1.13073	0.868257	0.0249426
1.13156	0.867765	0.0249627
1.1324	0.867537	0.0248471
1.13323	0.867136	0.0246899
1.13406	0.86673	0.0246206
1.13489	0.866343	0.0245558
1.13572	0.865965	0.0244648
1.13655	0.86557	0.0243377
1.13739	0.865087	0.0242342
1.13822	0.864632	0.0242832
1.13905	0.864246	0.0243428
1.13988	0.864091	0.0242157
1.14071	0.86391	0.024032
1.14155	0.863744	0.0238758
1.14238	0.8636	0.0237212
1.14321	0.863175	0.0235875
1.14404	0.862688	0.0234456
1.14487	0.862478	0.0233368
1.1457	0.862365	0.0232952
1.14654	0.862461	0.0232757
1.14737	0.862386	0.0232753
1.1482	0.862284	0.0233099
1.14903	0.86196	0.0233995
1.14986	0.861804	0.0233931
1.1507	0.861753	0.0234114
1.15153	0.861531	0.0233919
1.15236	0.861345	0.0233937
1.15319	0.861392	0.0233766
1.15402	0.861532	0.0234043
1.15485	0.861366	0.0233328
1.15569	0.861124	0.0232112
1.15652	0.860628	0.0231205
1.15735	0.860381	0.0229745
1.15818	0.860179	0.0229213
1.15901	0.859677	0.0228994
1.15984	0.859272	0.0228495
1.16068	0.859115	0.022795
1.16151	0.859107	0.0227864
1.16234	0.858905	0.0227313
1.16317	0.85894	0.0227174
1.164	0.859096	0.0225813
1.16484	0.858929	0.02247
1.16567	0.858606	0.0224239
1.1665	0.858324	0.0222965
1.16733	0.857894	0.0221121
1.16816	0.857429	0.0221184
1.16899	0.857147	0.0221184
1.16982	0.857005	0.0220759
1.17066	0.856898	0.0220504
1.17149	0.85656	0.0219686
1.17232	0.85648	0.0218337
1.17315	0.856411	0.0217105
1.17398	0.8563	0.0217032
1.17482	0.856021	0.0217145
1.17565	0.85589	0.0216059
1.17648	0.855903	0.0215635
1.17731	0.856026	0.0216007
1.17814	0.856221	0.0216719
1.17897	0.856327	0.0216815
1.17981	0.856335	0.0216087
1.18064	0.856339	0.0215774
1.18147	0.856251	0.0216407
1.1823	0.85616	0.0218311
1.18313	0.855907	0.0218671
1.18396	0.855636	0.0218029
1.1848	0.855581	0.0218329
1.18563	0.855563	0.0218532
1.18646	0.855318	0.0218333
1.18729	0.85491	0.0218667
1.18812	0.854368	0.0219817
1.18895	0.85397	0.0220512
1.18979	0.853774	0.0222012
1.19062	0.853739	0.022236
1.19145	0.85364	0.0221487
1.19228	0.853345	0.0220866
1.19311	0.852996	0.0220783
1.19395	0.852544	0.0220273
1.19478	0.852236	0.0219408
1.19561	0.852071	0.0218232
1.19644	0.851821	0.021782
1.19727	0.8515	0.0217336
1.1981	0.851433	0.021698
1.19894	0.851497	0.0215963
1.19977	0.851221	0.0215585
1.2006	0.850828	0.0214954
1.20143	0.850629	0.0214726
1.20226	0.850196	0.0214686
1.2031	0.849689	0.021392
1.20393	0.849506	0.0214479
1.20476	0.849209	0.021353
1.20559	0.848764	0.021467
1.20642	0.848644	0.0214326
1.20725	0.848554	0.0214435
1.20809	0.848406	0.0215822
1.20892	0.848065	0.0218934
1.20975	0.847937	0.0218675
1.21058	0.847846	0.0218439
1.21141	0.84765	0.0218705
1.21224	0.847406	0.0218653
1.21308	0.847237	0.0218598
1.21391	0.847002	0.0218494
1.21474	0.846886	0.0220231
1.21557	0.846649	0.0220068
1.2164	0.846555	0.0219479
1.21724	0.846302	0.0220683
1.21807	0.845868	0.0220597
1.2189	0.845543	0.0219903
1.21973	0.84501	0.0218391
1.22056	0.844607	0.0218456
1.22139	0.844389	0.0218938
1.22222	0.84403	0.0218383
1.22306	0.843634	0.0218803
1.22389	0.843468	0.0217519
1.22472	0.843295	0.0217356
1.22555	0.843183	0.0219425
1.22638	0.842911	0.0219863
1.22722	0.842608	0.0220028
1.22805	0.842407	0.0219525
1.22888	0.842387	0.0218626
1.22971	0.842543	0.0217265
1.23054	0.842611	0.0216735
1.23137	0.842404	0.0214608
1.23221	0.8421	0.0212475
1.23304	0.841864	0.0214393
1.23387	0.841754	0.0215611
1.2347	0.841514	0.0216349
1.23553	0.841481	0.0216664
1.23636	0.841231	0.0217263
1.2372	0.840931	0.0219099
1.23803	0.840681	0.0221413
1.23886	0.840556	0.0222609
1.23969	0.840342	0.0222862
1.24052	0.839994	0.0223835
1.24135	0.839973	0.0224084
1.24219	0.840137	0.0223704
1.24302	0.84012	0.0223359
1.24385	0.840031	0.0223781
1.24468	0.839871	0.0223974
1.24551	0.839664	0.0224002
1.24635	0.839553	0.0225096
1.24718	0.839571	0.0224696
1.24801	0.839491	0.02251
1.24884	0.83926	0.022432
1.24967	0.83905	0.022364
1.2505	0.838827	0.0221646
1.25134	0.838553	0.0221198
1.25217	0.838412	0.0220647
1.253	0.838301	0.0220231
1.25383	0.83826	0.0220564
1.25466	0.838261	0.0219829
1.2555	0.838031	0.0219778
1.25633	0.837755	0.0219991
1.25716	0.837552	0.0220904
1.25799	0.837428	0.022164
1.25882	0.837406	0.0220363
1.25965	0.837411	0.0219788
1.26049	0.837257	0.0218399
1.26132	0.837032	0.0219117
1.26215	0.836866	0.0217929
1.26298	0.836701	0.0217575
1.26381	0.836603	0.0216815
1.26464	0.836511	0.0217066
1.26548	0.836385	0.0219121
1.26631	0.836271	0.0218025
1.26714	0.836153	0.0217231
1.26797	0.836044	0.0215866
1.2688	0.835991	0.0216333
1.26964	0.835774	0.0217044
1.27047	0.835394	0.0217848
1.2713	0.835098	0.0217217
1.27213	0.834927	0.0217163
1.27296	0.834882	0.0216697
1.27379	0.834966	0.0216785
1.27462	0.835105	0.0213412
1.27546	0.835138	0.0212726
1.27629	0.835289	0.0215328
1.27712	0.835328	0.0214644
1.27795	0.835286	0.0213876
1.27878	0.835243	0.0213096
1.27962	0.83513	0.0210354
1.28045	0.835111	0.0209029
1.28128	0.834979	0.0208396
1.28211	0.834939	0.0208509
1.28294	0.834999	0.0208716
1.28377	0.834908	0.0210374
1.28461	0.834901	0.0212129
1.28544	0.835058	0.0216337
1.28627	0.83509	0.0220677
1.2871	0.835002	0.0225369
1.28793	0.834911	0.0228348
1.28876	0.834753	0.02323
1.2896	0.834557	0.0235274
1.29043	0.834272	0.0240627
1.29126	0.83398	0.0248815
1.29209	0.834045	0.0254394
1.29292	0.833955	0.0257538
1.29375	0.833731	0.0259695
1.29459	0.833577	0.0261761
1.29542	0.833361	0.0262684
1.29625	0.833184	0.0264449
1.29708	0.832992	0.0267762
1.29791	0.832791	0.0269935
1.29875	0.832631	0.0273872
1.29958	0.832488	0.0280654
1.30041	0.832336	0.028846
1.30124	0.832255	0.0293118
1.30207	0.83227	0.0297641
1.3029	0.832253	0.0300552
1.30374	0.83227	0.0305624
1.30457	0.832132	0.0308429
1.3054	0.831901	0.0314084
1.30623	0.831695	0.0316749
1.30706	0.831703	0.0318084
1.3079	0.831485	0.0322177
1.30873	0.83133	0.0325261
1.30956	0.831112	0.0327717
1.31039	0.830938	0.0327018
1.31122	0.830653	0.0326672
1.31205	0.830739	0.0326035
1.31289	0.830775	0.0326529
1.31372	0.830638	0.0325651
1.31455	0.830411	0.0327854
1.31538	0.830284	0.0330952
1.31621	0.830074	0.0335891
1.31704	0.829944	0.0340402
1.31788	0.829799	0.0340008
1.31871	0.82963	0.0342226
1.31954	0.829547	0.0343659
1.32037	0.829411	0.0344097
1.3212	0.829349	0.0343758
1.32204	0.8292	0.0343167
1.32287	0.82906	0.0343426
1.3237	0.828795	0.0343892
1.32453	0.828486	0.0343118
1.32536	0.82834	0.0341269
1.32619	0.82815	0.0338688
1.32702	0.827868	0.0332966
1.32786	0.827785	0.032738
1.32869	0.827645	0.032244
1.32952	0.827228	0.0318788
1.33035	0.82693	0.0314926
1.33118	0.826673	0.0312654
1.33202	0.826489	0.0311786
1.33285	0.826297	0.0306032
1.33368	0.826102	0.0303284
1.33451	0.826021	0.0301931
1.33534	0.825987	0.0300703
1.33617	0.825833	0.0300412
1.33701	0.825584	0.030087
1.33784	0.825281	0.0299587
1.33867	0.825079	0.0296103
1.3395	0.824952	0.029354
1.34033	0.824775	0.0291498
1.34116	0.824695	0.0286098
1.342	0.82451	0.0279259
1.34283	0.824368	0.0274
1.34366	0.824313	0.026973
1.34449	0.824252	0.0264451
1.34532	0.824192	0.0261058
1.34615	0.824163	0.025988
1.34699	0.824224	0.025436
1.34782	0.824118	0.0250789
1.34865	0.823787	0.0246738
1.34948	0.82366	0.0241922
1.35031	0.823704	0.0237817
1.35115	0.823871	0.0234797
1.35198	0.823959	0.0234978
1.35281	0.824144	0.0235024
1.35364	0.823933	0.0234978
1.35447	0.823454	0.0235103
1.3553	0.823231	0.0234717
1.35614	0.823189	0.0231874
1.35697	0.822847	0.022838
1.3578	0.822579	0.0224352
1.35863	0.822152	0.0220221
1.35946	0.821924	0.0219941
1.3603	0.821863	0.0219016
1.36113	0.821662	0.0218029
1.36196	0.821454	0.021733
1.36279	0.821367	0.0217107
1.36362	0.821393	0.0217199
1.36445	0.821254	0.0218062
1.36529	0.821412	0.0217657
1.36612	0.821382	0.0217655
1.36695	0.821212	0.0217189
1.36778	0.8209	0.0217191
1.36861	0.820632	0.0217806
1.36944	0.820284	0.0218287
1.37028	0.820286	0.0217806
1.37111	0.82062	0.0216906
1.37194	0.820583	0.0216552
1.37277	0.820509	0.0215082
1.3736	0.820519	0.0211048
1.37443	0.820611	0.0208398
1.37527	0.820614	0.0205863
1.3761	0.820483	0.020332
1.37693	0.820475	0.0200813
1.37776	0.820491	0.0198316
1.37859	0.820684	0.0195277
1.37942	0.820796	0.0193287
1.38026	0.820909	0.0192975
1.38109	0.821083	0.0192844
1.38192	0.821179	0.0191242
1.38275	0.821014	0.0189533
1.38358	0.820804	0.0187993
1.38442	0.820686	0.0188416
1.38525	0.820365	0.0188446
1.38608	0.820065	0.0189252
1.38691	0.819863	0.0188659
1.38774	0.819695	0.0186031
1.38857	0.819589	0.0184156
1.38941	0.819503	0.0183623
1.39024	0.819578	0.0183521
1.39107	0.819548	0.0183555
1.3919	0.819354	0.0183452
1.39273	0.818905	0.0183368
1.39356	0.81855	0.0182471
1.3944	0.818423	0.0181912
1.39523	0.818556	0.018181
1.39606	0.818714	0.0180298
1.39689	0.818784	0.018026
1.39772	0.818748	0.0180762
1.39855	0.818755	0.018184
1.39939	0.818583	0.0182188
1.40022	0.818331	0.0181148
1.40105	0.818274	0.0178426
1.40188	0.818271	0.0176754
1.40271	0.818269	0.0176681
1.40355	0.818298	0.0176326
1.40438	0.818203	0.0176627
1.40521	0.818005	0.017713
1.40604	0.817988	0.0175499
1.40687	0.817608	0.0174735
1.4077	0.817568	0.017451
1.40854	0.81747	0.0174804
1.40937	0.817487	0.0173945
1.4102	0.817461	0.0173033
1.41103	0.817606	0.0173103
1.41186	0.817515	0.0173632
1.4127	0.817532	0.0174086
1.41353	0.817736	0.0173011
1.41436	0.817552	0.0171941
1.41519	0.817514	0.0171507
1.41602	0.817468	0.0170894
1.41685	0.817228	0.0170212
1.41769	0.816904	0.0170041
1.41852	0.816774	0.0170263
1.41935	0.816616	0.0170261
1.42018	0.816521	0.0170315
1.42101	0.816438	0.0170393
1.42184	0.816611	0.0170335
1.42268	0.816468	0.0169794
1.42351	0.816235	0.0168705
1.42434	0.816116	0.0167838
1.42517	0.816214	0.0167428
1.426	0.816279	0.0166377
1.42683	0.816311	0.0165812
1.42767	0.816286	0.016662
1.4285	0.81614	0.0167197
1.42933	0.816112	0.0167424
1.43016	0.816134	0.0167798
1.43099	0.816014	0.0167476
1.43182	0.815764	0.0167474
1.43266	0.815744	0.0168017
1.43349	0.815716	0.0168632
1.43432	0.815861	0.0168626
1.43515	0.815841	0.0168274
1.43598	0.815704	0.0168075
1.43682	0.815483	0.0168451
1.43765	0.815349	0.0169545
1.43848	0.815009	0.0169267
1.43931	0.814852	0.0167854
1.44014	0.814881	0.0166539
1.44097	0.8149	0.0165369
1.44181	0.815282	0.0164634
1.44264	0.815249	0.0165116
1.44347	0.815114	0.0165249
1.4443	0.815007	0.0164917
1.44513	0.814871	0.0164851
1.44596	0.814661	0.0164951
1.4468	0.814609	0.0163836
1.44763	0.81448	0.0163052
1.44846	0.814545	0.0163926
1.44929	0.81462	0.0164433
1.45012	0.814515	0.0164877
1.45095	0.814476	0.0165959
1.45179	0.814325	0.0167937
1.45262	0.814223	0.0167991
1.45345	0.813887	0.0167052
1.45428	0.813429	0.0166397
1.45511	0.813261	0.0166771
1.45595	0.813239	0.016774
1.45678	0.813024	0.016747
1.45761	0.812937	0.0165647
1.45844	0.812835	0.0163976
1.45927	0.812754	0.0162336
1.4601	0.812594	0.016192
1.46094	0.812408	0.0162378
1.46177	0.811988	0.0162718
1.4626	0.811967	0.016278
1.46343	0.811735	0.0162229
1.46426	0.811677	0.016276
1.4651	0.811508	0.0163524
1.46593	0.811389	0.0163623
1.46676	0.811269	0.0163309
1.46759	0.811156	0.0162881
1.46842	0.811036	0.0161727
1.46925	0.810917	0.0160205
1.47009	0.811056	0.0159125
1.47092	0.810895	0.0158555
1.47175	0.810398	0.0159787
1.47258	0.810418	0.0160679
1.47341	0.810408	0.0160507
1.47424	0.810281	0.0160304
1.47508	0.810217	0.0159119
1.47591	0.810052	0.0158022
1.47674	0.810177	0.015796
1.47757	0.810201	0.0157592
1.4784	0.810357	0.0156926
1.47923	0.810275	0.0156058
1.48007	0.810372	0.0156341
1.4809	0.810313	0.0157009
1.48173	0.810214	0.0156802
1.48256	0.810112	0.0157419
1.48339	0.80975	0.0158997
1.48422	0.80956	0.0159049
1.48506	0.809185	0.0158707
1.48589	0.80926	0.0158179
1.48672	0.809301	0.0157441
1.48755	0.809283	0.0156934
1.48838	0.809323	0.0156381
1.48921	0.809199	0.0156942
1.49005	0.808997	0.0156894
1.49088	0.808724	0.0156894
1.49171	0.80885	0.015731
1.49254	0.808716	0.0156952
1.49337	0.808697	0.0155969
1.49421	0.808544	0.0155177
1.49504	0.808641	0.0155364
1.49587	0.808793	0.0155304
1.4967	0.808489	0.0154598
1.49753	0.808553	0.0154321
1.49836	0.808543	0.0155047
1.4992	0.808253	0.0156727
1.50003	0.808447	0.0158438
1.50086	0.808801	0.0159457
1.50169	0.808689	0.0160046
1.50252	0.808671	0.015925
1.50335	0.808883	0.0158832
1.50419	0.808679	0.0159113
1.50502	0.808614	0.0159489
1.50585	0.808569	0.0158667
1.50668	0.808703	0.0157964
1.50751	0.808738	0.0158195
1.50835	0.808731	0.0158573
1.50918	0.808869	0.0159463
1.51001	0.808835	0.0161226
1.51084	0.808895	0.0162165
1.51167	0.808673	0.016233
1.5125	0.808874	0.0162099
1.51334	0.80898	0.0161385
1.51417	0.808837	0.0161138
1.515	0.808983	0.0160267
1.51583	0.808926	0.0159871
1.51666	0.808902	0.0160975
1.5175	0.808779	0.0161614
1.51833	0.808611	0.0161839
1.51916	0.808516	0.0162424
1.51999	0.80826	0.0162851
1.52082	0.808216	0.016309
1.52165	0.807982	0.0163572
1.52249	0.808137	0.0164734
1.52332	0.807798	0.0165888
1.52415	0.807679	0.0166825
1.52498	0.807746	0.0166258
1.52581	0.807736	0.0166596
1.52664	0.807926	0.0166901
1.52748	0.807937	0.0167742
1.52831	0.807961	0.016905
1.52914	0.808028	0.0169269
1.52997	0.808033	0.0170405
1.5308	0.808124	0.0170783
1.53163	0.808039	0.0170385
1.53247	0.807996	0.0170281
1.5333	0.807973	0.0169203
1.53413	0.808108	0.0169257
1.53496	0.808149	0.016933
1.53579	0.808236	0.0169225
1.53662	0.808101	0.0168896
1.53746	0.807898	0.0168379
1.53829	0.808294	0.0168757
1.53912	0.808411	0.0169185
1.53995	0.808174	0.0168594
1.54078	0.808517	0.0168399
1.54161	0.808496	0.0167579
1.54245	0.808182	0.0167382
1.54328	0.808336	0.016697
1.54411	0.80836	0.016811
1.54494	0.808195	0.0168158
1.54577	0.808162	0.0168194
1.54661	0.808009	0.0168417
1.54744	0.807795	0.0168672
1.54827	0.807689	0.0168254
1.5491	0.807523	0.0167279
1.54993	0.807232	0.0166885
1.55076	0.80675	0.0166586
1.5516	0.806642	0.0165534
1.55243	0.806363	0.0164718
1.55326	0.80647	0.0163932
1.55409	0.806223	0.0163606
1.55492	0.806164	0.0163749
1.55575	0.806348	0.0163781
1.55659	0.806184	0.0164845
1.55742	0.806274	0.0165729
1.55825	0.806289	0.0164984
1.55908	0.806528	0.016428
1.55991	0.806663	0.0164348
1.56075	0.806626	0.0164628
1.56158	0.806593	0.0165132
1.56241	0.806763	0.0165502
1.56324	0.806919	0.0164666
1.56407	0.806869	0.0163082
1.5649	0.807091	0.016155
1.56574	0.807079	0.0160086
1.56657	0.807078	0.0159877
1.5674	0.807177	0.0159753
1.56823	0.806975	0.0160332
1.56906	0.806666	0.016005
1.5699	0.806491	0.0160322
1.57073	0.80631	0.0160183
1.57156	0.806089	0.015958
1.57239	0.805934	0.0159568
1.57322	0.805969	0.0159228
1.57405	0.805847	0.016003
1.57489	0.805671	0.0162714
1.57572	0.805417	0.0162983
1.57655	0.8051	0.0162312
1.57738	0.80486	0.0163052
1.57821	0.80469	0.0163592
1.57904	0.804874	0.0162648
1.57988	0.804584	0.0161677
1.58071	0.804398	0.0161942
1.58154	0.804492	0.0162318
1.58237	0.804373	0.0162434
1.5832	0.804237	0.0162881
1.58403	0.804315	0.016322
1.58487	0.804252	0.016356
1.5857	0.803973	0.0163852
1.58653	0.803989	0.0164517
1.58736	0.804083	0.0164951
1.58819	0.804183	0.0165305
1.58902	0.804251	0.0163401
1.58986	0.804405	0.0164322
1.59069	0.804444	0.0164879
1.59152	0.804645	0.0166455
1.59235	0.804922	0.0167609
1.59318	0.805068	0.016937
1.59401	0.805131	0.0169937
1.59485	0.805174	0.0171404
1.59568	0.805288	0.0171937
1.59651	0.805401	0.0172132
1.59734	0.805431	0.0172036
1.59817	0.805514	0.0172333
1.59901	0.805412	0.0171022
1.59984	0.805246	0.0171274
1.60067	0.804923	0.017098
1.6015	0.804641	0.017095
1.60233	0.804737	0.0169969
1.60316	0.804891	0.0169462
1.604	0.804721	0.0170506
1.60483	0.804529	0.0171242
1.60566	0.804295	0.0171921
1.60649	0.804225	0.0172743
1.60732	0.804212	0.0173998
1.60816	0.804111	0.0173662
1.60899	0.803967	0.0174108
1.60982	0.804114	0.0173724
1.61065	0.804446	0.017326
1.61148	0.804491	0.0175288
1.61231	0.804711	0.017754
1.61315	0.804899	0.0177532
1.61398	0.805233	0.017765
1.61481	0.805396	0.0177851
1.61564	0.805476	0.0176872
1.61647	0.805343	0.0174002
1.6173	0.805404	0.0174106
1.61814	0.805607	0.0174504
1.61897	0.805667	0.0174621
1.6198	0.805782	0.01753
1.62063	0.805577	0.0177447
1.62146	0.805442	0.0178103
1.6223	0.805193	0.0177632
1.62313	0.804984	0.0177853
1.62396	0.805037	0.0178627
1.62479	0.805245	0.0178473
1.62562	0.805325	0.017844
1.62645	0.805244	0.017911
1.62729	0.805348	0.0178426
1.62812	0.805307	0.0177747
1.62895	0.805355	0.0178519
1.62978	0.805448	0.0178272
1.63061	0.805501	0.0181022
1.63144	0.805359	0.0180772
1.63228	0.805177	0.0180455
1.63311	0.805086	0.0179345
1.63394	0.805098	0.0178917
1.63477	0.805149	0.0178489
1.6356	0.805321	0.0177785
1.63643	0.805472	0.0178193
1.63727	0.80553	0.0178346
1.6381	0.805629	0.0179731
1.63893	0.805638	0.018033
1.63976	0.805488	0.0180246
1.64059	0.80545	0.018195
1.64142	0.805432	0.0181892
1.64226	0.80553	0.0183406
1.64309	0.805551	0.0183975
1.64392	0.805563	0.0185822
1.64475	0.805531	0.0186797
1.64558	0.805555	0.0184528
1.64641	0.805723	0.018262
1.64725	0.805809	0.0182588
1.64808	0.805785	0.0182489
1.64891	0.805863	0.0182954
1.64974	0.805851	0.018344
1.65057	0.805995	0.0183794
1.65141	0.806121	0.0182115
1.65224	0.80594	0.0183732
1.65307	0.805878	0.01806
1.6539	0.80583	0.0175727
1.65473	0.805972	0.017591
[truncated: 22,157 more rows]

## Sheet: c. SEC-MALS
UV						LS
TIme (min)	H2 HA		TIme (min)	reoH2HA		TIme (min)	H2 HA		TIme (min)	reoH2HA
0.00408333	0.00203758		0.00318333	0.0048899		-0.316199	-0.0042732		-0.321611	0.00522352
0.0122731	0.00213957		0.0113731	0.00514592		-0.308009	-0.0042177		-0.313421	0.00541747
0.0204629	0.002238		0.0195629	0.00538655		-0.299819	-0.0042248		-0.305231	0.00561666
0.0286527	0.00233458		0.0277527	0.00561247		-0.291629	-0.0043598		-0.297042	0.00579477
0.0368425	0.00242715		0.0359425	0.00582624		-0.28344	-0.0045407		-0.288852	0.00594476
0.0450323	0.00251488		0.0441322	0.00602859		-0.27525	-0.0047009		-0.280662	0.0060644
0.053222	0.00259776		0.052322	0.00621942		-0.26706	-0.0048538		-0.272472	0.00616436
0.0614118	0.00267583		0.0605118	0.00639897		-0.25887	-0.0050021		-0.264282	0.00625436
0.0696016	0.00274933		0.0687016	0.00656761		-0.250681	-0.0051499		-0.256093	0.00634013
0.0777914	0.00281816		0.0768913	0.00672541		-0.242491	-0.0053442		-0.247903	0.00645683
0.0859812	0.00288235		0.0850811	0.0068738		-0.234301	-0.0055603		-0.239713	0.00659174
0.094171	0.00294043		0.0932709	0.00701367		-0.226111	-0.0057588		-0.231523	0.00671363
0.102361	0.00299279		0.101461	0.00714524		-0.217921	-0.0059422		-0.223334	0.00681736
0.110551	0.00304123		0.10965	0.00726956		-0.209732	-0.0061142		-0.215144	0.00695573
0.11874	0.00308733		0.11784	0.00738667		-0.201542	-0.0062401		-0.206954	0.00711733
0.12693	0.00313141		0.12603	0.00749635		-0.193352	-0.0062126		-0.198764	0.00725908
0.13512	0.00317309		0.13422	0.00759893		-0.185162	-0.0060464		-0.190575	0.00737282
0.14331	0.00321236		0.14241	0.00769591		-0.176973	-0.0058409		-0.182385	0.00744201
0.151499	0.00325117		0.150599	0.00778971		-0.168783	-0.0056302		-0.174195	0.00747533
0.159689	0.00328891		0.158789	0.00787915		-0.160593	-0.005278		-0.166005	0.00751181
0.167879	0.00332448		0.166979	0.00796269		-0.152403	-0.004883		-0.157815	0.00755542
0.176069	0.00335812		0.175169	0.00804048		-0.144213	-0.004564		-0.149626	0.0075981
0.184259	0.00338957		0.183358	0.00811321		-0.136024	-0.0043175		-0.141436	0.00768788
0.192448	0.0034187		0.191548	0.00818085		-0.127834	-0.0043334		-0.133246	0.00784264
0.200638	0.00344659		0.199738	0.00824331		-0.119644	-0.0045614		-0.125056	0.00800346
0.208828	0.00347494		0.207928	0.008301		-0.111454	-0.0047968		-0.116866	0.0081382
0.217018	0.00350344		0.216118	0.00835332		-0.103264	-0.0049587		-0.108677	0.00821577
0.225208	0.00353083		0.224307	0.00840089		-0.0950747	-0.004958		-0.100487	0.00821348
0.233397	0.00355676		0.232497	0.00844291		-0.0868849	-0.0046551		-0.0922971	0.00817565
0.241587	0.00358084		0.240687	0.00847957		-0.0786951	-0.0042159		-0.0841074	0.0082741
0.249777	0.00360282		0.248877	0.00851304		-0.0705053	-0.0039189		-0.0759176	0.00860333
0.257967	0.00362192		0.257066	0.0085443		-0.0623155	-0.0038418		-0.0677278	0.0089857
0.266156	0.00363781		0.265256	0.00857329		-0.0541257	-0.0038645		-0.059538	0.00930654
0.274346	0.00365153		0.273446	0.00859961		-0.0459359	-0.0039319		-0.0513483	0.00951277
0.282536	0.00366374		0.281636	0.00862315		-0.0377462	-0.0040548		-0.0431585	0.0095847
0.290726	0.0036741		0.289826	0.00864456		-0.0295564	-0.0042749		-0.0349687	0.00972522
0.298916	0.00368431		0.298015	0.00866376		-0.0213666	-0.0045439		-0.0267789	0.00992237
0.307105	0.00369479		0.306205	0.00868049		-0.0131768	-0.0048077		-0.0185891	0.0100879
0.315295	0.00370455		0.314395	0.00869175		-0.004987	-0.0050578		-0.0103994	0.0101529
0.323485	0.00371334		0.322585	0.00869624		0.00320278	-0.0052535		-0.0022096	0.0101367
0.331675	0.00372041		0.330774	0.00869733		0.0113926	-0.0050528		0.0059802	0.0100555
0.339865	0.00372668		0.338964	0.00869804		0.0195823	-0.0045746		0.01417	0.00994406
0.348054	0.00373324		0.347154	0.00869999		0.0277721	-0.004074		0.0223598	0.00983963
0.356244	0.00374206		0.355344	0.00870437		0.0359619	-0.0037164		0.0305495	0.00974474
0.364434	0.00375418		0.363534	0.00871014		0.0441517	-0.003583		0.0387393	0.00967652
0.372624	0.00376777		0.371723	0.00871597		0.0523415	-0.0036971		0.0469291	0.00960749
0.380813	0.00378094		0.379913	0.00872119		0.0605313	-0.0039023		0.0551189	0.00951361
0.389003	0.00379276		0.388103	0.00872557		0.0687211	-0.0041242		0.0633086	0.00941337
0.397193	0.00380295		0.396293	0.00873138		0.0769109	-0.0043857		0.0714984	0.00931853
0.405383	0.00380947		0.404482	0.00873756		0.0851006	-0.0046477		0.0796882	0.00926523
0.413573	0.00381271		0.412672	0.00874252		0.0932904	-0.0048826		0.087878	0.00923557
0.421762	0.00381294		0.420862	0.00874601		0.10148	-0.005083		0.0960678	0.0092038
0.429952	0.0038095		0.429052	0.00874733		0.10967	-0.0052446		0.104258	0.00928558
0.438142	0.00380244		0.437242	0.00874749		0.11786	-0.0053463		0.112447	0.00939986
0.446332	0.00379497		0.445431	0.00874699		0.12605	-0.0054179		0.120637	0.00944773
0.454522	0.00378821		0.453621	0.00874562		0.134239	-0.0054869		0.128827	0.00939182
0.462711	0.00378113		0.461811	0.00874301		0.142429	-0.0055066		0.137017	0.00928815
0.470901	0.00377342		0.470001	0.00873897		0.150619	-0.005492		0.145206	0.00918769
0.479091	0.00376364		0.478191	0.00873359		0.158809	-0.0054963		0.153396	0.00914219
0.487281	0.003754		0.48638	0.0087253		0.166998	-0.0055333		0.161586	0.00914535
0.49547	0.00374812		0.49457	0.00871448		0.175188	-0.0054915		0.169776	0.00912668
0.50366	0.00374637		0.50276	0.00870337		0.183378	-0.0053396		0.177966	0.0090594
0.51185	0.00374887		0.51095	0.00869301		0.191568	-0.0051062		0.186155	0.00899006
0.52004	0.00375296		0.519139	0.00868366		0.199758	-0.0047672		0.194345	0.00897341
0.52823	0.00375658		0.527329	0.0086764		0.207947	-0.0043829		0.202535	0.00898037
0.536419	0.00375908		0.535519	0.00867197		0.216137	-0.0040906		0.210725	0.00898157
0.544609	0.00376015		0.543709	0.00866927		0.224327	-0.0039413		0.218914	0.00897115
0.552799	0.0037605		0.551899	0.00866616		0.232517	-0.0038397		0.227104	0.00891023
0.560989	0.00376053		0.560088	0.00866177		0.240707	-0.0037672		0.235294	0.00882383
0.569179	0.00376022		0.568278	0.00865343		0.248896	-0.0037479		0.243484	0.0087741
0.577368	0.00375864		0.576468	0.00864005		0.257086	-0.003741		0.251674	0.00884829
0.585558	0.00375424		0.584658	0.00862461		0.265276	-0.0035565		0.259863	0.00911751
0.593748	0.00374722		0.592847	0.00860877		0.273466	-0.0031745		0.268053	0.00945417
0.601938	0.00373563		0.601037	0.00859229		0.281655	-0.0027912		0.276243	0.00976414
0.610127	0.00371927		0.609227	0.00857616		0.289845	-0.0024966		0.284433	0.00997441
0.618317	0.00370354		0.617417	0.00856311		0.298035	-0.0025831		0.292622	0.0100493
0.626507	0.00369216		0.625607	0.0085535		0.306225	-0.0028596		0.300812	0.010045
0.634697	0.00368412		0.633796	0.00854581		0.314415	-0.0030198		0.309002	0.0100311
0.642887	0.00367712		0.641986	0.00853826		0.322604	-0.0030768		0.317192	0.0100123
0.651076	0.00367173		0.650176	0.00853011		0.330794	-0.0026529		0.325382	0.00997689
0.659266	0.00366864		0.658366	0.00852047		0.338984	-0.0019673		0.333571	0.00996992
0.667456	0.00366602		0.666555	0.00850937		0.347174	-0.0013344		0.341761	0.0100302
0.675646	0.00366278		0.674745	0.00849697		0.355364	-0.000893		0.349951	0.0100873
0.683836	0.00365803		0.682935	0.00848175		0.363553	-0.000811		0.358141	0.0100928
0.692025	0.0036506		0.691125	0.00846611		0.371743	-0.0009726		0.36633	0.00999176
0.700215	0.00364024		0.699315	0.00845337		0.379933	-0.0012047		0.37452	0.00984071
0.708405	0.0036286		0.707504	0.00844403		0.388123	-0.0011251		0.38271	0.00969959
0.716595	0.00361834		0.715694	0.0084369		0.396312	-0.0008244		0.3909	0.00960926
0.724784	0.00360968		0.723884	0.00843051		0.404502	-0.0006861		0.39909	0.00969406
0.732974	0.00360116		0.732074	0.00842387		0.412692	-0.0008188		0.407279	0.00991201
0.741164	0.00359222		0.740263	0.0084167		0.420882	-0.0011564		0.415469	0.0101941
0.749354	0.00358311		0.748453	0.00840808		0.429072	-0.0014805		0.423659	0.0107338
0.757544	0.00357353		0.756643	0.00839755		0.437261	-0.0015829		0.431849	0.0113988
0.765733	0.00356355		0.764833	0.0083858		0.445451	-0.0016208		0.440038	0.0120217
0.773923	0.00355324		0.773023	0.00837563		0.453641	-0.0017329		0.448228	0.0123782
0.782113	0.00354248		0.781212	0.00836678		0.461831	-0.0020163		0.456418	0.012499
0.790303	0.00353435		0.789402	0.00835805		0.470021	-0.0023922		0.464608	0.012538
0.798493	0.00352812		0.797592	0.00834943		0.47821	-0.0027573		0.472798	0.0125226
0.806682	0.00352189		0.805782	0.00834092		0.4864	-0.0030646		0.480987	0.0123598
0.814872	0.00351554		0.813971	0.00833266		0.49459	-0.0033225		0.489177	0.0121888
0.823062	0.00350708		0.822161	0.00832418		0.50278	-0.0035754		0.497367	0.0120526
0.831252	0.00349943		0.830351	0.00831509		0.510969	-0.0038356		0.505557	0.0118955
0.839441	0.00349347		0.838541	0.00830473		0.519159	-0.0038601		0.513746	0.0116538
0.847631	0.00348803		0.846731	0.00829122		0.527349	-0.0037397		0.521936	0.0113679
0.855821	0.00348423		0.85492	0.00827514		0.535539	-0.0036345		0.530126	0.011097
0.864011	0.00348237		0.86311	0.00825901		0.543729	-0.003591		0.538316	0.0108972
0.872201	0.00348239		0.8713	0.00824349		0.551918	-0.0035646		0.546506	0.0107493
0.88039	0.0034842		0.87949	0.00822795		0.560108	-0.0035441		0.554695	0.0106182
0.88858	0.00348635		0.887679	0.00821211		0.568298	-0.0035518		0.562885	0.0105154
0.89677	0.00348795		0.895869	0.00819581		0.576488	-0.003477		0.571075	0.0104107
0.90496	0.00348779		0.904059	0.00817935		0.584678	-0.003369		0.579265	0.0102813
0.91315	0.00348442		0.912249	0.0081629		0.592867	-0.0033046		0.587454	0.0102154
0.921339	0.0034799		0.920439	0.00814639		0.601057	-0.0033217		0.595644	0.0102168
0.929529	0.00347563		0.928628	0.00812973		0.609247	-0.0035165		0.603834	0.010232
0.937719	0.00347147		0.936818	0.00811285		0.617437	-0.0037611		0.612024	0.0102487
0.945909	0.003467		0.945008	0.00809504		0.625626	-0.0039132		0.620214	0.010346
0.954098	0.00346198		0.953198	0.00807744		0.633816	-0.0039988		0.628403	0.0104566
0.962288	0.00345559		0.961387	0.0080602		0.642006	-0.0040474		0.636593	0.0105054
0.970478	0.00344927		0.969577	0.00804272		0.650196	-0.0039597		0.644783	0.0104579
0.978668	0.00344352		0.977767	0.0080245		0.658386	-0.0038327		0.652973	0.010318
0.986858	0.0034376		0.985957	0.00800553		0.666575	-0.0037693		0.661162	0.0101387
0.995047	0.00343135		0.994147	0.00798769		0.674765	-0.0038176		0.669352	0.00995721
1.00324	0.003423		1.00234	0.00797096		0.682955	-0.0039483		0.677542	0.00978266
1.01143	0.00341237		1.01053	0.00795482		0.691145	-0.0040994		0.685732	0.00961233
1.01962	0.00340171		1.01872	0.00793852		0.699335	-0.0042689		0.693922	0.00954956
1.02781	0.00339173		1.02691	0.00792174		0.707524	-0.0044746		0.702111	0.00953502
1.036	0.00338208		1.0351	0.00790508		0.715714	-0.0046928		0.710301	0.00948684
1.04419	0.00337272		1.04329	0.00788988		0.723904	-0.0049183		0.718491	0.00937652
1.05238	0.00336532		1.05148	0.00787576		0.732094	-0.0051516		0.726681	0.00926775
1.06057	0.00335969		1.05966	0.00786206		0.740283	-0.0053463		0.734871	0.00916363
1.06876	0.00335459		1.06785	0.00784968		0.748473	-0.0054988		0.74306	0.00903268
1.07695	0.0033496		1.07604	0.00783862		0.756663	-0.0056249		0.75125	0.0089068
1.08514	0.00334454		1.08423	0.00782843		0.764853	-0.005692		0.75944	0.0088008
1.09332	0.00333938		1.09242	0.00781845		0.773043	-0.0057104		0.76763	0.00871077
1.10151	0.00333353		1.10061	0.00780822		0.781232	-0.0056969		0.775819	0.0086489
1.1097	0.00332663		1.1088	0.00779777		0.789422	-0.0056846		0.784009	0.00861912
1.11789	0.00331606		1.11699	0.00778991		0.797612	-0.0056956		0.792199	0.00859943
1.12608	0.00330368		1.12518	0.00778389		0.805802	-0.0057179		0.800389	0.00857731
1.13427	0.00329233		1.13337	0.00777798		0.813992	-0.0057444		0.808579	0.00854487
1.14246	0.00328322		1.14156	0.0077711		0.822181	-0.0058295		0.816768	0.00857948
1.15065	0.00327626		1.14975	0.00776258		0.830371	-0.0059726		0.824958	0.00869888
1.15884	0.00327043		1.15794	0.00775159		0.838561	-0.0060935		0.833148	0.00881795
1.16703	0.00326479		1.16613	0.00773545		0.846751	-0.0061823		0.841338	0.0088973
1.17522	0.00325901		1.17432	0.00771593		0.85494	-0.0062563		0.849527	0.0088791
1.18341	0.00325297		1.18251	0.00769718		0.86313	-0.0062998		0.857717	0.00876939
1.1916	0.00324835		1.1907	0.00767917		0.87132	-0.0063164		0.865907	0.00866931
1.19979	0.00324502		1.19889	0.00766098		0.87951	-0.0063517		0.874097	0.00859571
1.20798	0.00324216		1.20708	0.00764231		0.8877	-0.006426		0.882287	0.00851975
1.21617	0.00324019		1.21527	0.00762171		0.895889	-0.0062631		0.890476	0.00843567
1.22436	0.00323886		1.22346	0.00759979		0.904079	-0.0057053		0.898666	0.00833339
1.23255	0.00323768		1.23165	0.00757746		0.912269	-0.0050527		0.906856	0.00822292
1.24074	0.00323609		1.23984	0.00755467		0.920459	-0.0044914		0.915046	0.00813111
1.24893	0.00323382		1.24803	0.00753348		0.928649	-0.0043534		0.923235	0.00807868
1.25712	0.00322831		1.25622	0.0075139		0.936838	-0.0044027		0.931425	0.00807691
1.26531	0.00321948		1.26441	0.00749499		0.945028	-0.0044396		0.939615	0.00810403
1.2735	0.00320978		1.2726	0.00747651		0.953218	-0.0045221		0.947805	0.00810055
1.28169	0.00320016		1.28079	0.00745787		0.961408	-0.0046802		0.955995	0.00804039
1.28988	0.00319017		1.28898	0.00743876		0.969597	-0.0048781		0.964184	0.00795112
1.29807	0.00318071		1.29717	0.00741954		0.977787	-0.0049539		0.972374	0.00785645
1.30626	0.00317214		1.30536	0.00740045		0.985977	-0.0049768		0.980564	0.0077936
1.31445	0.0031634		1.31355	0.0073815		0.994167	-0.0050438		0.988754	0.00775547
1.32264	0.003154		1.32174	0.00736271		1.00236	-0.0052111		0.996943	0.00771627
1.33083	0.0031435		1.32993	0.00734399		1.01055	-0.0054221		1.00513	0.00767163
1.33902	0.00313322		1.33812	0.00732839		1.01874	-0.005609		1.01332	0.00765852
1.34721	0.00312331		1.34631	0.00731589		1.02693	-0.0057621		1.02151	0.0078202
1.3554	0.00311321		1.3545	0.00730414		1.03512	-0.0058312		1.0297	0.00816579
1.36359	0.00310263		1.36269	0.0072923		1.04331	-0.0058662		1.03789	0.00859151
1.37178	0.0030935		1.37088	0.0072793		1.0515	-0.0059191		1.04608	0.0089201
1.37997	0.00308637		1.37907	0.00726456		1.05969	-0.0060208		1.05427	0.00906772
1.38816	0.00308066		1.38726	0.00724884		1.06787	-0.0061492		1.06246	0.0090349
1.39635	0.00307534		1.39545	0.00723261		1.07606	-0.006277		1.07065	0.00894714
1.40454	0.0030698		1.40364	0.00721544		1.08425	-0.0064079		1.07884	0.00890585
1.41273	0.00306342		1.41183	0.00719802		1.09244	-0.0064885		1.08703	0.008926
1.42092	0.00305619		1.42002	0.00718074		1.10063	-0.0063988		1.09522	0.0089615
1.42911	0.0030481		1.4282	0.00716346		1.10882	-0.0061839		1.10341	0.00898109
1.4373	0.003039		1.43639	0.00714442		1.11701	-0.0060447		1.1116	0.00888825
1.44549	0.00302864		1.44458	0.00712603		1.1252	-0.0060641		1.11979	0.00874881
1.45368	0.00302077		1.45277	0.00711157		1.13339	-0.0061373		1.12798	0.00864995
1.46187	0.00301562		1.46096	0.00709978		1.14158	-0.0061704		1.13617	0.008571
1.47005	0.0030113		1.46915	0.00708873		1.14977	-0.0061757		1.14436	0.00849711
1.47824	0.00300874		1.47734	0.0070782		1.15796	-0.0061779		1.15255	0.008486
1.48643	0.0030074		1.48553	0.00706874		1.16615	-0.0061797		1.16074	0.0085954
1.49462	0.003006		1.49372	0.00706123		1.17434	-0.0061683		1.16893	0.00873706
1.50281	0.00300425		1.50191	0.00705497		1.18253	-0.0061616		1.17712	0.00884547
1.511	0.00300254		1.5101	0.00704931		1.19072	-0.006176		1.18531	0.00882726
1.51919	0.0030019		1.51829	0.00704556		1.19891	-0.0062504		1.1935	0.00886024
1.52738	0.00300149		1.52648	0.00704239		1.2071	-0.0063747		1.20169	0.00907493
1.53557	0.00300048		1.53467	0.00703844		1.21529	-0.006503		1.20988	0.00934434
1.54376	0.00299886		1.54286	0.00703338		1.22348	-0.0065699		1.21807	0.0095951
1.55195	0.00299672		1.55105	0.00702728		1.23167	-0.0065833		1.22626	0.00964857
1.56014	0.00299412		1.55924	0.00702035		1.23986	-0.0066082		1.23445	0.00970357
1.56833	0.00299099		1.56743	0.0070122		1.24805	-0.0066687		1.24264	0.00984105
1.57652	0.00298731		1.57562	0.00700248		1.25624	-0.006774		1.25083	0.0099818
1.58471	0.00298205		1.58381	0.00699256		1.26443	-0.0068843		1.25902	0.0101493
1.5929	0.00297486		1.592	0.00698256		1.27262	-0.0069628		1.26721	0.0103246
1.60109	0.002966		1.60019	0.00697196		1.28081	-0.0070246		1.2754	0.0104849
1.60928	0.00295603		1.60838	0.00696076		1.289	-0.0070821		1.28359	0.0105176
1.61747	0.00294745		1.61657	0.00694893		1.29719	-0.0070858		1.29178	0.0106099
1.62566	0.00294074		1.62476	0.00693579		1.30538	-0.0069984		1.29997	0.0107181
1.63385	0.00293481		1.63295	0.00691954		1.31357	-0.00685		1.30816	0.0107083
1.64204	0.00292911		1.64114	0.00690142		1.32176	-0.0066794		1.31634	0.0105068
1.65023	0.00292428		1.64933	0.00688339		1.32995	-0.0065607		1.32453	0.0102227
1.65842	0.00292008		1.65752	0.0068657		1.33814	-0.0065314		1.33272	0.00997231
1.66661	0.00291586		1.66571	0.00684738		1.34633	-0.0065207		1.34091	0.00977843
1.6748	0.00291151		1.6739	0.00682798		1.35452	-0.0064937		1.3491	0.00962126
1.68299	0.00290689		1.68209	0.00680913		1.36271	-0.0064568		1.35729	0.00947573
1.69118	0.00290191		1.69028	0.00679127		1.3709	-0.0063959		1.36548	0.0093376
1.69937	0.00289672		1.69847	0.00677403		1.37909	-0.0063252		1.37367	0.00923321
1.70756	0.00289137		1.70666	0.00675992		1.38728	-0.0062595		1.38186	0.00915438
1.71575	0.00288334		1.71485	0.00674829		1.39547	-0.0062146		1.39005	0.00908467
1.72394	0.00287297		1.72304	0.00673722		1.40366	-0.0061684		1.39824	0.00905701
1.73213	0.0028631		1.73123	0.00672625		1.41185	-0.0060728		1.40643	0.00900737
1.74032	0.00285632		1.73942	0.00671503		1.42004	-0.0059884		1.41462	0.00888327
1.74851	0.00285136		1.74761	0.00670343		1.42823	-0.0059646		1.42281	0.00873341
1.7567	0.0028467		1.7558	0.00669161		1.43642	-0.0060307		1.431	0.00860705
1.76489	0.0028424		1.76399	0.00667939		1.44461	-0.0061579		1.43919	0.00851534
1.77308	0.00283822		1.77218	0.00666657		1.45279	-0.0062945		1.44738	0.00846665
1.78127	0.00283375		1.78037	0.00665124		1.46098	-0.0063375		1.45557	0.00844879
1.78946	0.00282884		1.78856	0.0066327		1.46917	-0.0062639		1.46376	0.00845028
1.79765	0.00282299		1.79674	0.00661264		1.47736	-0.0061517		1.47195	0.00857478
1.80584	0.0028132		1.80493	0.00659132		1.48555	-0.0060996		1.48014	0.0087924
1.81403	0.00280111		1.81312	0.00656987		1.49374	-0.0061447		1.48833	0.00891247
1.82222	0.00279212		1.82131	0.00654926		1.50193	-0.0062578		1.49652	0.00885867
1.83041	0.00278548		1.8295	0.00652924		1.51012	-0.0063876		1.50471	0.00873515
1.8386	0.00277962		1.83769	0.00650964		1.51831	-0.0065086		1.5129	0.00869116
1.84679	0.00277588		1.84588	0.00649115		1.5265	-0.0066028		1.52109	0.00871888
1.85497	0.00277324		1.85407	0.00647367		1.53469	-0.0065921		1.52928	0.00875725
1.86316	0.00277051		1.86226	0.00645684		1.54288	-0.0065106		1.53747	0.00879267
1.87135	0.00276746		1.87045	0.00644036		1.55107	-0.0064366		1.54566	0.00880521
1.87954	0.00276399		1.87864	0.00642381		1.55926	-0.006387		1.55385	0.00872614
1.88773	0.00276043		1.88683	0.00640706		1.56745	-0.0063678		1.56204	0.00860255
1.89592	0.00275686		1.89502	0.00638984		1.57564	-0.0063624		1.57023	0.0088408
1.90411	0.00275251		1.90321	0.00637203		1.58383	-0.0063577		1.57842	0.00937932
1.9123	0.00274704		1.9114	0.00635332		1.59202	-0.006378		1.58661	0.00986182
1.92049	0.00274087		1.91959	0.0063357		1.60021	-0.0063426		1.5948	0.0101832
1.92868	0.00273437		1.92778	0.00631929		1.6084	-0.0062447		1.60299	0.0101879
1.93687	0.00272761		1.93597	0.00630297		1.61659	-0.0061825		1.61118	0.00996058
1.94506	0.00271976		1.94416	0.00628651		1.62478	-0.0061936		1.61937	0.00969224
1.95325	0.00271056		1.95235	0.00627005		1.63297	-0.0062423		1.62756	0.0094336
1.96144	0.00270056		1.96054	0.00625364		1.64116	-0.0063052		1.63575	0.00919087
1.96963	0.00269157		1.96873	0.00623613		1.64935	-0.0063873		1.64394	0.00896495
1.97782	0.0026855		1.97692	0.00621824		1.65754	-0.0064778		1.65213	0.00875475
1.98601	0.00268163		1.98511	0.0062005		1.66573	-0.0065081		1.66032	0.00858868
1.9942	0.00267762		1.9933	0.00618259		1.67392	-0.0063914		1.66851	0.00844616
2.00239	0.00267257		2.00149	0.00616222		1.68211	-0.0062295		1.6767	0.00830174
2.01058	0.00266589		2.00968	0.00613956		1.6903	-0.0061078		1.68488	0.0081447
2.01877	0.00265793		2.01787	0.00611627		1.69849	-0.0060207		1.69307	0.00798682
2.02696	0.0026506		2.02606	0.00609274		1.70668	-0.0059647		1.70126	0.00789994
2.03515	0.00264633		2.03425	0.00606764		1.71487	-0.0060394		1.70945	0.0078816
2.04334	0.00264327		2.04244	0.00604373		1.72306	-0.00613		1.71764	0.00786503
2.05153	0.00263958		2.05063	0.00602293		1.73125	-0.0059715		1.72583	0.00782542
2.05972	0.00263499		2.05882	0.00600376		1.73944	-0.0056419		1.73402	0.00779709
2.06791	0.00262907		2.06701	0.00598505		1.74763	-0.0053161		1.74221	0.00778501
2.0761	0.00262192		2.0752	0.00596655		1.75582	-0.0050337		1.7504	0.00775683
2.08429	0.00261409		2.08339	0.00594897		1.76401	-0.0049312		1.75859	0.00769996
2.09248	0.00260579		2.09158	0.00593209		1.7722	-0.0050329		1.76678	0.00765567
2.10067	0.00259617		2.09977	0.00591399		1.78039	-0.0052115		1.77497	0.00763871
2.10886	0.00258619		2.10796	0.00589382		1.78858	-0.0053865		1.78316	0.00765365
2.11705	0.00257756		2.11615	0.00587243		1.79677	-0.0053776		1.79135	0.00768929
2.12524	0.0025706		2.12434	0.00585098		1.80496	-0.0052663		1.79954	0.00772597
2.13343	0.00256729		2.13253	0.00582985		1.81315	-0.0051742		1.80773	0.00775921
2.14162	0.00256688		2.14072	0.00580871		1.82134	-0.0051743		1.81592	0.00782416
2.14981	0.00256695		2.14891	0.0057887		1.82952	-0.0052321		1.82411	0.00799977
2.158	0.00256547		2.1571	0.00577053		1.83771	-0.0052945		1.8323	0.00824697
2.16619	0.00256166		2.16528	0.00575401		1.8459	-0.0053859		1.84049	0.00840342
2.17438	0.00255641		2.17347	0.00573979		1.85409	-0.0055381		1.84868	0.00840138
2.18257	0.00255041		2.18166	0.00572804		1.86228	-0.0056382		1.85687	0.00829665
2.19076	0.00254374		2.18985	0.00571815		1.87047	-0.0056638		1.86506	0.00817388
2.19895	0.00253639		2.19804	0.00570961		1.87866	-0.005653		1.87325	0.0080438
2.20714	0.00252674		2.20623	0.00570171		1.88685	-0.0055892		1.88144	0.00789278
2.21533	0.0025135		2.21442	0.00569373		1.89504	-0.0054718		1.88963	0.00773011
2.22352	0.00249808		2.22261	0.00568514		1.90323	-0.0052232		1.89782	0.00756852
2.23171	0.00248258		2.2308	0.00567576		1.91142	-0.00482		1.90601	0.00742614
2.23989	0.00246773		2.23899	0.00566606		1.91961	-0.0043558		1.9142	0.00741118
2.24808	0.00245385		2.24718	0.00565615		1.9278	-0.0039026		1.92239	0.00760933
2.25627	0.00244113		2.25537	0.00564595		1.93599	-0.0034761		1.93058	0.0078645
2.26446	0.00242921		2.26356	0.00563522		1.94418	-0.003101		1.93877	0.00806663
2.27265	0.00241985		2.27175	0.00562271		1.95237	-0.0030312		1.94696	0.00801662
2.28084	0.00241258		2.27994	0.00560698		1.96056	-0.0031833		1.95515	0.00782871
2.28903	0.00240519		2.28813	0.00558879		1.96875	-0.0033734		1.96334	0.00771452
2.29722	0.002397		2.29632	0.00557013		1.97694	-0.0035805		1.97153	0.00767308
2.30541	0.0023874		2.30451	0.00555141		1.98513	-0.0037798		1.97972	0.00764089
2.3136	0.00237827		2.3127	0.00553246		1.99332	-0.0039591		1.98791	0.00759239
2.32179	0.00237015		2.32089	0.00551361		2.00151	-0.0041211		1.9961	0.00752002
2.32998	0.00236204		2.32908	0.00549491		2.0097	-0.0042467		2.00429	0.00745549
2.33817	0.00235365		2.33727	0.00547626		2.01789	-0.0043441		2.01248	0.00743249
2.34636	0.00234355		2.34546	0.00545866		2.02608	-0.0044428		2.02067	0.00747237
2.35455	0.00232928		2.35365	0.0054421		2.03427	-0.0045535		2.02886	0.00753174
2.36274	0.00231196		2.36184	0.00542586		2.04246	-0.0046796		2.03705	0.00757634
2.37093	0.0022965		2.37003	0.00540891		2.05065	-0.0048229		2.04524	0.00756461
2.37912	0.00228447		2.37822	0.0053908		2.05884	-0.0049952		2.05342	0.00752689
2.38731	0.002274		2.38641	0.00537483		2.06703	-0.005169		2.06161	0.00749863
2.3955	0.00226434		2.3946	0.00536078		2.07522	-0.0052891		2.0698	0.00746277
2.40369	0.00225856		2.40279	0.00534653		2.08341	-0.0053717		2.07799	0.00740956
2.41188	0.00225531		2.41098	0.00533168		2.0916	-0.0054417		2.08618	0.00734751
2.42007	0.00225211		2.41917	0.00531537		2.09979	-0.0054989		2.09437	0.00742023
2.42826	0.00224873		2.42736	0.00529743		2.10798	-0.0055619		2.10256	0.00763747
2.43645	0.00224484		2.43555	0.00527774		2.11617	-0.0056419		2.11075	0.00794372
2.44464	0.00224117		2.44374	0.00525599		2.12436	-0.0057126		2.11894	0.00826183
2.45283	0.00223848		2.45193	0.00523271		2.13255	-0.0057285		2.12713	0.00854452
2.46102	0.00223623		2.46012	0.00520954		2.14074	-0.005703		2.13532	0.00877249
2.46921	0.00223397		2.46831	0.00518699		2.14893	-0.0056668		2.14351	0.00883681
2.4774	0.00223193		2.4765	0.00516488		2.15712	-0.0056454		2.1517	0.00878118
2.48559	0.00222999		2.48469	0.00514444		2.16531	-0.0056504		2.15989	0.00867583
2.49378	0.00222773		2.49288	0.00512655		2.1735	-0.0056989		2.16808	0.00848989
2.50197	0.00222503		2.50107	0.00511024		2.18169	-0.0057919		2.17627	0.00826022
2.51016	0.00222166		2.50926	0.00509483		2.18988	-0.005896		2.18446	0.00805649
2.51835	0.00221655		2.51745	0.00508002		2.19807	-0.0059166		2.19265	0.00788038
2.52654	0.00221163		2.52564	0.00506545		2.20626	-0.0058633		2.20084	0.00771882
2.53473	0.00220875		2.53382	0.00505101		2.21444	-0.0058365		2.20903	0.00757053
2.54292	0.00220741		2.54201	0.00503744		2.22263	-0.0058737		2.21722	0.0074346
2.55111	0.00220746		2.5502	0.00502424		2.23082	-0.0059275		2.22541	0.00734336
2.5593	0.00220802		2.55839	0.00501077		2.23901	-0.0058894		2.2336	0.0072749
2.56749	0.00220827		2.56658	0.00499633		2.2472	-0.005807		2.24179	0.00720107
2.57568	0.0022081		2.57477	0.00497967		2.25539	-0.0057436		2.24998	0.0070632
2.58387	0.00220581		2.58296	0.00496213		2.26358	-0.0057151		2.25817	0.00689083
2.59206	0.00220374		2.59115	0.00494497		2.27177	-0.0057251		2.26636	0.00673722
2.60025	0.00220308		2.59934	0.00492867		2.27996	-0.0057155		2.27455	0.00663003
2.60844	0.0022018		2.60753	0.00491312		2.28815	-0.0055559		2.28274	0.00657342
2.61662	0.00219907		2.61572	0.00489805		2.29634	-0.0051424		2.29093	0.00655916
2.62481	0.0021941		2.62391	0.00488584		2.30453	-0.0044393		2.29912	0.006559
2.633	0.00218671		2.6321	0.00487569		2.31272	-0.0035628		2.30731	0.00655509
2.64119	0.00217899		2.64029	0.00486606		2.32091	-0.0030148		2.3155	0.00649261
2.64938	0.00217229		2.64848	0.00485655		2.3291	-0.0030464		2.32369	0.00639566
2.65757	0.00216691		2.65667	0.00484675		2.33729	-0.0032815		2.33188	0.00630215
2.66576	0.00216249		2.66486	0.00483659		2.34548	-0.0034946		2.34007	0.0061914
2.67395	0.00215819		2.67305	0.0048252		2.35367	-0.0036952		2.34826	0.00609024
2.68214	0.00215365		2.68124	0.00481266		2.36186	-0.0038866		2.35645	0.00602181
2.69033	0.00214764		2.68943	0.00480002		2.37005	-0.004103		2.36464	0.00596657
2.69852	0.00213825		2.69762	0.00478739		2.37824	-0.0043437		2.37283	0.00591291
2.70671	0.00212648		2.70581	0.00477461		2.38643	-0.0045818		2.38102	0.00585657
2.7149	0.00211401		2.714	0.00476132		2.39462	-0.0047951		2.38921	0.00578556
2.72309	0.00210193		2.72219	0.00474782		2.40281	-0.004969		2.3974	0.00575945
2.73128	0.00209119		2.73038	0.00473421		2.411	-0.0050833		2.40559	0.00576877
2.73947	0.00208129		2.73857	0.00472038		2.41919	-0.0049828		2.41378	0.00576839
2.74766	0.00207167		2.74676	0.00470561		2.42738	-0.0047547		2.42196	0.00575085
2.75585	0.00206232		2.75495	0.0046895		2.43557	-0.0045168		2.43015	0.00568212
2.76404	0.0020543		2.76314	0.0046713		2.44376	-0.0042539		2.43834	0.0055914
2.77223	0.00204858		2.77133	0.00465292		2.45195	-0.0040442		2.44653	0.00553882
2.78042	0.00204343		2.77952	0.00463541		2.46014	-0.0039418		2.45472	0.00556099
2.78861	0.00203766		2.78771	0.00461843		2.46833	-0.0039988		2.46291	0.00561712
2.7968	0.00203094		2.7959	0.00460162		2.47652	-0.0041583		2.4711	0.00566047
2.80499	0.00202212		2.80409	0.00458478		2.48471	-0.0043544		2.47929	0.00568367
2.81318	0.00201382		2.81228	0.00456752		2.4929	-0.0045565		2.48748	0.00567528
2.82137	0.00200673		2.82047	0.00455009		2.50109	-0.0046987		2.49567	0.00559298
2.82956	0.00200152		2.82866	0.00453281		2.50928	-0.0047785		2.50386	0.00547486
2.83775	0.00199947		2.83685	0.00451602		2.51747	-0.004845		2.51205	0.00536368
2.84594	0.00199821		2.84504	0.00449965		2.52566	-0.0049177		2.52024	0.00525933
2.85413	0.00199611		2.85323	0.0044823		2.53385	-0.0050017		2.52843	0.00516002
2.86232	0.00199278		2.86142	0.00446318		2.54204	-0.0050998		2.53662	0.00506446
2.87051	0.00198758		2.86961	0.00444249		2.55023	-0.0052222		2.54481	0.00498076
2.8787	0.0019835		2.8778	0.0044219		2.55842	-0.0050704		2.553	0.00491154
2.88689	0.00198109		2.88599	0.00440238		2.56661	-0.0046425		2.56119	0.00485434
2.89508	0.00197931		2.89418	0.00438373		2.5748	-0.0041424		2.56938	0.00480625
2.90327	0.0019781		2.90237	0.00436535		2.58299	-0.0036569		2.57757	0.00475971
2.91146	0.00197739		2.91055	0.00434691		2.59118	-0.0032107		2.58576	0.00471095
2.91965	0.00197633		2.91874	0.00432814		2.59936	-0.0030799		2.59395	0.00465389
2.92784	0.0019744		2.92693	0.00430889		2.60755	-0.0031406		2.60214	0.00459941
2.93603	0.00196974		2.93512	0.00428923		2.61574	-0.0032534		2.61033	0.00455646
2.94422	0.00196068		2.94331	0.00426952		2.62393	-0.0034514		2.61852	0.00455638
2.95241	0.00195024		2.9515	0.00425122		2.63212	-0.0036772		2.62671	0.00463684
2.9606	0.00194085		2.95969	0.00423414		2.64031	-0.0038541		2.6349	0.00474742
2.96879	0.0019321		2.96788	0.00421727		2.6485	-0.0039881		2.64309	0.00484852
2.97698	0.00192388		2.97607	0.00420043		2.65669	-0.0040729		2.65128	0.00493483
2.98517	0.00191678		2.98426	0.00418246		2.66488	-0.0041341		2.65947	0.004937
2.99336	0.00191051		2.99245	0.00416369		2.67307	-0.0042001		2.66766	0.00488815
3.00154	0.00190443		3.00064	0.00414481		2.68126	-0.0043503		2.67585	0.00483781
3.00973	0.00189828		3.00883	0.00412541		2.68945	-0.0045371		2.68404	0.00478149
3.01792	0.00189197		3.01702	0.00410669		2.69764	-0.0047193		2.69223	0.00475419
3.02611	0.00188096		3.02521	0.0040913		2.70583	-0.0049107		2.70042	0.0047904
3.0343	0.00186524		3.0334	0.00407748		2.71402	-0.0050973		2.70861	0.00486392
3.04249	0.00185072		3.04159	0.00406338		2.72221	-0.0051962		2.7168	0.00494484
3.05068	0.00183813		3.04978	0.00404885		2.7304	-0.005207		2.72499	0.00502723
3.05887	0.00182629		3.05797	0.00403374		2.73859	-0.0052453		2.73318	0.0051033
3.06706	0.00181503		3.06616	0.00401801		2.74678	-0.0053633		2.74137	0.00516785
3.07525	0.00180422		3.07435	0.00400109		2.75497	-0.005517		2.74956	0.00514738
3.08344	0.0017943		3.08254	0.00398363		2.76316	-0.0056713		2.75775	0.00506158
3.09163	0.00178477		3.09073	0.00396627		2.77135	-0.0058162		2.76594	0.00503462
3.09982	0.00177511		3.09892	0.00394864		2.77954	-0.0059457		2.77413	0.00535807
3.10801	0.00176504		3.10711	0.00393064		2.78773	-0.0060276		2.78232	0.0058038
3.1162	0.00175476		3.1153	0.00391177		2.79592	-0.0059139		2.7905	0.00612618
3.12439	0.00174623		3.12349	0.00389162		2.80411	-0.0057025		2.79869	0.00616837
3.13258	0.00173934		3.13168	0.00387123		2.8123	-0.0055112		2.80688	0.00605955
3.14077	0.00173239		3.13987	0.00385241		2.82049	-0.0055174		2.81507	0.00594998
3.14896	0.0017248		3.14806	0.00383515		2.82868	-0.0056502		2.82326	0.00583433
3.15715	0.00171599		3.15625	0.00381897		2.83687	-0.0057847		2.83145	0.00571599
3.16534	0.00170639		3.16444	0.0038052		2.84506	-0.0058483		2.83964	0.00559947
3.17353	0.00169664		3.17263	0.00379258		2.85325	-0.0058685		2.84783	0.00548386
3.18172	0.00168688		3.18082	0.00377972		2.86144	-0.0058922		2.85602	0.00538254
3.18991	0.00167862		3.18901	0.00376631		2.86963	-0.0059366		2.86421	0.00529463
3.1981	0.00167239		3.1972	0.00375128		2.87782	-0.0057277		2.8724	0.00521419
3.20629	0.00166726		3.20539	0.00373327		2.88601	-0.0054261		2.88059	0.00522744
3.21448	0.00166221		3.21358	0.00371447		2.8942	-0.0052522		2.88878	0.00530767
3.22267	0.00165691		3.22177	0.00369723		2.90239	-0.0053114		2.89697	0.00535193
3.23086	0.00165204		3.22996	0.00368125		2.91058	-0.005489		2.90516	0.00533039
3.23905	0.00164757		3.23815	0.00366547		2.91877	-0.0056557		2.91335	0.0052651
3.24724	0.00164283		3.24634	0.00364945		2.92696	-0.0058028		2.92154	0.00527752
3.25543	0.0016376		3.25453	0.00363119		2.93515	-0.005927		2.92973	0.00538415
3.26362	0.00163242		3.26272	0.00360864		2.94334	-0.0060428		2.93792	0.00546502
3.27181	0.00162799		3.27091	0.00358416		2.95153	-0.0061601		2.94611	0.00546768
3.28	0.00162332		3.27909	0.00355921		2.95972	-0.0062721		2.9543	0.00542917
3.28819	0.00161768		3.28728	0.0035341		2.96791	-0.0063403		2.96249	0.00537288
3.29638	0.00161043		3.29547	0.00351055		2.97609	-0.0063556		2.97068	0.00529233
3.30457	0.00160138		3.30366	0.00348938		2.98428	-0.0063642		2.97887	0.00520753
3.31276	0.00159452		3.31185	0.00346983		2.99247	-0.0063904		2.98706	0.00513415
3.32095	0.00159011		3.32004	0.00345201		3.00066	-0.0064271		2.99525	0.00509693
3.32914	0.00158615		3.32823	0.00343653		3.00885	-0.0063952		3.00344	0.00507246
3.33733	0.00158228		3.33642	0.00342313		3.01704	-0.006081		3.01163	0.00503522
3.34552	0.00157813		3.34461	0.00341092		3.02523	-0.0056389		3.01982	0.00495587
3.35371	0.00157349		3.3528	0.00339905		3.03342	-0.0052394		3.02801	0.00485858
3.3619	0.00156777		3.36099	0.00338725		3.04161	-0.0051342		3.0362	0.00485284
3.37009	0.00156056		3.36918	0.0033758		3.0498	-0.005264		3.04439	0.00498763
3.37827	0.00155282		3.37737	0.00336431		3.05799	-0.0053237		3.05258	0.00519223
3.38646	0.00154519		3.38556	0.0033524		3.06618	-0.005192		3.06077	0.00537029
3.39465	0.00153865		3.39375	0.00333856		3.07437	-0.005067		3.06896	0.00548997
3.40284	0.00153369		3.40194	0.00332303		3.08256	-0.0050789		3.07715	0.00556174
3.41103	0.00153073		3.41013	0.00330767		3.09075	-0.0051117		3.08534	0.00559298
3.41922	0.00153009		3.41832	0.00329285		3.09894	-0.0050728		3.09353	0.00559448
3.42741	0.00153048		3.42651	0.0032784		3.10713	-0.0050321		3.10172	0.00557316
3.4356	0.00153074		3.4347	0.00326577		3.11532	-0.0050417		3.10991	0.00550629
3.44379	0.0015307		3.44289	0.00325471		3.12351	-0.0051307		3.1181	0.00539775
3.45198	0.00153271		3.45108	0.00324385		3.1317	-0.005283		3.12629	0.00528266
3.46017	0.00153569		3.45927	0.00323224		3.13989	-0.0054186		3.13448	0.00520412
3.46836	0.001538		3.46746	0.00321952		3.14808	-0.0054499		3.14267	0.00520821
3.47655	0.00153911		3.47565	0.00320517		3.15627	-0.0054589		3.15086	0.00526058
3.48474	0.00154075		3.48384	0.00319103		3.16446	-0.005518		3.15905	0.00528091
3.49293	0.00154227		3.49203	0.00317755		3.17265	-0.0056152		3.16723	0.00524131
3.50112	0.00154241		3.50022	0.00316359		3.18084	-0.005707		3.17542	0.00517028
3.50931	0.00154064		3.50841	0.00314886		3.18903	-0.00578		3.18361	0.00510819
3.5175	0.00153583		3.5166	0.00313238		3.19722	-0.0058544		3.1918	0.00505368
3.52569	0.00152964		3.52479	0.00311596		3.20541	-0.0059386		3.19999	0.00499645
3.53388	0.0015244		3.53298	0.00310055		3.2136	-0.0060266		3.20818	0.00493195
3.54207	0.00151999		3.54117	0.00308574		3.22179	-0.0061161		3.21637	0.0048458
3.55026	0.00151509		3.54936	0.00307233		3.22998	-0.0062114		3.22456	0.00476119
3.55845	0.00150919		3.55755	0.00305991		3.23817	-0.0062792		3.23275	0.00469383
3.56664	0.00150296		3.56574	0.00304765		3.24636	-0.006247		3.24094	0.00462558
3.57483	0.00149687		3.57393	0.0030349		3.25455	-0.0061324		3.24913	0.00454653
3.58302	0.00149085		3.58212	0.00302139		3.26274	-0.0059983		3.25732	0.00444789
3.59121	0.00148484		3.59031	0.0030065		3.27093	-0.0058796		3.26551	0.00435831
3.5994	0.00147835		3.5985	0.00298935		3.27912	-0.0057849		3.2737	0.0043189
3.60759	0.0014711		3.60669	0.00297119		3.28731	-0.0056999		3.28189	0.0043175
3.61578	0.00146262		3.61488	0.00295306		3.2955	-0.0056692		3.29008	0.00429594
3.62397	0.00145411		3.62307	0.00293414		3.30369	-0.0057239		3.29827	0.00422964
3.63216	0.00144639		3.63126	0.0029156		3.31188	-0.0058079		3.30646	0.00429314
3.64035	0.00143935		3.63945	0.00289984		3.32007	-0.0058887		3.31465	0.00452697
3.64854	0.00143306		3.64763	0.00288493		3.32826	-0.0059681		3.32284	0.00478329
3.65673	0.00142742		3.65582	0.00286909		3.33645	-0.0060577		3.33103	0.00499729
3.66492	0.00142171		3.66401	0.0028518		3.34464	-0.0061563		3.33922	0.00513701
3.67311	0.00141555		3.6722	0.00283474		3.35283	-0.0062467		3.34741	0.00508776
3.6813	0.00140867		3.68039	0.00281945		3.36101	-0.0063007		3.3556	0.00493935
3.68949	0.00140115		3.68858	0.00280624		3.3692	-0.0063432		3.36379	0.00481003
3.69768	0.00139233		3.69677	0.00279615		3.37739	-0.0063983		3.37198	0.00470343
3.70587	0.00138178		3.70496	0.00278768		3.38558	-0.0064494		3.38017	0.00459818
3.71406	0.0013695		3.71315	0.00277993		3.39377	-0.006499		3.38836	0.00448487
3.72225	0.00135807		3.72134	0.00277194		3.40196	-0.0065552		3.39655	0.00436774
3.73044	0.0013476		3.72953	0.00276294		3.41015	-0.0066068		3.40474	0.00425127
3.73863	0.0013371		3.73772	0.00275247		3.41834	-0.0065205		3.41293	0.00413871
3.74682	0.00132594		3.74591	0.0027364		3.42653	-0.0062802		3.42112	0.00409667
3.75501	0.00131427		3.7541	0.00271613		3.43472	-0.0059985		3.42931	0.00441636
3.76319	0.00130246		3.76229	0.00269741		3.44291	-0.0056861		3.4375	0.00502704
3.77138	0.00128922		3.77048	0.00268028		3.4511	-0.0053654		3.44569	0.00554524
3.77957	0.00127554		3.77867	0.0026634		3.45929	-0.0050646		3.45388	0.00582684
3.78776	0.00126314		3.78686	0.00264669		3.46748	-0.0048043		3.46207	0.00578069
3.79595	0.00125159		3.79505	0.00262993		3.47567	-0.0047804		3.47026	0.00558409
3.80414	0.00124041		3.80324	0.00261298		3.48386	-0.004782		3.47845	0.00544712
3.81233	0.0012298		3.81143	0.00259452		3.49205	-0.0047289		3.48664	0.00534585
3.82052	0.00122058		3.81962	0.00257522		3.50024	-0.0047061		3.49483	0.00524138
3.82871	0.00121472		3.82781	0.00255534		3.50843	-0.0047581		3.50302	0.00511107
3.8369	0.00121057		3.836	0.00253446		3.51662	-0.0048839		3.51121	0.00496331
3.84509	0.00120641		3.84419	0.00251445		3.52481	-0.0049854		3.5194	0.00486896
3.85328	0.00120372		3.85238	0.00249605		3.533	-0.0050144		3.52759	0.00491662
3.86147	0.00120178		3.86057	0.0024792		3.54119	-0.0050127		3.53577	0.00509403
3.86966	0.0011995		3.86876	0.00246333		3.54938	-0.0050064		3.54396	0.00536944
3.87785	0.00119663		3.87695	0.00244777		3.55757	-0.0049895		3.55215	0.00563704
3.88604	0.00119031		3.88514	0.00243287		3.56576	-0.0048878		3.56034	0.00583134
3.89423	0.00118193		3.89333	0.00241851		3.57395	-0.0047151		3.56853	0.00592597
3.90242	0.00117352		3.90152	0.00240381		3.58214	-0.0046185		3.57672	0.00598973
3.91061	0.00116433		3.90971	0.00238844		3.59033	-0.0046631		3.58491	0.00605617
3.9188	0.00115604		3.9179	0.00237526		3.59852	-0.0047832		3.5931	0.00611065
3.92699	0.00114982		3.92609	0.00236363		3.60671	-0.0049037		3.60129	0.00609792
3.93518	0.00114479		3.93428	0.002352		3.6149	-0.0049727		3.60948	0.00619212
3.94337	0.00114009		3.94247	0.00234004		3.62309	-0.0049912		3.61767	0.00642329
3.95156	0.00113504		3.95066	0.00232748		3.63128	-0.0049624		3.62586	0.0066397
3.95975	0.00112944		3.95885	0.00231265		3.63947	-0.0048765		3.63405	0.00678873
3.96794	0.00112295		3.96704	0.0022943		3.64766	-0.0047371		3.64224	0.0067654
3.97613	0.00111402		3.97523	0.00227583		3.65585	-0.0046224		3.65043	0.00662111
3.98432	0.00110369		3.98342	0.00225877		3.66404	-0.004578		3.65862	0.00648646
3.99251	0.0010958		3.99161	0.00224175		3.67223	-0.0046697		3.66681	0.00637478
4.0007	0.00109117		3.9998	0.00222417		3.68042	-0.0048312		3.675	0.0062512
4.00889	0.00108758		4.00799	0.00220597		3.68861	-0.0049737		3.68319	0.00610316
4.01708	0.00108493		4.01617	0.00218689		3.6968	-0.0050894		3.69138	0.00598365
4.02527	0.00108323		4.02436	0.00216686		3.70499	-0.0051942		3.69957	0.00598134
4.03346	0.00108137		4.03255	0.00214776		3.71318	-0.0052971		3.70776	0.00607131
4.04165	0.00107893		4.04074	0.00213077		3.72137	-0.0054172		3.71595	0.00613454
4.04984	0.00107915		4.04893	0.00211466		3.72956	-0.005552		3.72414	0.00612189
4.05803	0.00108196		4.05712	0.0020983		3.73775	-0.0056785		3.73233	0.00605299
4.06622	0.00108592		4.06531	0.00208147		3.74593	-0.0057566		3.74052	0.00634493
4.07441	0.00109016		4.0735	0.00206315		3.75412	-0.0057498		3.74871	0.00679769
4.0826	0.00109302		4.08169	0.00204529		3.76231	-0.0056267		3.7569	0.00711539
4.09079	0.00109385		4.08988	0.00202857		3.7705	-0.005488		3.76509	0.00722996
4.09898	0.00109264		4.09807	0.00201217		3.77869	-0.0054057		3.77328	0.00707519
4.10717	0.00109042		4.10626	0.001996		3.78688	-0.0053879		3.78147	0.00696487
4.11536	0.00108694		4.11445	0.00198023		3.79507	-0.0052885		3.78966	0.00695346
4.12355	0.00108137		4.12264	0.00196466		3.80326	-0.0050696		3.79785	0.00693852
4.13174	0.00107797		4.13083	0.00194906		3.81145	-0.0047735		3.80604	0.0068588
4.13993	0.00107682		4.13902	0.00193269		3.81964	-0.0044353		3.81423	0.00665086
4.14811	0.00107611		4.14721	0.00191584		3.82783	-0.0042125		3.82242	0.0064003
4.1563	0.0010751		4.1554	0.00189889		3.83602	-0.0041863		3.83061	0.00634959
4.16449	0.00107332		4.16359	0.00188175		3.84421	-0.0042866		3.8388	0.00639475
4.17268	0.00107042		4.17178	0.00186229		3.8524	-0.0043774		3.84699	0.00639513
4.18087	0.00106546		4.17997	0.00184156		3.86059	-0.0044421		3.85518	0.00629852
4.18906	0.00105935		4.18816	0.00182114		3.86878	-0.004509		3.86337	0.00617544
4.19725	0.00105296		4.19635	0.00180067		3.87697	-0.0045785		3.87156	0.0061219
4.20544	0.00104585		4.20454	0.00178286		3.88516	-0.0046511		3.87975	0.00615422
4.21363	0.00103953		4.21273	0.00176764		3.89335	-0.0047399		3.88794	0.00632316
4.22182	0.00103549		4.22092	0.00175324		3.90154	-0.0048677		3.89613	0.00655381
4.23001	0.00103223		4.22911	0.00173758		3.90973	-0.0050211		3.90431	0.00677575
4.2382	0.00102864		4.2373	0.00171961		3.91792	-0.0051736		3.9125	0.00700625
4.24639	0.00102439		4.24549	0.00170164		3.92611	-0.005318		3.92069	0.00723992
4.25458	0.00101903		4.25368	0.00168461		3.9343	-0.0054562		3.92888	0.00737193
4.26277	0.00101291		4.26187	0.00166817		3.94249	-0.0055708		3.93707	0.00734681
4.27096	0.00100581		4.27006	0.00165329		3.95068	-0.0056592		3.94526	0.00718806
4.27915	0.00099716		4.27825	0.00164073		3.95887	-0.0057502		3.95345	0.00709334
4.28734	0.0009894		4.28644	0.0016309		3.96706	-0.005858		3.96164	0.00707259
4.29553	0.00098306		4.29463	0.00162345		3.97525	-0.0059375		3.96983	0.00701536
4.30372	0.00097734		4.30282	0.00161898		3.98344	-0.005731		3.97802	0.00689793
4.31191	0.00097183		4.31101	0.00161529		3.99163	-0.0053074		3.98621	0.00671385
4.3201	0.00096626		4.3192	0.00161057		3.99982	-0.0049466		3.9944	0.00650042
4.32829	0.00095981		4.32739	0.00160429		4.00801	-0.004733		4.00259	0.00628506
4.33648	0.00095272		4.33558	0.00159323		4.0162	-0.0045162		4.01078	0.00605905
4.34467	0.00094609		4.34377	0.00157906		4.02439	-0.0042596		4.01897	0.00583376
4.35286	0.00094068		4.35196	0.00156227		4.03258	-0.0040548		4.02716	0.0056199
4.36105	0.00093602		4.36015	0.00154142		4.04077	-0.003934		4.03535	0.00541352
4.36924	0.00093164		4.36834	0.00151801		4.04896	-0.0038737		4.04354	0.00522811
4.37743	0.0009282		4.37653	0.00149325		4.05715	-0.0038848		4.05173	0.00508345
4.38562	0.00092544		4.38471	0.00146864		4.06534	-0.0040045		4.05992	0.00496657
4.39381	0.00092292		4.3929	0.00144715		4.07353	-0.0042032		4.06811	0.00488483
4.402	0.00092124		4.40109	0.00142859		4.08172	-0.0044067		4.0763	0.00485551
4.41019	0.0009219		4.40928	0.00141191		4.08991	-0.0045444		4.08449	0.00485139
4.41838	0.00092578		4.41747	0.00139778		4.0981	-0.0046407		4.09268	0.00485339
4.42657	0.00093143		4.42566	0.00138799		4.10629	-0.0047445		4.10087	0.0049536
4.43476	0.00093733		4.43385	0.00138069		4.11448	-0.0048656		4.10906	0.00509299
4.44295	0.00094477		4.44204	0.00137413		4.12266	-0.0049978		4.11725	0.00519599
4.45114	0.00095314		4.45023	0.00136774		4.13085	-0.004981		4.12544	0.00526189
4.45933	0.00096133		4.45842	0.0013605		4.13904	-0.0047764		4.13363	0.00529109
4.46752	0.00096919		4.46661	0.00135199		4.14723	-0.0045907		4.14182	0.00529474
4.47571	0.00097653		4.4748	0.00134072		4.15542	-0.0045272		4.15001	0.00528002
4.4839	0.00098199		4.48299	0.00132734		4.16361	-0.004595		4.1582	0.0052282
4.49209	0.00098481		4.49118	0.00131293		4.1718	-0.0047235		4.16639	0.00515532
4.50028	0.00098512		4.49937	0.00129693		4.17999	-0.0048622		4.17458	0.00507963
4.50847	0.00098355		4.50756	0.00127804		4.18818	-0.0050176		4.18277	0.00496778
4.51666	0.00098118		4.51575	0.00125792		4.19637	-0.0051776		4.19096	0.00491718
4.52484	0.00097719		4.52394	0.00123766		4.20456	-0.0053244		4.19915	0.00493137
4.53303	0.00097185		4.53213	0.00121567		4.21275	-0.0054431		4.20734	0.00493098
4.54122	0.00097017		4.54032	0.00119462		4.22094	-0.005532		4.21553	0.00489626
4.54941	0.0009715		4.54851	0.00117684		4.22913	-0.0054474		4.22372	0.00479886
4.5576	0.00097231		4.5567	0.00116047		4.23732	-0.0052565		4.23191	0.00469304
4.56579	0.00097177		4.56489	0.00114533		4.24551	-0.0051667		4.2401	0.00462071
4.57398	0.00096922		4.57308	0.00113125		4.2537	-0.0052376		4.24829	0.00456808
4.58217	0.000963		4.58127	0.00111748		4.26189	-0.0053261		4.25648	0.00448598
4.59036	0.00095423		4.58946	0.00110387		4.27008	-0.0053196		4.26467	0.00434903
4.59855	0.00094526		4.59765	0.00108942		4.27827	-0.0052527		4.27285	0.00418969
4.60674	0.00093649		4.60584	0.00107351		4.28646	-0.0051126		4.28104	0.00403221
4.61493	0.00092765		4.61403	0.00105523		4.29465	-0.0050175		4.28923	0.00388723
4.62312	0.00091943		4.62222	0.00103385		4.30284	-0.0050579		4.29742	0.00381245
4.63131	0.00091188		4.63041	0.00101135		4.31103	-0.0051531		4.30561	0.00394267
4.6395	0.00090477		4.6386	0.00098927		4.31922	-0.005179		4.3138	0.00423643
4.64769	0.00089735		4.64679	0.00096992		4.32741	-0.0051649		4.32199	0.00451149
4.65588	0.00088917		4.65498	0.00095469		4.3356	-0.0051608		4.33018	0.00469704
4.66407	0.00087968		4.66317	0.00094139		4.34379	-0.0052		4.33837	0.00473992
4.67226	0.00087097		4.67136	0.00092904		4.35198	-0.0051917		4.34656	0.00475468
4.68045	0.00086381		4.67955	0.00091764		4.36017	-0.0050696		4.35475	0.00479369
4.68864	0.00085589		4.68774	0.00090697		4.36836	-0.0049022		4.36294	0.00482798
4.69683	0.00084608		4.69593	0.00089765		4.37655	-0.0047885		4.37113	0.00483992
4.70502	0.00083485		4.70412	0.00088885		4.38474	-0.0047628		4.37932	0.00478987
4.71321	0.00082348		4.71231	0.00087963		4.39293	-0.0047952		4.38751	0.00471088
4.7214	0.00081258		4.7205	0.00086986		4.40112	-0.0048991		4.3957	0.00479512
4.72959	0.00080213		4.72869	0.00085693		4.40931	-0.0050483		4.40389	0.00504048
4.73778	0.00079208		4.73688	0.0008406		4.4175	-0.0051939		4.41208	0.00529744
4.74597	0.00078319		4.74507	0.00082106		4.42569	-0.0052876		4.42027	0.00551329
4.75416	0.00077579		4.75326	0.0008003		4.43388	-0.0052698		4.42846	0.00554711
4.76235	0.00076975		4.76144	0.00078042		4.44207	-0.0051811		4.43665	0.00537863
4.77054	0.0007651		4.76963	0.00076172		4.45026	-0.005078		4.44484	0.00514153
4.77873	0.0007629		4.77782	0.00074398		4.45845	-0.0050437		4.45303	0.00491235
4.78692	0.00076226		4.78601	0.00072765		4.46664	-0.0051214		4.46122	0.00470229
4.79511	0.00076335		4.7942	0.00071213		4.47483	-0.0052317		4.46941	0.00450259
4.8033	0.00076573		4.80239	0.00069676		4.48302	-0.0053316		4.4776	0.00430807
4.81149	0.00076793		4.81058	0.00068144		4.49121	-0.0054353		4.48579	0.00411306
4.81968	0.00076951		4.81877	0.00066546		4.4994	-0.0055489		4.49398	0.00393406
4.82787	0.00077022		4.82696	0.00064842		4.50758	-0.0056674		4.50217	0.003797
4.83606	0.00076681		4.83515	0.00063217		4.51577	-0.0057832		4.51036	0.00368167
4.84425	0.00075954		4.84334	0.00061808		4.52396	-0.0058979		4.51855	0.0035693
4.85244	0.00075093		4.85153	0.00060465		4.53215	-0.0060059		4.52674	0.0034503
4.86063	0.00074162		4.85972	0.00059084		4.54034	-0.006087		4.53493	0.00336684
4.86882	0.00073319		4.86791	0.00057617		4.54853	-0.0061484		4.54312	0.00339582
4.87701	0.00072601		4.8761	0.00056226		4.55672	-0.0062029		4.55131	0.00350549
4.8852	0.00071965		4.88429	0.00055055		4.56491	-0.0062528		4.5595	0.00362535
4.89339	0.0007139		4.89248	0.00054106		4.5731	-0.0062986		4.56769	0.0037354
4.90158	0.00070868		4.90067	0.00053214		4.58129	-0.0063419		4.57588	0.00381949
4.90976	0.00070368		4.90886	0.00052278		4.58948	-0.0063835		4.58407	0.00388434
4.91795	0.0006983		4.91705	0.00051275		4.59767	-0.0064307		4.59226	0.00394107
4.92614	0.0006923		4.92524	0.00050068		4.60586	-0.0064076		4.60045	0.00395318
4.93433	0.00068677		4.93343	0.00048535		4.61405	-0.0063328		4.60864	0.00386719
4.94252	0.00068196		4.94162	0.00046809		4.62224	-0.0062525		4.61683	0.00373277
4.95071	0.00067653		4.94981	0.00044796		4.63043	-0.0061657		4.62502	0.00359474
4.9589	0.00066983		4.958	0.00042598		4.63862	-0.0060899		4.63321	0.00344778
4.96709	0.00066119		4.96619	0.00040466		4.64681	-0.0060359		4.64139	0.00351527
4.97528	0.00064967		4.97438	0.00038462		4.655	-0.0060302		4.64958	0.00370898
4.98347	0.000636		4.98257	0.00036558		4.66319	-0.0060765		4.65777	0.00387632
4.99166	0.00062391		4.99076	0.00034739		4.67138	-0.0061166		4.66596	0.00390293
4.99985	0.00061387		4.99895	0.00033		4.67957	-0.0061153		4.67415	0.00382886
5.00804	0.00060489		5.00714	0.00031311		4.68776	-0.006114		4.68234	0.00372882
5.01623	0.00059707		5.01533	0.00029612		4.69595	-0.0061397		4.69053	0.00359154
5.02442	0.00058991		5.02352	0.00027878		4.70414	-0.0061735		4.69872	0.0034678
5.03261	0.0005827		5.03171	0.00025979		4.71233	-0.0061958		4.70691	0.00342363
5.0408	0.00057523		5.0399	0.00023993		4.72052	-0.00621		4.7151	0.00340609
5.04899	0.0005675		5.04809	0.00022022		4.72871	-0.0062213		4.72329	0.00336917
5.05718	0.00055819		5.05628	0.00019914		4.7369	-0.0061826		4.73148	0.00325832
5.06537	0.00054804		5.06447	0.00017513		4.74509	-0.0061158		4.73967	0.00310184
5.07356	0.00053803		5.07266	0.00015161		4.75328	-0.0060549		4.74786	0.00297735
5.08175	0.00052776		5.08085	0.00013061		4.76147	-0.006039		4.75605	0.00291196
5.08994	0.00051733		5.08904	0.00011274		4.76966	-0.0060091		4.76424	0.00286585
5.09813	0.00050693		5.09723	9.83e-05		4.77785	-0.0059505		4.77243	0.00281182
5.10632	0.00049632		5.10542	8.51e-05		4.78604	-0.0058992		4.78062	0.00272529
5.11451	0.00048618		5.11361	7.2e-05		4.79423	-0.0058616		4.78881	0.00262292
5.1227	0.00047861		5.1218	6.11e-05		4.80242	-0.0058475		4.797	0.00252565
5.13089	0.00047387		5.12998	5.3e-05		4.81061	-0.0058936		4.80519	0.00243986
5.13908	0.00046992		5.13817	4.57e-05		4.8188	-0.005881		4.81338	0.00247422
5.14727	0.00046573		5.14636	3.82e-05		4.82699	-0.0057854		4.82157	0.00255824
5.15546	0.00046087		5.15455	3.02e-05		4.83518	-0.0056717		4.82976	0.00260298
5.16365	0.00045498		5.16274	2.16e-05		4.84337	-0.0055552		4.83795	0.00252708
5.17184	0.00045112		5.17093	1.13e-05		4.85156	-0.0054149		4.84614	0.00238385
5.18003	0.00044933		5.17912	-1.05e-06		4.85975	-0.0052655		4.85433	0.00224581
5.18822	0.00044883		5.18731	-1.51e-05		4.86794	-0.005126		4.86252	0.00211526
5.19641	0.00044915		5.1955	-2.97e-05		4.87613	-0.0051241		4.87071	0.00199158
5.2046	0.0004493		5.20369	-4.46e-05		4.88431	-0.005206		4.8789	0.00187552
5.21279	0.00044896		5.21188	-5.97e-05		4.8925	-0.0052891		4.88709	0.00176495
5.22098	0.00044842		5.22007	-7.56e-05		4.90069	-0.0053767		4.89528	0.00165782
5.22917	0.00044766		5.22826	-9.18e-05		4.90888	-0.0054879		4.90347	0.00155904
5.23736	0.00044654		5.23645	-0.0001058		4.91707	-0.0056051		4.91166	0.00149089
5.24555	0.00044401		5.24464	-0.0001183		4.92526	-0.0056267		4.91985	0.00144755
5.25374	0.00043855		5.25283	-0.000129		4.93345	-0.005573		4.92804	0.00139789
5.26193	0.00043098		5.26102	-0.0001377		4.94164	-0.0055349		4.93623	0.00133018
5.27012	0.00042199		5.26921	-0.0001459		4.94983	-0.0055389		4.94442	0.00124479
5.27831	0.00041208		5.2774	-0.0001542		4.95802	-0.005553		4.95261	0.0011579
5.2865	0.00040251		5.28559	-0.0001626		4.96621	-0.0055567		4.9608	0.00120063
5.29468	0.00039352		5.29378	-0.0001717		4.9744	-0.0055124		4.96899	0.00137261
5.30287	0.0003854		5.30197	-0.0001817		4.98259	-0.0054451		4.97718	0.00169438
5.31106	0.00037832		5.31016	-0.0001933		4.99078	-0.0053864		4.98537	0.00207902
5.31925	0.00037283		5.31835	-0.0002059		4.99897	-0.0053576		4.99356	0.00244029
5.32744	0.00036831		5.32654	-0.0002189		5.00716	-0.0053421		5.00175	0.00267466
5.33563	0.00036389		5.33473	-0.0002325		5.01535	-0.0053299		5.00994	0.00274294
5.34382	0.00035822		5.34292	-0.0002464		5.02354	-0.0053278		5.01812	0.00274318
5.35201	0.00035057		5.35111	-0.0002603		5.03173	-0.0053998		5.02631	0.00277132
5.3602	0.000342		5.3593	-0.0002753		5.03992	-0.005513		5.0345	0.00299279
5.36839	0.0003347		5.36749	-0.0002921		5.04811	-0.0056086		5.04269	0.00354548
5.37658	0.00032911		5.37568	-0.0003083		5.0563	-0.0056408		5.05088	0.00436651
5.38477	0.0003276		5.38387	-0.0003228		5.06449	-0.0056421		5.05907	0.00526926
5.39296	0.00032934		5.39206	-0.0003367		5.07268	-0.00565		5.06726	0.00599399
5.40115	0.00033257		5.40025	-0.0003509		5.08087	-0.0056738		5.07545	0.0064335
5.40934	0.00033568		5.40844	-0.0003657		5.08906	-0.0057393		5.08364	0.00645132
5.41753	0.0003377		5.41663	-0.0003813		5.09725	-0.0058216		5.09183	0.0061801
5.42572	0.00033823		5.42482	-0.0003973		5.10544	-0.0058944		5.10002	0.00591518
5.43391	0.00033793		5.43301	-0.0004139		5.11363	-0.0059471		5.10821	0.00569586
5.4421	0.00033729		5.4412	-0.0004312		5.12182	-0.0059503		5.1164	0.00548412
5.45029	0.00033621		5.44939	-0.0004489		5.13001	-0.0058933		5.12459	0.00525733
5.45848	0.00033113		5.45758	-0.0004644		5.1382	-0.0058131		5.13278	0.00501701
5.46667	0.00032273		5.46577	-0.0004787		5.14639	-0.0057311		5.14097	0.00477108
5.47486	0.00031463		5.47396	-0.0004933		5.15458	-0.00553		5.14916	0.00454907
5.48305	0.00030734		5.48215	-0.0005089		5.16277	-0.0050462		5.15735	0.00435996
5.49124	0.00029972		5.49034	-0.0005253		5.17096	-0.0043543		5.16554	0.0041603
5.49943	0.00029132		5.49852	-0.0005424		5.17915	-0.0038452		5.17373	0.00392794
5.50762	0.00028266		5.50671	-0.0005605		5.18734	-0.0037035		5.18192	0.00368962
5.51581	0.00027322		5.5149	-0.0005784		5.19553	-0.0037715		5.19011	0.00350433
5.524	0.00026309		5.52309	-0.0005954		5.20372	-0.0038433		5.1983	0.00336697
5.53219	0.00025266		5.53128	-0.0006115		5.21191	-0.0038728		5.20649	0.00322576
5.54038	0.00024138		5.53947	-0.000627		5.2201	-0.0039173		5.21468	0.00306145
5.54857	0.00023025		5.54766	-0.0006428		5.22829	-0.004002		5.22287	0.00287766
5.55676	0.00021983		5.55585	-0.0006594		5.23648	-0.0040857		5.23106	0.00269407
5.56495	0.00021208		5.56404	-0.0006765		5.24467	-0.0041244		5.23925	0.00252173
5.57314	0.00020833		5.57223	-0.000693		5.25286	-0.0040646		5.24744	0.00235952
5.58133	0.00020652		5.58042	-0.0007082		5.26105	-0.0039726		5.25563	0.00220544
5.58952	0.00020467		5.58861	-0.0007218		5.26923	-0.0039088		5.26382	0.00205829
5.59771	0.00020234		5.5968	-0.0007347		5.27742	-0.0039205		5.27201	0.00191551
5.6059	0.00019702		5.60499	-0.0007482		5.28561	-0.004008		5.2802	0.00179827
5.61409	0.00018771		5.61318	-0.0007627		5.2938	-0.0041175		5.28839	0.00172663
5.62228	0.00017865		5.62137	-0.0007789		5.30199	-0.0042265		5.29658	0.00168123
5.63047	0.00017151		5.62956	-0.000797		5.31018	-0.0043406		5.30477	0.00163109
5.63866	0.00016543		5.63775	-0.000816		5.31837	-0.0043076		5.31296	0.00156612
5.64685	0.00016168		5.64594	-0.0008353		5.32656	-0.0040757		5.32115	0.00147313
5.65504	0.0001598		5.65413	-0.0008537		5.33475	-0.0038216		5.32934	0.00135959
5.66323	0.00015845		5.66232	-0.0008703		5.34294	-0.0036372		5.33753	0.00130359
5.67141	0.00015713		5.67051	-0.0008854		5.35113	-0.0035624		5.34572	0.00133069
5.6796	0.00015408		5.6787	-0.0008997		5.35932	-0.0035633		5.35391	0.00140412
5.68779	0.00014833		5.68689	-0.0009142		5.36751	-0.0035683		5.3621	0.00147355
5.69598	0.0001423		5.69508	-0.0009291		5.3757	-0.0035623		5.37029	0.00151743
5.70417	0.00013679		5.70327	-0.0009448		5.38389	-0.0035563		5.37848	0.00150387
5.71236	0.00013133		5.71146	-0.0009595		5.39208	-0.0035549		5.38666	0.00141302
5.72055	0.00012543		5.71965	-0.0009722		5.40027	-0.0035652		5.39485	0.00128956
5.72874	0.00011881		5.72784	-0.000984		5.40846	-0.0035846		5.40304	0.00117337
5.73693	0.00011108		5.73603	-0.0009955		5.41665	-0.0036284		5.41123	0.00110355
5.74512	0.00010393		5.74422	-0.0010062		5.42484	-0.0037078		5.41942	0.00108339
5.75331	9.8e-05		5.75241	-0.0010148		5.43303	-0.003804		5.42761	0.00131225
5.7615	9.28e-05		5.7606	-0.0010212		5.44122	-0.0039371		5.4358	0.00164915
5.76969	8.92e-05		5.76879	-0.0010272		5.44941	-0.0040445		5.44399	0.00191527
5.77788	8.69e-05		5.77698	-0.0010337		5.4576	-0.0041017		5.45218	0.00196647
5.78607	8.54e-05		5.78517	-0.001042		5.46579	-0.0041275		5.46037	0.00194404
5.79426	8.6e-05		5.79336	-0.0010538		5.47398	-0.0039857		5.46856	0.00195127
5.80245	8.74e-05		5.80155	-0.0010697		5.48217	-0.0034029		5.47675	0.0019565
5.81064	8.79e-05		5.80974	-0.0010869		5.49036	-0.0025817		5.48494	0.00193729
5.81883	8.71e-05		5.81793	-0.0011035		5.49855	-0.0018831		5.49313	0.00185206
5.82702	8.49e-05		5.82612	-0.00112		5.50674	-0.0014005		5.50132	0.00173473
5.83521	7.96e-05		5.83431	-0.0011367		5.51493	-0.0012986		5.50951	0.00161861
5.8434	7.24e-05		5.8425	-0.0011538		5.52312	-0.0013703		5.5177	0.00149531
5.85159	6.47e-05		5.85069	-0.0011717		5.53131	-0.0014343		5.52589	0.00136933
5.85978	5.65e-05		5.85888	-0.00119		5.5395	-0.0015057		5.53408	0.00125423
5.86797	4.68e-05		5.86706	-0.0012084		5.54769	-0.0016151		5.54227	0.00117438
5.87616	3.53e-05		5.87525	-0.0012273		5.55588	-0.001762		5.55046	0.00112325
5.88435	2.42e-05		5.88344	-0.0012457		5.56407	-0.0018811		5.55865	0.00108019
5.89254	1.46e-05		5.89163	-0.0012629		5.57226	-0.0018233		5.56684	0.00103855
5.90073	7.23e-06		5.89982	-0.0012779		5.58045	-0.001572		5.57503	0.00099738
5.90892	1.26e-06		5.90801	-0.0012902		5.58864	-0.0012088		5.58322	0.00095539
5.91711	-4.35e-06		5.9162	-0.0013014		5.59683	-0.0008357		5.59141	0.00091129
5.9253	-9.93e-06		5.92439	-0.0013126		5.60502	-0.0004993		5.5996	0.00086423
5.93349	-1.56e-05		5.93258	-0.0013239		5.61321	-0.0002127		5.60779	0.00080491
5.94168	-2.23e-05		5.94077	-0.0013364		5.6214	-0.0002443		5.61598	0.000761
5.94987	-3.06e-05		5.94896	-0.0013507		5.62959	-0.000513		5.62417	0.00075416
5.95806	-3.8e-05		5.95715	-0.0013646		5.63778	-0.000807		5.63236	0.00079769
5.96625	-4.46e-05		5.96534	-0.0013772		5.64597	-0.0010149		5.64055	0.00086279
5.97444	-5.18e-05		5.97353	-0.0013898		5.65415	-0.0011528		5.64874	0.0009139
5.98263	-5.97e-05		5.98172	-0.0014027		5.66234	-0.0012825		5.65693	0.00094428
5.99082	-6.88e-05		5.98991	-0.0014165		5.67053	-0.0014167		5.66512	0.00094392
5.99901	-7.82e-05		5.9981	-0.001431		5.67872	-0.0015979		5.67331	0.00095206
6.0072	-8.75e-05		6.00629	-0.0014457		5.68691	-0.0018156		5.6815	0.00097409
6.01539	-9.67e-05		6.01448	-0.0014629		5.6951	-0.0020319		5.68969	0.0009877
6.02358	-0.0001059		6.02267	-0.0014821		5.70329	-0.0022364		5.69788	0.00099
6.03177	-0.0001119		6.03086	-0.0015009		5.71148	-0.0024235		5.70607	0.00110523
6.03996	-0.0001152		6.03905	-0.0015178		5.71967	-0.0025648		5.71426	0.00128894
6.04815	-0.0001175		6.04724	-0.0015339		5.72786	-0.0026456		5.72245	0.00146063
6.05633	-0.0001181		6.05543	-0.0015494		5.73605	-0.0026865		5.73064	0.00157553
6.06452	-0.0001158		6.06362	-0.0015619		5.74424	-0.0027309		5.73883	0.00161125
6.07271	-0.0001106		6.07181	-0.0015729		5.75243	-0.0027986		5.74702	0.00156368
6.0809	-0.0001041		6.08	-0.0015843		5.76062	-0.0029097		5.7552	0.00148147
6.08909	-9.76e-05		6.08819	-0.0015966		5.76881	-0.0030297		5.76339	0.00147944
6.09728	-9.18e-05		6.09638	-0.0016099		5.777	-0.0030826		5.77158	0.00154109
6.10547	-8.67e-05		6.10457	-0.001623		5.78519	-0.0027818		5.77977	0.00157095
6.11366	-8.25e-05		6.11276	-0.0016353		5.79338	-0.0022335		5.78796	0.00153789
6.12185	-7.89e-05		6.12095	-0.001647		5.80157	-0.0017656		5.79615	0.00145916
6.13004	-7.58e-05		6.12914	-0.0016572		5.80976	-0.0014712		5.80434	0.00138954
6.13823	-7.34e-05		6.13733	-0.0016669		5.81795	-0.0013891		5.81253	0.00139364
6.14642	-7.28e-05		6.14552	-0.0016773		5.82614	-0.0014545		5.82072	0.00153226
6.15461	-7.49e-05		6.15371	-0.0016889		5.83433	-0.0016043		5.82891	0.00170998
6.1628	-7.92e-05		6.1619	-0.0017011		5.84252	-0.0017847		5.8371	0.0018501
6.17099	-8.44e-05		6.17009	-0.0017135		5.85071	-0.0019594		5.84529	0.00193069
6.17918	-8.78e-05		6.17828	-0.0017268		5.8589	-0.0021268		5.85348	0.00195534
6.18737	-8.62e-05		6.18647	-0.0017402		5.86709	-0.0022909		5.86167	0.00196329
6.19556	-8.25e-05		6.19466	-0.001752		5.87528	-0.0024492		5.86986	0.0019741
6.20375	-7.93e-05		6.20285	-0.0017618		5.88347	-0.0025861		5.87805	0.00196919
6.21194	-7.7e-05		6.21104	-0.0017695		5.89166	-0.0026946		5.88624	0.00193688
6.22013	-7.79e-05		6.21923	-0.0017757		5.89985	-0.0027601		5.89443	0.00190515
6.22832	-8.05e-05		6.22742	-0.0017812		5.90804	-0.0027732		5.90262	0.00217236
6.23651	-8.22e-05		6.2356	-0.0017845		5.91623	-0.002751		5.91081	0.00258052
6.2447	-8.13e-05		6.24379	-0.0017866		5.92442	-0.0027289		5.919	0.00291146
6.25289	-7.62e-05		6.25198	-0.0017879		5.93261	-0.0027225		5.92719	0.00308852
6.26108	-6.44e-05		6.26017	-0.0017851		5.9408	-0.0027497		5.93538	0.00306605
6.26927	-4.49e-05		6.26836	-0.00178		5.94899	-0.002615		5.94357	0.00300851
6.27746	-2.07e-05		6.27655	-0.0017754		5.95718	-0.0023826		5.95176	0.00305814
6.28565	7.9e-06		6.28474	-0.0017718		5.96537	-0.0021801		5.95995	0.00312558
6.29384	4.39e-05		6.29293	-0.001766		5.97356	-0.0020389		5.96814	0.00313942
6.30203	8.67e-05		6.30112	-0.0017556		5.98175	-0.0020129		5.97633	0.00317026
6.31022	0.00013564		6.30931	-0.0017427		5.98994	-0.0020338		5.98452	0.0034297
6.31841	0.00019035		6.3175	-0.0017252		5.99813	-0.0020454		5.99271	0.00370531
6.3266	0.00025004		6.32569	-0.0017025		6.00632	-0.002071		6.0009	0.00379612
6.33479	0.00031593		6.33388	-0.0016776		6.01451	-0.0021242		6.00909	0.00377604
6.34298	0.00038823		6.34207	-0.0016528		6.0227	-0.0021916		6.01728	0.00374599
6.35117	0.00046707		6.35026	-0.0016265		6.03088	-0.0022645		6.02547	0.0037147
6.35936	0.00055404		6.35845	-0.0015966		6.03907	-0.0023663		6.03366	0.00366501
6.36755	0.00065095		6.36664	-0.0015649		6.04726	-0.0024849		6.04185	0.00358409
6.37574	0.00075926		6.37483	-0.0015309		6.05545	-0.002576		6.05004	0.00345255
6.38393	0.00087767		6.38302	-0.0014935		6.06364	-0.0026367		6.05823	0.00337692
6.39212	0.00100552		6.39121	-0.0014529		6.07183	-0.0026762		6.06642	0.00336063
6.40031	0.00114434		6.3994	-0.0014063		6.08002	-0.0025908		6.07461	0.00335813
6.4085	0.00129559		6.40759	-0.0013515		6.08821	-0.0023818		6.0828	0.00343514
6.41669	0.0014571		6.41578	-0.0012881		6.0964	-0.0021334		6.09099	0.00359161
6.42488	0.00162436		6.42397	-0.0012177		6.10459	-0.0019481		6.09918	0.00374454
6.43307	0.00179429		6.43216	-0.0011401		6.11278	-0.0018719		6.10737	0.0038586
6.44125	0.00196753		6.44035	-0.0010578		6.12097	-0.0018813		6.11556	0.00386071
6.44944	0.0021459		6.44854	-0.0009742		6.12916	-0.0019445		6.12374	0.00383466
6.45763	0.0023294		6.45673	-0.0008878		6.13735	-0.0020616		6.13193	0.00391012
6.46582	0.00251554		6.46492	-0.0007952		6.14554	-0.0021993		6.14012	0.00403597
6.47401	0.00270209		6.47311	-0.0006937		6.15373	-0.002298		6.14831	0.00410562
6.4822	0.0028887		6.4813	-0.0005856		6.16192	-0.0022825		6.1565	0.00408822
6.49039	0.00307506		6.48949	-0.0004736		6.17011	-0.0019782		6.16469	0.00419601
6.49858	0.00326266		6.49768	-0.0003557		6.1783	-0.0016158		6.17288	0.00443306
6.50677	0.00345207		6.50587	-0.0002294		6.18649	-0.0013993		6.18107	0.00468849
6.51496	0.00364259		6.51406	-9.2e-05		6.19468	-0.0014031		6.18926	0.0048473
6.52315	0.0038331		6.52225	5.7e-05		6.20287	-0.0014765		6.19745	0.00485156
6.53134	0.00402085		6.53044	0.00021669		6.21106	-0.0014829		6.20564	0.00474945
6.53953	0.00420563		6.53863	0.00039012		6.21925	-0.0014833		6.21383	0.00467112
6.54772	0.004389		6.54682	0.00057644		6.22744	-0.0015188		6.22202	0.00462695
6.55591	0.00456906		6.55501	0.0007735		6.23563	-0.001591		6.23021	0.00458114
6.5641	0.00474412		6.5632	0.00098376		6.24382	-0.0016798		6.2384	0.00452873
6.57229	0.00491713		6.57139	0.00120602		6.25201	-0.0016801		6.24659	0.00440387
6.58048	0.0050918		6.57958	0.0014402		6.2602	-0.0016169		6.25478	0.00427931
6.58867	0.00526937		6.58777	0.00168794		6.26839	-0.0015448		6.26297	0.00419981
6.59686	0.00544801		6.59596	0.00194716		6.27658	-0.0014248		6.27116	0.0041313
6.60505	0.0056282		6.60415	0.00221769		6.28477	-0.0012723		6.27935	0.00406349
6.61324	0.00581254		6.61233	0.00250177		6.29296	-0.0011139		6.28754	0.0039814
6.62143	0.00600083		6.62052	0.00279803		6.30115	-0.0009674		6.29573	0.00385637
6.62962	0.00619427		6.62871	0.00310617		6.30934	-0.000844		6.30392	0.00371095
6.63781	0.00639066		6.6369	0.00342592		6.31753	-0.0007996		6.31211	0.00356906
6.646	0.00658735		6.64509	0.00375427		6.32572	-0.000862		6.3203	0.00343749
6.65419	0.00678712		6.65328	0.00409069		6.33391	-0.0009462		6.32849	0.00333889
6.66238	0.00699202		6.66147	0.00443639		6.3421	-0.0010058		6.33668	0.00328866
6.67057	0.00720441		6.66966	0.00478982		6.35029	-0.0010552		6.34487	0.00329612
6.67876	0.00742521		6.67785	0.00514668		6.35848	-0.0011044		6.35306	0.00339009
6.68695	0.00764834		6.68604	0.00550326		6.36667	-0.0011553		6.36125	0.00351506
6.69514	0.00787004		6.69423	0.00585701		6.37486	-0.0012109		6.36944	0.00362562
6.70333	0.00809693		6.70242	0.00620567		6.38305	-0.0012635		6.37763	0.00375008
6.71152	0.00833375		6.71061	0.00654978		6.39124	-0.0012771		6.38582	0.00387213
6.71971	0.00857615		6.7188	0.00688928		6.39943	-0.0012055		6.39401	0.00396978
6.7279	0.00882048		6.72699	0.00722285		6.40762	-0.0009891		6.4022	0.00397921
6.73609	0.00906655		6.73518	0.00754983		6.4158	-0.0006617		6.41039	0.00389186
6.74428	0.00931417		6.74337	0.00786934		6.42399	-0.0003188		6.41858	0.00376607
6.75247	0.0095618		6.75156	0.00818048		6.43218	3.89e-06		6.42677	0.00363753
6.76066	0.00980788		6.75975	0.00848108		6.44037	0.00025317		6.43496	0.00352296
6.76885	0.0100507		6.76794	0.00876724		6.44856	0.00029782		6.44315	0.00349374
6.77704	0.0102878		6.77613	0.00903724		6.45675	0.00023536		6.45134	0.00355805
6.78523	0.0105197		6.78432	0.00929293		6.46494	0.00017461		6.45953	0.00364053
6.79342	0.0107496		6.79251	0.00953488		6.47313	0.00011881		6.46772	0.00370661
6.80161	0.010979		6.8007	0.00976198		6.48132	7.59e-05		6.47591	0.00369113
6.8098	0.0112075		6.80889	0.00997429		6.48951	7.52e-05		6.4841	0.00373992
6.81798	0.0114331		6.81708	0.0101711		6.4977	9.47e-05		6.49228	0.00385812
6.82617	0.0116539		6.82527	0.0103514		6.50589	0.00011017		6.50047	0.00398939
6.83436	0.0118704		6.83346	0.0105121		6.51408	0.00012219		6.50866	0.0041485
6.84255	0.0120821		6.84165	0.0106513		6.52227	0.00013565		6.51685	0.00434165
6.85074	0.0122853		6.84984	0.0107697		6.53046	0.00012988		6.52504	0.00450318
6.85893	0.0124795		6.85803	0.0108706		6.53865	9.1e-05		6.53323	0.00459102
6.86712	0.0126651		6.86622	0.0109563		6.54684	4.68e-05		6.54142	0.00456056
6.87531	0.0128416		6.87441	0.0110272		6.55503	4.64e-05		6.54961	0.00447503
6.8835	0.0130113		6.8826	0.011083		6.56322	0.00016695		6.5578	0.00445042
6.89169	0.0131734		6.89079	0.011123		6.57141	0.0003594		6.56599	0.00460095
6.89988	0.0133267		6.89898	0.011144		6.5796	0.00056765		6.57418	0.00491711
6.90807	0.0134713		6.90717	0.0111441		6.58779	0.00079989		6.58237	0.0052851
6.91626	0.0136074		6.91536	0.0111261		6.59598	0.00098346		6.59056	0.00565585
6.92445	0.0137325		6.92355	0.0110933		6.60417	0.00107101		6.59875	0.00599363
6.93264	0.0138449		6.93174	0.0110482		6.61236	0.00107657		6.60694	0.00627714
6.94083	0.0139477		6.93993	0.0109923		6.62055	0.00106557		6.61513	0.00647726
6.94902	0.0140402		6.94812	0.0109255		6.62874	0.00127201		6.62332	0.00655236
6.95721	0.0141192		6.95631	0.0108486		6.63693	0.00158473		6.63151	0.00648901
6.9654	0.0141864		6.9645	0.0107625		6.64512	0.00184976		6.6397	0.00637208
6.97359	0.0142441		6.97269	0.0106668		6.65331	0.00193717		6.64789	0.00631049
6.98178	0.0142908		6.98087	0.0105621		6.6615	0.00191843		6.65608	0.00631333
6.98997	0.0143248		6.98906	0.0104525		6.66969	0.00189747		6.66427	0.00634562
6.99816	0.0143475		6.99725	0.0103419		6.67788	0.0018765		6.67246	0.00639513
7.00635	0.0143597		7.00544	0.0102293		6.68607	0.00185025		6.68065	0.00647461
7.01454	0.0143605		7.01363	0.0101154		6.69426	0.00197179		6.68884	0.00656792
7.02273	0.0143504		7.02182	0.0100046		6.70245	0.00221094		6.69703	0.0066438
7.03092	0.0143316		7.03001	0.00989877		6.71064	0.00248104		6.70522	0.00669304
7.03911	0.0143041		7.0382	0.00980007		6.71883	0.00273894		6.71341	0.00669007
7.0473	0.0142674		7.04639	0.00971471		6.72702	0.00295729		6.7216	0.00666369
7.05549	0.0142225		7.05458	0.00965025		6.73521	0.0029989		6.72979	0.00674653
7.06368	0.01417		7.06277	0.0096118		6.7434	0.00292096		6.73798	0.0069412
7.07187	0.0141083		7.07096	0.0096053		6.75159	0.00285193		6.74617	0.00711307
7.08006	0.0140372		7.07915	0.00963841		6.75978	0.00295244		6.75436	0.00720552
7.08825	0.0139586		7.08734	0.00971609		6.76797	0.00316392		6.76255	0.00734856
7.09644	0.0138749		7.09553	0.00984725		6.77616	0.00333435		6.77074	0.00764511
7.10463	0.0137892		7.10372	0.0100453		6.78435	0.00342949		6.77893	0.00813478
7.11282	0.0137042		7.11191	0.0103225		6.79254	0.00339962		6.78712	0.00863053
7.12101	0.0136222		7.1201	0.0106932		6.80072	0.00333699		6.79531	0.00900352
7.1292	0.0135473		7.12829	0.0111733		6.80891	0.00354841		6.8035	0.00918335
7.13739	0.0134782		7.13648	0.0117815		6.8171	0.00392048		6.81169	0.00915523
7.14558	0.0134157		7.14467	0.01254		6.82529	0.00426292		6.81988	0.00907704
7.15377	0.0133669		7.15286	0.0134728		6.83348	0.00456103		6.82807	0.0092077
7.16196	0.0133381		7.16105	0.0146072		6.84167	0.00460235		6.83626	0.00940247
7.17015	0.0133351		7.16924	0.0159732		6.84986	0.00446729		6.84445	0.00949846
7.17834	0.0133625		7.17743	0.0176007		6.85805	0.00432015		6.85264	0.00938547
7.18653	0.0134256		7.18562	0.0195229		6.86624	0.00426256		6.86083	0.00911459
7.19472	0.0135332		7.19381	0.0217796		6.87443	0.0043801		6.86901	0.00882356
7.2029	0.0136931		7.202	0.0244091		6.88262	0.00461285		6.8772	0.00857583
7.21109	0.0139145		7.21019	0.0274495		6.89081	0.00476986		6.88539	0.00838927
7.21928	0.0142095		7.21838	0.0309457		6.899	0.00476693		6.89358	0.00824567
7.22747	0.0145884		7.22657	0.0349441		6.90719	0.00474012		6.90177	0.00808845
7.23566	0.0150642		7.23476	0.0394897		6.91538	0.00472505		6.90996	0.00789043
7.24385	0.0156542		7.24295	0.0446312		6.92357	0.00468979		6.91815	0.00768106
7.25204	0.0163741		7.25114	0.0504218		6.93176	0.00460427		6.92634	0.00756855
7.26023	0.0172445		7.25933	0.0569136		6.93995	0.00447556		6.93453	0.00754119
7.26842	0.0182915		7.26752	0.064153		6.94814	0.00434324		6.94272	0.00755263
7.27661	0.0195381		7.27571	0.0721852		6.95633	0.00424176		6.95091	0.00763268
7.2848	0.0210056		7.2839	0.0810507		6.96452	0.00417904		6.9591	0.00772206
7.29299	0.022719		7.29209	0.0907828		6.97271	0.0041239		6.96729	0.0077705
7.30118	0.0247067		7.30028	0.10142		6.9809	0.00405823		6.97548	0.00773058
7.30937	0.0269972		7.30847	0.112995		6.98909	0.00394018		6.98367	0.00755138
7.31756	0.02962		7.31666	0.125539		6.99728	0.00379435		6.99186	0.00732328
7.32575	0.0326133		7.32485	0.139075		7.00547	0.00365501		7.00005	0.00713351
7.33394	0.036014		7.33304	0.153619		7.01366	0.00352266		7.00824	0.00720376
7.34213	0.0398574		7.34123	0.169184		7.02185	0.00341927		7.01643	0.00751611
7.35032	0.044182		7.34941	0.185774		7.03004	0.00334454		7.02462	0.00786692
7.35851	0.0490248		7.3576	0.203376		7.03823	0.0032676		7.03281	0.00818791
7.3667	0.0544232		7.36579	0.221977		7.04642	0.00317505		7.041	0.00833831
7.37489	0.0604153		7.37398	0.241553		7.05461	0.00309349		7.04919	0.00821915
7.38308	0.0670374		7.38217	0.262074		7.0628	0.00302798		7.05738	0.00801294
7.39127	0.0743268		7.39036	0.283504		7.07099	0.00297086		7.06557	0.00786243
7.39946	0.082321		7.39855	0.305797		7.07918	0.00295349		7.07376	0.00775863
7.40765	0.0910609		7.40674	0.3289		7.08737	0.00365798		7.08195	0.00767776
7.41584	0.100581		7.41493	0.352749		7.09556	0.00481252		7.09014	0.00761374
7.42403	0.110902		7.42312	0.377268		7.10375	0.00583858		7.09833	0.0075709
7.43222	0.122049		7.43131	0.402382		7.11194	0.00665799		7.10652	0.00759272
7.44041	0.134042		7.4395	0.428004		7.12013	0.00680933		7.11471	0.00767312
7.4486	0.146895		7.44769	0.454048		7.12832	0.00656221		7.1229	0.00779802
7.45679	0.160621		7.45588	0.480426		7.13651	0.00632304		7.13109	0.00798814
7.46498	0.175229		7.46407	0.50704		7.1447	0.00610611		7.13928	0.00827898
7.47317	0.190725		7.47226	0.533798		7.15289	0.00590454		7.14747	0.00887441
7.48136	0.207109		7.48045	0.560602		7.16108	0.00575862		7.15566	0.00962757
7.48955	0.224369		7.48864	0.587354		7.16927	0.00571904		7.16385	0.0103649
7.49774	0.242489		7.49683	0.613951		7.17745	0.00574825		7.17204	0.0110837
7.50593	0.261443		7.50502	0.640289		7.18564	0.00581076		7.18023	0.0119257
7.51412	0.281205		7.51321	0.666263		7.19383	0.00593858		7.18842	0.0130445
7.52231	0.301739		7.5214	0.691776		7.20202	0.0062043		7.19661	0.0142714
7.5305	0.323002		7.52959	0.716735		7.21021	0.00657077		7.2048	0.0154509
7.53869	0.344952		7.53778	0.741048		7.2184	0.00692813		7.21299	0.0165726
7.54688	0.367542		7.54597	0.764632		7.22659	0.00723628		7.22118	0.0177488
7.55507	0.390714		7.55416	0.787406		7.23478	0.00748681		7.22937	0.0191216
7.56326	0.414403		7.56235	0.809293		7.24297	0.00771317		7.23755	0.0207442
7.57145	0.438539		7.57054	0.83022		7.25116	0.00795378		7.24574	0.0225256
7.57964	0.463047		7.57873	0.850059		7.25935	0.00833456		7.25393	0.0244321
7.58782	0.487849		7.58692	0.868785		7.26754	0.0088308		7.26212	0.026434
7.59601	0.512868		7.59511	0.886432		7.27573	0.00937551		7.27031	0.0285633
7.6042	0.538024		7.6033	0.902926		7.28392	0.00993909		7.2785	0.0309343
7.61239	0.563235		7.61149	0.91819		7.29211	0.0105699		7.28669	0.0334855
7.62058	0.588419		7.61968	0.93219		7.3003	0.0113228		7.29488	0.0362119
7.62877	0.61349		7.62787	0.944899		7.30849	0.0122056		7.30307	0.0390111
7.63696	0.63836		7.63606	0.956299		7.31668	0.0132254		7.31126	0.0419304
7.64515	0.662943		7.64425	0.966377		7.32487	0.0144914		7.31945	0.044974
7.65334	0.687156		7.65244	0.975129		7.33306	0.0162586		7.32764	0.0481591
7.66153	0.710913		7.66063	0.982552		7.34125	0.0182832		7.33583	0.0515808
7.66972	0.734137		7.66882	0.988648		7.34944	0.0203274		7.34402	0.0551011
7.67791	0.756747		7.67701	0.993424		7.35763	0.0223625		7.35221	0.0586567
7.6861	0.778668		7.6852	0.996895		7.36582	0.0243549		7.3604	0.0622988
7.69429	0.799829		7.69339	0.99908		7.37401	0.0262974		7.36859	0.066207
7.70248	0.820168		7.70158	1		7.3822	0.0284009		7.37678	0.0705028
7.71067	0.839624		7.70977	0.999688		7.39039	0.0308489		7.38497	0.0750028
7.71886	0.858087		7.71795	0.998182		7.39858	0.0333813		7.39316	0.0794201
7.72705	0.875521		7.72614	0.995516		7.40677	0.0358467		7.40135	0.0836575
7.73524	0.891976		7.73433	0.991735		7.41496	0.038384		7.40954	0.0879666
7.74343	0.907388		7.74252	0.98688		7.42315	0.0410852		7.41773	0.092337
7.75162	0.921681		7.75071	0.980991		7.43134	0.0439655		7.42592	0.0967347
7.75981	0.934825		7.7589	0.974115		7.43953	0.0470321		7.43411	0.101077
7.768	0.946793		7.76709	0.966303		7.44772	0.0503404		7.4423	0.105246
7.77619	0.957566		7.77528	0.957606		7.45591	0.0539207		7.45049	0.109484
7.78438	0.967131		7.78347	0.948075		7.4641	0.057569		7.45868	0.113759
7.79257	0.975476		7.79166	0.937763		7.47229	0.0614176		7.46687	0.117945
7.80076	0.982598		7.79985	0.926722		7.48048	0.0656073		7.47506	0.121986
7.80895	0.988496		7.80804	0.915004		7.48867	0.069872		7.48325	0.125926
7.81714	0.993174		7.81623	0.902664		7.49686	0.0740544		7.49144	0.129919
7.82533	0.996641		7.82442	0.889751		7.50505	0.0782759		7.49963	0.133971
7.83352	0.99891		7.83261	0.876307		7.51324	0.0825717		7.50782	0.137964
7.84171	1		7.8408	0.862387		7.52143	0.0871303		7.51601	0.141849
7.8499	0.999937		7.84899	0.848044		7.52962	0.0919075		7.5242	0.145567
7.85809	0.998747		7.85718	0.833327		7.53781	0.0967801		7.53239	0.149095
7.86628	0.996461		7.86537	0.818286		7.546	0.10164		7.54058	0.152437
7.87447	0.993109		7.87356	0.802964		7.55419	0.1066		7.54877	0.155594
7.88266	0.988729		7.88175	0.787407		7.56237	0.111595		7.55696	0.158617
7.89085	0.983361		7.88994	0.771655		7.57056	0.116601		7.56515	0.161491
7.89904	0.977041		7.89813	0.755748		7.57875	0.121642		7.57334	0.164196
7.90723	0.969805		7.90632	0.739725		7.58694	0.126603		7.58153	0.166735
7.91542	0.961693		7.91451	0.723624		7.59513	0.131427		7.58972	0.169115
7.92361	0.95275		7.9227	0.707482		7.60332	0.136126		7.59791	0.171332
7.9318	0.943025		7.93089	0.691333		7.61151	0.140932		7.60609	0.173444
7.93999	0.932564		7.93908	0.675206		7.6197	0.145766		7.61428	0.175499
7.94818	0.921418		7.94727	0.659133		7.62789	0.150409		7.62247	0.177558
7.95637	0.909635		7.95546	0.64314		7.63608	0.154855		7.63066	0.179533
7.96455	0.897255		7.96365	0.627251		7.64427	0.15909		7.63885	0.181348
7.97274	0.884325		7.97184	0.611489		7.65246	0.1631		7.64704	0.182759
7.98093	0.870889		7.98003	0.595878		7.66065	0.167117		7.65523	0.183749
7.98912	0.856997		7.98822	0.58044		7.66884	0.171101		7.66342	0.18451
7.99731	0.842698		7.99641	0.565193		7.67703	0.174898		7.67161	0.185111
8.0055	0.828033		8.0046	0.550153		7.68522	0.178494		7.6798	0.185543
8.01369	0.81305		8.01279	0.535341		7.69341	0.182028		7.68799	0.185821
8.02188	0.797789		8.02098	0.52077		7.7016	0.185552		7.69618	0.186036
8.03007	0.78229		8.02917	0.50645		7.70979	0.189047		7.70437	0.186219
8.03826	0.766592		8.03736	0.492391		7.71798	0.19252		7.71256	0.186264
8.04645	0.750733		8.04555	0.478602		7.72617	0.195845		7.72075	0.186006
8.05464	0.734751		8.05374	0.46509		7.73436	0.198947		7.72894	0.185492
8.06283	0.718681		8.06193	0.451865		7.74255	0.201649		7.73713	0.184879
8.07102	0.702555		8.07012	0.438932		7.75074	0.203897		7.74532	0.184214
8.07921	0.686409		8.07831	0.426296		7.75893	0.205974		7.75351	0.183404
8.0874	0.670271		8.08649	0.413961		7.76712	0.207922		7.7617	0.18243
8.09559	0.654174		8.09468	0.40193		7.77531	0.209672		7.76989	0.181324
8.10378	0.63815		8.10287	0.3902		7.7835	0.211173		7.77808	0.180205
8.11197	0.62222		8.11106	0.378773		7.79169	0.212396		7.78627	0.179143
8.12016	0.606406		8.11925	0.367642		7.79988	0.213431		7.79446	0.178092
8.12835	0.590726		8.12744	0.356807		7.80807	0.214286		7.80265	0.17695
8.13654	0.575201		8.13563	0.346269		7.81626	0.214915		7.81084	0.17566
8.14473	0.559852		8.14382	0.336027		7.82445	0.215316		7.81903	0.17413
8.15292	0.544702		8.15201	0.326078		7.83264	0.215528		7.82722	0.172416
8.16111	0.529765		8.1602	0.316419		7.84083	0.215768		7.83541	0.170609
8.1693	0.515053		8.16839	0.307047		7.84902	0.215995		7.8436	0.16872
8.17749	0.500579		8.17658	0.297958		7.85721	0.216106		7.85179	0.166696
8.18568	0.486356		8.18477	0.289145		7.8654	0.215874		7.85998	0.16458
8.19387	0.472392		8.19296	0.280603		7.87359	0.215422		7.86817	0.162538
8.20206	0.458695		8.20115	0.272327		7.88178	0.214928		7.87636	0.160641
8.21025	0.445274		8.20934	0.264314		7.88997	0.214272		7.88455	0.158825
8.21844	0.432133		8.21753	0.25656		7.89816	0.213346		7.89274	0.157043
8.22663	0.419277		8.22572	0.24906		7.90635	0.212269		7.90093	0.155247
8.23482	0.406714		8.23391	0.241809		7.91454	0.211066		7.90912	0.153408
8.24301	0.394447		8.2421	0.234798		7.92273	0.209648		7.91731	0.151435
8.2512	0.382474		8.25029	0.22802		7.93092	0.208033		7.9255	0.149329
8.25939	0.370797		8.25848	0.221466		7.93911	0.206379		7.93369	0.147295
8.26758	0.35942		8.26667	0.215131		7.94729	0.204608		7.94188	0.145306
8.27577	0.348344		8.27486	0.209007		7.95548	0.202624		7.95007	0.143278
8.28396	0.337567		8.28305	0.203086		7.96367	0.200602		7.95826	0.141067
8.29215	0.327085		8.29124	0.197367		7.97186	0.198653		7.96645	0.138703
8.30034	0.316897		8.29943	0.191842		7.98005	0.19679		7.97463	0.136414
8.30853	0.307		8.30762	0.186508		7.98824	0.194872		7.98282	0.134266
8.31672	0.297393		8.31581	0.181359		7.99643	0.19279		7.99101	0.132234
8.32491	0.288071		8.324	0.176389		8.00462	0.190613		7.9992	0.129956
8.3331	0.279031		8.33219	0.17159		8.01281	0.188389		8.00739	0.127411
8.34129	0.27027		8.34038	0.166956		8.021	0.185934		8.01558	0.124811
8.34947	0.261779		8.34857	0.162483		8.02919	0.183351		8.02377	0.122284
8.35766	0.253554		8.35676	0.15817		8.03738	0.180688		8.03196	0.119864
8.36585	0.245591		8.36495	0.154011		8.04557	0.177923		8.04015	0.117537
8.37404	0.237884		8.37314	0.149999		8.05376	0.175113		8.04834	0.115262
8.38223	0.230425		8.38133	0.146126		8.06195	0.172324		8.05653	0.112949
8.39042	0.223211		8.38952	0.14239		8.07014	0.169572		8.06472	0.110665
8.39861	0.216239		8.39771	0.138784		8.07833	0.166737		8.07291	0.108406
8.4068	0.209505		8.4059	0.135304		8.08652	0.163872		8.0811	0.10612
8.41499	0.202999		8.41409	0.131942		8.09471	0.161076		8.08929	0.103838
8.42318	0.196713		8.42228	0.128697		8.1029	0.158357		8.09748	0.10158
8.43137	0.190642		8.43047	0.125564		8.11109	0.15566		8.10567	0.0993602
8.43956	0.184783		8.43866	0.12254		8.11928	0.153045		8.11386	0.09725
8.44775	0.179126		8.44685	0.119622		8.12747	0.150424		8.12205	0.0952815
8.45594	0.173665		8.45504	0.116809		8.13566	0.147915		8.13024	0.0933611
8.46413	0.168393		8.46322	0.114094		8.14385	0.145596		8.13843	0.0914301
8.47232	0.163309		8.47141	0.111469		8.15204	0.143153		8.14662	0.0894107
8.48051	0.158409		8.4796	0.108935		8.16023	0.140416		8.15481	0.0872987
8.4887	0.153685		8.48779	0.10649		8.16842	0.137484		8.163	0.0853703
8.49689	0.149133		8.49598	0.104129		8.17661	0.134563		8.17119	0.0836907
8.50508	0.144746		8.50417	0.101848		8.1848	0.131729		8.17938	0.0821493
8.51327	0.140519		8.51236	0.0996476		8.19299	0.128987		8.18757	0.08062
8.52146	0.136446		8.52055	0.0975239		8.20118	0.12633		8.19576	0.0790433
8.52965	0.132519		8.52874	0.0954718		8.20937	0.123628		8.20395	0.0774212
8.53784	0.128734		8.53693	0.0934881		8.21756	0.120838		8.21214	0.0759182
8.54603	0.125086		8.54512	0.0915686		8.22575	0.118021		8.22033	0.0745293
8.55422	0.121572		8.55331	0.0897095		8.23394	0.115241		8.22852	0.0731782
8.56241	0.118184		8.5615	0.0879093		8.24213	0.112604		8.23671	0.071501
8.5706	0.114918		8.56969	0.0861677		8.25032	0.110155		8.2449	0.0696667
8.57879	0.111777		8.57788	0.0844852		8.25851	0.107883		8.25309	0.0679329
8.58698	0.108753		8.58607	0.0828591		8.2667	0.10573		8.26128	0.0662861
8.59517	0.105839		8.59426	0.0812852		8.27489	0.103658		8.26947	0.0649567
8.60336	0.103033		8.60245	0.0797605		8.28308	0.101503		8.27766	0.0638198
8.61155	0.100329		8.61064	0.0782814		8.29127	0.0992993		8.28585	0.0626916
8.61974	0.0977219		8.61883	0.0768448		8.29946	0.0970924		8.29404	0.0612434
8.62793	0.095206		8.62702	0.075447		8.30765	0.0948538		8.30223	0.0595465
8.63612	0.0927782		8.63521	0.0740852		8.31584	0.0926182		8.31042	0.057862
8.64431	0.0904351		8.6434	0.0727594		8.32402	0.0904308		8.31861	0.0562461
8.6525	0.0881752		8.65159	0.07147		8.33221	0.0881827		8.3268	0.0547024
8.66069	0.0859983		8.65978	0.0702156		8.3404	0.0859909		8.33499	0.0532287
8.66888	0.0839		8.66797	0.0689969		8.34859	0.0841336		8.34317	0.0518088
8.67707	0.081876		8.67616	0.0678112		8.35678	0.0825373		8.35136	0.0504043
8.68526	0.0799219		8.68435	0.0666521		8.36497	0.0808193		8.35955	0.0489891
8.69345	0.078034		8.69254	0.0655194		8.37316	0.0788141		8.36774	0.0475911
8.70164	0.0762081		8.70073	0.0644124		8.38135	0.0766385		8.37593	0.0462456
8.70983	0.0744416		8.70892	0.063331		8.38954	0.0744957		8.38412	0.0450047
8.71802	0.0727344		8.71711	0.0622769		8.39773	0.072538		8.39231	0.0438668
8.72621	0.0710829		8.7253	0.0612475		8.40592	0.0707389		8.4005	0.0427868
8.73439	0.0694845		8.73349	0.0602408		8.41411	0.0690489		8.40869	0.041746
8.74258	0.0679389		8.74168	0.0592551		8.4223	0.0674324		8.41688	0.0407362
8.75077	0.0664451		8.74987	0.0582898		8.43049	0.0658655		8.42507	0.039751
8.75896	0.0650008		8.75806	0.0573433		8.43868	0.0642651		8.43326	0.0387121
8.76715	0.0636006		8.76625	0.0564162		8.44687	0.062608		8.44145	0.0376433
8.77534	0.0622415		8.77444	0.0555111		8.45506	0.0609696		8.44964	0.0366171
8.78353	0.0609223		8.78263	0.0546243		8.46325	0.0594672		8.45783	0.0356654
8.79172	0.0596375		8.79082	0.0537549		8.47144	0.0581955		8.46602	0.0347703
8.79991	0.0583844		8.79901	0.0529032		8.47963	0.0568772		8.47421	0.0339124
8.8081	0.057166		8.8072	0.0520658		8.48782	0.0553242		8.4824	0.0330533
8.81629	0.0559846		8.81539	0.0512431		8.49601	0.0537038		8.49059	0.0321902
8.82448	0.054839		8.82358	0.050436		8.5042	0.0521483		8.49878	0.0313464
8.83267	0.0537274		8.83176	0.049642		8.51239	0.0506725		8.50697	0.0305343
8.84086	0.0526484		8.83995	0.0488606		8.52058	0.0492204		8.51516	0.029757
8.84905	0.0515997		8.84814	0.0480903		8.52877	0.0477914		8.52335	0.0290088
8.85724	0.050576		8.85633	0.0473315		8.53696	0.0464064		8.53154	0.0283022
8.86543	0.0495765		8.86452	0.0465858		8.54515	0.0450413		8.53973	0.0275982
8.87362	0.048604		8.87271	0.0458511		8.55334	0.0437315		8.54792	0.0268663
8.88181	0.0476593		8.8809	0.0451252		8.56153	0.0424968		8.55611	0.0261356
8.89	0.0467404		8.88909	0.0444087		8.56972	0.0413264		8.5643	0.0254284
8.89819	0.0458417		8.89728	0.0437028		8.57791	0.0401871		8.57249	0.0247462
8.90638	0.0449614		8.90547	0.0430059		8.5861	0.0390681		8.58068	0.0240662
8.91457	0.0441025		8.91366	0.0423191		8.59429	0.0379743		8.58887	0.0233994
8.92276	0.0432652		8.92185	0.0416459		8.60248	0.0368554		8.59706	0.0227639
8.93095	0.042444		8.93004	0.0409856		8.61067	0.0357297		8.60525	0.0221858
8.93914	0.0416363		8.93823	0.0403396		8.61886	0.0346424		8.61344	0.0216701
8.94733	0.0408468		8.94642	0.0397087		8.62705	0.0336075		8.62163	0.0212078
8.95552	0.040078		8.95461	0.0390901		8.63524	0.0327659		8.62982	0.0207819
8.96371	0.0393281		8.9628	0.0384853		8.64343	0.0321214		8.63801	0.020353
8.9719	0.038597		8.97099	0.0378952		8.65162	0.0315028		8.6462	0.0199023
8.98009	0.0378846		8.97918	0.0373175		8.65981	0.0308356		8.65439	0.0193901
8.98828	0.0371912		8.98737	0.0367494		8.668	0.0300472		8.66258	0.0188655
8.99647	0.0365133		8.99556	0.0361893		8.67619	0.0291732		8.67077	0.0183921
9.00466	0.0358481		9.00375	0.0356386		8.68438	0.0283608		8.67896	0.0179609
9.01285	0.0351959		9.01194	0.0351001		8.69257	0.027629		8.68715	0.0175588
9.02104	0.0345549		9.02013	0.0345731		8.70076	0.0269249		8.69534	0.0172294
9.02923	0.033926		9.02832	0.0340538		8.70894	0.0262321		8.70353	0.0169997
9.03742	0.0333127		9.03651	0.033542		8.71713	0.0256402		8.71172	0.0168207
9.04561	0.0327167		9.0447	0.0330392		8.72532	0.0251301		8.7199	0.0165915
9.0538	0.0321353		9.05289	0.0325463		8.73351	0.0246505		8.72809	0.0162702
9.06199	0.0315667		9.06108	0.0320621		8.7417	0.0242054		8.73628	0.0158905
9.07018	0.0310137		9.06927	0.0315847		8.74989	0.0237964		8.74447	0.015656
9.07837	0.0304769		9.07746	0.031115		8.75808	0.0234315		8.75266	0.0155415
9.08656	0.0299536		9.08565	0.030655		8.76627	0.0231105		8.76085	0.015455
9.09475	0.0294414		9.09384	0.030204		8.77446	0.0227976		8.76904	0.0156482
9.10294	0.0289388		9.10203	0.029761		8.78265	0.0224727		8.77723	0.0160096
9.11112	0.0284462		9.11022	0.0293265		8.79084	0.0221253		8.78542	0.0163627
9.11931	0.0279626		9.11841	0.0289018		8.79903	0.0217492		8.79361	0.016801
9.1275	0.0274881		9.1266	0.0284857		8.80722	0.0212977		8.8018	0.0171372
9.13569	0.0270235		9.13479	0.028075		8.81541	0.0207771		8.80999	0.0172178
9.14388	0.0265689		9.14298	0.0276708		8.8236	0.0202515		8.81818	0.016889
9.15207	0.0261251		9.15117	0.0272745		8.83179	0.0197814		8.82637	0.0163454
9.16026	0.025691		9.15936	0.0268873		8.83998	0.0193296		8.83456	0.0158059
9.16845	0.0252644		9.16755	0.0265087		8.84817	0.0188581		8.84275	0.0152754
9.17664	0.0248462		9.17574	0.0261364		8.85636	0.0183369		8.85094	0.014763
9.18483	0.0244386		9.18393	0.0257695		8.86455	0.0177384		8.85913	0.0142998
9.19302	0.02404		9.19212	0.0254077		8.87274	0.0171456		8.86732	0.0138968
9.20121	0.0236487		9.2003	0.0250536		8.88093	0.0165961		8.87551	0.013561
9.2094	0.0232651		9.20849	0.0247094		8.88912	0.016076		8.8837	0.0132968
9.21759	0.0228902		9.21668	0.0243728		8.89731	0.0155774		8.89189	0.0132758
9.22578	0.0225227		9.22487	0.0240426		8.9055	0.0150767		8.90008	0.0133388
9.23397	0.0221625		9.23306	0.0237173		8.91369	0.0145353		8.90827	0.0133127
9.24216	0.0218092		9.24125	0.0233938		8.92188	0.0139932		8.91646	0.0131314
9.25035	0.0214632		9.24944	0.0230706		8.93007	0.0134828		8.92465	0.0128743
9.25854	0.021128		9.25763	0.0227504		8.93826	0.0130001		8.93284	0.012621
9.26673	0.0208035		9.26582	0.0224366		8.94645	0.0125384		8.94103	0.0123453
9.27492	0.0204879		9.27401	0.0221294		8.95464	0.0121044		8.94922	0.0121891
9.28311	0.0201799		9.2822	0.0218315		8.96283	0.0118164		8.95741	0.0120874
9.2913	0.0198794		9.29039	0.0215448		8.97102	0.011667		8.9656	0.0119326
9.29949	0.0195887		9.29858	0.0212658		8.97921	0.0115573		8.97379	0.011604
9.30768	0.0193051		9.30677	0.0209926		8.9874	0.0114562		8.98198	0.0111862
9.31587	0.0190251		9.31496	0.0207256		8.99559	0.0114123		8.99017	0.0108328
9.32406	0.0187477		9.32315	0.0204658		9.00378	0.0113184		8.99836	0.0105307
9.33225	0.0184726		9.33134	0.020212		9.01197	0.0110896		9.00655	0.0102249
9.34044	0.0182046		9.33953	0.0199623		9.02016	0.0107763		9.01474	0.00989922
9.34863	0.0179458		9.34772	0.0197182		9.02835	0.0104485		9.02293	0.00955317
9.35682	0.0176938		9.35591	0.0194801		9.03654	0.0101507		9.03112	0.00921043
9.36501	0.0174477		9.3641	0.019246		9.04473	0.00988548		9.03931	0.0088955
9.3732	0.0172069		9.37229	0.0190151		9.05292	0.00963949		9.0475	0.0085953
9.38139	0.0169716		9.38048	0.0187864		9.06111	0.00939829		9.05569	0.0082978
9.38958	0.0167427		9.38867	0.0185593		9.0693	0.0091556		9.06388	0.00800973
9.39777	0.0165181		9.39686	0.0183356		9.07749	0.00890264		9.07207	0.00778703
9.40596	0.0162974		9.40505	0.0181144		9.08568	0.00868075		9.08026	0.00760943
9.41415	0.0160825		9.41324	0.0178965		9.09386	0.00848344		9.08844	0.00741834
9.42234	0.0158728		9.42143	0.017683		9.10205	0.00828604		9.09663	0.00719963
9.43053	0.0156673		9.42962	0.017469		9.11024	0.00800707		9.10482	0.00696539
9.43872	0.0154647		9.43781	0.0172541		9.11843	0.00774873		9.11301	0.00672312
9.44691	0.0152664		9.446	0.0170413		9.12662	0.00759491		9.1212	0.00644016
9.4551	0.0150717		9.45419	0.016831		9.13481	0.00747399		9.12939	0.00616601
9.46329	0.0148766		9.46238	0.016625		9.143	0.00734618		9.13758	0.00591773
9.47148	0.0146814		9.47057	0.0164242		9.15119	0.0071933		9.14577	0.00567643
9.47967	0.0144894		9.47876	0.0162285		9.15938	0.00697771		9.15396	0.00543225
9.48786	0.0143		9.48695	0.0160378		9.16757	0.00681932		9.16215	0.00519904
9.49604	0.0141107		9.49514	0.0158519		9.17576	0.00675168		9.17034	0.0050078
9.50423	0.0139205		9.50333	0.0156685		9.18395	0.00666168		9.17853	0.00493582
9.51242	0.0137312		9.51152	0.0154842		9.19214	0.00650161		9.18672	0.00495288
9.52061	0.0135434		9.51971	0.0152991		9.20033	0.00629837		9.19491	0.00500994
9.5288	0.0133585		9.5279	0.0151143		9.20852	0.00613897		9.2031	0.00504869
9.53699	0.0131779		9.53609	0.0149289		9.21671	0.00613683		9.21129	0.00503336
9.54518	0.0129984		9.54428	0.0147413		9.2249	0.00619018		9.21948	0.00489075
9.55337	0.0128212		9.55247	0.0145529		9.23309	0.00620525		9.22767	0.00478663
9.56156	0.012649		9.56066	0.0143657		9.24128	0.00614724		9.23586	0.00491275
9.56975	0.0124774		9.56884	0.0141798		9.24947	0.00598701		9.24405	0.00529419
9.57794	0.0123063		9.57703	0.0139958		9.25766	0.00576074		9.25224	0.00581181
9.58613	0.0121388		9.58522	0.0138128		9.26585	0.00551219		9.26043	0.00628204
9.59432	0.0119752		9.59341	0.013628		9.27404	0.0052793		9.26862	0.00663625
9.60251	0.011813		9.6016	0.0134432		9.28223	0.0053369		9.27681	0.00674053
9.6107	0.0116503		9.60979	0.0132613		9.29042	0.00565834		9.285	0.00679558
9.61889	0.0114872		9.61798	0.0130812		9.29861	0.00606474		9.29319	0.00709789
9.62708	0.0113241		9.62617	0.0129019		9.3068	0.00640576		9.30138	0.00754908
9.63527	0.0111643		9.63436	0.0127207		9.31499	0.00660971		9.30957	0.0078755
9.64346	0.0110074		9.64255	0.0125368		9.32318	0.00650754		9.31776	0.00797788
9.65165	0.0108483		9.65074	0.0123524		9.33137	0.00628341		9.32595	0.00776336
9.65984	0.0106884		9.65893	0.0121693		9.33956	0.00611316		9.33414	0.0073574
9.66803	0.0105303		9.66712	0.0119859		9.34775	0.0059858		9.34233	0.00692209
9.67622	0.0103719		9.67531	0.0118008		9.35594	0.00611767		9.35052	0.00649861
9.68441	0.0102138		9.6835	0.0116166		9.36413	0.00640626		9.35871	0.00610115
9.6926	0.0100564		9.69169	0.0114373		9.37232	0.00689024		9.3669	0.00573166
9.70079	0.00989854		9.69988	0.0112619		9.38051	0.00741093		9.37509	0.00552103
9.70898	0.00974233		9.70807	0.0110858		9.3887	0.00778604		9.38328	0.00544151
9.71717	0.00958917		9.71626	0.010909		9.39689	0.00778752		9.39147	0.00539361
9.72536	0.00943653		9.72445	0.0107357		9.40508	0.00754319		9.39966	0.00532009
9.73355	0.00928246		9.73264	0.0105667		9.41327	0.00730669		9.40785	0.00519657
9.74174	0.00912764		9.74083	0.0103987		9.42146	0.00709961		9.41604	0.00498713
9.74993	0.00897356		9.74902	0.0102287		9.42965	0.00687956		9.42423	0.0047587
9.75812	0.00881874		9.75721	0.0100584		9.43784	0.00663105		9.43242	0.00470737
9.76631	0.008664		9.7654	0.00989204		9.44603	0.00635923		9.44061	0.00480858
9.7745	0.00851341		9.77359	0.00972906		9.45422	0.00610817		9.4488	0.0048585
9.78269	0.00836403		9.78178	0.00956818		9.46241	0.0059042		9.45698	0.00477756
9.79088	0.00821346		9.78997	0.00940734		9.47059	0.00589028		9.46517	0.00464594
9.79907	0.0080661		9.79816	0.00924583		9.47878	0.00597193		9.47336	0.00459098
9.80726	0.0079239		9.80635	0.0090848		9.48697	0.00602722		9.48155	0.00461161
9.81545	0.0077859		9.81454	0.00892322		9.49516	0.00589633		9.48974	0.00464723
9.82364	0.00765001		9.82273	0.00876292		9.50335	0.00567087		9.49793	0.00467915
9.83183	0.00751527		9.83092	0.00860414		9.51154	0.00551394		9.50612	0.00458652
9.84002	0.00738239		9.83911	0.00844642		9.51973	0.005446		9.51431	0.00458048
9.84821	0.0072514		9.8473	0.00829303		9.52792	0.00539357		9.5225	0.00468954
9.8564	0.00712364		9.85549	0.00814448		9.53611	0.0053111		9.53069	0.00476477
9.86459	0.00699902		9.86368	0.00799911		9.5443	0.00513905		9.53888	0.00477774
9.87277	0.00687703		9.87187	0.00785672		9.55249	0.00489085		9.54707	0.00468667
9.88096	0.00675848		9.88006	0.00771623		9.56068	0.00469337		9.55526	0.00456928
9.88915	0.00664463		9.88825	0.00757718		9.56887	0.0045863		9.56345	0.00461645
9.89734	0.0065358		9.89644	0.00744049		9.57706	0.00451788		9.57164	0.00470238
9.90553	0.00642846		9.90463	0.00730592		9.58525	0.00441593		9.57983	0.00469611
9.91372	0.00632168		9.91282	0.00717347		9.59344	0.00425192		9.58802	0.00447083
9.92191	0.00621548		9.92101	0.00704506		9.60163	0.00403343		9.59621	0.00414905
9.9301	0.00611028		9.9292	0.00691935		9.60982	0.00384079		9.6044	0.0038554
9.93829	0.00600703		9.93738	0.0067942		9.61801	0.00367237		9.61259	0.00358412
9.94648	0.00590686		9.94557	0.00667017		9.6262	0.00349521		9.62078	0.00337167
9.95467	0.00581125		9.95376	0.00654717		9.63439	0.0032923		9.62897	0.00340686
9.96286	0.00572065		9.96195	0.00642447		9.64258	0.00304383		9.63716	0.00364136
9.97105	0.00563441		9.97014	0.00630142		9.65077	0.00278547		9.64535	0.00383801
9.97924	0.00555233		9.97833	0.00617838		9.65896	0.00254377		9.65354	0.00391152
9.98743	0.00547435		9.98652	0.00605589		9.66715	0.00231667		9.66173	0.00377108
9.99562	0.00539819		9.99471	0.00593509		9.67534	0.00210267		9.66992	0.00361023
10.0038	0.00532171		10.0029	0.00581626		9.68353	0.00192512		9.67811	0.0035339
10.012	0.00524564		10.0111	0.00569981		9.69172	0.00181379		9.6863	0.00350224
10.0202	0.00517034		10.0193	0.00558572		9.69991	0.00172725		9.69449	0.00352757
10.0284	0.00509399		10.0275	0.00547694		9.7081	0.00163264		9.70268	0.00358179
10.0366	0.00501774		10.0357	0.0053741		9.71629	0.00152183		9.71087	0.00361281
10.0448	0.00494308		10.0439	0.00527609		9.72448	0.00143129		9.71906	0.00360304
10.053	0.00486974		10.052	0.00518244		9.73267	0.00142221		9.72725	0.00347582
10.0611	0.00479692		10.0602	0.00509016		9.74086	0.00173614		9.73544	0.00322514
10.0693	0.00472481		10.0684	0.00499557		9.74905	0.00218535		9.74363	0.00309131
10.0775	0.00465533		10.0766	0.00489695		9.75724	0.00255773		9.75182	0.00306726
10.0857	0.00458936		10.0848	0.0047971		9.76543	0.00276473		9.76001	0.00302916
10.0939	0.00452458		10.093	0.0046998		9.77362	0.00287787		9.7682	0.00295799
10.1021	0.00446059		10.1012	0.00460559		9.78181	0.00293935		9.77639	0.00281223
10.1103	0.00439709		10.1094	0.00451544		9.79	0.00292538		9.78458	0.00265381
10.1185	0.00433136		10.1176	0.00442996		9.79819	0.00289381		9.79277	0.00258257
10.1267	0.00426604		10.1257	0.00434824		9.80638	0.0028751		9.80096	0.00265817
10.1348	0.00420348		10.1339	0.00426967		9.81457	0.00286682		9.80915	0.00279286
10.143	0.00414274		10.1421	0.00419196		9.82276	0.00307831		9.81734	0.00291621
10.1512	0.00408205		10.1503	0.00411386		9.83095	0.00335026		9.82552	0.00299171
10.1594	0.00401878		10.1585	0.00403507		9.83914	0.00349551		9.83371	0.00309513
10.1676	0.003955		10.1667	0.00395779		9.84733	0.00343861		9.8419	0.0032877
10.1758	0.00389427		10.1749	0.00388352		9.85551	0.00320672		9.85009	0.0035618
10.184	0.00383824		10.1831	0.00381017		9.8637	0.00292059		9.85828	0.00403004
10.1922	0.00378739		10.1913	0.0037377		9.87189	0.00263235		9.86647	0.00449815
10.2004	0.00374069		10.1995	0.00366685		9.88008	0.00237122		9.87466	0.00479574
10.2086	0.00369682		10.2076	0.00359655		9.88827	0.00232036		9.88285	0.00471268
10.2167	0.00365499		10.2158	0.00352721		9.89646	0.00253928		9.89104	0.00453242
10.2249	0.00361492		10.224	0.00346013		9.90465	0.00281111		9.89923	0.00438602
10.2331	0.00357658		10.2322	0.0033956		9.91284	0.00301738		9.90742	0.00418403
10.2413	0.00353991		10.2404	0.00333178		9.92103	0.00312915		9.91561	0.00398115
10.2495	0.00350434		10.2486	0.00326449		9.92922	0.00306557		9.9238	0.00388121
10.2577	0.00346749		10.2568	0.0031925		9.93741	0.00302819		9.93199	0.00382953
10.2659	0.00342896		10.265	0.00311816		9.9456	0.00307827		9.94018	0.00376194
10.2741	0.00338995		10.2732	0.0030425		9.95379	0.00303764		9.94837	0.0036764
10.2823	0.00334977		10.2814	0.00296724		9.96198	0.00283672		9.95656	0.00357154
10.2905	0.00330858		10.2895	0.00289371		9.97017	0.00256389		9.96475	0.00337702
10.2986	0.00326746		10.2977	0.00282153		9.97836	0.00231285		9.97294	0.00314284
10.3068	0.00322445		10.3059	0.00275035		9.98655	0.00208277		9.98113	0.00300073
10.315	0.00317636		10.3141	0.00268111		9.99474	0.00185649		9.98932	0.00296032
10.3232	0.00312699		10.3223	0.00261436		10.0029	0.00161908		9.99751	0.00297258
10.3314	0.00307967		10.3305	0.00254751		10.0111	0.00142729		10.0057	0.00300731
10.3396	0.00303443		10.3387	0.00248077		10.0193	0.00136782		10.0139	0.0030489
10.3478	0.00299139		10.3469	0.0024162		10.0275	0.00141505		10.0221	0.00300371
10.356	0.00295035		10.3551	0.00235423		10.0357	0.0014527		10.0303	0.00281951
10.3642	0.00291106		10.3633	0.00229213		10.0439	0.00142994		10.0385	0.0025832
10.3724	0.00287329		10.3714	0.0022309		10.0521	0.00132874		10.0466	0.00234854
10.3805	0.00283685		10.3796	0.00217213		10.0603	0.00115879		10.0548	0.00208843
10.3887	0.00279789		10.3878	0.00211303		10.0684	0.00098901		10.063	0.00180247
10.3969	0.00275766		10.396	0.0020509		10.0766	0.0008597		10.0712	0.00151693
10.4051	0.0027178		10.4042	0.00198683		10.0848	0.0008106		10.0794	0.00124137
10.4133	0.00267761		10.4124	0.00192333		10.093	0.00079008		10.0876	0.00101424
10.4215	0.00263552		10.4206	0.00185888		10.1012	0.00074993		10.0958	0.00125608
10.4297	0.00258953		10.4288	0.00179076		10.1094	0.00066811		10.104	0.00172376
10.4379	0.00254127		10.437	0.00171996		10.1176	0.00055837		10.1122	0.00209523
10.4461	0.00249376		10.4452	0.00164954		10.1258	0.00110684		10.1204	0.00219521
10.4542	0.00244763		10.4533	0.00157821		10.134	0.00203767		10.1285	0.00216653
10.4624	0.00240238		10.4615	0.00150449		10.1422	0.00289277		10.1367	0.00207921
10.4706	0.00235918		10.4697	0.00143162		10.1503	0.00352096		10.1449	0.00187533
10.4788	0.00231851		10.4779	0.0013615		10.1585	0.00350676		10.1531	0.00159441
10.487	0.00227968		10.4861	0.00129355		10.1667	0.00316694		10.1613	0.00140007
10.4952	0.00224236		10.4943	0.00122698		10.1749	0.0032684		10.1695	0.00161056
10.5034	0.00220658		10.5025	0.00116234		10.1831	0.00356297		10.1777	0.00192252
10.5116	0.0021713		10.5107	0.00109899		10.1913	0.00371352		10.1859	0.00204881
10.5198	0.00213544		10.5189	0.00103745		10.1995	0.0036037		10.1941	0.00186916
10.528	0.0021002		10.527	0.00097841		10.2077	0.00337224		10.2023	0.00165772
10.5361	0.00206632		10.5352	0.00092169		10.2159	0.00314865		10.2104	0.00160068
10.5443	0.00203309		10.5434	0.0008667		10.2241	0.00292658		10.2186	0.00158721
10.5525	0.00199871		10.5516	0.00081306		10.2322	0.00268884		10.2268	0.00156332
10.5607	0.00196451		10.5598	0.00076009		10.2404	0.00247574		10.235	0.00149892
10.5689	0.00193107		10.568	0.00070608		10.2486	0.00274054		10.2432	0.00138959
10.5771	0.00189783		10.5762	0.00064976		10.2568	0.00329348		10.2514	0.00124653
10.5853	0.00186429		10.5844	0.0005898		10.265	0.00371812		10.2596	0.00110246
10.5935	0.00182852		10.5926	0.00052649		10.2732	0.00394494		10.2678	0.00108911
10.6017	0.00178845		10.6008	0.00046147		10.2814	0.00398486		10.276	0.00116505
10.6099	0.00174761		10.6089	0.00039969		10.2896	0.00477374		10.2842	0.00125678
10.618	0.00170866		10.6171	0.00034351		10.2978	0.00591399		10.2923	0.00143268
10.6262	0.00166877		10.6253	0.00029148		10.306	0.00676456		10.3005	0.00193237
10.6344	0.00163017		10.6335	0.00024185		10.3141	0.00710877		10.3087	0.00251887
10.6426	0.00159816		10.6417	0.00019392		10.3223	0.00683625		10.3169	0.0029601
10.6508	0.00157079		10.6499	0.00014761		10.3305	0.00632504		10.3251	0.00308821
10.659	0.00154513		10.6581	0.0001027		10.3387	0.00585896		10.3333	0.00304523
10.6672	0.00152023		10.6663	5.9e-05		10.3469	0.00558443		10.3415	0.00299472
10.6754	0.00149567		10.6745	1.39e-05		10.3551	0.00538528		10.3497	0.00292014
10.6836	0.00147156		10.6827	-3.31e-05		10.3633	0.00514074		10.3579	0.00279688
10.6918	0.00144661		10.6908	-8.21e-05		10.3715	0.00487745		10.3661	0.00265493
10.6999	0.00141735		10.699	-0.0001319		10.3797	0.00461153		10.3742	0.00247354
10.7081	0.00138438		10.7072	-0.0001821		10.3879	0.00428071		10.3824	0.00222857
10.7163	0.00135066		10.7154	-0.0002361		10.396	0.00392161		10.3906	0.00206462
10.7245	0.0013168		10.7236	-0.000293		10.4042	0.00364428		10.3988	0.00192572
10.7327	0.00128209		10.7318	-0.000347		10.4124	0.0034487		10.407	0.00171907
10.7409	0.00124829		10.74	-0.0003978		10.4206	0.00323152		10.4152	0.00148357
10.7491	0.00121591		10.7482	-0.0004467		10.4288	0.00294464		10.4234	0.00122155
10.7573	0.00118437		10.7564	-0.0004945		10.437	0.00264828		10.4316	0.00105926
10.7655	0.00115321		10.7646	-0.0005412		10.4452	0.00237475		10.4398	0.00112191
10.7737	0.00112281		10.7727	-0.0005879		10.4534	0.00211844		10.4479	0.00134188
10.7818	0.00109297		10.7809	-0.0006377		10.4616	0.00187999		10.4561	0.00161604
10.79	0.00106327		10.7891	-0.0006916		10.4697	0.00194871		10.4643	0.00179854
10.7982	0.00103279		10.7973	-0.0007479		10.4779	0.00223681		10.4725	0.00181909
10.8064	0.00100148		10.8055	-0.000803		10.4861	0.00237478		10.4807	0.00167451
10.8146	0.00097045		10.8137	-0.0008555		10.4943	0.00224884		10.4889	0.00144991
10.8228	0.00094017		10.8219	-0.0009058		10.5025	0.00204841		10.4971	0.00120705
10.831	0.0009083		10.8301	-0.0009522		10.5107	0.00241058		10.5053	0.00094873
10.8392	0.00087316		10.8383	-0.000996		10.5189	0.00326065		10.5135	0.00064754
10.8474	0.00083489		10.8465	-0.0010391		10.5271	0.00405268		10.5217	0.00037296
10.8555	0.00079614		10.8546	-0.0010825		10.5353	0.00461113		10.5298	0.00015828
10.8637	0.00075947		10.8628	-0.0011293		10.5435	0.00475067		10.538	-2.51e-05
10.8719	0.00072519		10.871	-0.0011799		10.5516	0.00467417		10.5462	-0.0001863
10.8801	0.00069304		10.8792	-0.0012323		10.5598	0.00459226		10.5544	-0.000271
10.8883	0.0006629		10.8874	-0.0012862		10.568	0.00442183		10.5626	-0.0001408
10.8965	0.00063397		10.8956	-0.0013404		10.5762	0.0044311		10.5708	0.00032927
10.9047	0.00060578		10.9038	-0.0013949		10.5844	0.00459729		10.579	0.00088936
10.9129	0.00057773		10.912	-0.0014509		10.5926	0.00469423		10.5872	0.00135407
10.9211	0.00054808		10.9202	-0.0015065		10.6008	0.00467504		10.5954	0.0015123
10.9293	0.00051635		10.9283	-0.0015606		10.609	0.00443695		10.6036	0.0014823
10.9374	0.00048694		10.9365	-0.0016139		10.6172	0.00411927		10.6117	0.00142891
10.9456	0.00046283		10.9447	-0.0016678		10.6254	0.00412489		10.6199	0.00119201
10.9538	0.0004416		10.9529	-0.0017229		10.6335	0.00442013		10.6281	0.00081971
10.962	0.000421		10.9611	-0.0017801		10.6417	0.00486444		10.6363	0.00045123
10.9702	0.00040064		10.9693	-0.001837		10.6499	0.00537424		10.6445	0.00011486
10.9784	0.00037873		10.9775	-0.0018923		10.6581	0.00586437		10.6527	-0.0001891
10.9866	0.00035491		10.9857	-0.001949		10.6663	0.00631232		10.6609	-0.0004126
10.9948	0.00032854		10.9939	-0.002007		10.6745	0.00645103		10.6691	-0.0004113
11.003	0.00029946		11.0021	-0.0020648		10.6827	0.00630297		10.6773	-0.0003252
11.0112	0.00027021		11.0102	-0.0021216		10.6909	0.00600603		10.6855	-0.000289
11.0193	0.00024167		11.0184	-0.0021753		10.6991	0.00559809		10.6936	-0.0001266
11.0275	0.00021266		11.0266	-0.0022255		10.7073	0.00519167		10.7018	0.00020107
11.0357	0.00018248		11.0348	-0.0022729		10.7154	0.00492646		10.71	0.00049613
11.0439	0.00015305		11.043	-0.0023169		10.7236	0.00476087		10.7182	0.00066547
11.0521	0.0001252		11.0512	-0.0023585		10.7318	0.00457966		10.7264	0.00072716
11.0603	9.81e-05		11.0594	-0.0023988		10.74	0.00434857		10.7346	0.00068572
11.0685	7.14e-05		11.0676	-0.0024405		10.7482	0.00403947		10.7428	0.00054124
11.0767	4.57e-05		11.0758	-0.0024832		10.7564	0.00370194		10.751	0.00030629
11.0849	2.13e-05		11.084	-0.0025255		10.7646	0.00349472		10.7592	0.00015778
11.0931	-8.79e-07		11.0921	-0.0025664		10.7728	0.00337666		10.7673	0.00031329
11.1012	-2.06e-05		11.1003	-0.0026057		10.781	0.00327248		10.7755	0.00069259
11.1094	-3.87e-05		11.1085	-0.0026439		10.7892	0.00318518		10.7837	0.00098023
11.1176	-5.55e-05		11.1167	-0.0026815		10.7973	0.00309624		10.7919	0.00104302
11.1258	-7.12e-05		11.1249	-0.0027188		10.8055	0.00299233		10.8001	0.00098843
11.134	-8.52e-05		11.1331	-0.0027555		10.8137	0.00282736		10.8083	0.00096756
11.1422	-9.78e-05		11.1413	-0.0027927		10.8219	0.00257807		10.8165	0.00097885
11.1504	-0.0001111		11.1495	-0.0028309		10.8301	0.00229766		10.8247	0.00098709
11.1586	-0.0001256		11.1577	-0.002869		10.8383	0.00206783		10.8329	0.00115176
11.1668	-0.0001416		11.1659	-0.0029065		10.8465	0.00194905		10.8411	0.0014035
11.175	-0.0001607		11.174	-0.0029453		10.8547	0.00189381		10.8492	0.00162975
11.1831	-0.0001836		11.1822	-0.0029856		10.8629	0.00185989		10.8574	0.00158309
11.1913	-0.0002104		11.1904	-0.0030267		10.871	0.00196402		10.8656	0.00128992
11.1995	-0.0002389		11.1986	-0.0030677		10.8792	0.00230796		10.8738	0.00094732
11.2077	-0.0002659		11.2068	-0.0031076		10.8874	0.00289822		10.882	0.00071029
11.2159	-0.0002912		11.215	-0.0031465		10.8956	0.00348602		10.8902	0.00057242
11.2241	-0.0003154		11.2232	-0.0031865		10.9038	0.00391758		10.8984	0.00046076
11.2323	-0.0003386		11.2314	-0.0032258		10.912	0.00393344		10.9066	0.00035922
11.2405	-0.0003608		11.2396	-0.0032617		10.9202	0.00371948		10.9148	0.00029222
11.2487	-0.0003821		11.2477	-0.0032954		10.9284	0.00350489		10.923	0.00037778
11.2568	-0.0004029		11.2559	-0.0033279		10.9366	0.00329099		10.9311	0.00049016
11.265	-0.0004232		11.2641	-0.0033595		10.9448	0.00317583		10.9393	0.0005073
11.2732	-0.000443		11.2723	-0.0033903		10.9529	0.00316218		10.9475	0.00031805
11.2814	-0.0004623		11.2805	-0.0034214		10.9611	0.00320857		10.9557	6.36e-05
11.2896	-0.0004816		11.2887	-0.0034526		10.9693	0.00324498		10.9639	-1.53e-05
11.2978	-0.0005024		11.2969	-0.0034859		10.9775	0.00322811		10.9721	0.00037557
11.306	-0.0005228		11.3051	-0.003522		10.9857	0.00305756		10.9803	0.00100287
11.3142	-0.000542		11.3133	-0.0035582		10.9939	0.0030825		10.9885	0.00160928
11.3224	-0.0005592		11.3215	-0.0035933		11.0021	0.00357321		10.9967	0.00204964
11.3306	-0.0005748		11.3296	-0.0036274		11.0103	0.00434813		11.0049	0.00224304
11.3387	-0.0005906		11.3378	-0.0036606		11.0185	0.00511911		11.013	0.0022351
11.3469	-0.0006071		11.346	-0.003693		11.0267	0.00577982		11.0212	0.00226802
11.3551	-0.0006239		11.3542	-0.0037239		11.0348	0.006338		11.0294	0.00235111
11.3633	-0.0006407		11.3624	-0.0037521		11.043	0.00679925		11.0376	0.00239907
11.3715	-0.0006608		11.3706	-0.0037772		11.0512	0.00697582		11.0458	0.00220233
11.3797	-0.0006846		11.3788	-0.0038008		11.0594	0.00685661		11.054	0.00180398
11.3879	-0.0007082		11.387	-0.0038242		11.0676	0.00675358		11.0622	0.00150321
11.3961	-0.0007287		11.3952	-0.0038476		11.0758	0.00675524		11.0704	0.00142163
11.4043	-0.0007468		11.4034	-0.0038729		11.084	0.00667593		11.0786	0.00145273
11.4125	-0.000763		11.4115	-0.0038996		11.0922	0.00642883		11.0868	0.00152574
11.4206	-0.0007781		11.4197	-0.0039269		11.1004	0.00599855		11.0949	0.00175119
11.4288	-0.0007926		11.4279	-0.0039552		11.1086	0.00557778		11.1031	0.00203401
11.437	-0.000807		11.4361	-0.0039878		11.1167	0.0052987		11.1113	0.00226637
11.4452	-0.0008231		11.4443	-0.0040247		11.1249	0.00510274		11.1195	0.00229083
11.4534	-0.0008407		11.4525	-0.0040632		11.1331	0.00492386		11.1277	0.00205202
11.4616	-0.0008589		11.4607	-0.0041007		11.1413	0.00474268		11.1359	0.00175494
11.4698	-0.0008799		11.4689	-0.0041365		11.1495	0.00442805		11.1441	0.00152054
11.478	-0.0009014		11.4771	-0.0041711		11.1577	0.00407031		11.1523	0.0014533
11.4862	-0.0009202		11.4853	-0.004205		11.1659	0.00398563		11.1605	0.00166946
11.4944	-0.0009346		11.4934	-0.0042394		11.1741	0.00428359		11.1686	0.00204137
11.5025	-0.000945		11.5016	-0.0042738		11.1823	0.00482454		11.1768	0.0023545
11.5107	-0.0009534		11.5098	-0.0043076		11.1904	0.0054786		11.185	0.00254077
11.5189	-0.0009611		11.518	-0.0043413		11.1986	0.00621033		11.1932	0.00249846
11.5271	-0.0009681		11.5262	-0.0043744		11.2068	0.00688666		11.2014	0.00222701
11.5353	-0.0009749		11.5344	-0.0044053		11.215	0.00742538		11.2096	0.00191454
11.5435	-0.0009817		11.5426	-0.0044336		11.2232	0.00755804		11.2178	0.00174739
11.5517	-0.0009887		11.5508	-0.0044605		11.2314	0.00734016		11.226	0.00180194
11.5599	-0.0009951		11.559	-0.0044866		11.2396	0.00703054		11.2342	0.00198907
11.5681	-0.0010005		11.5672	-0.0045125		11.2478	0.00678763		11.2424	0.00207205
11.5763	-0.0010054		11.5753	-0.0045367		11.256	0.00669697		11.2505	0.00194751
11.5844	-0.0010105		11.5835	-0.0045597		11.2642	0.00670259		11.2587	0.00175009
11.5926	-0.0010162		11.5917	-0.0045824		11.2723	0.00675422		11.2669	0.00154331
11.6008	-0.0010206		11.5999	-0.0046059		11.2805	0.00684293		11.2751	0.00131564
11.609	-0.0010229		11.6081	-0.0046318		11.2887	0.0069574		11.2833	0.00112944
11.6172	-0.001025		11.6163	-0.00466		11.2969	0.0070696		11.2915	0.00097253
11.6254	-0.0010276		11.6245	-0.004691		11.3051	0.00716234		11.2997	0.00081108
11.6336	-0.0010315		11.6327	-0.0047254		11.3133	0.00698884		11.3079	0.00065845
11.6418	-0.001036		11.6409	-0.0047583		11.3215	0.00669833		11.3161	0.00055085
11.65	-0.0010394		11.649	-0.0047885		11.3297	0.00648795		11.3243	0.00063634
11.6581	-0.0010424		11.6572	-0.0048174		11.3379	0.00633128		11.3324	0.00119771
11.6663	-0.001046		11.6654	-0.0048456		11.3461	0.00635827		11.3406	0.00201453
11.6745	-0.0010508		11.6736	-0.0048731		11.3542	0.00655158		11.3488	0.00249855
11.6827	-0.0010556		11.6818	-0.0048983		11.3624	0.00666965		11.357	0.00243666
11.6909	-0.0010598		11.69	-0.0049199		11.3706	0.00661094		11.3652	0.00225365
11.6991	-0.0010647		11.6982	-0.0049394		11.3788	0.00662593		11.3734	0.00213693
11.7073	-0.0010705		11.7064	-0.0049588		11.387	0.00676693		11.3816	0.00200829
11.7155	-0.0010766		11.7146	-0.0049789		11.3952	0.00682689		11.3898	0.00185071
11.7237	-0.0010824		11.7228	-0.0050002		11.4034	0.00672116		11.398	0.00163912
11.7319	-0.0010885		11.7309	-0.0050241		11.4116	0.0064698		11.4062	0.00140584
11.74	-0.0010951		11.7391	-0.0050498		11.4198	0.00622589		11.4143	0.00131304
11.7482	-0.0011019		11.7473	-0.0050761		11.428	0.0060525		11.4225	0.00141976
11.7564	-0.0011085		11.7555	-0.0051043		11.4361	0.00589766		11.4307	0.00162632
11.7646	-0.0011145		11.7637	-0.0051343		11.4443	0.00573972		11.4389	0.00180105
11.7728	-0.0011198		11.7719	-0.0051645		11.4525	0.00557151		11.4471	0.00189532
11.781	-0.0011248		11.7801	-0.0051961		11.4607	0.00557023		11.4553	0.00181653
11.7892	-0.001129		11.7883	-0.0052297		11.4689	0.00572988		11.4635	0.00165488
11.7974	-0.0011306		11.7965	-0.0052642		11.4771	0.005968		11.4717	0.0014668
11.8056	-0.0011313		11.8047	-0.0052978		11.4853	0.00634639		11.4799	0.00122716
11.8138	-0.0011325		11.8128	-0.0053298		11.4935	0.00664171		11.488	0.00091949
11.8219	-0.0011346		11.821	-0.0053601		11.5017	0.0066922		11.4962	0.00064612
11.8301	-0.0011384		11.8292	-0.0053863		11.5099	0.00666599		11.5044	0.00043509
11.8383	-0.0011446		11.8374	-0.0054066		11.518	0.00657403		11.5126	0.00025607
11.8465	-0.0011522		11.8456	-0.0054232		11.5262	0.00635974		11.5208	0.00014035
11.8547	-0.0011614		11.8538	-0.0054387		11.5344	0.00604567		11.529	0.00021783
11.8629	-0.0011733		11.862	-0.0054556		11.5426	0.00582438		11.5372	0.00032566
11.8711	-0.0011862		11.8702	-0.0054755		11.5508	0.00572477		11.5454	0.00031623
11.8793	-0.001199		11.8784	-0.0055018		11.559	0.00568767		11.5536	0.00017563
11.8875	-0.0012119		11.8866	-0.0055321		11.5672	0.00567304		11.5618	-5.7e-06
11.8957	-0.0012214		11.8947	-0.005563		11.5754	0.00565536		11.5699	-0.0001511
11.9038	-0.0012286		11.9029	-0.0055973		11.5836	0.00549419		11.5781	-0.0002733
11.912	-0.0012357		11.9111	-0.0056335		11.5917	0.00520303		11.5863	-0.0004359
11.9202	-0.0012429		11.9193	-0.0056683		11.5999	0.00486962		11.5945	-0.0006664
11.9284	-0.0012504		11.9275	-0.0057017		11.6081	0.00455376		11.6027	-0.0006267
11.9366	-0.0012583		11.9357	-0.0057342		11.6163	0.00440333		11.6109	-0.0002299
11.9448	-0.0012674		11.9439	-0.0057661		11.6245	0.00461253		11.6191	0.00026411
11.953	-0.0012781		11.9521	-0.0057969		11.6327	0.00496515		11.6273	0.00078679
11.9612	-0.0012898		11.9603	-0.0058266		11.6409	0.00527246		11.6355	0.00124647
11.9694	-0.0013009		11.9685	-0.0058563		11.6491	0.00547449		11.6437	0.0015684
11.9775	-0.0013115		11.9766	-0.0058868		11.6573	0.00573959		11.6518	0.00161894
11.9857	-0.0013218		11.9848	-0.0059169		11.6655	0.00616999		11.66	0.00171365
11.9939	-0.0013326		11.993	-0.005945		11.6736	0.00665597		11.6682	0.0019782
12.0021	-0.0013445		12.0012	-0.0059716		11.6818	0.00709979		11.6764	0.00224004
12.0103	-0.0013562		12.0094	-0.0059973		11.69	0.00747725		11.6846	0.00244515
12.0185	-0.0013659		12.0176	-0.0060206		11.6982	0.00775145		11.6928	0.00251319
12.0267	-0.0013723		12.0258	-0.0060412		11.7064	0.0078999		11.701	0.00227652
12.0349	-0.0013761		12.034	-0.0060608		11.7146	0.00819691		11.7092	0.00197364
12.0431	-0.0013759		12.0422	-0.0060807		11.7228	0.00893967		11.7174	0.00199411
12.0513	-0.0013715		12.0503	-0.006101		11.731	0.00981126		11.7256	0.00224792
12.0594	-0.0013655		12.0585	-0.0061209		11.7392	0.010558		11.7337	0.00250228
12.0676	-0.0013597		12.0667	-0.006138		11.7474	0.0109983		11.7419	0.00269596
12.0758	-0.0013546		12.0749	-0.0061528		11.7555	0.0108774		11.7501	0.00273117
12.084	-0.0013507		12.0831	-0.0061669		11.7637	0.0105944		11.7583	0.00268789
12.0922	-0.0013487		12.0913	-0.0061819		11.7719	0.0103716		11.7665	0.00261112
12.1004	-0.0013491		12.0995	-0.0061985		11.7801	0.0101484		11.7747	0.00247115
12.1086	-0.0013517		12.1077	-0.0062182		11.7883	0.00990187		11.7829	0.00214463
12.1168	-0.0013559		12.1159	-0.0062434		11.7965	0.00978755		11.7911	0.00170081
12.125	-0.0013613		12.1241	-0.0062731		11.8047	0.00968348		11.7993	0.00123813
12.1332	-0.0013686		12.1322	-0.006306		11.8129	0.00944294		11.8075	0.00083426
12.1413	-0.0013769		12.1404	-0.0063401		11.8211	0.00898387		11.8156	0.00130656
12.1495	-0.0013862		12.1486	-0.0063723		11.8293	0.00842121		11.8238	0.0023058
12.1577	-0.0013959		12.1568	-0.0063996		11.8374	0.00801126		11.832	0.00307874
12.1659	-0.0014058		12.165	-0.0064228		11.8456	0.00790786		11.8402	0.00350292
12.1741	-0.0014168		12.1732	-0.0064444		11.8538	0.00797237		11.8484	0.00348093
12.1823	-0.0014264		12.1814	-0.0064657		11.862	0.00804661		11.8566	0.00334873
12.1905	-0.0014321		12.1896	-0.0064874		11.8702	0.00810255		11.8648	0.00328678
12.1987	-0.0014325		12.1978	-0.0065101		11.8784	0.00809851		11.873	0.00320672
12.2069	-0.00143		12.206	-0.0065352		11.8866	0.00790053		11.8812	0.00308595
12.2151	-0.0014267		12.2141	-0.0065612		11.8948	0.00763701		11.8893	0.00285568
12.2232	-0.0014231		12.2223	-0.0065866		11.903	0.00740558		11.8975	0.00306048
12.2314	-0.0014195		12.2305	-0.0066113		11.9112	0.0071862		11.9057	0.00375057
12.2396	-0.0014163		12.2387	-0.0066355		11.9193	0.00696394		11.9139	0.00458468
12.2478	-0.0014138		12.2469	-0.0066598		11.9275	0.00669124		11.9221	0.00538902
12.256	-0.0014121		12.2551	-0.0066828		11.9357	0.00654392		11.9303	0.00610363
12.2642	-0.0014123		12.2633	-0.0067002		11.9439	0.0065211		11.9385	0.00628859
12.2724	-0.0014149		12.2715	-0.0067142		11.9521	0.00648753		11.9467	0.00602119
12.2806	-0.001421		12.2797	-0.0067276		11.9603	0.00641254		11.9549	0.00577237
12.2888	-0.0014299		12.2879	-0.0067413		11.9685	0.00640991		11.9631	0.00561705
12.297	-0.0014399		12.296	-0.0067555		11.9767	0.0064363		11.9712	0.00550298
12.3051	-0.0014516		12.3042	-0.0067714		11.9849	0.0064176		11.9794	0.00541691
12.3133	-0.0014635		12.3124	-0.0067885		11.993	0.00631056		11.9876	0.00533656
12.3215	-0.0014725		12.3206	-0.0068052		12.0012	0.00606977		11.9958	0.00525253
12.3297	-0.0014783		12.3288	-0.0068215		12.0094	0.0060534		12.004	0.00515149
12.3379	-0.0014815		12.337	-0.0068377		12.0176	0.00618031		12.0122	0.00507234
12.3461	-0.0014821		12.3452	-0.0068511		12.0258	0.00624494		12.0204	0.00493136
12.3543	-0.0014811		12.3534	-0.0068603		12.034	0.00620817		12.0286	0.00465832
12.3625	-0.0014795		12.3616	-0.0068675		12.0422	0.00623018		12.0368	0.00417129
12.3707	-0.0014776		12.3697	-0.006874		12.0504	0.00634289		12.045	0.00360112
12.3788	-0.0014768		12.3779	-0.0068808		12.0586	0.00646453		12.0531	0.00325054
12.387	-0.0014776		12.3861	-0.0068883		12.0668	0.0065346		12.0613	0.00307497
12.3952	-0.0014811		12.3943	-0.0068971		12.0749	0.00652565		12.0695	0.00287311
12.4034	-0.0014862		12.4025	-0.0069093		12.0831	0.00629179		12.0777	0.00258643
12.4116	-0.0014911		12.4107	-0.0069276		12.0913	0.00585775		12.0859	0.00226061
12.4198	-0.0014962		12.4189	-0.0069511		12.0995	0.00538687		12.0941	0.0019242
12.428	-0.0015019		12.4271	-0.0069769		12.1077	0.00499069		12.1023	0.0015403
12.4362	-0.0015084		12.4353	-0.007003		12.1159	0.00467562		12.1105	0.00114926
12.4444	-0.0015158		12.4435	-0.0070287		12.1241	0.00442664		12.1187	0.00118551
12.4526	-0.0015253		12.4516	-0.0070544		12.1323	0.00507113		12.1269	0.00173177
12.4607	-0.0015369		12.4598	-0.0070791		12.1405	0.00612384		12.135	0.00246153
12.4689	-0.0015488		12.468	-0.0071026		12.1487	0.00693008		12.1432	0.00299933
12.4771	-0.0015604		12.4762	-0.0071247		12.1568	0.00722681		12.1514	0.00320387
12.4853	-0.001572		12.4844	-0.0071454		12.165	0.0072049		12.1596	0.00315694
12.4935	-0.0015834		12.4926	-0.0071654		12.1732	0.00710199		12.1678	0.00291353
12.5017	-0.0015946		12.5008	-0.0071852		12.1814	0.00682414		12.176	0.00246637
12.5099	-0.0016066		12.509	-0.0072052		12.1896	0.0066741		12.1842	0.00195504
12.5181	-0.0016185		12.5172	-0.0072257		12.1978	0.00670845		12.1924	0.00158409
12.5263	-0.0016289		12.5254	-0.007246		12.206	0.00680763		12.2006	0.00152002
12.5345	-0.0016373		12.5335	-0.0072657		12.2142	0.00688688		12.2088	0.0016967
12.5426	-0.0016445		12.5417	-0.0072865		12.2224	0.0068945		12.2169	0.00173958
12.5508	-0.0016513		12.5499	-0.007309		12.2306	0.0067587		12.2251	0.00147203
12.559	-0.0016583		12.5581	-0.0073357		12.2387	0.00656086		12.2333	0.00116327
12.5672	-0.0016658		12.5663	-0.0073661		12.2469	0.00643276		12.2415	0.00115174
12.5754	-0.0016747		12.5745	-0.0073964		12.2551	0.00635145		12.2497	0.00153119
12.5836	-0.0016843		12.5827	-0.0074234		12.2633	0.0062819		12.2579	0.00198136
12.5918	-0.0016926		12.5909	-0.0074453		12.2715	0.00631954		12.2661	0.0023043
12.6	-0.0016965		12.5991	-0.0074613		12.2797	0.00657377		12.2743	0.00235092
12.6082	-0.0016944		12.6073	-0.0074742		12.2879	0.00689047		12.2825	0.00218585
12.6164	-0.0016899		12.6154	-0.0074861		12.2961	0.00714913		12.2906	0.00187662
12.6245	-0.0016854		12.6236	-0.0074967		12.3043	0.00704783		12.2988	0.00144147
12.6327	-0.0016805		12.6318	-0.0075039		12.3125	0.00674352		12.307	0.0010982
12.6409	-0.0016749		12.64	-0.0075096		12.3206	0.0065773		12.3152	0.00090368
12.6491	-0.0016695		12.6482	-0.0075158		12.3288	0.00649786		12.3234	0.00080561
12.6573	-0.0016649		12.6564	-0.007523		12.337	0.00642541		12.3316	0.00067715
12.6655	-0.0016611		12.6646	-0.0075329		12.3452	0.00651863		12.3398	0.00044351
12.6737	-0.0016583		12.6728	-0.0075492		12.3534	0.00763634		12.348	8.79e-05
12.6819	-0.0016576		12.681	-0.0075699		12.3616	0.00930735		12.3562	-0.0001707
12.6901	-0.0016585		12.6892	-0.0075915		12.3698	0.010685		12.3644	-0.0002817
12.6983	-0.0016609		12.6973	-0.007612		12.378	0.0116341		12.3725	-0.0003126
12.7064	-0.0016647		12.7055	-0.007628		12.3862	0.0116763		12.3807	-0.0002984
12.7146	-0.0016715		12.7137	-0.0076404		12.3943	0.0113165		12.3889	-2.81e-06
12.7228	-0.0016813		12.7219	-0.0076519		12.4025	0.0118361		12.3971	0.000545
12.731	-0.0016888		12.7301	-0.0076634		12.4107	0.0128435		12.4053	0.00121252
12.7392	-0.0016911		12.7383	-0.0076757		12.4189	0.0137705		12.4135	0.00182291
12.7474	-0.0016886		12.7465	-0.0076894		12.4271	0.0144616		12.4217	0.0022688
12.7556	-0.001683		12.7547	-0.0077038		12.4353	0.0150011		12.4299	0.00246841
12.7638	-0.0016757		12.7629	-0.0077185		12.4435	0.0154552		12.4381	0.00253852
12.772	-0.0016667		12.771	-0.0077334		12.4517	0.0157899		12.4463	0.00259063
12.7801	-0.0016571		12.7792	-0.007749		12.4599	0.0155316		12.4544	0.00255619
12.7883	-0.0016473		12.7874	-0.0077655		12.4681	0.0148206		12.4626	0.00246722
12.7965	-0.0016351		12.7956	-0.0077824		12.4762	0.0143394		12.4708	0.00232576
12.8047	-0.0016219		12.8038	-0.0077982		12.4844	0.0140932		12.479	0.00210281
12.8129	-0.0016095		12.812	-0.0078129		12.4926	0.0138004		12.4872	0.00169802
12.8211	-0.0015981		12.8202	-0.007827		12.5008	0.0133869		12.4954	0.00125848
12.8293	-0.0015881		12.8284	-0.00784		12.509	0.0128076		12.5036	0.00111043
12.8375	-0.0015802		12.8366	-0.0078527		12.5172	0.0122079		12.5118	0.00117794
12.8457	-0.0015746		12.8448	-0.007866		12.5254	0.011682		12.52	0.00137331
12.8539	-0.0015695		12.8529	-0.0078804		12.5336	0.0112152		12.5282	0.00192446
12.862	-0.0015625		12.8611	-0.0078975		12.5418	0.0108005		12.5363	0.00262687
12.8702	-0.0015532		12.8693	-0.0079166		12.55	0.0105565		12.5445	0.0032616
12.8784	-0.0015431		12.8775	-0.0079367		12.5581	0.0108396		12.5527	0.00335881
12.8866	-0.0015331		12.8857	-0.0079567		12.5663	0.0113223		12.5609	0.00294454
12.8948	-0.0015234		12.8939	-0.0079758		12.5745	0.0116791		12.5691	0.00240017
12.903	-0.0015112		12.9021	-0.0079925		12.5827	0.0118057		12.5773	0.00184897
12.9112	-0.0014975		12.9103	-0.0080051		12.5909	0.011711		12.5855	0.0014775
12.9194	-0.0014841		12.9185	-0.0080151		12.5991	0.0114954		12.5937	0.00133668
12.9276	-0.0014701		12.9267	-0.0080235		12.6073	0.0110949		12.6019	0.00132404
12.9358	-0.0014559		12.9348	-0.0080294		12.6155	0.0107439		12.61	0.00139847
12.9439	-0.0014424		12.943	-0.0080344		12.6237	0.0109399		12.6182	0.00176987
12.9521	-0.001428		12.9512	-0.0080405		12.6319	0.011421		12.6264	0.00232985
12.9603	-0.0014125		12.9594	-0.0080484		12.64	0.0118503		12.6346	0.00279545
12.9685	-0.0013964		12.9676	-0.0080599		12.6482	0.0122017		12.6428	0.00309006
12.9767	-0.0013789		12.9758	-0.0080798		12.6564	0.0120667		12.651	0.00302692
12.9849	-0.0013603		12.984	-0.0081067		12.6646	0.0117016		12.6592	0.00257799
12.9931	-0.0013418		12.9922	-0.0081361		12.6728	0.0114988		12.6674	0.00208819
13.0013	-0.0013244		13.0004	-0.0081668		12.681	0.0113896		12.6756	0.00206069
13.0095	-0.0013086		13.0086	-0.0081982		12.6892	0.0112808		12.6838	0.00250864
13.0177	-0.0012945		13.0167	-0.0082275		12.6974	0.0111565		12.6919	0.00319404
13.0258	-0.0012816		13.0249	-0.0082548		12.7056	0.0109934		12.7001	0.0040364
13.034	-0.0012691		13.0331	-0.0082814		12.7137	0.0107547		12.7083	0.00483298
13.0422	-0.0012572		13.0413	-0.0083073		12.7219	0.0105496		12.7165	0.00545859
13.0504	-0.0012444		13.0495	-0.0083318		12.7301	0.0103791		12.7247	0.00558936
13.0586	-0.0012317		13.0577	-0.0083529		12.7383	0.0101923		12.7329	0.0053428
13.0668	-0.00122		13.0659	-0.0083663		12.7465	0.0099666		12.7411	0.00509208
13.075	-0.0012094		13.0741	-0.008373		12.7547	0.0099742		12.7493	0.00487068
13.0832	-0.0012014		13.0823	-0.0083777		12.7629	0.0101099		12.7575	0.00463461
13.0914	-0.0011945		13.0904	-0.0083823		12.7711	0.0101863		12.7657	0.00460442
13.0996	-0.0011834		13.0986	-0.0083841		12.7793	0.0101128		12.7738	0.00472791
13.1077	-0.0011674		13.1068	-0.0083836		12.7875	0.01005		12.782	0.00477386
13.1159	-0.0011491		13.115	-0.0083827		12.7956	0.0101051		12.7902	0.00467901
13.1241	-0.0011307		13.1232	-0.0083788		12.8038	0.0100724		12.7984	0.00449791
13.1323	-0.0011128		13.1314	-0.0083738		12.812	0.00984218		12.8066	0.0043997
13.1405	-0.0010923		13.1396	-0.0083703		12.8202	0.00976623		12.8148	0.00446512
13.1487	-0.0010661		13.1478	-0.0083688		12.8284	0.00989227		12.823	0.00464413
13.1569	-0.0010366		13.156	-0.0083696		12.8366	0.010104		12.8312	0.00482146
13.1651	-0.0010058		13.1642	-0.0083733		12.8448	0.0105405		12.8394	0.0049422
13.1733	-0.0009704		13.1723	-0.0083803		12.853	0.011336		12.8476	0.00486921
13.1814	-0.0009278		13.1805	-0.008387		12.8612	0.0124024		12.8557	0.0047003
13.1896	-0.0008804		13.1887	-0.0083923		12.8694	0.0135708		12.8639	0.00449766
13.1978	-0.0008313		13.1969	-0.0083961		12.8775	0.0147782		12.8721	0.00422477
13.206	-0.000783		13.2051	-0.0083955		12.8857	0.0159586		12.8803	0.00378511
13.2142	-0.0007358		13.2133	-0.0083879		12.8939	0.0170717		12.8885	0.00326824
13.2224	-0.0006887		13.2215	-0.0083755		12.9021	0.0180391		12.8967	0.00314289
13.2306	-0.0006415		13.2297	-0.0083604		12.9103	0.0187786		12.9049	0.00343442
13.2388	-0.0005922		13.2379	-0.0083439		12.9185	0.0189762		12.9131	0.00375134
13.247	-0.0005366		13.2461	-0.0083275		12.9267	0.0187683		12.9213	0.00393315
13.2552	-0.0004724		13.2542	-0.0083103		12.9349	0.018645		12.9295	0.0037449
13.2633	-0.0003988		13.2624	-0.0082911		12.9431	0.018631		12.9376	0.00328986
13.2715	-0.0003149		13.2706	-0.008272		12.9513	0.018619		12.9458	0.0028917
13.2797	-0.0002192		13.2788	-0.0082529		12.9594	0.0186023		12.954	0.00265419
13.2879	-0.000109		13.287	-0.0082316		12.9676	0.0182807		12.9622	0.00286954
13.2961	1.47e-05		13.2952	-0.0082093		12.9758	0.0177951		12.9704	0.00355699
13.3043	0.00014901		13.3034	-0.0081844		12.984	0.017338		12.9786	0.00440571
13.3125	0.00029502		13.3116	-0.0081537		12.9922	0.0168932		12.9868	0.00503969
13.3207	0.00045469		13.3198	-0.0081169		13.0004	0.0164311		12.995	0.00531642
13.3289	0.0006312		13.328	-0.0080728		13.0086	0.0157121		13.0032	0.00586945
13.3371	0.00082804		13.3361	-0.0080211		13.0168	0.0148702		13.0113	0.00654447
13.3452	0.00104497		13.3443	-0.0079639		13.025	0.01426		13.0195	0.00698718
13.3534	0.00128347		13.3525	-0.0079022		13.0332	0.0139652		13.0277	0.00709309
13.3616	0.00154615		13.3607	-0.0078349		13.0413	0.0138432		13.0359	0.00746451
13.3698	0.00183509		13.3689	-0.007763		13.0495	0.013812		13.0441	0.00825534
13.378	0.0021534		13.3771	-0.0076875		13.0577	0.0139981		13.0523	0.00912398
13.3862	0.00249773		13.3853	-0.0076047		13.0659	0.0143178		13.0605	0.00969559
13.3944	0.00286302		13.3935	-0.0075108		13.0741	0.0144616		13.0687	0.00981318
13.4026	0.00325058		13.4017	-0.0074022		13.0823	0.0143122		13.0769	0.00991262
13.4108	0.00365884		13.4099	-0.0072737		13.0905	0.0143164		13.0851	0.0101369
13.419	0.00408592		13.418	-0.0071249		13.0987	0.0147671		13.0932	0.0103075
13.4271	0.00453324		13.4262	-0.0069557		13.1069	0.0153767		13.1014	0.0103673
13.4353	0.00499987		13.4344	-0.0067618		13.115	0.0159541		13.1096	0.0103037
13.4435	0.00548347		13.4426	-0.0065441		13.1232	0.0164947		13.1178	0.00992836
13.4517	0.00598284		13.4508	-0.0063058		13.1314	0.0164376		13.126	0.00925987
13.4599	0.00649461		13.459	-0.0060477		13.1396	0.0160219		13.1342	0.0085327
13.4681	0.0070169		13.4672	-0.0057708		13.1478	0.0156129		13.1424	0.00784153
13.4763	0.00754648		13.4754	-0.0054738		13.156	0.0151954		13.1506	0.0072087
13.4845	0.00807282		13.4836	-0.0051528		13.1642	0.0147385		13.1588	0.00677195
13.4927	0.00858818		13.4917	-0.0048021		13.1724	0.0147645		13.167	0.00688438
13.5008	0.00908561		13.4999	-0.0044189		13.1806	0.0153446		13.1751	0.00728993
13.509	0.00955988		13.5081	-0.0040049		13.1888	0.0161592		13.1833	0.0077074
13.5172	0.010007		13.5163	-0.0035589		13.1969	0.017033		13.1915	0.00818022
13.5254	0.010426		13.5245	-0.0030829		13.2051	0.0179109		13.1997	0.00875419
13.5336	0.0108134		13.5327	-0.0025846		13.2133	0.0188927		13.2079	0.00937424
13.5418	0.0111645		13.5409	-0.0020664		13.2215	0.0198688		13.2161	0.00979136
13.55	0.0114724		13.5491	-0.0015271		13.2297	0.0207258		13.2243	0.00988236
13.5582	0.0117314		13.5573	-0.0009711		13.2379	0.0209835		13.2325	0.00953872
13.5664	0.0119363		13.5655	-0.0004041		13.2461	0.0207004		13.2407	0.00944949
13.5746	0.0120839		13.5736	0.00016884		13.2543	0.0201352		13.2489	0.00970245
13.5827	0.0121725		13.5818	0.00074365		13.2625	0.0193556		13.257	0.00997331
13.5909	0.0121972		13.59	0.00131659		13.2707	0.0190634		13.2652	0.0102217
13.5991	0.0121515		13.5982	0.00188137		13.2788	0.0198989		13.2734	0.010305
13.6073	0.0120322		13.6064	0.00243208		13.287	0.0214119		13.2816	0.0102789
13.6155	0.0118367		13.6146	0.00295581		13.2952	0.0223486		13.2898	0.0100775
13.6237	0.0115571		13.6228	0.00344654		13.3034	0.0221839		13.298	0.0100094
13.6319	0.011181		13.631	0.003904		13.3116	0.0215588		13.3062	0.010441
13.6401	0.0106926		13.6392	0.00432204		13.3198	0.0215222		13.3144	0.0111763
13.6483	0.0100716		13.6474	0.00469564		13.328	0.0219966		13.3226	0.0118562
13.6565	0.00929357		13.6555	0.0050218		13.3362	0.0223112		13.3308	0.012361
13.6646	0.00833108		13.6637	0.00529798		13.3444	0.0222527		13.3389	0.0125111
13.6728	0.00715122		13.6719	0.0055189		13.3526	0.0217652		13.3471	0.011934
13.681	0.00571737		13.6801	0.005678		13.3607	0.0217249		13.3553	0.0110251
13.6892	0.00398692		13.6883	0.00576795		13.3689	0.0219968		13.3635	0.0103728
13.6974	0.00190288		13.6965	0.00578413		13.3771	0.0221129		13.3717	0.0102563
13.7056	-0.0006027		13.7047	0.00572524		13.3853	0.0219905		13.3799	0.0103553
13.7138	-0.0036071		13.7129	0.00558734		13.3935	0.0213898		13.3881	0.0104064
13.722	-0.0071957		13.7211	0.00536712		13.4017	0.0206442		13.3963	0.010257
13.7302	-0.011462		13.7293	0.00505761		13.4099	0.0203209		13.4045	0.00992799
13.7384	-0.0165133		13.7374	0.00464786		13.4181	0.0203584		13.4126	0.00981343
13.7465	-0.0224618		13.7456	0.00412568		13.4263	0.0204466		13.4208	0.00986331
13.7547	-0.0294278		13.7538	0.00347227		13.4345	0.0204841		13.429	0.00991494
13.7629	-0.0375345		13.762	0.00266348		13.4426	0.0201855		13.4372	0.010306
13.7711	-0.0468975		13.7702	0.00166908		13.4508	0.0193862		13.4454	0.0109149
13.7793	-0.0576255		13.7784	0.00045263		13.459	0.0185043		13.4536	0.0114784
13.7875	-0.0698096		13.7866	-0.0010302		13.4672	0.0178998		13.4618	0.0119655
13.7957	-0.0835219		13.7948	-0.00283		13.4754	0.0175071		13.47	0.0117132
13.8039	-0.0988014		13.803	-0.0050059		13.4836	0.0174091		13.4782	0.0110497
13.8121	-0.115637		13.8112	-0.0076259		13.4918	0.0177438		13.4864	0.0105431
13.8203	-0.133968		13.8193	-0.0107655		13.5	0.0182524		13.4945	0.0101522
13.8284	-0.153665		13.8275	-0.0145152		13.5082	0.0186821		13.5027	0.0104406
13.8366	-0.174513		13.8357	-0.0189803		13.5163	0.0189934		13.5109	0.0111142
13.8448	-0.196199		13.8439	-0.0242702		13.5245	0.0197035		13.5191	0.0117226
13.853	-0.218318		13.8521	-0.0304955		13.5327	0.0211941		13.5273	0.012241
13.8612	-0.240387		13.8603	-0.0377752		13.5409	0.0232035		13.5355	0.0127138
13.8694	-0.261877		13.8685	-0.0462254		13.5491	0.0252078		13.5437	0.0131077
13.8776	-0.282236		13.8767	-0.0559517		13.5573	0.0269924		13.5519	0.0133792
13.8858	-0.300939		13.8849	-0.067049		13.5655	0.0278027		13.5601	0.0134653
13.894	-0.317535		13.893	-0.079594		13.5737	0.0277399		13.5683	0.0132971
13.9021	-0.331682		13.9012	-0.0936404		13.5819	0.0276414		13.5764	0.0129231
13.9103	-0.343166		13.9094	-0.109202		13.5901	0.0276898		13.5846	0.0128949
13.9185	-0.351905		13.9176	-0.126244		13.5982	0.0278099		13.5928	0.0134889
13.9267	-0.357947		13.9258	-0.144675		13.6064	0.0280214		13.601	0.01444
13.9349	-0.361455		13.934	-0.164328		13.6146	0.0283376		13.6092	0.0155102
13.9431	-0.362658		13.9422	-0.184942		13.6228	0.0291853		13.6174	0.0165929
13.9513	-0.361831		13.9504	-0.20617		13.631	0.0303115		13.6256	0.0173821
13.9595	-0.35927		13.9586	-0.227585		13.6392	0.0312783		13.6338	0.0177143
13.9677	-0.355262		13.9668	-0.248705		13.6474	0.0320322		13.642	0.0174354
13.9759	-0.350071		13.9749	-0.269018		13.6556	0.032755		13.6502	0.016927
13.984	-0.343935		13.9831	-0.288029		13.6638	0.0335028		13.6583	0.0164648
13.9922	-0.337055		13.9913	-0.305304		13.672	0.0338786		13.6665	0.0160282
14.0004	-0.329612		13.9995	-0.3205		13.6801	0.0336711		13.6747	0.0162984
14.0086	-0.321761		14.0077	-0.333379		13.6883	0.0331062		13.6829	0.017296
14.0168	-0.313624		14.0159	-0.343819		13.6965	0.0329218		13.6911	0.0183753
14.025	-0.305301		14.0241	-0.351809		13.7047	0.0331853		13.6993	0.0192966
14.0332	-0.296874		14.0323	-0.357436		13.7129	0.0335174		13.7075	0.0198022
14.0414	-0.288405		14.0405	-0.360862		13.7211	0.033807		13.7157	0.0200293
14.0496	-0.279936		14.0487	-0.362299		13.7293	0.0338949		13.7239	0.020182
14.0578	-0.271508		14.0568	-0.361984		13.7375	0.0339252		13.732	0.0206718
14.0659	-0.263155		14.065	-0.360161		13.7457	0.0343705		13.7402	0.0213755
14.0741	-0.254901		14.0732	-0.357051		13.7539	0.0354103		13.7484	0.0218731
14.0823	-0.246771		14.0814	-0.352847		13.762	0.0366812		13.7566	0.0220648
14.0905	-0.238784		14.0896	-0.347718		13.7702	0.0405319		13.7648	0.021896
14.0987	-0.230959		14.0978	-0.341806		13.7784	0.0460122		13.773	0.0221048
14.1069	-0.223308		14.106	-0.335238		13.7866	0.0514266		13.7812	0.0228376
14.1151	-0.215848		14.1142	-0.328127		13.7948	0.0567053		13.7894	0.0243392
14.1233	-0.208597		14.1224	-0.320579		13.803	0.0617904		13.7976	0.0275532
14.1315	-0.20157		14.1306	-0.312688		13.8112	0.0661935		13.8058	0.0316046
14.1397	-0.194779		14.1387	-0.30454		13.8194	0.0696305		13.8139	0.0349237
14.1478	-0.188239		14.1469	-0.296207		13.8276	0.0713428		13.8221	0.0370682
14.156	-0.181959		14.1551	-0.287747		13.8358	0.0709468		13.8303	0.0374613
14.1642	-0.175947		14.1633	-0.279209		13.8439	0.0692756		13.8385	0.0363282
14.1724	-0.170211		14.1715	-0.270643		13.8521	0.0671571		13.8467	0.0349985
14.1806	-0.164769		14.1797	-0.262089		13.8603	0.0651194		13.8549	0.0341102
14.1888	-0.159627		14.1879	-0.253587		13.8685	0.0632967		13.8631	0.033448
14.197	-0.154773		14.1961	-0.245167		13.8767	0.0613939		13.8713	0.0329369
14.2052	-0.150216		14.2043	-0.236861		13.8849	0.0592542		13.8795	0.0329893
14.2134	-0.14597		14.2124	-0.228695		13.8931	0.0568051		13.8877	0.0346934
14.2216	-0.142036		14.2206	-0.220688		13.9013	0.0544882		13.8958	0.0376487
14.2297	-0.138408		14.2288	-0.212859		13.9095	0.0523152		13.904	0.0409714
14.2379	-0.135074		14.237	-0.205227		13.9176	0.0500873		13.9122	0.0442002
14.2461	-0.132014		14.2452	-0.197806		13.9258	0.047553		13.9204	0.0471554
14.2543	-0.129192		14.2534	-0.19061		13.934	0.0444541		13.9286	0.0495676
14.2625	-0.126556		14.2616	-0.183649		13.9422	0.0412413		13.9368	0.0510627
14.2707	-0.12403		14.2698	-0.176926		13.9504	0.0381983		13.945	0.0509629
14.2789	-0.121511		14.278	-0.17045		13.9586	0.0352892		13.9532	0.049484
14.2871	-0.118855		14.2862	-0.164232		13.9668	0.0324819		13.9614	0.047625
14.2953	-0.115876		14.2943	-0.158276		13.975	0.0299026		13.9696	0.0457926
14.3034	-0.11233		14.3025	-0.152588		13.9832	0.0277038		13.9777	0.0439174
14.3116	-0.107922		14.3107	-0.147171		13.9914	0.0259799		13.9859	0.0419556
14.3198	-0.102324		14.3189	-0.142021		13.9995	0.0246086		13.9941	0.0400183
14.328	-0.0952066		14.3271	-0.137141		14.0077	0.0232446		14.0023	0.0381483
14.3362	-0.0862757		14.3353	-0.132527		14.0159	0.0217374		14.0105	0.0363008
14.3444	-0.0753204		14.3435	-0.128175		14.0241	0.0203023		14.0187	0.0344571
14.3526	-0.0622663		14.3517	-0.124076		14.0323	0.0190142		14.0269	0.0324077
14.3608	-0.0472111		14.3599	-0.120234		14.0405	0.0178284		14.0351	0.0305106
14.369	-0.0304149		14.3681	-0.116656		14.0487	0.0166455		14.0433	0.0288529
14.3772	-0.0122836		14.3762	-0.113345		14.0569	0.015404		14.0515	0.0272773
14.3853	0.00667252		14.3844	-0.110297		14.0651	0.0139923		14.0596	0.0252813
14.3935	0.0259245		14.3926	-0.107509		14.0733	0.0127644		14.0678	0.0232299
14.4017	0.0449802		14.4008	-0.104985		14.0814	0.0118523		14.076	0.0219277
14.4099	0.0633183		14.409	-0.102724		14.0896	0.0111536		14.0842	0.0210837
14.4181	0.0806957		14.4172	-0.10072		14.0978	0.0105389		14.0924	0.020303
14.4263	0.0970465		14.4254	-0.0989618		14.106	0.00992647		14.1006	0.0195454
14.4345	0.112374		14.4336	-0.0974319		14.1142	0.0091828		14.1088	0.018441
14.4427	0.126644		14.4418	-0.0960973		14.1224	0.00818065		14.117	0.0165225
14.4509	0.139867		14.45	-0.0949092		14.1306	0.0070645		14.1252	0.0142362
14.4591	0.152145		14.4581	-0.093796		14.1388	0.00606422		14.1333	0.0123217
14.4672	0.163592		14.4663	-0.0926602		14.147	0.00520976		14.1415	0.0109511
14.4754	0.174331		14.4745	-0.0913789		14.1552	0.00443635		14.1497	0.00982531
14.4836	0.184486		14.4827	-0.0897953		14.1633	0.00370484		14.1579	0.00873509
14.4918	0.194194		14.4909	-0.0877195		14.1715	0.00300146		14.1661	0.00765265
14.5	0.203605		14.4991	-0.0849325		14.1797	0.0020976		14.1743	0.00638843
14.5082	0.212881		14.5073	-0.0811895		14.1879	0.0010892		14.1825	0.0052083
14.5164	0.222204		14.5155	-0.0762369		14.1961	0.00037065		14.1907	0.00410849
14.5246	0.231767		14.5237	-0.0698501		14.2043	-6.69e-05		14.1989	0.0029285
14.5328	0.241753		14.5319	-0.0618596		14.2125	-0.0002923		14.2071	0.00190226
14.541	0.25231		14.54	-0.0521761		14.2207	-0.0005071		14.2152	0.00104036
14.5491	0.263512		14.5482	-0.0408231		14.2289	-0.0008535		14.2234	0.00019937
14.5573	0.275314		14.5564	-0.0279419		14.2371	-0.0014742		14.2316	-0.0006554
14.5655	0.28751		14.5646	-0.0137742		14.2452	-0.0022773		14.2398	-0.0015736
14.5737	0.299435		14.5728	0.00136143		14.2534	-0.0028484		14.248	-0.0025502
14.5819	0.31068		14.581	0.0171104		14.2616	-0.0029685		14.2562	-0.0035603
14.5901	0.321236		14.5892	0.0331258		14.2698	-0.0029637		14.2644	-0.0046569
14.5983	0.330477		14.5974	0.0491116		14.278	-0.0030557		14.2726	-0.0058134
14.6065	0.337808		14.6056	0.0648488		14.2862	-0.0034671		14.2808	-0.0068697
14.6147	0.343062		14.6137	0.0802037		14.2944	-0.003743		14.289	-0.0074362
14.6229	0.346285		14.6219	0.0951321		14.3026	-0.0035423		14.2971	-0.007569
14.631	0.34771		14.6301	0.10968		14.3108	-0.002745		14.3053	-0.0075872
14.6392	0.347693		14.6383	0.123974		14.3189	-0.0018175		14.3135	-0.0076074
14.6474	0.346619		14.6465	0.138199		14.3271	-0.0011198		14.3217	-0.0076399
14.6556	0.344843		14.6547	0.152581		14.3353	-0.0008729		14.3299	-0.0076219
14.6638	0.342632		14.6629	0.167375		14.3435	-0.0009686		14.3381	-0.0075946
14.672	0.340147		14.6711	0.182842		14.3517	-0.001089		14.3463	-0.0076096
14.6802	0.337445		14.6793	0.199213		14.3599	-0.0006297		14.3545	-0.0077371
14.6884	0.334492		14.6875	0.216632		14.3681	0.00121987		14.3627	-0.0080873
14.6966	0.331194		14.6956	0.235086		14.3763	0.00597261		14.3709	-0.0086919
14.7047	0.327435		14.7038	0.254351		14.3845	0.0145765		14.379	-0.0094145
14.7129	0.323104		14.712	0.273965		14.3927	0.0243031		14.3872	-0.0089831
14.7211	0.318125		14.7202	0.292762		14.4008	0.0333318		14.3954	-0.007931
14.7293	0.312462		14.7284	0.310173		14.409	0.0415469		14.4036	-0.0070967
14.7375	0.306124		14.7366	0.326058		14.4172	0.0495672		14.4118	-0.0066485
14.7457	0.299164		14.7448	0.339465		14.4254	0.0583526		14.42	-0.0065706
14.7539	0.291662		14.753	0.3496		14.4336	0.0685326		14.4282	-0.0067717
14.7621	0.283718		14.7612	0.356253		14.4418	0.0809558		14.4364	-0.0072986
14.7703	0.275438		14.7694	0.359509		14.45	0.0953017		14.4446	-0.0079619
14.7785	0.266928		14.7775	0.359685		14.4582	0.110148		14.4527	-0.0086181
14.7866	0.25829		14.7857	0.357247		14.4664	0.124664		14.4609	-0.0093356
14.7948	0.249605		14.7939	0.352726		14.4746	0.138534		14.4691	-0.0100853
14.803	0.240942		14.8021	0.346656		14.4827	0.151674		14.4773	-0.0107899
14.8112	0.232357		14.8103	0.33952		14.4909	0.164603		14.4855	-0.0114506
14.8194	0.223896		14.8185	0.331732		14.4991	0.177824		14.4937	-0.0120801
14.8276	0.215594		14.8267	0.323636		14.5073	0.191169		14.5019	-0.0125139
14.8358	0.207479		14.8349	0.315515		14.5155	0.203935		14.5101	-0.012534
14.844	0.199569		14.8431	0.307598		14.5237	0.215815		14.5183	-0.0123446
14.8522	0.191878		14.8513	0.300064		14.5319	0.226737		14.5265	-0.0120209
14.8604	0.184415		14.8594	0.293065		14.5401	0.236033		14.5346	-0.0115307
14.8685	0.177187		14.8676	0.286731		14.5483	0.244197		14.5428	-0.0109602
14.8767	0.170198		14.8758	0.281168		14.5565	0.251664		14.551	-0.0103496
14.8849	0.163447		14.884	0.276461		14.5646	0.25789		14.5592	-0.00932
14.8931	0.156934		14.8922	0.272684		14.5728	0.263748		14.5674	-0.0065871
14.9013	0.150659		14.9004	0.269877		14.581	0.269789		14.5756	-0.0019089
14.9095	0.144621		14.9086	0.268035		14.5892	0.275885		14.5838	0.00379797
14.9177	0.138817		14.9168	0.267107		14.5974	0.283179		14.592	0.0100953
14.9259	0.133242		14.925	0.266972		14.6056	0.293288		14.6002	0.0166055
14.9341	0.127887		14.9331	0.267443		14.6138	0.307069		14.6084	0.0233738
14.9423	0.12275		14.9413	0.268113		14.622	0.324499		14.6165	0.030256
14.9504	0.117831		14.9495	0.268737		14.6302	0.345264		14.6247	0.0376592
14.9586	0.113125		14.9577	0.269292		14.6383	0.368297		14.6329	0.0461675
14.9668	0.108624		14.9659	0.269426		14.6465	0.393924		14.6411	0.0555645
14.975	0.104325		14.9741	0.268779		14.6547	0.423632		14.6493	0.0651746
14.9832	0.100216		14.9823	0.26719		14.6629	0.45874		14.6575	0.074702
14.9914	0.096289		14.9905	0.264581		14.6711	0.499425		14.6657	0.0839678
14.9996	0.0925387		14.9987	0.260948		14.6793	0.54662		14.6739	0.0929725
15.0078	0.0889587		15.0069	0.256356		14.6875	0.601127		14.6821	0.101527
15.016	0.0855432		15.015	0.250917		14.6957	0.661956		14.6903	0.109476
15.0242	0.0822849		15.0232	0.244766		14.7039	0.723053		14.6984	0.116336
15.0323	0.0791777		15.0314	0.238051		14.7121	0.78064		14.7066	0.122034
15.0405	0.0762146		15.0396	0.23091		14.7202	0.834623		14.7148	0.127365
15.0487	0.0733877		15.0478	0.223473		14.7284	0.881663		14.723	0.133363
15.0569	0.0706882		15.056	0.215853		14.7366	0.920266		14.7312	0.140109
15.0651	0.0681072		15.0642	0.208144		14.7448	0.951072		14.7394	0.146843
15.0733	0.0656359		15.0724	0.200423		14.753	0.974621		14.7476	0.153364
15.0815	0.0632697		15.0806	0.192754		14.7612	0.990703		14.7558	0.160944
15.0897	0.0610039		15.0888	0.185181		14.7694	0.999026		14.764	0.171292
15.0979	0.0588324		15.0969	0.177742		14.7776	1		14.7722	0.185595
15.106	0.0567508		15.1051	0.170469		14.7858	0.994806		14.7803	0.203529
15.1142	0.054755		15.1133	0.163379		14.794	0.983477		14.7885	0.223974
15.1224	0.0528402		15.1215	0.156488		14.8021	0.964667		14.7967	0.247537
15.1306	0.0510011		15.1297	0.149809		14.8103	0.93969		14.8049	0.275424
15.1388	0.0492327		15.1379	0.143355		14.8185	0.910402		14.8131	0.308427
15.147	0.0475306		15.1461	0.137131		14.8267	0.878242		14.8213	0.346126
15.1552	0.0458933		15.1543	0.131134		14.8349	0.845095		14.8295	0.387677
15.1634	0.0443182		15.1625	0.125365		14.8431	0.811185		14.8377	0.432682
15.1716	0.0428017		15.1707	0.119823		14.8513	0.776991		14.8459	0.480193
15.1798	0.0413416		15.1788	0.114503		14.8595	0.743252		14.854	0.527
15.1879	0.0399334		15.187	0.109403		14.8677	0.710756		14.8622	0.571274
15.1961	0.0385729		15.1952	0.104516		14.8759	0.679873		14.8704	0.613031
15.2043	0.0372573		15.2034	0.0998377		14.884	0.649853		14.8786	0.652029
15.2125	0.0359848		15.2116	0.0953634		14.8922	0.620842		14.8868	0.688508
15.2207	0.0347536		15.2198	0.0910876		14.9004	0.593337		14.895	0.722682
15.2289	0.0335625		15.228	0.0870029		14.9086	0.566776		14.9032	0.754448
15.2371	0.0324103		15.2362	0.083104		14.9168	0.541195		14.9114	0.784102
15.2453	0.0312952		15.2444	0.0793817		14.925	0.516478		14.9196	0.811983
15.2535	0.0302175		15.2526	0.0758253		14.9332	0.492684		14.9278	0.838257
15.2617	0.0291791		15.2607	0.0724255		14.9414	0.469979		14.9359	0.862813
15.2698	0.0281772		15.2689	0.069174		14.9496	0.448302		14.9441	0.885448
15.278	0.0272092		15.2771	0.0660642		14.9578	0.4274		14.9523	0.906215
15.2862	0.0262742		15.2853	0.0630889		14.9659	0.40723		14.9605	0.925233
15.2944	0.0253723		15.2935	0.0602434		14.9741	0.387902		14.9687	0.9428
15.3026	0.0245031		15.3017	0.0575236		14.9823	0.369363		14.9769	0.95908
15.3108	0.0236631		15.3099	0.0549209		14.9905	0.351784		14.9851	0.974094
15.319	0.0228522		15.3181	0.0524265		14.9987	0.335699		14.9933	0.98628
15.3272	0.0220722		15.3263	0.0500332		15.0069	0.32094		15.0015	0.994689
15.3354	0.0213208		15.3344	0.0477366		15.0151	0.307199		15.0097	0.999618
15.3436	0.0205964		15.3426	0.0455372		15.0233	0.294539		15.0178	1
15.3517	0.0198977		15.3508	0.0434306		15.0315	0.282921		15.026	0.992489
15.3599	0.0192249		15.359	0.04141		15.0396	0.272254		15.0342	0.976531
15.3681	0.0185785		15.3672	0.0394702		15.0478	0.262452		15.0424	0.953901
15.3763	0.0179575		15.3754	0.0376066		15.056	0.253361		15.0506	0.926135
15.3845	0.0173584		15.3836	0.0358159		15.0642	0.244815		15.0588	0.894879
15.3927	0.0167797		15.3918	0.0340939		15.0724	0.236736		15.067	0.861345
15.4009	0.0162224		15.4	0.0324351		15.0806	0.229071		15.0752	0.826375
15.4091	0.015684		15.4082	0.0308382		15.0888	0.221804		15.0834	0.791589
15.4173	0.0151623		15.4163	0.0293016		15.097	0.214932		15.0916	0.756921
15.4254	0.0146563		15.4245	0.0278243		15.1052	0.208374		15.0997	0.721743
15.4336	0.0141651		15.4327	0.026407		15.1134	0.201965		15.1079	0.687184
15.4418	0.0136894		15.4409	0.025047		15.1215	0.195305		15.1161	0.653836
15.45	0.0132296		15.4491	0.0237403		15.1297	0.188562		15.1243	0.621769
15.4582	0.0127877		15.4573	0.0224821		15.1379	0.181894		15.1325	0.59127
15.4664	0.0123666		15.4655	0.0212692		15.1461	0.175323		15.1407	0.562398
15.4746	0.0119665		15.4737	0.0200999		15.1543	0.168851		15.1489	0.534962
15.4828	0.0115845		15.4819	0.0189731		15.1625	0.162411		15.1571	0.509038
15.491	0.0112181		15.4901	0.0178891		15.1707	0.156188		15.1653	0.484588
15.4992	0.0108641		15.4982	0.0168467		15.1789	0.150305		15.1735	0.461467
15.5073	0.0105207		15.5064	0.0158441		15.1871	0.144675		15.1816	0.439443
15.5155	0.0101879		15.5146	0.014882		15.1953	0.139251		15.1898	0.41795
15.5237	0.00986744		15.5228	0.0139615		15.2034	0.133858		15.198	0.397024
15.5319	0.00956211		15.531	0.0130816		15.2116	0.128677		15.2062	0.377049
15.5401	0.0092717		15.5392	0.0122367		15.2198	0.1237		15.2144	0.358157
15.5483	0.00899202		15.5474	0.0114237		15.228	0.118791		15.2226	0.340319
15.5565	0.00872013		15.5556	0.0106435		15.2362	0.113649		15.2308	0.323441
15.5647	0.00845589		15.5638	0.00989316		15.2444	0.108497		15.239	0.30745
15.5729	0.0081998		15.572	0.00916976		15.2526	0.103611		15.2472	0.292477
15.5811	0.00795344		15.5801	0.00847428		15.2608	0.0989894		15.2553	0.278705
15.5892	0.00771754		15.5883	0.00780634		15.269	0.0944853		15.2635	0.266213
15.5974	0.00749029		15.5965	0.00716496		15.2772	0.0901833		15.2717	0.254815
15.6056	0.00727103		15.6047	0.00654898		15.2853	0.0861561		15.2799	0.244216
15.6138	0.00706125		15.6129	0.00595745		15.2935	0.0822781		15.2881	0.234285
15.622	0.00686133		15.6211	0.00539181		15.3017	0.078482		15.2963	0.224975
15.6302	0.00666983		15.6293	0.00485159		15.3099	0.0748427		15.3045	0.216417
15.6384	0.00648431		15.6375	0.00433477		15.3181	0.0714661		15.3127	0.208473
15.6466	0.00630501		15.6457	0.00383982		15.3263	0.0683409		15.3209	0.200961
15.6548	0.00613288		15.6539	0.0033637		15.3345	0.0654291		15.3291	0.193852
15.663	0.00596842		15.662	0.00290388		15.3427	0.0627496		15.3372	0.187072
15.6711	0.00581064		15.6702	0.00245943		15.3509	0.0602393		15.3454	0.18057
15.6793	0.00565747		15.6784	0.0020289		15.3591	0.0578421		15.3536	0.174131
15.6875	0.00550996		15.6866	0.0016133		15.3672	0.0554232		15.3618	0.167558
15.6957	0.0053686		15.6948	0.00121494		15.3754	0.0528725		15.37	0.161069
15.7039	0.00523336		15.703	0.0008324		15.3836	0.0503643		15.3782	0.154747
15.7121	0.00510549		15.7112	0.00046364		15.3918	0.0481308		15.3864	0.148531
15.7203	0.00498523		15.7194	0.00010719		15.4	0.0461556		15.3946	0.142199
15.7285	0.00487164		15.7276	-0.0002381		15.4082	0.0442396		15.4028	0.135858
15.7367	0.00476289		15.7357	-0.0005709		15.4164	0.042292		15.411	0.129808
15.7449	0.00465774		15.7439	-0.0008897		15.4246	0.0403372		15.4191	0.124068
15.753	0.00455426		15.7521	-0.0011941		15.4328	0.0384408		15.4273	0.118582
15.7612	0.00445092		15.7603	-0.0014842		15.4409	0.0366322		15.4355	0.11322
15.7694	0.00434809		15.7685	-0.0017602		15.4491	0.0349148		15.4437	0.107854
15.7776	0.0042487		15.7767	-0.0020239		15.4573	0.0333297		15.4519	0.102693
15.7858	0.00415403		15.7849	-0.0022753		15.4655	0.0319482		15.4601	0.098209
15.794	0.00406376		15.7931	-0.0025148		15.4737	0.0306611		15.4683	0.0942986
15.8022	0.00397711		15.8013	-0.0027439		15.4819	0.0293774		15.4765	0.0905657
15.8104	0.00389161		15.8095	-0.0029651		15.4901	0.0280544		15.4847	0.086877
15.8186	0.00380678		15.8176	-0.0031777		15.4983	0.0267244		15.4929	0.0830431
15.8267	0.00372375		15.8258	-0.003381		15.5065	0.0254581		15.501	0.0788433
15.8349	0.00364353		15.834	-0.0035766		15.5147	0.0242614		15.5092	0.0748741
15.8431	0.0035657		15.8422	-0.0037654		15.5228	0.0231226		15.5174	0.0719698
15.8513	0.00348963		15.8504	-0.0039478		15.531	0.0220057		15.5256	0.0701211
15.8595	0.00341203		15.8586	-0.0041233		15.5392	0.0209365		15.5338	0.0688809
15.8677	0.00333287		15.8668	-0.0042894		15.5474	0.0201834		15.542	0.0676986
15.8759	0.00325152		15.875	-0.0044456		15.5556	0.0199258		15.5502	0.0663355
15.8841	0.00316887		15.8832	-0.0045929		15.5638	0.0198252		15.5584	0.0646422
15.8923	0.00308746		15.8914	-0.0047318		15.572	0.0196506		15.5666	0.0625326
15.9005	0.00300794		15.8995	-0.0048637		15.5802	0.0190116		15.5747	0.0598261
15.9086	0.00292893		15.9077	-0.0049907		15.5884	0.018032		15.5829	0.0567399
15.9168	0.00284986		15.9159	-0.0051133		15.5966	0.0170741		15.5911	0.0537797
15.925	0.00277086		15.9241	-0.0052325		15.6047	0.0163342		15.5993	0.0514322
15.9332	0.00269304		15.9323	-0.0053509		15.6129	0.0157392		15.6075	0.0497753
15.9414	0.00261461		15.9405	-0.0054667		15.6211	0.0152179		15.6157	0.0482235
15.9496	0.00253339		15.9487	-0.0055794		15.6293	0.0147237		15.6239	0.0464517
15.9578	0.00245005		15.9569	-0.0056922		15.6375	0.0142156		15.6321	0.0442731
15.966	0.00236644		15.9651	-0.0058059		15.6457	0.0136501		15.6403	0.0417462
15.9742	0.00228377		15.9733	-0.0059197		15.6539	0.0130543		15.6485	0.0391847
15.9824	0.00220066		15.9814	-0.0060341		15.6621	0.0124906		15.6566	0.0367362
15.9905	0.00211597		15.9896	-0.0061494		15.6703	0.0119472		15.6648	0.0345541
15.9987	0.00203244		15.9978	-0.006265		15.6785	0.0114057		15.673	0.0326669
16.0069	0.00195205		16.006	-0.0063811		15.6866	0.0108076		15.6812	0.0308802
16.0151	0.00187484		16.0142	-0.0064967		15.6948	0.010562		15.6894	0.0290938
16.0233	0.00179915		16.0224	-0.0066114		15.703	0.0105816		15.6976	0.0272945
16.0315	0.00172207		16.0306	-0.0067248		15.7112	0.0105796		15.7058	0.0255754
16.0397	0.00164258		16.0388	-0.0068381		15.7194	0.0105278		15.714	0.0239979
16.0479	0.00156119		16.047	-0.0069537		15.7276	0.0102351		15.7222	0.0225223
16.0561	0.00148032		16.0551	-0.0070704		15.7358	0.00981904		15.7304	0.0211224
16.0643	0.00140058		16.0633	-0.0071869		15.744	0.00982557		15.7385	0.0197675
16.0724	0.00132115		16.0715	-0.0073022		15.7522	0.0101275		15.7467	0.0183226
16.0806	0.00124289		16.0797	-0.0074158		15.7604	0.010438		15.7549	0.0168369
16.0888	0.00116728		16.0879	-0.007529		15.7685	0.0107121		15.7631	0.0153904
16.097	0.00109471		16.0961	-0.0076424		15.7767	0.0109361		15.7713	0.014021
16.1052	0.00102268		16.1043	-0.0077536		15.7849	0.0108204		15.7795	0.0127804
16.1134	0.00095153		16.1125	-0.0078617		15.7931	0.010265		15.7877	0.0116809
16.1216	0.00088245		16.1207	-0.0079664		15.8013	0.00977783		15.7959	0.0107543
16.1298	0.00081419		16.1289	-0.0080685		15.8095	0.00954993		15.8041	0.00984715
16.138	0.0007447		16.137	-0.0081672		15.8177	0.00939035		15.8123	0.00884915
16.1462	0.00067603		16.1452	-0.0082643		15.8259	0.00921842		15.8204	0.00786882
16.1543	0.00061021		16.1534	-0.0083632		15.8341	0.00885423		15.8286	0.00695951
16.1625	0.00054873		16.1616	-0.0084635		15.8422	0.00853091		15.8368	0.00610978
16.1707	0.00049317		16.1698	-0.0085626		15.8504	0.00831681		15.845	0.00537463
16.1789	0.000444		16.178	-0.0086589		15.8586	0.00810913		15.8532	0.00474
16.1871	0.00039892		16.1862	-0.0087516		15.8668	0.00775631		15.8614	0.00407737
16.1953	0.00035605		16.1944	-0.0088404		15.875	0.00732005		15.8696	0.00332643
16.2035	0.00031509		16.2026	-0.0089275		15.8832	0.00712807		15.8778	0.00240376
16.2117	0.00027561		16.2108	-0.0090142		15.8914	0.00712543		15.886	0.00142237
16.2199	0.00023564		16.2189	-0.0091011		15.8996	0.00718032		15.8942	0.00052768
16.228	0.00019264		16.2271	-0.0091901		15.9078	0.00726962		15.9023	-0.0002147
16.2362	0.00014511		16.2353	-0.0092843		15.916	0.0073726		15.9105	-0.0008513
16.2444	9.69e-05		16.2435	-0.0093804		15.9241	0.00735349		15.9187	-0.0014462
16.2526	5.08e-05		16.2517	-0.0094731		15.9323	0.00713391		15.9269	-0.0020119
16.2608	5.66e-06		16.2599	-0.0095607		15.9405	0.00673796		15.9351	-0.0025659
16.269	-3.83e-05		16.2681	-0.0096426		15.9487	0.00634573		15.9433	-0.0031716
16.2772	-7.93e-05		16.2763	-0.00972		15.9569	0.00601166		15.9515	-0.0037236
16.2854	-0.0001175		16.2845	-0.0097939		15.9651	0.00569		15.9597	-0.0042138
16.2936	-0.0001538		16.2927	-0.0098646		15.9733	0.00537407		15.9679	-0.0046957
16.3018	-0.0001879		16.3008	-0.0099321		15.9815	0.00506791		15.976	-0.005221
16.3099	-0.0002182		16.309	-0.0099968		15.9897	0.00484234		15.9842	-0.0057813
16.3181	-0.0002457		16.3172	-0.0100591		15.9979	0.00486205		15.9924	-0.0060073
16.3263	-0.0002721		16.3254	-0.0101204		16.006	0.00506394		16.0006	-0.0058679
16.3345	-0.0002979		16.3336	-0.0101799		16.0142	0.00529718		16.0088	-0.0056013
16.3427	-0.0003234		16.3418	-0.0102373		16.0224	0.00545947		16.017	-0.0053375
16.3509	-0.0003478		16.35	-0.0102933		16.0306	0.00551207		16.0252	-0.0051143
16.3591	-0.0003708		16.3582	-0.010348		16.0388	0.00539693		16.0334	-0.0053494
[truncated: 444 more rows]

## Sheet: d. thermal melts
Temperature (˚C)	HBS	H2 HA	reoH2HA		Tm
20	0	0.0380228	0.0447689		H2 HA	reoH2HA
20.043	0	0.0377759	0.0446234		70.9	68.9
20.086	0	0.0374796	0.0444779		71	70.2
20.129	0	0.0372327	0.0443323		70.8	70.3
20.172	0	0.0369364	0.0441868
20.215	0	0.0366895	0.0440413
20.258	0	0.0363933	0.0438958
20.301	0	0.0361464	0.0437503
20.344	0	0.0358995	0.0436048
20.387	0	0.0356526	0.0434593
20.431	0	0.0353563	0.0433138
20.474	0	0.0351094	0.0432168
20.517	0	0.0348625	0.0430713
20.56	0	0.0346156	0.0429257
20.603	0	0.0343687	0.0427802
20.646	0	0.0341218	0.0426347
20.689	0	0.0338749	0.0425377
20.732	0	0.033628	0.0423922
20.775	0	0.0333811	0.0422467
20.818	0	0.0331342	0.0421497
20.861	0	0.0328873	0.0420042
20.904	0	0.0326404	0.0419072
20.947	0	0.0323935	0.0417617
20.99	0	0.0321959	0.0416646
21.033	0	0.031949	0.0415191
21.076	0	0.0317021	0.0414221
21.119	0	0.0314552	0.0412766
21.162	0	0.0312577	0.0411796
21.206	0	0.0310108	0.0410826
21.249	0	0.0308133	0.0409371
21.292	0	0.0305664	0.0408401
21.335	0	0.0303689	0.0407431
21.378	0	0.030122	0.0405976
21.421	0	0.0299244	0.0405006
21.464	0	0.0297269	0.0404036
21.507	0	0.0295294	0.040258
21.55	0	0.0292825	0.040161
21.593	0	0.029085	0.040064
21.636	0	0.0288875	0.039967
21.679	0	0.0286899	0.03987
21.722	0	0.0284924	0.039773
21.765	0	0.0282949	0.0396275
21.808	0	0.0280974	0.0395305
21.851	0	0.0278999	0.0394335
21.894	0	0.0277023	0.0393365
21.937	0	0.0275048	0.0392395
21.98	0	0.0273073	0.0391425
22.024	0	0.0271098	0.0390454
22.067	0	0.0269616	0.0389484
22.11	0	0.0267641	0.0388029
22.153	0	0.0265666	0.0387059
22.196	0	0.0263691	0.0386089
22.239	0	0.0262209	0.0385119
22.282	0	0.0260234	0.0384149
22.325	0	0.0258753	0.0383179
22.368	0	0.0256777	0.0382209
22.411	0	0.0254802	0.0381239
22.454	0	0.0253321	0.0380269
22.497	0	0.0251346	0.0379299
22.54	0	0.0249864	0.0378329
22.583	0	0.0247889	0.0377358
22.626	0	0.0246408	0.0375903
22.669	0	0.0244432	0.0374933
22.712	0	0.0242951	0.0373963
22.755	0	0.0240976	0.0372993
22.799	0	0.0239494	0.0372023
22.842	0	0.0237519	0.0371053
22.885	0	0.0236038	0.0370083
22.928	0	0.0234063	0.0369113
22.971	0	0.0232581	0.0367658
23.014	0	0.0230606	0.0366688
23.057	0	0.0228631	0.0365718
23.1	0	0.0227149	0.0364748
23.143	0	0.0225174	0.0363777
23.186	0	0.0223199	0.0362322
23.229	0	0.0221224	0.0361352
23.272	0	0.0219742	0.0360382
23.315	0	0.0217767	0.0359412
23.358	0	0.0215792	0.0358442
23.401	0	0.0213817	0.0356987
23.444	0	0.0211841	0.0356017
23.487	0	0.0209866	0.0355047
23.53	0	0.0207891	0.0354077
23.573	0	0.0205422	0.0353107
23.617	0	0.0203447	0.0352137
23.66	0	0.0201472	0.0351652
23.703	0	0.0199496	0.0350681
23.746	0	0.0198509	0.0350196
23.789	0	0.0197521	0.0349711
23.832	0	0.0196534	0.0349226
23.875	0	0.0195546	0.0348741
23.918	0	0.0194558	0.0348256
23.961	0	0.0193571	0.0347771
24.004	0	0.0192583	0.0347286
24.047	0	0.0191595	0.0346316
24.09	0	0.0191102	0.0346316
24.133	0	0.0190114	0.0345831
24.176	0	0.018962	0.0345346
24.219	0	0.0188633	0.0344861
24.262	0	0.0188139	0.0344376
24.305	0	0.0187645	0.0343891
24.348	0	0.0187151	0.0343891
24.392	0	0.0186657	0.0343406
24.435	0	0.0186657	0.0342921
24.478	0	0.0186164	0.0342921
24.521	0	0.0186164	0.0342921
24.564	0	0.0186164	0.0342436
24.607	0	0.0186164	0.0342436
24.65	0	0.0186164	0.0342436
24.693	0	0.0186657	0.0342436
24.736	0	0.0186657	0.0342436
24.779	0	0.0187151	0.0342436
24.822	0	0.0187645	0.0342436
24.865	0	0.0188139	0.0342436
24.908	0	0.0188633	0.0342921
24.951	0	0.018962	0.0342921
24.994	0	0.0190114	0.0343406
25.037	0	0.0191102	0.0343406
25.08	0	0.0192089	0.0343891
25.123	0	0.0193077	0.0344376
25.166	0	0.0194064	0.0344861
25.21	0	0.0195052	0.0344861
25.253	0	0.019604	0.0345346
25.296	0	0.0197027	0.0345831
25.339	0	0.0198509	0.0346316
25.382	0	0.0199496	0.0346801
25.425	0	0.0200484	0.0347286
25.468	0	0.0201965	0.0348256
25.511	0	0.0202953	0.0348741
25.554	0	0.0203941	0.0349226
25.597	0	0.0204928	0.0349711
25.64	0	0.020641	0.0350196
25.683	0	0.0207397	0.0351167
25.726	0	0.0208385	0.0351652
25.769	0	0.0209372	0.0352137
25.812	0	0.0209866	0.0353107
25.855	0	0.0210854	0.0353592
25.898	0	0.0211348	0.0354077
25.941	0	0.0212335	0.0355047
25.985	0	0.0212829	0.0355532
26.028	0	0.0213323	0.0356017
26.071	0	0.0213817	0.0356502
26.114	0	0.0213817	0.0357472
26.157	0	0.021431	0.0357957
26.2	0	0.021431	0.0358442
26.243	0	0.021431	0.0358927
26.286	0	0.021431	0.0359412
26.329	0	0.021431	0.0359897
26.372	0	0.021431	0.0360382
26.415	0	0.0213817	0.0360867
26.458	0	0.0213817	0.0361352
26.501	0	0.0213323	0.0361837
26.544	0	0.0212829	0.0362322
26.587	0	0.0212335	0.0362807
26.63	0	0.0211841	0.0362807
26.673	0	0.0210854	0.0363292
26.716	0	0.021036	0.0363777
26.759	0	0.0209372	0.0363777
26.803	0	0.0208879	0.0364263
26.846	0	0.0207891	0.0364748
26.889	0	0.0206903	0.0364748
26.932	0	0.0205916	0.0365233
26.975	0	0.0205422	0.0365233
27.018	0	0.0204434	0.0365718
27.061	0	0.0203447	0.0365718
27.104	0	0.0202459	0.0366203
27.147	0	0.0201472	0.0366203
27.19	0	0.0200484	0.0366203
27.233	0	0.0199496	0.0366688
27.276	0	0.0198509	0.0366688
27.319	0	0.0197521	0.0367173
27.362	0	0.0196534	0.0367173
27.405	0	0.0195546	0.0367173
27.448	0	0.0194558	0.0367658
27.491	0	0.0194064	0.0367658
27.534	0	0.0193077	0.0368143
27.577	0	0.0192089	0.0368143
27.621	0	0.0191595	0.0368628
27.664	0	0.0190608	0.0368628
27.707	0	0.0190114	0.0369113
27.75	0	0.018962	0.0369113
27.793	0	0.0189126	0.0369598
27.836	0	0.0188633	0.0370083
27.879	0	0.0188139	0.0370568
27.922	0	0.0188139	0.0370568
27.965	0	0.0187645	0.0371053
28.008	0	0.0187645	0.0371538
28.051	0	0.0187151	0.0372023
28.094	0	0.0187151	0.0372508
28.137	0	0.0187151	0.0372993
28.18	0	0.0187151	0.0373478
28.223	0	0.0187151	0.0373963
28.266	0	0.0187645	0.0374448
28.309	0	0.0187645	0.0374933
28.352	0	0.0187645	0.0375418
28.396	0	0.0188139	0.0375903
28.439	0	0.0188633	0.0376388
28.482	0	0.0188633	0.0377358
28.525	0	0.0189126	0.0377844
28.568	0	0.018962	0.0378329
28.611	0	0.0190114	0.0378814
28.654	0	0.0190608	0.0379784
28.697	0	0.0191102	0.0380269
28.74	0	0.0191595	0.0380754
28.783	0	0.0192089	0.0381724
28.826	0	0.0193077	0.0382209
28.869	0	0.0193571	0.0382694
28.912	0	0.0194064	0.0383179
28.955	0	0.0194558	0.0383664
28.998	0	0.0195052	0.0384149
29.041	0	0.0195546	0.0384634
29.084	0	0.019604	0.0385119
29.127	5.04007e-05	0.0196534	0.0385604
29.17	5.04007e-05	0.0197027	0.0386089
29.214	5.04007e-05	0.0197521	0.0386574
29.257	5.04007e-05	0.0198015	0.0386574
29.3	5.04007e-05	0.0198509	0.0387059
29.343	5.04007e-05	0.0199003	0.0387059
29.386	5.04007e-05	0.0199003	0.0387544
29.429	5.04007e-05	0.0199496	0.0387544
29.472	0.000100801	0.019999	0.0387544
29.515	0.000100801	0.019999	0.0387544
29.558	0.000100801	0.0200484	0.0387544
29.601	0.000100801	0.0200484	0.0387544
29.644	0.000100801	0.0200978	0.0387059
29.687	0.000151202	0.0200978	0.0387059
29.73	0.000151202	0.0200978	0.0386574
29.773	0.000151202	0.0201472	0.0386574
29.816	0.000151202	0.0201472	0.0386089
29.859	0.000201603	0.0201472	0.0385604
29.902	0.000201603	0.0201965	0.0385119
29.945	0.000201603	0.0201965	0.0384634
29.989	0.000252003	0.0201965	0.0384149
30.032	0.000252003	0.0202459	0.0383664
30.075	0.000302404	0.0202459	0.0383179
30.118	0.000302404	0.0202459	0.0382694
30.161	0.000302404	0.0202953	0.0381724
30.204	0.000352805	0.0202953	0.0381239
30.247	0.000352805	0.0203447	0.0380754
30.29	0.000403205	0.0203447	0.0379784
30.333	0.000403205	0.0203941	0.0379299
30.376	0.000453606	0.0203941	0.0378329
30.419	0.000453606	0.0204434	0.0377844
30.462	0.000504007	0.0204928	0.0376873
30.505	0.000504007	0.0205422	0.0376388
30.548	0.000554408	0.0205916	0.0375418
30.591	0.000554408	0.020641	0.0374933
30.634	0.000604808	0.0206903	0.0374448
30.677	0.000655209	0.0207397	0.0373478
30.72	0.000655209	0.0207891	0.0372993
30.763	0.00070561	0.0208385	0.0372508
30.807	0.00075601	0.0208879	0.0372023
30.85	0.00075601	0.0209372	0.0371538
30.893	0.000806411	0.021036	0.0371053
30.936	0.000856812	0.0210854	0.0370568
30.979	0.000856812	0.0211348	0.0370083
31.022	0.000907212	0.0211841	0.0369598
31.065	0.000957613	0.0212335	0.0369113
31.108	0.000957613	0.0213323	0.0368628
31.151	0.00100801	0.0213817	0.0368143
31.194	0.00105841	0.021431	0.0367658
31.237	0.00110882	0.0214804	0.0367658
31.28	0.00110882	0.0214804	0.0367173
31.323	0.00115922	0.0215298	0.0366688
31.366	0.00120962	0.0215792	0.0366688
31.409	0.00126002	0.0215792	0.0366203
31.452	0.00131042	0.0216286	0.0365718
31.495	0.00131042	0.0216286	0.0365233
31.538	0.00136082	0.0216286	0.0365233
31.582	0.00141122	0.0216286	0.0364748
31.625	0.00146162	0.0216286	0.0364263
31.668	0.00151202	0.0215792	0.0363777
31.711	0.00151202	0.0215792	0.0363292
31.754	0.00156242	0.0215298	0.0362807
31.797	0.00161282	0.0214804	0.0362322
31.84	0.00166322	0.021431	0.0361837
31.883	0.00171362	0.0213323	0.0361352
31.926	0.00171362	0.0212829	0.0360867
31.969	0.00176402	0.0211841	0.0359897
32.012	0.00181442	0.0210854	0.0359412
32.055	0.00186483	0.0209866	0.0358442
32.098	0.00186483	0.0208385	0.0357957
32.141	0.00191523	0.0207397	0.0356987
32.184	0.00196563	0.020641	0.0356502
32.227	0.00201603	0.0204928	0.0355532
32.27	0.00206643	0.0203447	0.0354562
32.313	0.00206643	0.0201965	0.0353592
32.356	0.00211683	0.0200484	0.0352622
32.4	0.00216723	0.0199003	0.0351652
32.443	0.00221763	0.0197521	0.0350681
32.486	0.00221763	0.019604	0.0349226
32.529	0.00226803	0.0194558	0.0348256
32.572	0.00231843	0.0192583	0.0347286
32.615	0.00236883	0.0191102	0.0345831
32.658	0.00241923	0.018962	0.0344861
32.701	0.00241923	0.0188139	0.0343891
32.744	0.00246963	0.0186164	0.0342436
32.787	0.00252003	0.0184682	0.0341466
32.83	0.00257043	0.0183201	0.0340011
32.873	0.00257043	0.0181719	0.0339041
32.916	0.00262084	0.0180238	0.0338071
32.959	0.00267124	0.0178757	0.0336615
33.002	0.00272164	0.0177275	0.0335645
33.045	0.00272164	0.0175794	0.0334675
33.088	0.00277204	0.0174806	0.033322
33.131	0.00282244	0.0173325	0.033225
33.175	0.00287284	0.0171843	0.033128
33.218	0.00292324	0.0170856	0.033031
33.261	0.00292324	0.0169868	0.032934
33.304	0.00297364	0.0168387	0.032837
33.347	0.00302404	0.0167399	0.03274
33.39	0.00307444	0.0166412	0.032643
33.433	0.00312484	0.0165424	0.0325945
33.476	0.00312484	0.0164436	0.0324975
33.519	0.00317524	0.0163449	0.0324004
33.562	0.00322564	0.0162955	0.0323519
33.605	0.00327604	0.0161967	0.0323034
33.648	0.00332645	0.016098	0.0322549
33.691	0.00332645	0.0160486	0.0321579
33.734	0.00337685	0.0159498	0.0321094
33.777	0.00342725	0.0158511	0.0320609
33.82	0.00347765	0.0158017	0.0320609
33.863	0.00352805	0.0157029	0.0320124
33.906	0.00352805	0.0156535	0.0319639
33.949	0.00357845	0.0155548	0.0319154
33.993	0.00362885	0.0155054	0.0319154
34.036	0.00367925	0.0154066	0.0318669
34.079	0.00372965	0.0153573	0.0318669
34.122	0.00372965	0.0152585	0.0318669
34.165	0.00378005	0.0152091	0.0318184
34.208	0.00383045	0.0151104	0.0318184
34.251	0.00388085	0.015061	0.0318184
34.294	0.00388085	0.0149622	0.0318184
34.337	0.00393125	0.0149128	0.0317699
34.38	0.00398165	0.0148141	0.0317699
34.423	0.00403205	0.0147153	0.0317699
34.466	0.00408246	0.0146659	0.0317699
34.509	0.00408246	0.0145672	0.0317699
34.552	0.00413286	0.0144684	0.0317699
34.595	0.00418326	0.014419	0.0317214
34.638	0.00418326	0.0143203	0.0317214
34.681	0.00423366	0.0142215	0.0317214
34.724	0.00428406	0.0141721	0.0317214
34.768	0.00433446	0.0140734	0.0317214
34.811	0.00433446	0.0139746	0.0316729
34.854	0.00438486	0.0138759	0.0316729
34.897	0.00443526	0.0138265	0.0316729
34.94	0.00443526	0.0137277	0.0316729
34.983	0.00448566	0.013629	0.0316244
35.026	0.00453606	0.0135796	0.0316244
35.069	0.00453606	0.0134808	0.0316244
35.112	0.00458646	0.0134314	0.0315759
35.155	0.00463686	0.0133327	0.0315759
35.198	0.00463686	0.0132833	0.0315274
35.241	0.00468726	0.0131845	0.0315274
35.284	0.00473766	0.0131352	0.0315274
35.327	0.00473766	0.0130858	0.0314789
35.37	0.00478807	0.0130364	0.0314789
35.413	0.00483847	0.012987	0.0314304
35.456	0.00483847	0.0129376	0.0314304
35.499	0.00488887	0.0128883	0.0314304
35.542	0.00493927	0.0128389	0.0313819
35.586	0.00493927	0.0127895	0.0313819
35.629	0.00498967	0.0127895	0.0313334
35.672	0.00504007	0.0127401	0.0313334
35.715	0.00504007	0.0127401	0.0313334
35.758	0.00509047	0.0126907	0.0313334
35.801	0.00514087	0.0126907	0.0312849
35.844	0.00514087	0.0126907	0.0312849
35.887	0.00519127	0.0126907	0.0312849
35.93	0.00524167	0.0126907	0.0312849
35.973	0.00524167	0.0127401	0.0312849
36.016	0.00529207	0.0127401	0.0312849
36.059	0.00534247	0.0127895	0.0313334
36.102	0.00534247	0.0127895	0.0313334
36.145	0.00539287	0.0128389	0.0313334
36.188	0.00544327	0.0128883	0.0313819
36.231	0.00549367	0.0129376	0.0314304
36.274	0.00554408	0.012987	0.0314304
36.317	0.00554408	0.0130364	0.0314789
36.361	0.00559448	0.0131352	0.0315274
36.404	0.00564488	0.0131845	0.0315759
36.447	0.00569528	0.0132833	0.0316729
36.49	0.00574568	0.0133821	0.0317214
36.533	0.00579608	0.0134808	0.0317699
36.576	0.00579608	0.0135302	0.0318669
36.619	0.00584648	0.013629	0.0319639
36.662	0.00589688	0.0137771	0.0320609
36.705	0.00594728	0.0138759	0.0321094
36.748	0.00599768	0.0139746	0.0322064
36.791	0.00604808	0.0140734	0.0323519
36.834	0.00609848	0.0142215	0.0324489
36.877	0.00614888	0.0143203	0.032546
36.92	0.00619928	0.0144684	0.032643
36.963	0.00624968	0.0145672	0.0327885
37.006	0.00630009	0.0147153	0.0328855
37.049	0.00640089	0.0148635	0.0329825
37.092	0.00645129	0.0149622	0.033128
37.135	0.00650169	0.0151104	0.033225
37.179	0.00655209	0.0152585	0.0333705
37.222	0.00660249	0.0154066	0.0334675
37.265	0.00665289	0.0155054	0.033613
37.308	0.00675369	0.0156535	0.03371
37.351	0.00680409	0.0157523	0.0338071
37.394	0.00685449	0.0159004	0.0339041
37.437	0.00690489	0.0159992	0.0340496
37.48	0.0070057	0.0161474	0.0341466
37.523	0.0070561	0.0162461	0.0342436
37.566	0.0071065	0.0163449	0.0343406
37.609	0.0072073	0.016493	0.0343891
37.652	0.0072577	0.0165918	0.0344861
37.695	0.0073081	0.0166905	0.0345346
37.738	0.0074089	0.0167399	0.0346316
37.781	0.0074593	0.0168387	0.0346801
37.824	0.0075601	0.0169374	0.0347286
37.867	0.0076105	0.0169868	0.0347771
37.91	0.0077113	0.0170856	0.0348256
37.954	0.00776171	0.017135	0.0348256
37.997	0.00781211	0.0171843	0.0348256
38.04	0.00791291	0.0172831	0.0348741
38.083	0.00796331	0.0173325	0.0348741
38.126	0.00806411	0.0173819	0.0348741
38.169	0.00811451	0.0174312	0.0348256
38.212	0.00821531	0.0174312	0.0348256
38.255	0.00831611	0.0174806	0.0348256
38.298	0.00836651	0.01753	0.0347771
38.341	0.00846732	0.0175794	0.0347286
38.384	0.00851772	0.0175794	0.0346801
38.427	0.00861852	0.0176288	0.0346316
38.47	0.00866892	0.0176288	0.0345831
38.513	0.00876972	0.0176781	0.0345346
38.556	0.00887052	0.0176781	0.0344376
38.599	0.00892092	0.0177275	0.0343891
38.642	0.00902172	0.0177275	0.0342921
38.685	0.00907212	0.0177275	0.0342436
38.728	0.00917292	0.0177769	0.0341466
38.772	0.00927373	0.0177769	0.0340981
38.815	0.00932413	0.0178263	0.0340011
38.858	0.00942493	0.0178263	0.0339041
38.901	0.00952573	0.0178263	0.0338556
38.944	0.00957613	0.0178757	0.0337585
38.987	0.00967693	0.0178757	0.0336615
39.03	0.00977773	0.0178757	0.0335645
39.073	0.00982813	0.017925	0.033516
39.116	0.00992894	0.017925	0.033419
39.159	0.0100297	0.0179744	0.033322
39.202	0.0101305	0.0179744	0.0332735
39.245	0.0101809	0.0180238	0.0331765
39.288	0.0102817	0.0180238	0.033128
39.331	0.0103825	0.0180238	0.033031
39.374	0.0104833	0.0180732	0.0329825
39.417	0.0105337	0.0180732	0.0328855
39.46	0.0106345	0.0181226	0.032837
39.503	0.0107353	0.0181226	0.0327885
39.546	0.0108361	0.0181719	0.0326915
39.59	0.0109369	0.0181719	0.032643
39.633	0.0109873	0.0181719	0.0325945
39.676	0.0110882	0.0182213	0.032546
39.719	0.011189	0.0182213	0.0324975
39.762	0.0112898	0.0182213	0.0324489
39.805	0.0113906	0.0182213	0.0324004
39.848	0.0114914	0.0182707	0.0324004
39.891	0.0115418	0.0182707	0.0323519
39.934	0.0116426	0.0182707	0.0323034
39.977	0.0117434	0.0182707	0.0322549
40.02	0.0118442	0.0182707	0.0322549
40.063	0.011945	0.0183201	0.0322064
40.106	0.0120458	0.0183201	0.0322064
40.149	0.0121466	0.0183201	0.0321579
40.192	0.012197	0.0183201	0.0321579
40.235	0.0122978	0.0183201	0.0321094
40.278	0.0123986	0.0183201	0.0320609
40.321	0.0124994	0.0183201	0.0320609
40.365	0.0126002	0.0183201	0.0320124
40.408	0.012701	0.0183201	0.0320124
40.451	0.0128018	0.0183201	0.0319639
40.494	0.0129026	0.0183201	0.0319639
40.537	0.0130034	0.0183695	0.0319154
40.58	0.0131042	0.0183695	0.0318669
40.623	0.013205	0.0183695	0.0318669
40.666	0.0132554	0.0183695	0.0318184
40.709	0.0133562	0.0183695	0.0317699
40.752	0.013457	0.0183695	0.0317699
40.795	0.0135578	0.0183695	0.0317214
40.838	0.0136586	0.0183695	0.0316729
40.881	0.0137594	0.0183695	0.0316244
40.924	0.0138602	0.0183695	0.0315759
40.967	0.013961	0.0183695	0.0315274
41.01	0.0140114	0.0183695	0.0315274
41.053	0.0141122	0.0183695	0.0314789
41.096	0.014213	0.0183695	0.0314304
41.139	0.0143138	0.0183695	0.0313819
41.183	0.0144146	0.0183695	0.0313334
41.226	0.014465	0.0183201	0.0312849
41.269	0.0145658	0.0183201	0.0312364
41.312	0.0146666	0.0183201	0.0312364
41.355	0.0147674	0.0182707	0.0311879
41.398	0.0148178	0.0182707	0.0311394
41.441	0.0149186	0.0182213	0.0311394
41.484	0.0150194	0.0182213	0.0310908
41.527	0.0150698	0.0181719	0.0310908
41.57	0.0151706	0.0181719	0.0310423
41.613	0.0152714	0.0181226	0.0310423
41.656	0.0153218	0.0180732	0.0310423
41.699	0.0154226	0.0180238	0.0310423
41.742	0.015473	0.0179744	0.0309938
41.785	0.0155738	0.017925	0.0310423
41.828	0.0156242	0.0178757	0.0310423
41.871	0.015725	0.0177769	0.0310423
41.914	0.0157754	0.0177275	0.0310423
41.958	0.0158762	0.0176781	0.0310423
42.001	0.0159266	0.0175794	0.0310908
42.044	0.0160274	0.01753	0.0311394
42.087	0.0160778	0.0174312	0.0311394
42.13	0.0161282	0.0173819	0.0311879
42.173	0.0161786	0.0172831	0.0312364
42.216	0.0162794	0.0171843	0.0312364
42.259	0.0163298	0.0170856	0.0312849
42.302	0.0163802	0.0169868	0.0313334
42.345	0.0164306	0.0169374	0.0313819
42.388	0.016481	0.0168387	0.0314304
42.431	0.0165314	0.0167399	0.0314789
42.474	0.0166322	0.0166412	0.0315274
42.517	0.0166826	0.0165424	0.0315759
42.56	0.016733	0.0164436	0.0316244
42.603	0.0167834	0.0163449	0.0316729
42.646	0.0168338	0.0162461	0.0317214
42.689	0.0168338	0.0161967	0.0317699
42.732	0.0168842	0.016098	0.0318184
42.776	0.0169346	0.0159992	0.0318669
42.819	0.016985	0.0159498	0.0318669
42.862	0.0170354	0.0158511	0.0319154
42.905	0.0170858	0.0158017	0.0319639
42.948	0.0170858	0.0157029	0.0320124
42.991	0.0171362	0.0156535	0.0320124
43.034	0.0171866	0.0156042	0.0320609
43.077	0.017237	0.0155548	0.0320609
43.12	0.017237	0.0155054	0.0321094
43.163	0.0172874	0.015456	0.0321094
43.206	0.0173378	0.0154066	0.0321094
43.249	0.0173378	0.0153573	0.0321094
43.292	0.0173882	0.0153079	0.0321579
43.335	0.0173882	0.0153079	0.0321579
43.378	0.0174386	0.0152585	0.0321579
43.421	0.0174386	0.0152585	0.0321094
43.464	0.017489	0.0152585	0.0321094
43.507	0.017489	0.0152585	0.0321094
43.551	0.0175394	0.0152585	0.0321094
43.594	0.0175394	0.0152585	0.0320609
43.637	0.0175898	0.0152585	0.0320609
43.68	0.0175898	0.0152585	0.0320124
43.723	0.0176402	0.0152585	0.0320124
43.766	0.0176402	0.0152585	0.0319639
43.809	0.0176906	0.0152585	0.0319639
43.852	0.0176906	0.0153079	0.0319154
43.895	0.0176906	0.0153079	0.0318669
43.938	0.017741	0.0153079	0.0318184
43.981	0.017741	0.0153079	0.0317699
44.024	0.017741	0.0153573	0.0317214
44.067	0.0177914	0.0153573	0.0317214
44.11	0.0177914	0.0153573	0.0316729
44.153	0.0177914	0.0153573	0.0316244
44.196	0.0178418	0.0153573	0.0315759
44.239	0.0178418	0.0153079	0.0314789
44.282	0.0178418	0.0153079	0.0314304
44.325	0.0178922	0.0152585	0.0313819
44.369	0.0178922	0.0152585	0.0313334
44.412	0.0178922	0.0152091	0.0312849
44.455	0.0178922	0.0151597	0.0312364
44.498	0.0179426	0.0151104	0.0311394
44.541	0.0179426	0.015061	0.0310908
44.584	0.0179426	0.0149622	0.0310423
44.627	0.017993	0.0149128	0.0309938
44.67	0.017993	0.0148141	0.0308968
44.713	0.017993	0.0147153	0.0308483
44.756	0.017993	0.0146166	0.0307998
44.799	0.017993	0.0145178	0.0307028
44.842	0.0180434	0.0143697	0.0306543
44.885	0.0180434	0.0142709	0.0305573
44.928	0.0180434	0.0141228	0.0305088
44.971	0.0180434	0.0139746	0.0304118
45.014	0.0180938	0.0138759	0.0303633
45.057	0.0180938	0.0137277	0.0302663
45.1	0.0180938	0.0135796	0.0301693
45.144	0.0180938	0.0133821	0.0301208
45.187	0.0181442	0.0132339	0.0300238
45.23	0.0181442	0.0130858	0.0299268
45.273	0.0181442	0.0129376	0.0298298
45.316	0.0181442	0.0127401	0.0297327
45.359	0.0181442	0.012592	0.0296357
45.402	0.0181946	0.0124438	0.0295387
45.445	0.0181946	0.0122957	0.0294417
45.488	0.0181946	0.0120982	0.0293447
45.531	0.0181946	0.01195	0.0292477
45.574	0.0181946	0.0118019	0.0291022
45.617	0.018245	0.0116537	0.0290052
45.66	0.018245	0.011555	0.0289082
45.703	0.018245	0.0114068	0.0287627
45.746	0.018245	0.0112587	0.0286657
45.789	0.0182954	0.0111599	0.0285202
45.832	0.0182954	0.0110612	0.0284231
45.875	0.0182954	0.0109624	0.0282776
45.918	0.0182954	0.0108637	0.0281806
45.962	0.0183458	0.0107649	0.0280351
46.005	0.0183458	0.0107155	0.0278896
46.048	0.0183458	0.0106661	0.0277926
46.091	0.0183458	0.0106168	0.0276471
46.134	0.0183963	0.0105674	0.0275016
46.177	0.0183963	0.010518	0.0274046
46.22	0.0183963	0.010518	0.0272591
46.263	0.0184467	0.0104686	0.0271135
46.306	0.0184467	0.0104686	0.0270165
46.349	0.0184467	0.010518	0.026871
46.392	0.0184971	0.010518	0.0267255
46.435	0.0184971	0.0105674	0.0266285
46.478	0.0184971	0.0105674	0.026483
46.521	0.0185475	0.0106168	0.026386
46.564	0.0185475	0.0107155	0.026289
46.607	0.0185979	0.0107649	0.026192
46.65	0.0185979	0.0108143	0.026095
46.693	0.0186483	0.010913	0.025998
46.737	0.0186483	0.0109624	0.025901
46.78	0.0186987	0.0110612	0.0258039
46.823	0.0186987	0.0111599	0.0257069
46.866	0.0187491	0.0112587	0.0256584
46.909	0.0187491	0.0113575	0.0255614
46.952	0.0187995	0.0114562	0.0255129
46.995	0.0187995	0.011555	0.0254644
47.038	0.0188499	0.0116537	0.0254159
47.081	0.0188499	0.0117525	0.0253674
47.124	0.0189003	0.0118513	0.0253189
47.167	0.0189507	0.0119994	0.0252704
47.21	0.0189507	0.0120982	0.0252704
47.253	0.0190011	0.0121475	0.0252219
47.296	0.0190011	0.0122463	0.0252219
47.339	0.0190515	0.0123451	0.0252219
47.382	0.0191019	0.0124438	0.0251734
47.425	0.0191523	0.0124932	0.0251734
47.468	0.0191523	0.012592	0.0252219
47.511	0.0192027	0.0126414	0.0252219
47.555	0.0192531	0.0126907	0.0252219
47.598	0.0193035	0.0127401	0.0252704
47.641	0.0193035	0.0127895	0.0252704
47.684	0.0193539	0.0128389	0.0253189
47.727	0.0194043	0.0128389	0.0253189
47.77	0.0194547	0.0128389	0.0253674
47.813	0.0195051	0.0128883	0.0253674
47.856	0.0195051	0.0128883	0.0254159
47.899	0.0195555	0.0128883	0.0254644
47.942	0.0196059	0.0128883	0.0254644
47.985	0.0196563	0.0128389	0.0255129
48.028	0.0197067	0.0128389	0.0255614
48.071	0.0197571	0.0127895	0.0255614
48.114	0.0198075	0.0127895	0.0256099
48.157	0.0198579	0.0127401	0.0256099
48.2	0.0199083	0.0126907	0.0256584
48.243	0.0199587	0.0126414	0.0256584
48.286	0.0199587	0.0126414	0.0256584
48.33	0.0200091	0.012592	0.0257069
48.373	0.0200595	0.0125426	0.0257069
48.416	0.0201099	0.0124932	0.0257069
48.459	0.0201603	0.0124438	0.0256584
48.502	0.0202107	0.0123944	0.0256584
48.545	0.0202611	0.0123451	0.0256584
48.588	0.0203115	0.0122957	0.0256099
48.631	0.0203619	0.0122957	0.0256099
48.674	0.0204123	0.0122463	0.0255614
48.717	0.0204627	0.0121969	0.0255129
48.76	0.0205131	0.0121969	0.0254644
48.803	0.0205635	0.0121969	0.0254159
48.846	0.0206139	0.0121475	0.0253674
48.889	0.0206643	0.0121475	0.0253189
48.932	0.0207147	0.0121475	0.0252219
48.975	0.0207651	0.0121969	0.0251734
49.018	0.0208155	0.0121969	0.0251249
49.061	0.0208659	0.0121969	0.0250279
49.104	0.0209163	0.0122463	0.0249309
49.148	0.0209667	0.0122957	0.0248824
49.191	0.0210171	0.0123451	0.0247854
49.234	0.0210675	0.0123944	0.0246884
49.277	0.0211179	0.0124932	0.0245914
49.32	0.0211683	0.012592	0.0244943
49.363	0.0212187	0.0126414	0.0244458
49.406	0.0212691	0.0127401	0.0243488
49.449	0.0213195	0.0128883	0.0242518
49.492	0.0213699	0.012987	0.0241548
49.535	0.0214203	0.0130858	0.0241063
49.578	0.0214707	0.0132339	0.0240093
49.621	0.0215211	0.0133821	0.0239123
49.664	0.0215715	0.0135302	0.0238638
49.707	0.0216219	0.0136783	0.0238153
49.75	0.0216723	0.0138265	0.0237183
49.793	0.0217227	0.0139746	0.0236698
49.836	0.0217731	0.0141721	0.0236213
49.879	0.0218235	0.0143203	0.0235728
49.923	0.0218739	0.0145178	0.0235243
49.966	0.0219243	0.0146659	0.0234758
50.009	0.0219747	0.0148635	0.0234273
50.052	0.0220251	0.0150116	0.0233788
50.095	0.0220755	0.0152091	0.0233303
50.138	0.0221259	0.0153573	0.0233303
50.181	0.0221259	0.0155548	0.0232818
50.224	0.0221763	0.0157523	0.0232818
50.267	0.0222267	0.0159004	0.0232818
50.31	0.0222771	0.016098	0.0232818
50.353	0.0223275	0.0162461	0.0232818
50.396	0.0223779	0.0163943	0.0232818
50.439	0.0224283	0.0165424	0.0232818
50.482	0.0224787	0.0166905	0.0232818
50.525	0.0225291	0.0168387	0.0232818
50.568	0.0225795	0.0169868	0.0232818
50.611	0.0226299	0.017135	0.0232818
50.654	0.0226803	0.0172831	0.0232818
50.697	0.0227307	0.0173819	0.0232818
50.741	0.0227811	0.0174806	0.0232818
50.784	0.0227811	0.0175794	0.0232818
50.827	0.0228315	0.0176781	0.0232818
50.87	0.0228819	0.0177769	0.0232818
50.913	0.0229323	0.0178757	0.0232818
50.956	0.0229827	0.017925	0.0232818
50.999	0.0230331	0.0179744	0.0232818
51.042	0.0230835	0.0180238	0.0232818
51.085	0.0231339	0.0180732	0.0232333
51.128	0.0231843	0.0181226	0.0232333
51.171	0.0231843	0.0181719	0.0231848
51.214	0.0232347	0.0181719	0.0231848
51.257	0.0232851	0.0181719	0.0231362
51.3	0.0233355	0.0182213	0.0230877
51.343	0.0233859	0.0182213	0.0230392
51.386	0.0234363	0.0182213	0.0229907
51.429	0.0234363	0.0181719	0.0228937
51.472	0.0234867	0.0181719	0.0228452
51.515	0.0235371	0.0181719	0.0227482
51.559	0.0235875	0.0181226	0.0226512
51.602	0.0236379	0.0181226	0.0225542
51.645	0.0236883	0.0180732	0.0224572
51.688	0.0236883	0.0180238	0.0223602
51.731	0.0237387	0.0180238	0.0222632
51.774	0.0237891	0.0179744	0.0221177
51.817	0.0238395	0.017925	0.0220207
51.86	0.0238899	0.0178757	0.0218752
51.903	0.0238899	0.0178263	0.0217296
51.946	0.0239403	0.0177769	0.0215841
51.989	0.0239907	0.0177275	0.0214386
52.032	0.0240411	0.0176781	0.0212931
52.075	0.0240915	0.0176288	0.0210991
52.118	0.0240915	0.0175794	0.0209536
52.161	0.0241419	0.01753	0.0207596
52.204	0.0241923	0.01753	0.0206141
52.247	0.0242427	0.0174806	0.02042
52.29	0.0242931	0.0174312	0.020226
52.334	0.0243435	0.0173819	0.0200805
52.377	0.0243435	0.0173325	0.0198865
52.42	0.0243939	0.0173325	0.0196925
52.463	0.0244443	0.0172831	0.0194985
52.506	0.0244947	0.0172337	0.019353
52.549	0.0245451	0.0172337	0.0191589
52.592	0.0245451	0.0171843	0.0189649
52.635	0.0245955	0.0171843	0.0187709
52.678	0.0246459	0.017135	0.0186254
52.721	0.0246963	0.017135	0.0184314
52.764	0.0247467	0.0170856	0.0182374
52.807	0.0247971	0.0170856	0.0180919
52.85	0.0247971	0.0170362	0.0178979
52.893	0.0248475	0.0170362	0.0177523
52.936	0.0248979	0.0170362	0.0175583
52.979	0.0249483	0.0169868	0.0174128
53.022	0.0249987	0.0169868	0.0172673
53.065	0.0250491	0.0169374	0.0171218
53.108	0.0250995	0.0169374	0.0169278
53.152	0.0250995	0.0169374	0.0167823
53.195	0.0251499	0.0168881	0.0166368
53.238	0.0252003	0.0168881	0.0165397
53.281	0.0252507	0.0168387	0.0163942
53.324	0.0253011	0.0168387	0.0162487
53.367	0.0253515	0.0167893	0.0161032
53.41	0.0253515	0.0167399	0.0160062
53.453	0.0254019	0.0166905	0.0158607
53.496	0.0254523	0.0166412	0.0157637
53.539	0.0255027	0.0166412	0.0156667
53.582	0.0255531	0.0165424	0.0155212
53.625	0.0256035	0.016493	0.0154242
53.668	0.0256035	0.0164436	0.0153272
53.711	0.0256539	0.0163943	0.0152301
53.754	0.0257043	0.0162955	0.0150846
53.797	0.0257548	0.0162461	0.0149876
53.84	0.0257548	0.0161474	0.0148906
53.883	0.0258052	0.0160486	0.0147936
53.927	0.0258556	0.0159498	0.0146966
53.97	0.025906	0.0158511	0.0145996
54.013	0.025906	0.0157523	0.0144541
54.056	0.0259564	0.0156535	0.0143571
54.099	0.0260068	0.0155054	0.0142601
54.142	0.0260572	0.0154066	0.0141146
54.185	0.0260572	0.0152585	0.0140176
54.228	0.0261076	0.0151104	0.0139206
54.271	0.026158	0.0149622	0.013775
54.314	0.026158	0.0148141	0.0136295
54.357	0.0262084	0.0146659	0.0135325
54.4	0.0262084	0.0145178	0.013387
54.443	0.0262588	0.0143697	0.0132415
54.486	0.0263092	0.0142215	0.013096
54.529	0.0263092	0.014024	0.0129505
54.572	0.0263596	0.0138759	0.012805
54.615	0.0263596	0.0136783	0.0126595
54.658	0.02641	0.0135302	0.0124654
54.701	0.02641	0.0133327	0.0122714
54.745	0.0264604	0.0131845	0.0121259
54.788	0.0264604	0.012987	0.0119319
54.831	0.0264604	0.0127895	0.0117379
54.874	0.0265108	0.012592	0.0115439
54.917	0.0265108	0.0124438	0.0113499
54.96	0.0265612	0.0122463	0.0111073
55.003	0.0265612	0.0120488	0.0109133
55.046	0.0266116	0.0118513	0.0106708
55.089	0.0266116	0.0116537	0.0104283
55.132	0.0266116	0.0114562	0.0101858
55.175	0.026662	0.0112587	0.00994325
55.218	0.026662	0.0110612	0.00970073
55.261	0.026662	0.0108637	0.00945821
55.304	0.0267124	0.0106661	0.00916719
55.347	0.0267124	0.0104686	0.00892467
55.39	0.0267124	0.0102711	0.00863365
55.433	0.0267628	0.0100242	0.00834263
55.476	0.0267628	0.00982668	0.00805161
55.52	0.0267628	0.00962915	0.00776059
55.563	0.0268132	0.00943163	0.00746956
55.606	0.0268132	0.00918473	0.00717854
55.649	0.0268132	0.00898721	0.00688752
55.692	0.0268636	0.00874031	0.00654799
55.735	0.0268636	0.00854279	0.00625697
55.778	0.0268636	0.00829589	0.00596595
55.821	0.0268636	0.00809837	0.00562642
55.864	0.026914	0.00785146	0.0053354
55.907	0.026914	0.00760456	0.00499588
55.95	0.026914	0.00735766	0.00470486
55.993	0.026914	0.00711076	0.00441383
56.036	0.0269644	0.00686386	0.00407431
56.079	0.0269644	0.00661696	0.00378329
56.122	0.0269644	0.00637006	0.00349226
56.165	0.0269644	0.00612315	0.00320124
56.208	0.0270148	0.00587625	0.00291022
56.251	0.0270148	0.00562935	0.0026677
56.294	0.0270148	0.00533307	0.00237668
56.338	0.0270148	0.00508617	0.00213416
56.381	0.0270652	0.00483927	0.00189164
56.424	0.0270652	0.00454299	0.00164912
56.467	0.0270652	0.00429608	0.00140661
56.51	0.0270652	0.0039998	0.00121259
56.553	0.0270652	0.0037529	0.000970073
56.596	0.0271156	0.00345662	0.000824562
56.639	0.0271156	0.00320972	0.000630548
56.682	0.0271156	0.00296282	0.000485037
56.725	0.0271156	0.00271592	0.000339526
56.768	0.027166	0.00246901	0.000242518
56.811	0.027166	0.00222211	0.000145511
56.854	0.027166	0.00197521	4.85037e-05
56.897	0.027166	0.00172831	0
56.94	0.027166	0.00153079	0
56.983	0.0272164	0.00133327	0
57.026	0.0272164	0.00113575	0
57.069	0.0272164	0.000938225	4.85037e-05
57.113	0.0272164	0.000740704	0.000145511
57.156	0.0272668	0.000592563	0.000242518
57.199	0.0272668	0.000444422	0.000339526
57.242	0.0272668	0.000345662	0.00053354
57.285	0.0272668	0.000246901	0.000679051
57.328	0.0272668	0.000148141	0.00092157
57.371	0.0273172	9.87606e-05	0.00116409
57.414	0.0273172	4.93803e-05	0.00140661
57.457	0.0273172	0	0.00169763
57.5	0.0273676	0	0.00203715
57.543	0.0273676	4.93803e-05	0.00242518
57.586	0.0273676	9.87606e-05	0.00281321
57.629	0.0273676	0.000197521	0.00324975
57.672	0.027418	0.000296282	0.00368628
57.715	0.027418	0.000395042	0.00421982
57.758	0.027418	0.000592563	0.00475336
57.801	0.027418	0.000790084	0.0053354
57.844	0.0274684	0.000987606	0.00591745
57.887	0.0274684	0.00123451	0.0065965
57.931	0.0274684	0.00153079	0.00727555
57.974	0.0275188	0.00187645	0.0080031
58.017	0.0275188	0.00222211	0.00877916
58.06	0.0275188	0.00261715	0.00955522
58.103	0.0275692	0.0030122	0.0104283
58.146	0.0275692	0.003506	0.0113014
58.189	0.0275692	0.0039998	0.0122714
58.232	0.0276196	0.00454299	0.0132415
58.275	0.0276196	0.00508617	0.0143086
58.318	0.0276196	0.00572811	0.0153757
58.361	0.02767	0.00637006	0.0165397
58.404	0.02767	0.00706138	0.0177523
58.447	0.02767	0.00780208	0.0189649
58.49	0.0277204	0.00859217	0.0202745
58.533	0.0277204	0.00943163	0.0216326
58.576	0.0277204	0.0102711	0.0230877
58.619	0.0277708	0.0112093	0.0245429
58.662	0.0277708	0.0121475	0.026095
58.706	0.0278212	0.0131845	0.0276956
58.749	0.0278212	0.0142215	0.0293447
58.792	0.0278212	0.0153573	0.0310908
58.835	0.0278716	0.016493	0.0328855
58.878	0.0278716	0.0177275	0.0347771
58.921	0.027922	0.018962	0.0367173
58.964	0.027922	0.0202953	0.0387059
59.007	0.0279724	0.0216779	0.0407916
59.05	0.0279724	0.0230606	0.0429742
59.093	0.0280228	0.024542	0.0452054
59.136	0.0280228	0.0260728	0.0474851
59.179	0.0280732	0.0277023	0.0498618
59.222	0.0280732	0.0293319	0.0523355
59.265	0.0281236	0.0310602	0.0548576
59.308	0.0281236	0.0328379	0.0574768
59.351	0.028174	0.034665	0.0601445
59.394	0.0282244	0.0365414	0.0629092
59.437	0.0282244	0.0384672	0.0657225
59.48	0.0282748	0.0404918	0.0686327
59.524	0.0282748	0.0425658	0.0716399
59.567	0.0283252	0.0447385	0.0746956
59.61	0.0283756	0.0469606	0.0778484
59.653	0.0283756	0.0492321	0.0810496
59.696	0.028426	0.051553	0.0842994
59.739	0.0284764	0.0539726	0.0876461
59.782	0.0284764	0.0564417	0.0910899
59.825	0.0285268	0.0590094	0.0945821
59.868	0.0285772	0.0615772	0.0981229
59.911	0.0285772	0.0642931	0.101761
59.954	0.0286276	0.067009	0.105447
59.997	0.028678	0.0698237	0.10923
60.04	0.0287284	0.0727371	0.113062
60.083	0.0287284	0.0757	0.116942
60.126	0.0287788	0.0787122	0.120871
60.169	0.0288292	0.0818231	0.124897
60.212	0.0288796	0.0849835	0.128971
60.255	0.0288796	0.0881932	0.133094
60.299	0.02893	0.0915017	0.137265
60.342	0.0289804	0.0948595	0.141485
60.385	0.0290308	0.0983161	0.145754
60.428	0.0290812	0.101822	0.15007
60.471	0.0290812	0.105378	0.154436
60.514	0.0291316	0.109032	0.158849
60.557	0.029182	0.112735	0.163263
60.6	0.0292324	0.116488	0.167774
60.643	0.0292828	0.12034	0.172285
60.686	0.0293332	0.124241	0.176844
60.729	0.0293836	0.128191	0.181452
60.772	0.0293836	0.132191	0.18606
60.815	0.029434	0.13629	0.190716
60.858	0.0294844	0.140388	0.195373
60.901	0.0295348	0.144585	0.200078
60.944	0.0295852	0.148832	0.204831
60.987	0.0296356	0.153079	0.209536
61.03	0.029686	0.157424	0.214338
61.073	0.0297364	0.161819	0.219091
61.117	0.0297868	0.166214	0.223893
61.16	0.0298372	0.170708	0.228743
61.203	0.0298372	0.175201	0.233545
61.246	0.0298876	0.179744	0.238395
61.289	0.029938	0.184337	0.243246
61.332	0.0299884	0.188929	0.248096
61.375	0.0300388	0.193571	0.252947
61.418	0.0300892	0.198262	0.257845
61.461	0.0301396	0.202953	0.262744
61.504	0.03019	0.207644	0.267595
61.547	0.0302404	0.212385	0.272494
61.59	0.0302908	0.217125	0.277392
61.633	0.0303412	0.221866	0.282291
61.676	0.0303916	0.226655	0.287142
61.719	0.030442	0.231445	0.292041
61.762	0.0304924	0.236235	0.296939
61.805	0.0305428	0.241025	0.301838
61.848	0.0305932	0.245864	0.306689
61.892	0.0306436	0.250654	0.311588
61.935	0.030694	0.255444	0.316486
61.978	0.0307444	0.260283	0.321337
62.021	0.0307948	0.265073	0.326187
62.064	0.0308452	0.269863	0.331086
62.107	0.030946	0.274653	0.335936
62.15	0.0309964	0.279443	0.340787
62.193	0.0310468	0.284183	0.345589
62.236	0.0310972	0.288973	0.350439
62.279	0.0311476	0.293714	0.355241
62.322	0.031198	0.298405	0.360043
62.365	0.0312484	0.303146	0.364845
62.408	0.0313492	0.307837	0.369598
62.451	0.0313996	0.312478	0.374351
62.494	0.03145	0.31712	0.379105
62.537	0.0315004	0.321762	0.383858
62.58	0.0316012	0.326354	0.388563
62.623	0.0316516	0.330897	0.393268
62.666	0.031702	0.33544	0.397924
62.71	0.0318028	0.339983	0.40258
62.753	0.0318532	0.344477	0.407237
62.796	0.031954	0.348921	0.411845
62.839	0.0320044	0.353365	0.416404
62.882	0.0320548	0.35776	0.420963
62.925	0.0321556	0.362155	0.425523
62.968	0.032206	0.3665	0.429985
63.011	0.0323068	0.370797	0.434496
63.054	0.0324076	0.375093	0.43891
63.097	0.032458	0.379339	0.443323
63.14	0.0325588	0.383537	0.447689
63.183	0.0326092	0.387734	0.452054
63.226	0.03271	0.391882	0.456371
63.269	0.0328108	0.39598	0.460639
63.312	0.0328612	0.40003	0.464908
63.355	0.032962	0.404079	0.469127
63.398	0.0330628	0.408029	0.473299
63.441	0.0331637	0.41198	0.477422
63.485	0.0332141	0.415881	0.481544
63.528	0.0333149	0.419782	0.485619
63.571	0.0334157	0.423584	0.489644
63.614	0.0335165	0.427386	0.493622
63.657	0.0336173	0.431139	0.497599
63.7	0.0337181	0.434793	0.501528
63.743	0.0338189	0.438447	0.505408
63.786	0.0339197	0.442052	0.50924
63.829	0.0340205	0.445657	0.513072
63.872	0.0341213	0.449163	0.516855
63.915	0.0342221	0.45262	0.52059
63.958	0.0343229	0.456027	0.524276
64.001	0.0344237	0.459434	0.527962
64.044	0.0345245	0.462743	0.5316
64.087	0.0346253	0.466002	0.535189
64.13	0.0347261	0.469261	0.53873
64.173	0.0348269	0.472421	0.542271
64.216	0.0349277	0.475581	0.545763
64.259	0.0350789	0.478643	0.549255
64.303	0.0351797	0.481705	0.552699
64.346	0.0352805	0.484667	0.556094
64.389	0.0353813	0.487581	0.55949
64.432	0.0354821	0.490494	0.562836
64.475	0.0355829	0.493358	0.566183
64.518	0.0357341	0.496124	0.569481
64.561	0.0358349	0.498889	0.57278
64.604	0.0359357	0.501555	0.576029
64.647	0.0360365	0.504222	0.579279
64.69	0.0361373	0.506839	0.582529
64.733	0.0362381	0.509407	0.58573
64.776	0.0363893	0.511925	0.588931
64.819	0.0364901	0.514394	0.592084
64.862	0.0365909	0.516814	0.595237
64.905	0.0366917	0.519234	0.59839
64.948	0.0367925	0.521604	0.601542
64.991	0.0368933	0.523925	0.604647
65.034	0.0370445	0.526196	0.607751
65.077	0.0371453	0.528418	0.610855
65.121	0.0372461	0.530591	0.613911
65.164	0.0373469	0.532764	0.617015
65.207	0.0374477	0.534937	0.620071
65.25	0.0375989	0.537011	0.623127
65.293	0.0376997	0.539084	0.626182
65.336	0.0378005	0.541109	0.62919
65.379	0.0379013	0.543134	0.632245
65.422	0.0380021	0.545109	0.635252
65.465	0.0381029	0.547035	0.63826
65.508	0.0382037	0.548961	0.641267
65.551	0.0383549	0.550886	0.644226
65.594	0.0384557	0.552763	0.647233
65.637	0.0385565	0.554639	0.650192
65.68	0.0386573	0.556466	0.65315
65.723	0.0387581	0.558293	0.656109
65.766	0.0388589	0.560071	0.659068
65.809	0.0389597	0.561849	0.661978
65.852	0.0390605	0.563626	0.664937
65.896	0.0391613	0.565404	0.667847
65.939	0.0392621	0.567132	0.670709
65.982	0.0393629	0.56891	0.673619
66.025	0.0394637	0.570589	0.676481
66.068	0.0395645	0.572317	0.679342
66.111	0.0396653	0.574046	0.682204
66.154	0.0397661	0.575725	0.685017
66.197	0.0398669	0.577453	0.687879
66.24	0.0399677	0.579132	0.690692
66.283	0.0400685	0.580811	0.693457
66.326	0.0401693	0.58249	0.696222
66.369	0.0402701	0.584218	0.699035
66.412	0.0403709	0.585897	0.701751
66.455	0.0404718	0.587576	0.704516
66.498	0.0405726	0.589255	0.707232
66.541	0.0406734	0.590934	0.709948
66.584	0.0407742	0.592613	0.712616
66.627	0.040875	0.594292	0.715332
66.67	0.0409254	0.595971	0.718
66.714	0.0410262	0.597649	0.720619
66.757	0.041127	0.599328	0.723287
66.8	0.0412278	0.601007	0.725906
66.843	0.0413286	0.602736	0.728476
66.886	0.041379	0.604415	0.731096
66.929	0.0414798	0.606094	0.733666
66.972	0.0415806	0.607822	0.736237
67.015	0.0416814	0.609501	0.738759
67.058	0.0417318	0.61118	0.741281
67.101	0.0418326	0.612908	0.743804
67.144	0.0419334	0.614587	0.746277
67.187	0.0420342	0.616266	0.748751
67.23	0.0420846	0.617994	0.751176
67.273	0.0421854	0.619673	0.753601
67.316	0.0422862	0.621352	0.756027
67.359	0.0423366	0.623031	0.758403
67.402	0.0424374	0.62471	0.76078
67.445	0.0425382	0.626389	0.763108
67.489	0.0425886	0.628068	0.765436
67.532	0.0426894	0.629747	0.767716
67.575	0.0427902	0.631426	0.769996
67.618	0.0428406	0.633055	0.772227
67.661	0.0429414	0.634685	0.774409
67.704	0.0429918	0.636364	0.776592
67.747	0.0430926	0.637993	0.778726
67.79	0.0431934	0.639623	0.78086
67.833	0.0432438	0.641203	0.782946
67.876	0.0433446	0.642832	0.785032
67.919	0.0434454	0.644413	0.787069
67.962	0.0434958	0.645993	0.789058
68.005	0.0435966	0.647573	0.791046
68.048	0.043647	0.649153	0.792938
68.091	0.0437478	0.650684	0.794878
68.134	0.0438486	0.652215	0.796721
68.177	0.043899	0.653745	0.798564
68.22	0.0439998	0.655276	0.800359
68.263	0.0440502	0.656758	0.802105
68.307	0.044151	0.658239	0.803851
68.35	0.0442518	0.659721	0.8055
68.393	0.0443022	0.661202	0.807149
68.436	0.044403	0.662634	0.808799
68.479	0.0444534	0.664115	0.810351
68.522	0.0445542	0.665498	0.811903
68.565	0.044655	0.66693	0.813406
68.608	0.0447054	0.668313	0.814862
68.651	0.0448062	0.669695	0.816268
68.694	0.044907	0.671078	0.817626
68.737	0.0449574	0.672461	0.818984
68.78	0.0450582	0.673794	0.820294
68.823	0.045159	0.675127	0.821555
68.866	0.0452094	0.676411	0.822768
68.909	0.0453102	0.677744	0.82398
68.952	0.045411	0.678979	0.825096
68.995	0.0455118	0.680263	0.826211
69.038	0.0455622	0.681497	0.827278
69.082	0.045663	0.682732	0.828297
69.125	0.0457638	0.683966	0.829267
69.168	0.0458646	0.685151	0.830189
69.211	0.045915	0.686336	0.831062
69.254	0.0460158	0.687522	0.831935
69.297	0.0461166	0.688657	0.832711
69.34	0.0462174	0.689793	0.833487
69.383	0.0463182	0.690879	0.834166
69.426	0.0463686	0.691966	0.834845
69.469	0.0464694	0.693052	0.835476
69.512	0.0465702	0.694089	0.836058
69.555	0.046671	0.695126	0.836591
69.598	0.0467718	0.696114	0.837076
69.641	0.0468726	0.697101	0.837561
69.684	0.0469734	0.698089	0.837949
69.727	0.0470742	0.699027	0.838337
69.77	0.0471246	0.699916	0.838677
69.813	0.0472254	0.700805	0.838968
69.856	0.0473262	0.701694	0.83921
69.9	0.047427	0.702533	0.839404
69.943	0.0475278	0.703323	0.839598
69.986	0.0476286	0.704113	0.839744
70.029	0.0477294	0.704854	0.839841
70.072	0.0478303	0.705595	0.839889
70.115	0.0479311	0.706286	0.839938
70.158	0.0480319	0.706928	0.839938
70.201	0.0481327	0.70757	0.839889
70.244	0.0482335	0.708163	0.839841
70.287	0.0483343	0.708755	0.839695
70.33	0.0484351	0.709298	0.83955
70.373	0.0485359	0.709792	0.839404
70.416	0.0486367	0.710286	0.83921
70.459	0.0487375	0.71073	0.838968
70.502	0.0488383	0.711175	0.838677
70.545	0.0489391	0.71152	0.838386
70.588	0.0490399	0.711866	0.838046
70.631	0.0491407	0.712212	0.837707
70.675	0.0492415	0.712508	0.83727
70.718	0.0493423	0.712755	0.836882
70.761	0.0494935	0.712952	0.836397
70.804	0.0495943	0.71315	0.835912
70.847	0.0496951	0.713298	0.835379
70.89	0.0497959	0.713397	0.834845
70.933	0.0498967	0.713496	0.834214
70.976	0.0499975	0.713545	0.833632
71.019	0.0500983	0.713545	0.832953
71.062	0.0501991	0.713496	0.832274
71.105	0.0502999	0.713446	0.831547
71.148	0.0504007	0.713347	0.830819
71.191	0.0505015	0.713249	0.830043
71.234	0.0506023	0.713051	0.829219
71.277	0.0507031	0.712854	0.828346
71.32	0.0508039	0.712656	0.827472
71.363	0.0509047	0.71236	0.826502
71.406	0.0510055	0.712064	0.825532
71.449	0.0511063	0.711767	0.824562
71.493	0.0512071	0.711372	0.823495
71.536	0.0513079	0.710977	0.82238
71.579	0.0514087	0.710533	0.821264
71.622	0.0515095	0.710088	0.820051
71.665	0.0516103	0.709545	0.818839
71.708	0.0517111	0.709051	0.817578
71.751	0.0518119	0.708459	0.816268
71.794	0.0519127	0.707866	0.81491
71.837	0.0520135	0.707224	0.813503
71.88	0.0521143	0.706582	0.812097
71.923	0.0522151	0.705891	0.810593
71.966	0.0523159	0.70515	0.80909
72.009	0.0524167	0.70441	0.807489
72.052	0.0525175	0.70362	0.805888
72.095	0.0526183	0.70278	0.804239
72.138	0.0527191	0.701941	0.80259
72.181	0.0528199	0.701052	0.800844
72.224	0.0529207	0.700163	0.799098
72.268	0.0530215	0.699225	0.797303
72.311	0.0531223	0.698287	0.79546
72.354	0.0532231	0.697299	0.793568
72.397	0.0533239	0.696311	0.791677
72.44	0.0534247	0.695274	0.789688
72.483	0.0535255	0.694188	0.787699
72.526	0.0536263	0.693151	0.785711
72.569	0.0537271	0.692015	0.783625
72.612	0.0538279	0.690879	0.78154
72.655	0.0539287	0.689694	0.779454
72.698	0.0540295	0.688509	0.77732
72.741	0.0541303	0.687324	0.775137
72.784	0.0542311	0.68604	0.772906
72.827	0.0543319	0.684806	0.770675
72.87	0.0544327	0.683472	0.768395
72.913	0.0545335	0.682139	0.766115
72.956	0.0546343	0.680806	0.763787
72.999	0.0547351	0.679423	0.761459
73.042	0.0547855	0.677991	0.759082
73.086	0.0548863	0.67651	0.756706
73.129	0.0549871	0.675028	0.75428
73.172	0.0550879	0.673547	0.751855
73.215	0.0551888	0.671967	0.74943
73.258	0.0552896	0.670387	0.746908
73.301	0.0553904	0.668806	0.744434
73.344	0.0554912	0.667128	0.741912
73.387	0.055592	0.665449	0.739341
73.43	0.0556928	0.66377	0.736771
73.473	0.0557936	0.662041	0.7342
73.516	0.0558944	0.660264	0.731581
73.559	0.0559952	0.658437	0.728913
73.602	0.056096	0.65661	0.726245
73.645	0.0561968	0.654733	0.723578
73.688	0.0562976	0.652857	0.720861
73.731	0.0563984	0.650931	0.718097
73.774	0.0564488	0.648956	0.715332
73.817	0.0565496	0.64698	0.712567
73.861	0.0566504	0.644956	0.709754
73.904	0.0567512	0.642931	0.706892
73.947	0.056852	0.640857	0.704031
73.99	0.0569528	0.638783	0.70112
74.033	0.0570536	0.63666	0.69821
74.076	0.0571544	0.634537	0.6953
74.119	0.0572552	0.632364	0.692293
74.162	0.057356	0.630142	0.689334
74.205	0.0574568	0.627969	0.686327
74.248	0.0575576	0.625697	0.683271
74.291	0.0576584	0.623426	0.680215
74.334	0.0577088	0.621155	0.677111
74.377	0.0578096	0.618883	0.674007
74.42	0.0579104	0.616562	0.670854
74.463	0.0580112	0.614192	0.667653
74.506	0.058112	0.611871	0.6645
74.549	0.0582128	0.609451	0.66125
74.592	0.0583136	0.607081	0.658001
74.635	0.0584144	0.604661	0.654751
74.679	0.0585152	0.602242	0.651453
74.722	0.0585656	0.599773	0.648154
74.765	0.0586664	0.597353	0.644808
74.808	0.0587672	0.594835	0.641412
74.851	0.058868	0.592366	0.638066
74.894	0.0589688	0.589847	0.634622
74.937	0.0590696	0.587329	0.631227
74.98	0.0591704	0.584761	0.627734
75.023	0.0592712	0.582193	0.624291
75.066	0.0593216	0.579626	0.620798
75.109	0.0594224	0.577058	0.617258
75.152	0.0595232	0.574441	0.613765
75.195	0.059624	0.571774	0.610225
75.238	0.0597248	0.569157	0.606635
75.281	0.0598256	0.566491	0.603046
75.324	0.0599264	0.563775	0.599457
75.367	0.0600272	0.561059	0.595867
75.41	0.0600776	0.558343	0.592278
75.454	0.0601784	0.555627	0.58864
75.497	0.0602792	0.552862	0.585003
75.54	0.06038	0.550096	0.581316
75.583	0.0604808	0.547282	0.577679
75.626	0.0605816	0.544467	0.573992
75.669	0.0606824	0.541652	0.570306
75.712	0.0607832	0.538788	0.56662
75.755	0.0608336	0.535924	0.562934
75.798	0.0609344	0.53306	0.559247
75.841	0.0610352	0.530147	0.555561
75.884	0.061136	0.527233	0.551875
75.927	0.0612368	0.52432	0.54814
75.97	0.0613376	0.521357	0.544454
76.013	0.0614384	0.518394	0.540719
76.056	0.0615392	0.515431	0.537033
76.099	0.06164	0.512469	0.533346
76.142	0.0617408	0.509456	0.52966
76.185	0.0618416	0.506444	0.525974
76.228	0.0619424	0.503432	0.522287
76.272	0.0619928	0.50042	0.518601
76.315	0.0620936	0.497358	0.514963
76.358	0.0621944	0.494346	0.511326
76.401	0.0622952	0.491284	0.507688
76.444	0.062396	0.488223	0.50405
76.487	0.0624968	0.485112	0.500461
76.53	0.0625977	0.48205	0.496872
76.573	0.0626985	0.478939	0.493282
76.616	0.0627993	0.475828	0.489741
76.659	0.0629001	0.472767	0.486249
76.702	0.0630009	0.469656	0.482757
76.745	0.0631017	0.466545	0.479265
76.788	0.0632025	0.463434	0.475821
76.831	0.0633033	0.460323	0.472426
76.874	0.0634041	0.457212	0.46903
76.917	0.0635049	0.454101	0.465684
76.96	0.0635553	0.45099	0.462337
77.003	0.0636561	0.447879	0.45899
77.046	0.0637569	0.444768	0.45574
77.09	0.0638577	0.441707	0.452442
77.133	0.0639585	0.438645	0.449241
77.176	0.0640593	0.435534	0.445991
77.219	0.0641601	0.432472	0.442838
77.262	0.0642609	0.42946	0.439637
77.305	0.0643617	0.426399	0.436533
77.348	0.0644121	0.423386	0.43338
77.391	0.0645129	0.420374	0.430324
77.434	0.0646137	0.417362	0.42722
77.477	0.0647145	0.414399	0.424165
77.52	0.0648153	0.411436	0.421157
77.563	0.0648657	0.408474	0.41815
77.606	0.0649665	0.405511	0.415143
77.649	0.0650673	0.402597	0.412184
77.692	0.0651681	0.399684	0.409225
77.735	0.0652185	0.396771	0.406315
77.778	0.0653193	0.393906	0.403356
77.821	0.0654201	0.391042	0.400446
77.865	0.0655209	0.388228	0.397585
77.908	0.0655713	0.385413	0.394674
77.951	0.0656721	0.382598	0.391813
77.994	0.0657729	0.379784	0.388951
78.037	0.0658233	0.377018	0.386089
78.08	0.0659241	0.374303	0.383276
78.123	0.0659745	0.371537	0.380414
78.166	0.0660753	0.368821	0.377601
78.209	0.0661761	0.366105	0.374788
78.252	0.0662265	0.363439	0.371975
78.295	0.0663273	0.360772	0.369161
78.338	0.0663777	0.358106	0.366397
78.381	0.0664785	0.355439	0.363583
78.424	0.0665289	0.352822	0.360819
78.467	0.0665793	0.350205	0.358006
78.51	0.0666801	0.347588	0.355241
78.553	0.0667305	0.34502	0.352525
78.596	0.0668313	0.342452	0.34976
78.639	0.0668817	0.339884	0.346995
78.683	0.0669321	0.337317	0.344279
78.726	0.0670329	0.334749	0.341563
78.769	0.0670833	0.332231	0.338847
78.812	0.0671337	0.329712	0.336179
78.855	0.0672345	0.327194	0.333511
78.898	0.0672849	0.324675	0.330843
78.941	0.0673353	0.322157	0.328176
78.984	0.0673857	0.319639	0.325557
79.027	0.0674865	0.31717	0.322937
79.07	0.0675369	0.314701	0.320318
79.113	0.0675873	0.312231	0.317699
79.156	0.0676881	0.309762	0.315128
79.199	0.0677385	0.307293	0.312558
79.242	0.0677889	0.304874	0.309987
79.285	0.0678393	0.302454	0.307465
79.328	0.0678897	0.300035	0.304894
79.371	0.0679905	0.297615	0.30242
79.414	0.0680409	0.295245	0.299898
79.458	0.0680913	0.292825	0.297424
79.501	0.0681417	0.290455	0.294951
79.544	0.0682425	0.288134	0.292526
79.587	0.0682929	0.285764	0.2901
79.63	0.0683433	0.283492	0.287675
79.673	0.0683937	0.281171	0.285299
79.716	0.0684441	0.2789	0.282922
79.759	0.0685449	0.276628	0.280594
79.802	0.0685953	0.274357	0.278266
79.845	0.0686457	0.272135	0.275986
79.888	0.0686961	0.269962	0.273706
79.931	0.0687465	0.267789	0.271475
79.974	0.0688473	0.265617	0.269244
80.017	0.0688977	0.263493	0.267061
80.06	0.0689481	0.261419	0.264878
80.103	0.0689985	0.259345	0.262744
80.146	0.0690489	0.257321	0.260659
80.189	0.0691497	0.255296	0.258573
80.232	0.0692001	0.253321	0.256536
80.276	0.0692505	0.251395	0.254499
80.319	0.0693009	0.249469	0.25251
80.362	0.0693513	0.247543	0.250521
80.405	0.0694521	0.245716	0.248581
80.448	0.0695025	0.243889	0.246641
80.491	0.0695529	0.242062	0.244749
80.534	0.0696033	0.240334	0.242858
80.577	0.0696537	0.238606	0.240966
80.62	0.0697041	0.236877	0.239123
80.663	0.0698049	0.235198	0.237328
80.706	0.0698554	0.233569	0.235485
80.749	0.0699058	0.231939	0.233691
80.792	0.0699562	0.230359	0.231896
80.835	0.0700066	0.228779	0.23015
80.878	0.070057	0.227248	0.228355
80.921	0.0701074	0.225717	0.226609
80.964	0.0701578	0.224186	0.224863
81.007	0.0702082	0.222705	0.223117
81.051	0.0702586	0.221224	0.221371
81.094	0.0703594	0.219792	0.219625
81.137	0.0704098	0.21836	0.217878
81.18	0.0704602	0.216928	0.216132
81.223	0.0705106	0.215545	0.214386
81.266	0.070561	0.214162	0.21264
81.309	0.0706114	0.21278	0.210845
81.352	0.0706618	0.211397	0.209099
81.395	0.0707122	0.210064	0.207353
81.438	0.0707626	0.208681	0.205607
81.481	0.070813	0.207348	0.203812
81.524	0.070813	0.206064	0.202066
81.567	0.0708634	0.204731	0.200272
81.61	0.0709138	0.203397	0.198525
81.653	0.0709642	0.202113	0.196731
81.696	0.0710146	0.20083	0.194936
81.739	0.071065	0.199546	0.19319
81.782	0.0711154	0.198262	0.191395
81.825	0.0711658	0.196978	0.189649
81.869	0.0712162	0.195694	0.187903
81.912	0.0712162	0.19441	0.186109
81.955	0.0712666	0.193176	0.184362
81.998	0.071317	0.191892	0.182616
82.041	0.0713674	0.190657	0.18087
82.084	0.0714178	0.189423	0.179173
82.127	0.0714178	0.188188	0.177475
82.17	0.0714682	0.186954	0.175729
82.213	0.0715186	0.185719	0.17408
82.256	0.071569	0.184534	0.172382
82.299	0.0716194	0.1833	0.170733
82.342	0.0716194	0.182114	0.169084
82.385	0.0716698	0.180929	0.167483
82.428	0.0717202	0.179794	0.165834
82.471	0.0717202	0.178608	0.164282
82.514	0.0717706	0.177473	0.162681
82.557	0.071821	0.176337	0.161129
82.6	0.0718714	0.175201	0.159626
82.644	0.0718714	0.174115	0.158122
82.687	0.0719218	0.173028	0.156618
82.73	0.0719722	0.171942	0.155163
82.773	0.0719722	0.170856	0.153757
82.816	0.0720226	0.169819	0.152301
82.859	0.072073	0.168782	0.150943
82.902	0.0721234	0.167745	0.149585
82.945	0.0721234	0.166708	0.148227
82.988	0.0721738	0.16572	0.146918
83.031	0.0722242	0.164733	0.145656
83.074	0.0722242	0.163745	0.144395
83.117	0.0722746	0.162757	0.143134
83.16	0.072325	0.161819	0.14197
83.203	0.072325	0.160881	0.140758
83.246	0.0723754	0.159992	0.139594
83.289	0.0723754	0.159054	0.138478
83.332	0.0724258	0.158165	0.137362
83.375	0.0724762	0.157276	0.136295
83.418	0.0724762	0.156437	0.135228
83.462	0.0725266	0.155548	0.13421
83.505	0.072577	0.154758	0.133191
83.548	0.072577	0.153918	0.132221
83.591	0.0726274	0.153128	0.131251
83.634	0.0726274	0.152338	0.130329
83.677	0.0726778	0.151548	0.129408
83.72	0.0726778	0.150807	0.128486
83.763	0.0727282	0.150067	0.127613
83.806	0.0727786	0.149326	0.126789
83.849	0.0727786	0.148635	0.125964
83.892	0.072829	0.147943	0.125139
83.935	0.072829	0.147252	0.124363
83.978	0.0728794	0.14661	0.123587
84.021	0.0728794	0.145968	0.122811
84.064	0.0729298	0.145326	0.122084
84.107	0.0729298	0.144734	0.121356
84.15	0.0729802	0.144141	0.120629
84.193	0.0729802	0.143548	0.11995
84.237	0.0729802	0.143005	0.119271
84.28	0.0730306	0.142462	0.118591
84.323	0.0730306	0.141919	0.117961
84.366	0.0730306	0.141376	0.11733
84.409	0.073081	0.140882	0.1167
84.452	0.073081	0.140388	0.116069
84.495	0.073081	0.139894	0.115487
84.538	0.0731314	0.13945	0.114905
84.581	0.0731314	0.138956	0.114323
84.624	0.0731314	0.138512	0.113741
84.667	0.0731818	0.138067	0.113208
84.71	0.0731818	0.137672	0.112626
84.753	0.0731818	0.137228	0.112092
84.796	0.0731818	0.136833	0.111558
84.839	0.0731818	0.136438	0.111073
84.882	0.0731818	0.136043	0.11054
84.925	0.0732322	0.135648	0.110006
84.968	0.0732322	0.135253	0.109521
85.011	0.0732322	0.134907	0.108988
85.055	0.0732322	0.134512	0.108503
85.098	0.0732322	0.134166	0.108018
85.141	0.0732322	0.133821	0.107484
85.184	0.0732322	0.133524	0.106999
85.227	0.0732322	0.133179	0.106466
85.27	0.0732322	0.132882	0.105981
85.313	0.0732826	0.132537	0.105447
85.356	0.0732826	0.13224	0.104962
85.399	0.0732826	0.131993	0.104428
85.442	0.0732826	0.131697	0.103895
85.485	0.0732826	0.13145	0.103361
85.528	0.0732826	0.131154	0.102779
85.571	0.0732826	0.130907	0.102246
85.614	0.0732826	0.13071	0.101664
85.657	0.0732826	0.130463	0.101082
85.7	0.0732826	0.130265	0.1005
85.743	0.0732826	0.130068	0.0999175
85.786	0.0732826	0.12987	0.099287
85.83	0.0732826	0.129673	0.0986564
85.873	0.0732826	0.129475	0.0980259
85.916	0.0732826	0.129327	0.0973954
85.959	0.0732826	0.129179	0.0967648
86.002	0.0732826	0.129031	0.0960858
86.045	0.0732826	0.128883	0.0954067
86.088	0.0732826	0.128784	0.0947277
86.131	0.0732826	0.128685	0.0940486
86.174	0.0732826	0.128537	0.0933695
86.217	0.0732826	0.128438	0.0926905
86.26	0.0732826	0.128339	0.0920114
86.303	0.0732826	0.128241	0.0913324
86.346	0.0732826	0.128191	0.0906533
86.389	0.0732826	0.128092	0.0899258
86.432	0.0732826	0.127994	0.0892467
86.475	0.0732826	0.127944	0.0885677
86.518	0.0732826	0.127846	0.0879371
86.561	0.0732826	0.127747	0.0872581
86.604	0.0732826	0.127697	0.0866275
86.648	0.0732826	0.127599	0.0859485
86.691	0.0732826	0.1275	0.0853179
86.734	0.0732826	0.127401	0.0847359
86.777	0.0732826	0.127302	0.0841053
86.82	0.0732826	0.127204	0.0835233
86.863	0.0732826	0.127105	0.0829413
86.906	0.0732826	0.126957	0.0824077
86.949	0.0732826	0.126809	0.0818257
86.992	0.0732826	0.12671	0.0812921
87.035	0.0732826	0.126562	0.0807586
87.078	0.0732826	0.126364	0.0802251
87.121	0.0732826	0.126216	0.0796915
87.164	0.0732826	0.126018	0.0792065
87.207	0.0732826	0.125821	0.0787214
87.25	0.0732826	0.125623	0.0781879
87.293	0.0732826	0.125426	0.0777029
87.336	0.0732826	0.125228	0.0772178
87.379	0.0732826	0.124981	0.0767328
87.423	0.0732826	0.124735	0.0762478
87.466	0.0732826	0.124488	0.0757627
87.509	0.0732826	0.124241	0.0752777
87.552	0.0732826	0.123944	0.0747926
87.595	0.0732826	0.123698	0.0743076
87.638	0.0732826	0.123401	0.0738226
87.681	0.0732826	0.123105	0.073289
87.724	0.0732826	0.122759	0.072804
87.767	0.0732826	0.122463	0.0722705
87.81	0.0732826	0.122117	0.0717369
87.853	0.0732826	0.121772	0.0712034
87.896	0.0732826	0.121426	0.0706213
87.939	0.0732826	0.121031	0.0700878
87.982	0.0732826	0.120636	0.0695057
88.025	0.0732826	0.12029	0.0689237
88.068	0.0732826	0.119846	0.0683417
88.111	0.0732826	0.119451	0.0677596
88.154	0.0732826	0.119006	0.0671291
88.197	0.0732826	0.118611	0.0664985
88.241	0.0732826	0.118167	0.065868
88.284	0.0732826	0.117673	0.0652374
88.327	0.0732826	0.117229	0.0645584
88.37	0.0732826	0.116735	0.0638793
88.413	0.0732826	0.116241	0.0632003
88.456	0.0732826	0.115698	0.0625212
88.499	0.0732826	0.115204	0.0618422
88.542	0.0732826	0.114661	0.0611146
88.585	0.0732826	0.114118	0.0603871
88.628	0.0732826	0.113525	0.0596595
88.671	0.0732826	0.112982	0.0589319
88.714	0.0732826	0.11239	0.0582044
88.757	0.0732826	0.111797	0.0574283
88.8	0.0732826	0.111204	0.0567008
88.843	0.0732826	0.110562	0.0559247
88.886	0.0732826	0.10992	0.0551487
88.929	0.0732826	0.109279	0.0544211
88.972	0.0732826	0.108637	0.0536451
89.015	0.0732826	0.107995	0.052869
89.059	0.0732826	0.107303	0.0520929
89.102	0.0732826	0.106612	0.0513169
89.145	0.0732826	0.105921	0.0505893
89.188	0.0732826	0.105229	0.0498133
89.231	0.0732826	0.104538	0.0490857
89.274	0.0732826	0.103847	0.0483096
89.317	0.0732826	0.103155	0.0475821
89.36	0.0732826	0.102415	0.0468545
89.403	0.0732826	0.101723	0.0461755
89.446	0.0732826	0.100983	0.0454479
89.489	0.0732826	0.100291	0.0447689
89.532	0.0732826	0.0996	0.0440898
89.575	0.0732826	0.0988593	0.0434593
89.618	0.0732826	0.098168	0.0428287
89.661	0.0732826	0.0974767	0.0422467
89.704	0.0732826	0.0967853	0.0416646
89.747	0.0732826	0.096094	0.0410826
89.79	0.0732826	0.0954027	0.0405491
89.834	0.0732826	0.0947608	0.0400155
89.877	0.0732826	0.0940694	0.0395305
89.92	0.0732826	0.0934275	0.0390454
89.963	0.0732826	0.0927855	0.0386089
90.006	0.0732826	0.0921436	0.0381724
90.049	0.0732826	0.091551	0.0377844
90.092	0.0732826	0.0909585	0.0374448
90.135	0.0732826	0.0903659	0.0371053
90.178	0.0732826	0.0897733	0.0367658
90.221	0.0732826	0.0892302	0.0364748
90.264	0.0732826	0.0886376	0.0361837
90.307	0.0732826	0.0880944	0.0359412
90.35	0.0732826	0.0876006	0.0357472
90.393	0.0732826	0.0870574	0.0355532
90.436	0.0732826	0.0865636	0.0353592
90.479	0.0732826	0.0861192	0.0351652
90.522	0.0732826	0.0856254	0.0350196
90.565	0.0732826	0.085181	0.0349226
90.608	0.0732826	0.0847366	0.0348256
90.652	0.0732826	0.0843415	0.0346801
90.695	0.0732826	0.0838971	0.0346316
90.738	0.0732826	0.083502	0.0345346
90.781	0.0732826	0.0831564	0.0344861
90.824	0.0732826	0.0828107	0.0344376
90.867	0.0732826	0.0824651	0.0343891
90.91	0.0732826	0.0821194	0.0343406
90.953	0.0732826	0.0818231	0.0342921
90.996	0.0732826	0.0815268	0.0342436
91.039	0.0732826	0.0812306	0.0341951
91.082	0.0732826	0.0809837	0.0341466
91.125	0.0732826	0.0807368	0.0340981
91.168	0.0732826	0.0804899	0.0340496
91.211	0.0732826	0.0802923	0.0340011
91.254	0.0732826	0.0800948	0.0339526
91.297	0.0732826	0.0799467	0.0338556
91.34	0.0732826	0.0801442	0.03371
91.383	0.0732826	0.0803417	0.0335645
91.427	0.0732826	0.0805886	0.033419
91.47	0.0732826	0.0807861	0.0331765
91.513	0.0732826	0.081033	0.0329825
91.556	0.0732826	0.0812799	0.03274
91.599	0.0732826	0.0814775	0.0324975
91.642	0.0732826	0.0817244	0.0322549
91.685	0.0732826	0.0819713	0.0319639
91.728	0.0732826	0.0821688	0.0317214
91.771	0.0732826	0.0824157	0.0314304
91.814	0.0732826	0.0826626	0.0311879
91.857	0.0732826	0.0828601	0.0308968
91.9	0.0732826	0.083107	0.0306058
91.943	0.0732826	0.0833045	0.0303633
91.986	0.0732826	0.0835514	0.0300723
92.029	0.0732826	0.0837983	0.0297812
92.072	0.0732826	0.0840452	0.0295387
92.115	0.0732826	0.0842428	0.0292477
92.158	0.0732826	0.0844897	0.0290052
92.201	0.0732826	0.0847366	0.0287142
92.245	0.0732826	0.0849835	0.0284716
92.288	0.0732826	0.0852304	0.0281806
92.331	0.0732826	0.0854773	0.0279381
92.374	0.0732826	0.0857242	0.0276956
92.417	0.0732826	0.0859711	0.0274531
92.46	0.0732826	0.086218	0.0272106
92.503	0.0732826	0.0864649	0.026968
92.546	0.0732826	0.0867611	0.0267255
92.589	0.0732826	0.087008	0.026483
92.632	0.0732826	0.0873043	0.0262405
92.675	0.0732826	0.0875512	0.025998
92.718	0.0732826	0.0878475	0.0257554
92.761	0.0732826	0.0881438	0.0255614
92.804	0.0732826	0.0884401	0.0253189
92.847	0.0732826	0.088687	0.0251249
92.89	0.0732826	0.0890326	0.0248824
92.933	0.0732826	0.0893289	0.0246884
92.976	0.0732826	0.0896252	0.0244458
93.02	0.0732826	0.0899215	0.0242518
93.063	0.0732826	0.0902671	0.0240093
93.106	0.0732826	0.0905634	0.0238153
93.149	0.0732826	0.0909091	0.0236213
93.192	0.0732826	0.0912548	0.0234273
93.235	0.0732826	0.091551	0.0231848
93.278	0.0732826	0.0918967	0.0229907
93.321	0.0732826	0.0922424	0.0227967
93.364	0.0732826	0.092588	0.0226027
93.407	0.0732826	0.0929831	0.0224087
93.45	0.0732826	0.0933287	0.0222147
93.493	0.0732826	0.0936744	0.0219722
93.536	0.0732826	0.0940694	0.0217781
93.579	0.0732826	0.0944151	0.0215841
93.622	0.0732826	0.0948101	0.0213901
93.665	0.0732826	0.0951558	0.0211961
93.708	0.0732826	0.0955508	0.0209536
93.751	0.0732826	0.0959459	0.0207596
93.794	0.0732826	0.0963409	0.0205656
93.838	0.0732826	0.096736	0.0203715
93.881	0.0732826	0.097131	0.020129
93.924	0.0732826	0.097526	0.019935
93.967	0.0732826	0.0979211	0.019741
94.01	0.0732826	0.0983655	0.0194985
94.053	0.0732826	0.0987606	0.0193045
94.096	0.0732826	0.099205	0.0190619
94.139	0.0732826	0.0996	0.0188679
94.182	0.0732826	0.100044	0.0186254
94.225	0.0732826	0.100439	0.0184314
94.268	0.0732826	0.100884	0.0181889
94.311	0.0732826	0.101328	0.0179949
94.354	0.0732826	0.101773	0.0177523
94.397	0.0732826	0.102217	0.0175098
94.44	0.0732826	0.102662	0.0172673
94.483	0.0732826	0.103106	0.0170733
94.526	0.0732826	0.10355	0.0168308
94.569	0.0732826	0.103995	0.0165883
94.613	0.0732826	0.104439	0.0163457
94.656	0.0732826	0.104933	0.0161032
94.699	0.0732826	0.105378	0.0158607
94.742	0.0732826	0.105871	0.0156182
94.785	0.0732826	0.106316	0.0153272
94.828	0.0732826	0.10681	0.0150846
94.871	0.0732826	0.107254	0.0148421
94.914	0.0732826	0.107748	0.0145996
94.957	0.0732826	0.108242	0.0143086
95	0.0732826	0.108686	0.0140661

## Sheet: f. ELISA
H2 HA on streptavidin
mAb (nM)	8F8				8M2				MEDI8852				FI6v3				2nd only
20	0.476	0.476	0.485	0.487	0.477	0.482	0.49	0.486	0.506	0.508	0.498	0.496	0.48	0.49	0.49	0.504	0.032	0.035	0.031	0.033
2	0.459	0.476	0.471	0.483	0.489	0.496	0.488	0.492	0.489	0.47	0.473	0.462	0.463	0.457	0.46	0.459	0.034	0.035	0.033	0.032
0.2	0.397	0.434	0.422	0.424	0.409	0.404	0.42	0.413	0.367	0.389	0.365	0.384	0.33	0.331	0.33	0.328	0.031	0.034	0.03	0.032
0.02	0.207	0.207	0.21	0.206	0.198	0.199	0.2	0.2	0.136	0.137	0.135	0.135	0.101	0.098	0.101	0.099	0.033	0.034	0.032	0.033
0.002	0.059	0.062	0.059	0.057	0.058	0.057	0.054	0.056	0.047	0.043	0.043	0.041	0.037	0.038	0.037	0.038	0.032	0.034	0.03	0.032
0.0002	0.038	0.039	0.038	0.037	0.037	0.036	0.036	0.035	0.034	0.034	0.034	0.034	0.033	0.034	0.034	0.034	0.032	0.033	0.032	0.033
2e-05	0.035	0.034	0.034	0.034	0.033	0.034	0.036	0.035	0.034	0.032	0.035	0.033	0.031	0.032	0.032	0.035	0.033	0.033	0.034	0.035
H2 HA on alum
mAb (nM)	8F8				8M2				MEDI8852				FI6v3				2nd only
20	0.143	0.14	0.144	0.137	0.2	0.196	0.21	0.193	0.164	0.171	0.16	0.177	0.199	0.204	0.2	0.204	0.036	0.038	0.036	0.037
2	0.116	0.118	0.117	0.116	0.154	0.15	0.153	0.148	0.112	0.116	0.121	0.113	0.15	0.149	0.157	0.154	0.039	0.039	0.038	0.036
0.2	0.067	0.066	0.067	0.069	0.075	0.069	0.07	0.07	0.059	0.06	0.057	0.056	0.069	0.074	0.071	0.074	0.037	0.038	0.035	0.037
0.02	0.047	0.049	0.046	0.047	0.046	0.044	0.045	0.045	0.043	0.043	0.043	0.041	0.043	0.044	0.042	0.049	0.037	0.038	0.037	0.039
0.002	0.042	0.041	0.04	0.04	0.041	0.04	0.04	0.039	0.039	0.036	0.033	0.035	0.035	0.037	0.035	0.037	0.037	0.038	0.035	0.037
0.0002	0.042	0.042	0.045	0.039	0.041	0.04	0.04	0.041	0.038	0.038	0.038	0.037	0.038	0.039	0.038	0.039	0.037	0.039	0.037	0.038
2e-05	0.04	0.039	0.039	0.039	0.037	0.038	0.04	0.04	0.038	0.036	0.039	0.037	0.036	0.037	0.035	0.038	0.038	0.039	0.039	0.039
H2 HA-12D on streptavidin
mAb (nM)	8F8				8M2				MEDI8852				FI6v3				2nd only
20	0.476	0.477	0.483	0.488	0.479	0.476	0.506	0.487	0.495	0.497	0.505	0.509	0.482	0.48	0.504	0.507	0.03	0.033	0.03	0.033
2	0.467	0.472	0.471	0.495	0.486	0.489	0.514	0.514	0.468	0.458	0.484	0.483	0.466	0.438	0.487	0.475	0.033	0.033	0.034	0.032
0.2	0.411	0.427	0.426	0.45	0.42	0.421	0.43	0.424	0.352	0.372	0.36	0.391	0.324	0.327	0.34	0.332	0.03	0.032	0.03	0.032
0.02	0.203	0.212	0.211	0.212	0.198	0.2	0.2	0.206	0.125	0.125	0.125	0.126	0.1	0.099	0.1	0.099	0.032	0.033	0.032	0.034
0.002	0.059	0.059	0.06	0.059	0.056	0.056	0.055	0.057	0.043	0.041	0.041	0.04	0.034	0.038	0.036	0.037	0.032	0.032	0.03	0.033
0.0002	0.039	0.038	0.039	0.037	0.037	0.037	0.036	0.036	0.035	0.034	0.034	0.035	0.033	0.034	0.034	0.034	0.032	0.032	0.032	0.033
2e-05	0.036	0.035	0.035	0.035	0.035	0.035	0.036	0.035	0.035	0.033	0.033	0.033	0.033	0.032	0.031	0.035	0.031	0.032	0.034	0.034
H2 HA-12D on alum
mAb (nM)	8F8				8M2				MEDI8852				FI6v3				2nd only
20	0.49	0.496	0.474	0.483	0.502	0.488	0.498	0.485	0.501	0.501	0.495	0.491	0.492	0.49	0.482	0.483	0.036	0.038	0.035	0.038
2	0.477	0.489	0.469	0.479	0.501	0.498	0.494	0.481	0.448	0.446	0.447	0.441	0.429	0.438	0.422	0.432	0.038	0.037	0.037	0.037
0.2	0.376	0.392	0.372	0.387	0.377	0.377	0.359	0.363	0.237	0.265	0.248	0.274	0.225	0.233	0.226	0.224	0.036	0.037	0.035	0.037
0.02	0.142	0.147	0.142	0.145	0.135	0.138	0.148	0.135	0.073	0.079	0.078	0.074	0.065	0.068	0.068	0.067	0.037	0.037	0.038	0.038
0.002	0.051	0.049	0.054	0.051	0.048	0.048	0.051	0.048	0.041	0.036	0.041	0.037	0.043	0.038	0.036	0.038	0.036	0.036	0.036	0.038
0.0002	0.043	0.042	0.041	0.041	0.042	0.04	0.042	0.04	0.039	0.039	0.039	0.038	0.037	0.039	0.039	0.039	0.037	0.037	0.038	0.039
2e-05	0.04	0.039	0.039	0.039	0.039	0.04	0.039	0.039	0.041	0.038	0.039	0.036	0.038	0.036	0.035	0.038	0.038	0.037	0.038	0.04
