# Supplementary material for: Vaccine design via antigen reorientation
Source: Nat Chem Biol. 2024 Jan 15;20(8):1012–21. doi: 10.1038/s41589-023-01529-6 (PMC11247139; doi:10.1038/s41589-023-01529-6)
Supplement: Supplementary file 17 — Statistical source data [file 41589_2023_1529_MOESM17_ESM.xlsx]

## Sheet: a,b. H7 titers
Time (weeks)	H7 HA-12D (+CpG)					H7 HA-12D (-CpG)
0	50	50	50	50	50	50	50	50	50	50
3	2917	12348	4193	1702	2163	1150	1806	1187	1306	1090
5	23966	109102	59490	54432	40020	42860	32280	45658	11302	28641
7	52319	395636	110418	61851	65201	32964	32206	49502	24526	53582

## Sheet: c. cross-binding titers
	H2 HA										reoH2HA
H1 NC/99	200.4	110	20	175.6	240.3	20	46.75	20	84.7	20	158	1730	322.7	215	150.6	283.6	1541	203.9	237.3	138.2
H1 CA/09	447.8	215.2	237.5	2288	332.2	178.8	727.9	141.4	556.2	291.3	318.3	9156	829.2	1983	236.2	998.9	2644	2278	647.4	108.5
H1-SS	210.1	277	230	311.6	133	231.3	185.3	72.29	162.9	77.56	2175	10973	879.5	3362	3154	935	719.3	2843	466.2	441.6
H5 VT/04	85.28	435.2	407.9	1551	236.3	504.4	624.6	78.42	1211	462.9	1105	8814	443.6	3215	1437	274.2	525.5	1330	388	914
H3 VC/75	64.24	20	20	137.9	20	20	20	20	20	20	20	354.5	20	182.4	148.5	137.7	20	296.5	146.1	346.8
H7 NT/27	20.9	49.11	20	20	20	20	20	20	20	20	20	363.8	93.31	411.1	463.2	71.34	212.5	609.2	20	43.6
H7 SH/13	23.48	99.92	20	20	20	108.9	446.5	76.7	50.13	86.42	20	211.3	123.6	311.6	264.9	48.18	425.1	183.2	20	50.96

## Sheet: d. H2 titers
Time (weeks)	H2 HA										reoH2HA
0	50	50	50	50	50	50	50	50	50	50	50	50	50	50	50	50	50	50	50	50
3	3519	21329	3612	4633	14254	3428	8096	3874	6561	2153	24856	25272	27903	69338	35865	102815	20582	48839	20662	32966
5	32733	111440	15430	12608	152999	10918	63181	55253	66565	35336	106079	260862	114108	691937	500211	436845	123823	104256	90022	251121
7	53811	96562	38494	53834	93609	90285	69018	101633	57650	58705	147051	178248	119156	369000	199575	327798	164424	228458	82025	180774
12	60784	38022	42293	13888	75199	23377	73565	97417	96785	48837	116452	76421	103670	147027	131883	132300	69187	111503	126539	170993

## Sheet: e. cross-binding
	H2 HA										reoH2HA
H1 NC/99	161.3	1213	129.3	20	214.8	531.5	279.8	101.6	53.07	1410	1082	153.5	2615	3523	216.6	405.3	128.9	244.8	167.6	452.8
H1 CA/09	944.2	9577	776	995.4	5007	8458	883.2	1901	939.1	11204	4280	3010	11518	55922	5150	7631	3153	3295	7996	6657
H5 VT/04	1462	4156	424.4	812.3	2910	6140	1023	456.2	589.9	4369	18445	3064	11567	1314	5548	6260	2133	3337	4249	2224
H3 VC/75	580	210.3	114.6	65.89	198.3	74.16	1526	179.6	251.9	42.39	1094	1177	1224	2015	2002	334.7	292.6	790.3	1883	969.2
H7 NT/27	766.5	1363	325	20	358.3	233.2	118.2	31.68	44.61	207.6	2325	271.5	618.7	234.6	562	71.64	25.02	325.3	633.3	142.9
H7 SH/13	697.9	5391	1083	91.19	1184	1919	172.4	81.48	98.26	396.4	3146	119.3	523.8	2557	273.2	810.8	1018	265.5	259.7	421.2

## Sheet: f,g. IgG subtypes
f	H2 HA										reoH2HA
IgG1	71063	278242	232433	175829	320385	44618	175477	215165	255629	188897	535477	353884	129572	354586	235747	98158	200857	336810	287350	209800
IgG2a	500	1528	6888	3568	9393	793.6	1865	9097	6808	3706	3393	12128	908.9	5383	10371	8993	18104	14067	12789	16090
IgG2b	500	500	1697	2310	500	500	5063	1066	691.4	1753	833	2807	500	3978	4545	4371	8308	894.7	3416	2436
g	H2 HA										reoH2HA
IgG1	98493	172042	174154	185842	102607	125232	71699	113790	49635	171171	310000	95156	212424	325013	262863	78629	139890	148806	189724	189996
IgG2a	7361	3010	13703	792.4	13352	11511	7761	3263	924.6	5330	20199	16056	17100	20893	26048	27386	10679	18188	23307	19645
IgG2b	3207	2472	3094	12488	1671	1216	1921	2828	500	4495	1409	6363	4717	4617	4097	12937	8994	5354	8816	2144
