# Supplementary material for: Vaccine design via antigen reorientation
Source: Nat Chem Biol. 2024 Jan 15;20(8):1012–21. doi: 10.1038/s41589-023-01529-6 (PMC11247139; doi:10.1038/s41589-023-01529-6)
Supplement: Supplementary file 18 — Statistical source data [file 41589_2023_1529_MOESM18_ESM.xlsx]

## Sheet: a. mAb controls
Concentration (nM)	MEDI8852				CR9114				FI6v3				mAb114
500	22.7887	25.8015	21.8535	21.1251	6.33449	7.95674	6.79887	7.2845	2.39475	3.09	0.72845	2.9138	76.1471	80.5171	80.3968	84.0282
166.667	40.8652	42.7192	46.6208	43.4642	19.776	14.214	15.7831	15.5403	36.9255	45.2684	39.5791	43.707	77.4581	87.0721	84.4317	83.8265
55.5556	62.4179	63.3449	59.9757	64.1036	26.0332	27.192	26.9527	28.8952	76.5547	72.6149	68.9599	69.2028	69.8106	81.8281	79.5898	84.4317
18.5185	74.9324	69.1387	70.174	76.0016	48.2812	49.9034	50.7487	46.1352	79.5674	76.5547	75.7588	83.7718	71.9956	74.3991	84.8352	89.072
6.17284	77.4817	73.5419	79.6439	77.2157	65.6624	69.3704	67.2602	67.2602	88.1421	84.2024	77.2157	92.2703	72.6511	78.5506	73.3356	88.0632
2.05761	77.9452	78.4087	85.2287	83.7718	73.7737	77.4817	71.6309	80.858	88.8374	92.0819	88.6281	90.8134	76.8026	97.5601	80.5985	74.5461
0.685871	80.2626	88.6056	84.5002	86.4427	80.0309	74.9324	79.4011	85.4715	96.4851	98.5709	94.4557	96.8839	79.8616	80.5171	81.2038	77.5723
0.228624	85.8246	80.4944	90.085	88.3853	83.5071	89.5326	82.3149	85.4715	97.1804	101.815	101.012	95.6698	77.8951	85.3241	76.3618	80.3968
0.076208	74.2372	74.9324	87.6568	90.3278	86.2881	88.8374	80.858	80.858	93.9359	87.6786	92.2703	96.3982	73.5251	76.1471	78.3793	82.4143
0.025403	93.7041	91.3866	87.6568	87.6568	87.9104	87.9104	93.7272	86.6856	86.5199	105.987	102.711	98.3408	87.2906	88.1646	81.6073	85.037

## Sheet: b. IAV neutralization
IgG (µg/mL)	Pre-immune				H2 HA				reoH2HA
1000	82.3407	99.7922	96.4337	89.5863	76.108	65.7202	64.3367	65.6205	31.2327	34.9723	29.6719	17.689
333.333	91.8975	96.0526	99.4294	94.2939	79.4321	88.9889	77.1755	77.1755	62.8116	68.6288	60.0571	59.2011
111.111	99.3767	98.1302	101.141	91.7261	92.313	91.8975	89.5863	99.0014	89.4044	91.482	86.1626	78.0314
37.037	96.0526	96.0526	90.0143	85.3067	97.7147	93.5596	81.4551	89.1583	89.8199	101.039	84.4508	87.0185
12.3457	96.4681	96.8837	90.0143	87.0185	92.313	91.482	80.5991	100.285	89.8199	104.778	89.1583	83.5949
4.11523	94.8061	91.482	86.5906	83.1669	96.4681	96.8837	79.7432	83.5949	106.856	108.934	99.8573	93.01
1.37174	91.8975	96.4681	87.8745	83.1669	89.8199	94.8061	74.1797	83.1669	93.9751	93.9751	95.1498	90.8702
0.457247	88.5734	94.8061	88.3024	76.3195	85.2493	98.1302	78.4593	92.582	93.144	106.856	90.4422	91.7261
0.152416	91.8975	89.4044	88.3024	77.6034	83.1717	92.7285	81.0271	87.0185	90.2355	96.4681	84.4508	80.5991
0.050805	97.2992	89.4044	93.8659	83.1669	82.7562	88.9889	86.5906	80.1712	90.2355	90.2355	82.7389	86.1626
